# Supplementary material for: Lucilia cuprina genome unlocks parasitic fly biology to underpin future interventions
Source: Nat Commun. 2015 Jun 25;6:7344. doi: 10.1038/ncomms8344 (PMC4491171; doi:10.1038/ncomms8344)
Supplement: Supplementary Data 1 — Information on genomic DNA sequence and RNA-seq data generated for Lucilia cuprina. Core eukaryotic genes are also listed. [file ncomms8344-s2.xlsx]

## Sheet: Sheet1
Supplementary Data 1 | Information on genomic DNA sequence and RNA-seq data generated for Lucilia cuprina
Genomic sequence data						RNA-seq data						Results of core eukaryotic genes predicted using the Core Eukaryotic Genes Mapping Approach (CEGMA)
Insert size	Library ID	Library type	Number of reads	Nucleotides		Fragment size	Library ID	Library type	Number of raw reads	Nucleotides in raw reads			# Proteins	%Completeness	# Total	Average	%OrthoMCL
180 nt	IWG_LCi5AK.F4-2_1pA_D29MHACXX-2	Paired end (PE)	2 x 194427868	39274429336		180	Adult female	Paired end (PE)	2 x 28777436	5755487200		COMPLETE	236	95.16	295	1.25	20.34
500 nt	IWG_LCi5AK.F4-2_2pA_C2855ACXX-2-ID10_1	Paired end (PE)	2 x 85001160	17170234320		180	Adult male	Paired end (PE)	2 x 22261571	4452314200		Group 1	62	93.94	73	1.18	14.52
3 kb	IWG_LCi5AK.F4-2_3mA_C2K1EACXX-2	Paired end (PE)	2 x 174854765	35320662530		180	Mixed Larvae	Paired end (PE)	2 x 28386962	5677392400		Group 2	54	96.43	65	1.2	16.67
8-10 kb	IWG_LCi5AK.F1-3_1mA_C2KH2ACXX-5	Paired end (PE)	2 x 72426964	14630246728								Group 3	57	93.44	74	1.3	28.07
												Group 4	63	96.92	83	1.32	22.22
												PARTIAL	248	100	346	1.4	28.63
												Group 1	66	100	85	1.29	19.7
												Group 2	56	100	80	1.43	30.36
												Group 3	61	100	87	1.43	36.07
												Group 4	65	100	94	1.45	29.23
