# Supplementary material for: Lucilia cuprina genome unlocks parasitic fly biology to underpin future interventions
Source: Nat Commun. 2015 Jun 25;6:7344. doi: 10.1038/ncomms8344 (PMC4491171; doi:10.1038/ncomms8344)
Supplement: Supplementary Data 2 — A summary of repeats in the draft genome of Lucilia cuprina. [file ncomms8344-s3.xlsx]

## Sheet: Sheet1
Supplementary Data 2 | Summary of repeats in the Lucilia cuprina draft genome
Repeat elements	Number	Base pairs	Percentage			Main repeat element families
						465 Unknown
SINEs	434	64889	0.01			36 LINE/LOA
ALUs	0	0	0			17 LTR/Gypsy
MIRs	1	39	0			14 LTR/Pao
						14 LINE/Jockey
LINEs	61619	15766996	3.35			9 LINE/R1
LINE1	964	67969	0.01			8 Simple_repeat
LINE2	4559	817613	0.17			8 RC/Helitron
L3/CR1	6358	1427222	0.3			6 LINE/L2
						6 DNA/TcMar - Tc1
LTR elements	16688	5901984	1.25			5 LINE/CR1
ERVL	28	1328	0
ERVL-MaLRs	2	101	0
ERV class I	385	21816	0
ERV class II	423	24969	0.01
DNA elements	60359	12837946	2.73
hAT-Charlie	490	62738	0.01
TcMar-Tigger	410	66610	0.01
Unclassified	383500	78482695	16.68
Total interspersed repeats		113054510	24.02
Small RNA	934	79892	0.02
Satellites	1340	262989	0.06
Simple repeats	150125	24344465	5.17
Low complexity	370031	18958378	4.03
Totals	1058216	272180260	57.82
