# Supplementary material for: Lucilia cuprina genome unlocks parasitic fly biology to underpin future interventions
Source: Nat Commun. 2015 Jun 25;6:7344. doi: 10.1038/ncomms8344 (PMC4491171; doi:10.1038/ncomms8344)
Supplement: Supplementary Data 3 — Proteins encoded in the Lucilia cuprina.genome and associated with biological (KEGG) pathways. [file ncomms8344-s4.xlsx]

## Sheet: Sheet2
Count of Annotation
Row Labels	Total
Cellular Processes;Cell communication;Adherens junction	62
Cellular Processes;Cell communication;Focal adhesion	133
Cellular Processes;Cell communication;Gap junction	47
Cellular Processes;Cell communication;Tight junction	90
Cellular Processes;Cell growth and death;Apoptosis	33
Cellular Processes;Cell growth and death;Cell cycle	94
Cellular Processes;Cell growth and death;Cell cycle - Caulobacter	3
Cellular Processes;Cell growth and death;Cell cycle - yeast	93
Cellular Processes;Cell growth and death;Meiosis - yeast	65
Cellular Processes;Cell growth and death;Oocyte meiosis	83
Cellular Processes;Cell growth and death;p53 signaling pathway	30
Cellular Processes;Cell motility;Regulation of actin cytoskeleton	114
Cellular Processes;Transport and catabolism;Endocytosis	107
Cellular Processes;Transport and catabolism;Lysosome	125
Cellular Processes;Transport and catabolism;Peroxisome	79
Cellular Processes;Transport and catabolism;Phagosome	122
Cellular Processes;Transport and catabolism;Regulation of autophagy	16
Environmental Information Processing;Membrane transport;ABC transporters	43
Environmental Information Processing;Membrane transport;Bacterial secretion system	8
Environmental Information Processing;Signal transduction;Calcium signaling pathway	75
Environmental Information Processing;Signal transduction;ErbB signaling pathway	48
Environmental Information Processing;Signal transduction;Hedgehog signaling pathway	32
Environmental Information Processing;Signal transduction;HIF-1 signaling pathway	56
Environmental Information Processing;Signal transduction;Hippo signaling pathway	85
Environmental Information Processing;Signal transduction;Hippo signaling pathway -fly	91
Environmental Information Processing;Signal transduction;Jak-STAT signaling pathway	25
Environmental Information Processing;Signal transduction;MAPK signaling pathway	123
Environmental Information Processing;Signal transduction;MAPK signaling pathway - fly	19
Environmental Information Processing;Signal transduction;MAPK signaling pathway - yeast	24
Environmental Information Processing;Signal transduction;mTOR signaling pathway	47
Environmental Information Processing;Signal transduction;NF-kappa B signaling pathway	18
Environmental Information Processing;Signal transduction;Notch signaling pathway	25
Environmental Information Processing;Signal transduction;Phosphatidylinositol signaling system	56
Environmental Information Processing;Signal transduction;PI3K-Akt signaling pathway	133
Environmental Information Processing;Signal transduction;Rap1 signaling pathway	110
Environmental Information Processing;Signal transduction;Ras signaling pathway	111
Environmental Information Processing;Signal transduction;TGF-beta signaling pathway	33
Environmental Information Processing;Signal transduction;TNF signaling pathway	39
Environmental Information Processing;Signal transduction;Two-component system	28
Environmental Information Processing;Signal transduction;VEGF signaling pathway	35
Environmental Information Processing;Signal transduction;Wnt signaling pathway	82
Environmental Information Processing;Signaling molecules and interaction;Cell adhesion molecules (CAMs)	39
Environmental Information Processing;Signaling molecules and interaction;Cytokine-cytokine receptor interaction	11
Environmental Information Processing;Signaling molecules and interaction;ECM-receptor interaction	51
Environmental Information Processing;Signaling molecules and interaction;Neuroactive ligand-receptor interaction	150
Genetic Information Processing;Folding, sorting and degradation;Proteasome	39
Genetic Information Processing;Folding, sorting and degradation;Protein export	31
Genetic Information Processing;Folding, sorting and degradation;Protein processing in endoplasmic reticulum	160
Genetic Information Processing;Folding, sorting and degradation;RNA degradation	94
Genetic Information Processing;Folding, sorting and degradation;SNARE interactions in vesicular transport	27
Genetic Information Processing;Folding, sorting and degradation;Sulfur relay system	14
Genetic Information Processing;Folding, sorting and degradation;Ubiquitin mediated proteolysis	110
Genetic Information Processing;Replication and repair;Base excision repair	29
Genetic Information Processing;Replication and repair;DNA replication	32
Genetic Information Processing;Replication and repair;Fanconi anemia pathway	36
Genetic Information Processing;Replication and repair;Homologous recombination	30
Genetic Information Processing;Replication and repair;Mismatch repair	19
Genetic Information Processing;Replication and repair;Non-homologous end-joining	8
Genetic Information Processing;Replication and repair;Nucleotide excision repair	38
Genetic Information Processing;Transcription;Basal transcription factors	36
Genetic Information Processing;Transcription;RNA polymerase	33
Genetic Information Processing;Transcription;Spliceosome	135
Genetic Information Processing;Translation;Aminoacyl-tRNA biosynthesis	55
Genetic Information Processing;Translation;mRNA surveillance pathway	77
Genetic Information Processing;Translation;Ribosome	129
Genetic Information Processing;Translation;Ribosome biogenesis in eukaryotes	83
Genetic Information Processing;Translation;RNA transport	164
Metabolism;Amino acid metabolism;Alanine, aspartate and glutamate metabolism	36
Metabolism;Amino acid metabolism;Arginine and proline metabolism	57
Metabolism;Amino acid metabolism;Cysteine and methionine metabolism	27
Metabolism;Amino acid metabolism;Glycine, serine and threonine metabolism	42
Metabolism;Amino acid metabolism;Histidine metabolism	21
Metabolism;Amino acid metabolism;Lysine biosynthesis	3
Metabolism;Amino acid metabolism;Lysine degradation	41
Metabolism;Amino acid metabolism;Phenylalanine metabolism	33
Metabolism;Amino acid metabolism;Phenylalanine, tyrosine and tryptophan biosynthesis	5
Metabolism;Amino acid metabolism;Tryptophan metabolism	41
Metabolism;Amino acid metabolism;Tyrosine metabolism	54
Metabolism;Amino acid metabolism;Valine, leucine and isoleucine biosynthesis	5
Metabolism;Amino acid metabolism;Valine, leucine and isoleucine degradation	34
Metabolism;Biosynthesis of other secondary metabolites;Aflatoxin biosynthesis	2
Metabolism;Biosynthesis of other secondary metabolites;Betalain biosynthesis	13
Metabolism;Biosynthesis of other secondary metabolites;Butirosin and neomycin biosynthesis	4
Metabolism;Biosynthesis of other secondary metabolites;Caffeine metabolism	3
Metabolism;Biosynthesis of other secondary metabolites;Flavone and flavonol biosynthesis	1
Metabolism;Biosynthesis of other secondary metabolites;Indole alkaloid biosynthesis	3
Metabolism;Biosynthesis of other secondary metabolites;Isoquinoline alkaloid biosynthesis	23
Metabolism;Biosynthesis of other secondary metabolites;Novobiocin biosynthesis	1
Metabolism;Biosynthesis of other secondary metabolites;Penicillin and cephalosporin biosynthesis	3
Metabolism;Biosynthesis of other secondary metabolites;Phenylpropanoid biosynthesis	13
Metabolism;Biosynthesis of other secondary metabolites;Streptomycin biosynthesis	9
Metabolism;Biosynthesis of other secondary metabolites;Tropane, piperidine and pyridine alkaloid biosynthesis	9
Metabolism;Carbohydrate metabolism;Amino sugar and nucleotide sugar metabolism	71
Metabolism;Carbohydrate metabolism;Ascorbate and aldarate metabolism	29
Metabolism;Carbohydrate metabolism;Butanoate metabolism	31
Metabolism;Carbohydrate metabolism;C5-Branched dibasic acid metabolism	1
Metabolism;Carbohydrate metabolism;Citrate cycle (TCA cycle)	43
Metabolism;Carbohydrate metabolism;Fructose and mannose metabolism	35
Metabolism;Carbohydrate metabolism;Galactose metabolism	35
Metabolism;Carbohydrate metabolism;Glycolysis / Gluconeogenesis	48
Metabolism;Carbohydrate metabolism;Glyoxylate and dicarboxylate metabolism	29
Metabolism;Carbohydrate metabolism;Inositol phosphate metabolism	41
Metabolism;Carbohydrate metabolism;Pentose and glucuronate interconversions	34
Metabolism;Carbohydrate metabolism;Pentose phosphate pathway	25
Metabolism;Carbohydrate metabolism;Propanoate metabolism	22
Metabolism;Carbohydrate metabolism;Pyruvate metabolism	49
Metabolism;Carbohydrate metabolism;Starch and sucrose metabolism	59
Metabolism;Energy metabolism;Carbon fixation in photosynthetic organisms	21
Metabolism;Energy metabolism;Methane metabolism	18
Metabolism;Energy metabolism;Nitrogen metabolism	17
Metabolism;Energy metabolism;Oxidative phosphorylation	111
Metabolism;Energy metabolism;Sulfur metabolism	11
Metabolism;Glycan biosynthesis and metabolism;Glycosaminoglycan biosynthesis - chondroitin sulfate / dermatan sulfate	10
Metabolism;Glycan biosynthesis and metabolism;Glycosaminoglycan biosynthesis - heparan sulfate / heparin	14
Metabolism;Glycan biosynthesis and metabolism;Glycosaminoglycan biosynthesis - keratan sulfate	7
Metabolism;Glycan biosynthesis and metabolism;Glycosaminoglycan degradation	19
Metabolism;Glycan biosynthesis and metabolism;Glycosphingolipid biosynthesis - ganglio series	7
Metabolism;Glycan biosynthesis and metabolism;Glycosphingolipid biosynthesis - globo series	6
Metabolism;Glycan biosynthesis and metabolism;Glycosphingolipid biosynthesis - lacto and neolacto series	7
Metabolism;Glycan biosynthesis and metabolism;Glycosylphosphatidylinositol(GPI)-anchor biosynthesis	29
Metabolism;Glycan biosynthesis and metabolism;Lipopolysaccharide biosynthesis	1
Metabolism;Glycan biosynthesis and metabolism;Mucin type O-glycan biosynthesis	17
Metabolism;Glycan biosynthesis and metabolism;N-Glycan biosynthesis	44
Metabolism;Glycan biosynthesis and metabolism;Other glycan degradation	17
Metabolism;Glycan biosynthesis and metabolism;Other types of O-glycan biosynthesis	20
Metabolism;Glycan biosynthesis and metabolism;Various types of N-glycan biosynthesis	31
Metabolism;Lipid metabolism;alpha-Linolenic acid metabolism	19
Metabolism;Lipid metabolism;Arachidonic acid metabolism	20
Metabolism;Lipid metabolism;Biosynthesis of unsaturated fatty acids	23
Metabolism;Lipid metabolism;Cutin, suberine and wax biosynthesis	15
Metabolism;Lipid metabolism;Ether lipid metabolism	31
Metabolism;Lipid metabolism;Fatty acid biosynthesis	15
Metabolism;Lipid metabolism;Fatty acid degradation	38
Metabolism;Lipid metabolism;Fatty acid elongation	22
Metabolism;Lipid metabolism;Glycerolipid metabolism	74
Metabolism;Lipid metabolism;Glycerophospholipid metabolism	64
Metabolism;Lipid metabolism;Linoleic acid metabolism	21
Metabolism;Lipid metabolism;Primary bile acid biosynthesis	4
Metabolism;Lipid metabolism;Sphingolipid metabolism	30
Metabolism;Lipid metabolism;Steroid biosynthesis	13
Metabolism;Lipid metabolism;Steroid hormone biosynthesis	25
Metabolism;Lipid metabolism;Synthesis and degradation of ketone bodies	11
Metabolism;Metabolism of cofactors and vitamins;Biotin metabolism	7
Metabolism;Metabolism of cofactors and vitamins;Folate biosynthesis	29
Metabolism;Metabolism of cofactors and vitamins;Lipoic acid metabolism	3
Metabolism;Metabolism of cofactors and vitamins;Nicotinate and nicotinamide metabolism	14
Metabolism;Metabolism of cofactors and vitamins;One carbon pool by folate	16
Metabolism;Metabolism of cofactors and vitamins;Pantothenate and CoA biosynthesis	15
Metabolism;Metabolism of cofactors and vitamins;Porphyrin and chlorophyll metabolism	36
Metabolism;Metabolism of cofactors and vitamins;Retinol metabolism	28
Metabolism;Metabolism of cofactors and vitamins;Riboflavin metabolism	18
Metabolism;Metabolism of cofactors and vitamins;Thiamine metabolism	2
Metabolism;Metabolism of cofactors and vitamins;Ubiquinone and other terpenoid-quinone biosynthesis	21
Metabolism;Metabolism of cofactors and vitamins;Vitamin B6 metabolism	5
Metabolism;Metabolism of other amino acids;beta-Alanine metabolism	21
Metabolism;Metabolism of other amino acids;Cyanoamino acid metabolism	3
Metabolism;Metabolism of other amino acids;D-Arginine and D-ornithine metabolism	2
Metabolism;Metabolism of other amino acids;D-Glutamine and D-glutamate metabolism	3
Metabolism;Metabolism of other amino acids;Glutathione metabolism	45
Metabolism;Metabolism of other amino acids;Phosphonate and phosphinate metabolism	5
Metabolism;Metabolism of other amino acids;Selenocompound metabolism	10
Metabolism;Metabolism of other amino acids;Taurine and hypotaurine metabolism	8
Metabolism;Metabolism of terpenoids and polyketides;Biosynthesis of ansamycins	1
Metabolism;Metabolism of terpenoids and polyketides;Biosynthesis of siderophore group nonribosomal peptides	1
Metabolism;Metabolism of terpenoids and polyketides;Carotenoid biosynthesis	1
Metabolism;Metabolism of terpenoids and polyketides;Geraniol degradation	4
Metabolism;Metabolism of terpenoids and polyketides;Insect hormone biosynthesis	20
Metabolism;Metabolism of terpenoids and polyketides;Limonene and pinene degradation	14
Metabolism;Metabolism of terpenoids and polyketides;Sesquiterpenoid and triterpenoid biosynthesis	1
Metabolism;Metabolism of terpenoids and polyketides;Terpenoid backbone biosynthesis	18
Metabolism;Nucleotide metabolism;Purine metabolism	154
Metabolism;Nucleotide metabolism;Pyrimidine metabolism	90
Metabolism;Overview;2-Oxocarboxylic acid metabolism	29
Metabolism;Overview;Biosynthesis of amino acids	75
Metabolism;Overview;Carbon metabolism	91
Metabolism;Overview;Degradation of aromatic compounds	6
Metabolism;Overview;Fatty acid metabolism	56
Metabolism;Xenobiotics biodegradation and metabolism;Aminobenzoate degradation	44
Metabolism;Xenobiotics biodegradation and metabolism;Atrazine degradation	1
Metabolism;Xenobiotics biodegradation and metabolism;Benzoate degradation	19
Metabolism;Xenobiotics biodegradation and metabolism;Bisphenol degradation	14
Metabolism;Xenobiotics biodegradation and metabolism;Caprolactam degradation	5
Metabolism;Xenobiotics biodegradation and metabolism;Chloroalkane and chloroalkene degradation	14
Metabolism;Xenobiotics biodegradation and metabolism;Drug metabolism - cytochrome P450	46
Metabolism;Xenobiotics biodegradation and metabolism;Drug metabolism - other enzymes	44
Metabolism;Xenobiotics biodegradation and metabolism;Ethylbenzene degradation	11
Metabolism;Xenobiotics biodegradation and metabolism;Metabolism of xenobiotics by cytochrome P450	39
Metabolism;Xenobiotics biodegradation and metabolism;Naphthalene degradation	4
Metabolism;Xenobiotics biodegradation and metabolism;Polycyclic aromatic hydrocarbon degradation	4
Metabolism;Xenobiotics biodegradation and metabolism;Styrene degradation	6
Organismal Systems;Circulatory system;Cardiac muscle contraction	33
Organismal Systems;Circulatory system;Vascular smooth muscle contraction	74
Organismal Systems;Development;Axon guidance	68
Organismal Systems;Development;Dorso-ventral axis formation	40
Organismal Systems;Development;Osteoclast differentiation	43
Organismal Systems;Digestive system;Bile secretion	52
Organismal Systems;Digestive system;Carbohydrate digestion and absorption	22
Organismal Systems;Digestive system;Fat digestion and absorption	46
Organismal Systems;Digestive system;Gastric acid secretion	42
Organismal Systems;Digestive system;Mineral absorption	25
Organismal Systems;Digestive system;Pancreatic secretion	110
Organismal Systems;Digestive system;Protein digestion and absorption	91
Organismal Systems;Digestive system;Salivary secretion	51
Organismal Systems;Digestive system;Vitamin digestion and absorption	31
Organismal Systems;Endocrine system;Adipocytokine signaling pathway	36
Organismal Systems;Endocrine system;Estrogen signaling pathway	54
Organismal Systems;Endocrine system;GnRH signaling pathway	53
Organismal Systems;Endocrine system;Insulin secretion	43
Organismal Systems;Endocrine system;Insulin signaling pathway	108
Organismal Systems;Endocrine system;Melanogenesis	57
Organismal Systems;Endocrine system;Ovarian Steroidogenesis	29
Organismal Systems;Endocrine system;PPAR signaling pathway	58
Organismal Systems;Endocrine system;Progesterone-mediated oocyte maturation	65
Organismal Systems;Endocrine system;Prolactin signaling pathway	27
Organismal Systems;Endocrine system;Renin-angiotensin system	12
Organismal Systems;Endocrine system;Thyroid hormone synthesis	41
Organismal Systems;Environmental adaptation;Circadian entrainment	49
Organismal Systems;Environmental adaptation;Circadian rhythm	16
Organismal Systems;Environmental adaptation;Circadian rhythm - fly	11
Organismal Systems;Environmental adaptation;Circadian rhythm - plant	2
Organismal Systems;Environmental adaptation;Plant-pathogen interaction	25
Organismal Systems;Excretory system;Aldosterone-regulated sodium reabsorption	22
Organismal Systems;Excretory system;Collecting duct acid secretion	18
Organismal Systems;Excretory system;Endocrine and other factor-regulated calcium reabsorption	27
Organismal Systems;Excretory system;Proximal tubule bicarbonate reclamation	16
Organismal Systems;Excretory system;Vasopressin-regulated water reabsorption	32
Organismal Systems;Immune system;Antigen processing and presentation	31
Organismal Systems;Immune system;B cell receptor signaling pathway	32
Organismal Systems;Immune system;Chemokine signaling pathway	68
Organismal Systems;Immune system;Complement and coagulation cascades	7
Organismal Systems;Immune system;Cytosolic DNA-sensing pathway	24
Organismal Systems;Immune system;Fc epsilon RI signaling pathway	31
Organismal Systems;Immune system;Fc gamma R-mediated phagocytosis	62
Organismal Systems;Immune system;Hematopoietic cell lineage	12
Organismal Systems;Immune system;Leukocyte transendothelial migration	59
Organismal Systems;Immune system;Natural killer cell mediated cytotoxicity	28
Organismal Systems;Immune system;NOD-like receptor signaling pathway	19
Organismal Systems;Immune system;RIG-I-like receptor signaling pathway	21
Organismal Systems;Immune system;T cell receptor signaling pathway	45
Organismal Systems;Immune system;Toll-like receptor signaling pathway	39
Organismal Systems;Nervous system;Cholinergic synapse	39
Organismal Systems;Nervous system;Dopaminergic synapse	77
Organismal Systems;Nervous system;GABAergic synapse	32
Organismal Systems;Nervous system;Glutamatergic synapse	57
Organismal Systems;Nervous system;Long-term depression	32
Organismal Systems;Nervous system;Long-term potentiation	40
Organismal Systems;Nervous system;Neurotrophin signaling pathway	72
Organismal Systems;Nervous system;Retrograde endocannabinoid signaling	37
Organismal Systems;Nervous system;Serotonergic synapse	52
Organismal Systems;Nervous system;Synaptic vesicle cycle	52
Organismal Systems;Sensory system;Olfactory transduction	22
Organismal Systems;Sensory system;Phototransduction	15
Organismal Systems;Sensory system;Phototransduction - fly	38
Organismal Systems;Sensory system;Taste transduction	8
Grand Total	9822

## Sheet: Sheet1
Supplementary Data 3 | Lucilia cuprina proteins inferred to be associated with KEGG pathways
NCBI Gene ID	Pathway ID	K-term ID	K-term annotation	Gene ID - Insect Proteomes	Annotation	E-value		Count of Annotation
FF38_02583	path:ko04520	K06082	FERM, RhoGEF and pleckstrin domain protein 2	dmo:Dmoj_GI10248	Cellular Processes;Cell communication;Adherens junction	0			Total
FF38_04824	path:ko04520	K05691	catenin alpha	dwi:Dwil_GK11940	Cellular Processes;Cell communication;Adherens junction	0		Cellular Processes;Cell communication;Adherens junction	62
FF38_08610	path:ko04520	K04427	mitogen-activated protein kinase kinase kinase 7 [EC:2.7.11.25]	der:Dere_GG17579	Cellular Processes;Cell communication;Adherens junction	0		Cellular Processes;Cell communication;Focal adhesion	133
FF38_03852	path:ko04520	K04674	TGF-beta receptor type-1 [EC:2.7.11.30]	dgr:Dgri_GH21632	Cellular Processes;Cell communication;Adherens junction	0		Cellular Processes;Cell communication;Gap junction	47
FF38_12189	path:ko04520	K04468	nemo like kinase [EC:2.7.11.24]	dan:Dana_GF23805	Cellular Processes;Cell communication;Adherens junction	0		Cellular Processes;Cell communication;Tight junction	90
FF38_12755	path:ko04520	K05692	actin beta/gamma 1	dvi:Dvir_GJ10425	Cellular Processes;Cell communication;Adherens junction	0		Cellular Processes;Cell growth and death;Apoptosis	33
FF38_05149	path:ko04520	K05700	vinculin	dpo:Dpse_GA17230	Cellular Processes;Cell communication;Adherens junction	0		Cellular Processes;Cell growth and death;Cell cycle	94
FF38_06355	path:ko04520	K04500	mothers against decapentaplegic homolog 2/3	dgr:Dgri_GH24864	Cellular Processes;Cell communication;Adherens junction	0		Cellular Processes;Cell growth and death;Cell cycle - Caulobacter	3
FF38_10533	path:ko04520	K04362	fibroblast growth factor receptor 1 [EC:2.7.10.1]	dpo:Dpse_GA20192	Cellular Processes;Cell communication;Adherens junction	0		Cellular Processes;Cell growth and death;Cell cycle - yeast	93
FF38_12443	path:ko04520	K06082	FERM, RhoGEF and pleckstrin domain protein 2	dan:Dana_GF18918	Cellular Processes;Cell communication;Adherens junction	0		Cellular Processes;Cell growth and death;Meiosis - yeast	65
FF38_00939	path:ko04520	K06082	FERM, RhoGEF and pleckstrin domain protein 2	dgr:Dgri_GH23060	Cellular Processes;Cell communication;Adherens junction	0		Cellular Processes;Cell growth and death;Oocyte meiosis	83
FF38_07652	path:ko04520	K05692	actin beta/gamma 1	dya:Dyak_GE24312	Cellular Processes;Cell communication;Adherens junction	0		Cellular Processes;Cell growth and death;p53 signaling pathway	30
FF38_14507	path:ko04520	K05699	actinin alpha	dpo:Dpse_GA18143	Cellular Processes;Cell communication;Adherens junction	0		Cellular Processes;Cell motility;Regulation of actin cytoskeleton	114
FF38_04492	path:ko04520	K05702	afadin	der:Dere_GG11189	Cellular Processes;Cell communication;Adherens junction	0		Cellular Processes;Transport and catabolism;Endocytosis	107
FF38_11197	path:ko04520	K05696	tyrosine-protein phosphatase non-receptor type 1 [EC:3.1.3.48]	der:Dere_GG14603	Cellular Processes;Cell communication;Adherens junction	0		Cellular Processes;Transport and catabolism;Lysosome	125
FF38_13954	path:ko04520	K05692	actin beta/gamma 1	dvi:Dvir_GJ17479	Cellular Processes;Cell communication;Adherens junction	0		Cellular Processes;Transport and catabolism;Peroxisome	79
FF38_12850	path:ko04520	K05692	actin beta/gamma 1	nvi:100117792	Cellular Processes;Cell communication;Adherens junction	0		Cellular Processes;Transport and catabolism;Phagosome	122
FF38_02235	path:ko04520	K03097	casein kinase II subunit alpha [EC:2.7.11.1]	dya:Dyak_GE22657	Cellular Processes;Cell communication;Adherens junction	0		Cellular Processes;Transport and catabolism;Regulation of autophagy	16
FF38_04907	path:ko04520	K05692	actin beta/gamma 1	api:100145822	Cellular Processes;Cell communication;Adherens junction	0		Environmental Information Processing;Membrane transport;ABC transporters	43
FF38_10437	path:ko04520	K04371	mitogen-activated protein kinase 1/3 [EC:2.7.11.24]	dvi:Dvir_GJ17518	Cellular Processes;Cell communication;Adherens junction	0		Environmental Information Processing;Membrane transport;Bacterial secretion system	8
FF38_13973	path:ko04520	K04361	epidermal growth factor receptor [EC:2.7.10.1]	dpo:Dpse_GA10056	Cellular Processes;Cell communication;Adherens junction	0		Environmental Information Processing;Signal transduction;Calcium signaling pathway	75
FF38_08143	path:ko04520	K02105	catenin beta 1	dwi:Dwil_GK16376	Cellular Processes;Cell communication;Adherens junction	0		Environmental Information Processing;Signal transduction;ErbB signaling pathway	48
FF38_00266	path:ko04520	K04501	mothers against decapentaplegic homolog 4	dpo:Dpse_GA14643	Cellular Processes;Cell communication;Adherens junction	0		Environmental Information Processing;Signal transduction;Hedgehog signaling pathway	32
FF38_13984	path:ko04520	K05695	receptor-type tyrosine-protein phosphatase F [EC:3.1.3.48]	dwi:Dwil_GK14922	Cellular Processes;Cell communication;Adherens junction	0		Environmental Information Processing;Signal transduction;HIF-1 signaling pathway	56
FF38_13577	path:ko04520	K05699	actinin alpha	dwi:Dwil_GK25747	Cellular Processes;Cell communication;Adherens junction	0		Environmental Information Processing;Signal transduction;Hippo signaling pathway	85
FF38_13982	path:ko04520	K05695	receptor-type tyrosine-protein phosphatase F [EC:3.1.3.48]	dvi:Dvir_GJ13567	Cellular Processes;Cell communication;Adherens junction	0		Environmental Information Processing;Signal transduction;Hippo signaling pathway -fly	91
FF38_13773	path:ko04520	K04237	partitioning defective protein 3	dme:Dmel_CG5055	Cellular Processes;Cell communication;Adherens junction	0		Environmental Information Processing;Signal transduction;Jak-STAT signaling pathway	25
FF38_08268	path:ko04520	K05702	afadin	dgr:Dgri_GH22764	Cellular Processes;Cell communication;Adherens junction	0		Environmental Information Processing;Signal transduction;MAPK signaling pathway	123
FF38_11001	path:ko04510	K06269	serine/threonine-protein phosphatase PP1 catalytic subunit [EC:3.1.3.16]	dgr:Dgri_GH12016	Cellular Processes;Cell communication;Focal adhesion	0		Environmental Information Processing;Signal transduction;MAPK signaling pathway - fly	19
FF38_03118	path:ko04510	K05635	laminin, gamma 1	dvi:Dvir_GJ12023	Cellular Processes;Cell communication;Focal adhesion	0		Environmental Information Processing;Signal transduction;MAPK signaling pathway - yeast	24
FF38_10526	path:ko04510	K04409	p21-activated kinase 1 [EC:2.7.11.1]	dme:Dmel_CG10295	Cellular Processes;Cell communication;Focal adhesion	0		Environmental Information Processing;Signal transduction;mTOR signaling pathway	47
FF38_08245	path:ko04510	K03083	glycogen synthase kinase 3 beta [EC:2.7.11.26]	dse:Dsec_GM16104	Cellular Processes;Cell communication;Focal adhesion	0		Environmental Information Processing;Signal transduction;NF-kappa B signaling pathway	18
FF38_04000	path:ko04510	K06269	serine/threonine-protein phosphatase PP1 catalytic subunit [EC:3.1.3.16]	dvi:Dvir_GJ23819	Cellular Processes;Cell communication;Focal adhesion	0		Environmental Information Processing;Signal transduction;Notch signaling pathway	25
FF38_03164	path:ko04510	K00907	myosin-light-chain kinase [EC:2.7.11.18]	der:Dere_GG22319	Cellular Processes;Cell communication;Focal adhesion	0		Environmental Information Processing;Signal transduction;Phosphatidylinositol signaling system	56
FF38_06737	path:ko04510	K06270	protein phosphatase 1 regulatory subunit 12A	dya:Dyak_GE22289	Cellular Processes;Cell communication;Focal adhesion	0		Environmental Information Processing;Signal transduction;PI3K-Akt signaling pathway	133
FF38_02569	path:ko04510	K05637	laminin, alpha 1/2	dvi:Dvir_GJ18176	Cellular Processes;Cell communication;Focal adhesion	0		Environmental Information Processing;Signal transduction;Rap1 signaling pathway	110
FF38_03761	path:ko04510	K05734	p21-activated kinase 4 [EC:2.7.11.1]	dvi:Dvir_GJ15625	Cellular Processes;Cell communication;Focal adhesion	0		Environmental Information Processing;Signal transduction;Ras signaling pathway	111
FF38_01405	path:ko04510	K05732	glucocorticoid receptor DNA-binding factor 1	isc:IscW_ISCW015661	Cellular Processes;Cell communication;Focal adhesion	0		Environmental Information Processing;Signal transduction;TGF-beta signaling pathway	33
FF38_07981	path:ko04510	K05719	integrin beta 1	dmo:Dmoj_GI23240	Cellular Processes;Cell communication;Focal adhesion	0		Environmental Information Processing;Signal transduction;TNF signaling pathway	39
FF38_03998	path:ko04510	K04456	RAC serine/threonine-protein kinase [EC:2.7.11.1]	dan:Dana_GF16155	Cellular Processes;Cell communication;Focal adhesion	0		Environmental Information Processing;Signal transduction;Two-component system	28
FF38_00194	path:ko04510	K05719	integrin beta 1	dwi:Dwil_GK25655	Cellular Processes;Cell communication;Focal adhesion	0		Environmental Information Processing;Signal transduction;VEGF signaling pathway	35
FF38_09162	path:ko04510	K06272	integrin-linked kinase [EC:2.7.11.1]	dvi:Dvir_GJ13879	Cellular Processes;Cell communication;Focal adhesion	0		Environmental Information Processing;Signal transduction;Wnt signaling pathway	82
FF38_03165	path:ko04510	K00907	myosin-light-chain kinase [EC:2.7.11.18]	dya:Dyak_GE14115	Cellular Processes;Cell communication;Focal adhesion	0		Environmental Information Processing;Signaling molecules and interaction;Cell adhesion molecules (CAMs)	39
FF38_05279	path:ko04510	K00922	phosphatidylinositol-4,5-bisphosphate 3-kinase [EC:2.7.1.153]	dwi:Dwil_GK22711	Cellular Processes;Cell communication;Focal adhesion	0		Environmental Information Processing;Signaling molecules and interaction;Cytokine-cytokine receptor interaction	11
FF38_01833	path:ko04510	K05725	focal adhesion kinase 1 [EC:2.7.10.2]	dme:Dmel_CG10023	Cellular Processes;Cell communication;Focal adhesion	0		Environmental Information Processing;Signaling molecules and interaction;ECM-receptor interaction	51
FF38_07751	path:ko04510	K06271	talin	dvi:Dvir_GJ13049	Cellular Processes;Cell communication;Focal adhesion	0		Environmental Information Processing;Signaling molecules and interaction;Neuroactive ligand-receptor interaction	150
FF38_11249	path:ko04510	K04368	mitogen-activated protein kinase kinase 1 [EC:2.7.12.2]	dwi:Dwil_GK25111	Cellular Processes;Cell communication;Focal adhesion	0		Genetic Information Processing;Folding, sorting and degradation;Proteasome	39
FF38_04455	path:ko04510	K06276	3-phosphoinositide dependent protein kinase-1 [EC:2.7.11.1]	dya:Dyak_GE21053	Cellular Processes;Cell communication;Focal adhesion	0		Genetic Information Processing;Folding, sorting and degradation;Protein export	31
FF38_12755	path:ko04510	K05692	actin beta/gamma 1	dvi:Dvir_GJ10425	Cellular Processes;Cell communication;Focal adhesion	0		Genetic Information Processing;Folding, sorting and degradation;Protein processing in endoplasmic reticulum	160
FF38_05149	path:ko04510	K05700	vinculin	dpo:Dpse_GA17230	Cellular Processes;Cell communication;Focal adhesion	0		Genetic Information Processing;Folding, sorting and degradation;RNA degradation	94
FF38_09517	path:ko04510	K06240	laminin, alpha 3/5	dwi:Dwil_GK17256	Cellular Processes;Cell communication;Focal adhesion	0		Genetic Information Processing;Folding, sorting and degradation;SNARE interactions in vesicular transport	27
FF38_00572	path:ko04510	K04409	p21-activated kinase 1 [EC:2.7.11.1]	dpo:Dpse_GA13332	Cellular Processes;Cell communication;Focal adhesion	0		Genetic Information Processing;Folding, sorting and degradation;Sulfur relay system	14
FF38_12353	path:ko04510	K00907	myosin-light-chain kinase [EC:2.7.11.18]	dme:Dmel_CG42347	Cellular Processes;Cell communication;Focal adhesion	0		Genetic Information Processing;Folding, sorting and degradation;Ubiquitin mediated proteolysis	110
FF38_12430	path:ko04510	K06269	serine/threonine-protein phosphatase PP1 catalytic subunit [EC:3.1.3.16]	dpe:Dper_GL27176	Cellular Processes;Cell communication;Focal adhesion	0		Genetic Information Processing;Replication and repair;Base excision repair	29
FF38_01703	path:ko04510	K04437	filamin	dan:Dana_GF11329	Cellular Processes;Cell communication;Focal adhesion	0		Genetic Information Processing;Replication and repair;DNA replication	32
FF38_11454	path:ko04510	K05096	FMS-like tyrosine kinase 1 [EC:2.7.10.1]	dmo:Dmoj_GI14251	Cellular Processes;Cell communication;Focal adhesion	0		Genetic Information Processing;Replication and repair;Fanconi anemia pathway	36
FF38_00098	path:ko04510	K06275	parvin	dya:Dyak_GE15874	Cellular Processes;Cell communication;Focal adhesion	0		Genetic Information Processing;Replication and repair;Homologous recombination	30
FF38_09671	path:ko04510	K03900	von Willebrand factor	dvi:Dvir_GJ13839	Cellular Processes;Cell communication;Focal adhesion	0		Genetic Information Processing;Replication and repair;Mismatch repair	19
FF38_04885	path:ko04510	K06485	integrin alpha 6	tca:659601	Cellular Processes;Cell communication;Focal adhesion	0		Genetic Information Processing;Replication and repair;Non-homologous end-joining	8
FF38_07652	path:ko04510	K05692	actin beta/gamma 1	dya:Dyak_GE24312	Cellular Processes;Cell communication;Focal adhesion	0		Genetic Information Processing;Replication and repair;Nucleotide excision repair	38
FF38_07218	path:ko04510	K05730	guanine nucleotide exchange factor VAV	dvi:Dvir_GJ18997	Cellular Processes;Cell communication;Focal adhesion	0		Genetic Information Processing;Transcription;Basal transcription factors	36
FF38_09853	path:ko04510	K02677	classical protein kinase C [EC:2.7.11.13]	dya:Dyak_GE11630	Cellular Processes;Cell communication;Focal adhesion	0		Genetic Information Processing;Transcription;RNA polymerase	33
FF38_14507	path:ko04510	K05699	actinin alpha	dpo:Dpse_GA18143	Cellular Processes;Cell communication;Focal adhesion	0		Genetic Information Processing;Transcription;Spliceosome	135
FF38_08399	path:ko04510	K06279	SHC- transforming protein 1	dwi:Dwil_GK17568	Cellular Processes;Cell communication;Focal adhesion	0		Genetic Information Processing;Translation;Aminoacyl-tRNA biosynthesis	55
FF38_07911	path:ko04510	K04659	thrombospondin 2/3/4/5	dgr:Dgri_GH11027	Cellular Processes;Cell communication;Focal adhesion	0		Genetic Information Processing;Translation;mRNA surveillance pathway	77
FF38_13954	path:ko04510	K05692	actin beta/gamma 1	dvi:Dvir_GJ17479	Cellular Processes;Cell communication;Focal adhesion	0		Genetic Information Processing;Translation;Ribosome	129
FF38_12850	path:ko04510	K05692	actin beta/gamma 1	nvi:100117792	Cellular Processes;Cell communication;Focal adhesion	0		Genetic Information Processing;Translation;Ribosome biogenesis in eukaryotes	83
FF38_01010	path:ko04510	K05760	paxillin	der:Dere_GG21635	Cellular Processes;Cell communication;Focal adhesion	0		Genetic Information Processing;Translation;RNA transport	164
FF38_12366	path:ko04510	K04514	Rho-associated protein kinase 1 [EC:2.7.11.1]	dan:Dana_GF21023	Cellular Processes;Cell communication;Focal adhesion	0		Metabolism;Amino acid metabolism;Alanine, aspartate and glutamate metabolism	36
FF38_04907	path:ko04510	K05692	actin beta/gamma 1	api:100145822	Cellular Processes;Cell communication;Focal adhesion	0		Metabolism;Amino acid metabolism;Arginine and proline metabolism	57
FF38_01082	path:ko04510	K04440	c-Jun N-terminal kinase [EC:2.7.11.24]	aga:AgaP_AGAP009461	Cellular Processes;Cell communication;Focal adhesion	0		Metabolism;Amino acid metabolism;Cysteine and methionine metabolism	27
FF38_01315	path:ko04510	K04437	filamin	dya:Dyak_GE26108	Cellular Processes;Cell communication;Focal adhesion	0		Metabolism;Amino acid metabolism;Glycine, serine and threonine metabolism	42
FF38_04752	path:ko04510	K05635	laminin, gamma 1	dsi:Dsim_GD14197	Cellular Processes;Cell communication;Focal adhesion	0		Metabolism;Amino acid metabolism;Histidine metabolism	21
FF38_07974	path:ko04510	K02649	phosphoinositide-3-kinase, regulatory subunit	dwi:Dwil_GK18374	Cellular Processes;Cell communication;Focal adhesion	0		Metabolism;Amino acid metabolism;Lysine biosynthesis	3
FF38_10437	path:ko04510	K04371	mitogen-activated protein kinase 1/3 [EC:2.7.11.24]	dvi:Dvir_GJ17518	Cellular Processes;Cell communication;Focal adhesion	0		Metabolism;Amino acid metabolism;Lysine degradation	41
FF38_13973	path:ko04510	K04361	epidermal growth factor receptor [EC:2.7.10.1]	dpo:Dpse_GA10056	Cellular Processes;Cell communication;Focal adhesion	0		Metabolism;Amino acid metabolism;Phenylalanine metabolism	33
FF38_08143	path:ko04510	K02105	catenin beta 1	dwi:Dwil_GK16376	Cellular Processes;Cell communication;Focal adhesion	0		Metabolism;Amino acid metabolism;Phenylalanine, tyrosine and tryptophan biosynthesis	5
FF38_14481	path:ko04510	K06277	Rap guanine nucleotide exchange factor 1	dvi:Dvir_GJ16545	Cellular Processes;Cell communication;Focal adhesion	0		Metabolism;Amino acid metabolism;Tryptophan metabolism	41
FF38_04528	path:ko04510	K03099	son of sevenless	der:Dere_GG23884	Cellular Processes;Cell communication;Focal adhesion	0		Metabolism;Amino acid metabolism;Tyrosine metabolism	54
FF38_08464	path:ko04510	K00907	myosin-light-chain kinase [EC:2.7.11.18]	der:Dere_GG22319	Cellular Processes;Cell communication;Focal adhesion	0		Metabolism;Amino acid metabolism;Valine, leucine and isoleucine biosynthesis	5
FF38_09856	path:ko04510	K02677	classical protein kinase C [EC:2.7.11.13]	dmo:Dmoj_GI21162	Cellular Processes;Cell communication;Focal adhesion	0		Metabolism;Amino acid metabolism;Valine, leucine and isoleucine degradation	34
FF38_13577	path:ko04510	K05699	actinin alpha	dwi:Dwil_GK25747	Cellular Processes;Cell communication;Focal adhesion	0		Metabolism;Biosynthesis of other secondary metabolites;Aflatoxin biosynthesis	2
FF38_04136	path:ko04540	K07376	protein kinase, cGMP-dependent [EC:2.7.11.12]	dme:Dmel_CG3324	Cellular Processes;Cell communication;Gap junction	0		Metabolism;Biosynthesis of other secondary metabolites;Betalain biosynthesis	13
FF38_04508	path:ko04540	K07375	tubulin beta	der:Dere_GG22960	Cellular Processes;Cell communication;Gap junction	0		Metabolism;Biosynthesis of other secondary metabolites;Butirosin and neomycin biosynthesis	4
FF38_01148	path:ko04540	K08045	adenylate cyclase 5 [EC:4.6.1.1]	ame:726514	Cellular Processes;Cell communication;Gap junction	0		Metabolism;Biosynthesis of other secondary metabolites;Caffeine metabolism	3
FF38_11973	path:ko04540	K08042	adenylate cyclase 2 [EC:4.6.1.1]	dme:Dmel_CG7978	Cellular Processes;Cell communication;Gap junction	0		Metabolism;Biosynthesis of other secondary metabolites;Flavone and flavonol biosynthesis	1
FF38_10879	path:ko04540	K04630	guanine nucleotide-binding protein G(i) subunit alpha	dvi:Dvir_GJ12256	Cellular Processes;Cell communication;Gap junction	0		Metabolism;Biosynthesis of other secondary metabolites;Indole alkaloid biosynthesis	3
FF38_09642	path:ko04540	K07376	protein kinase, cGMP-dependent [EC:2.7.11.12]	dpo:Dpse_GA10020	Cellular Processes;Cell communication;Gap junction	0		Metabolism;Biosynthesis of other secondary metabolites;Isoquinoline alkaloid biosynthesis	23
FF38_04625	path:ko04540	K12319	guanylate cyclase soluble subunit beta [EC:4.6.1.2]	smm:Smp_149980	Cellular Processes;Cell communication;Gap junction	0		Metabolism;Biosynthesis of other secondary metabolites;Novobiocin biosynthesis	1
FF38_13262	path:ko04540	K08048	adenylate cyclase 8 [EC:4.6.1.1]	dpo:Dpse_GA10398	Cellular Processes;Cell communication;Gap junction	0		Metabolism;Biosynthesis of other secondary metabolites;Penicillin and cephalosporin biosynthesis	3
FF38_03739	path:ko04540	K04958	inositol 1,4,5-triphosphate receptor type 1	dan:Dana_GF17257	Cellular Processes;Cell communication;Gap junction	0		Metabolism;Biosynthesis of other secondary metabolites;Phenylpropanoid biosynthesis	13
FF38_03490	path:ko04540	K07375	tubulin beta	dwi:Dwil_GK22527	Cellular Processes;Cell communication;Gap junction	0		Metabolism;Biosynthesis of other secondary metabolites;Streptomycin biosynthesis	9
FF38_10693	path:ko04540	K08041	adenylate cyclase 1 [EC:4.6.1.1]	dse:Dsec_GM12038	Cellular Processes;Cell communication;Gap junction	0		Metabolism;Biosynthesis of other secondary metabolites;Tropane, piperidine and pyridine alkaloid biosynthesis	9
FF38_13883	path:ko04540	K04345	protein kinase A [EC:2.7.11.11]	dmo:Dmoj_GI11297	Cellular Processes;Cell communication;Gap junction	0		Metabolism;Carbohydrate metabolism;Amino sugar and nucleotide sugar metabolism	71
FF38_04597	path:ko04540	K07374	tubulin alpha	dpe:Dper_GL12416	Cellular Processes;Cell communication;Gap junction	0		Metabolism;Carbohydrate metabolism;Ascorbate and aldarate metabolism	29
FF38_11249	path:ko04540	K04368	mitogen-activated protein kinase kinase 1 [EC:2.7.12.2]	dwi:Dwil_GK25111	Cellular Processes;Cell communication;Gap junction	0		Metabolism;Carbohydrate metabolism;Butanoate metabolism	31
FF38_00187	path:ko04540	K08049	adenylate cyclase 9 [EC:4.6.1.1]	dmo:Dmoj_GI15443	Cellular Processes;Cell communication;Gap junction	0		Metabolism;Carbohydrate metabolism;C5-Branched dibasic acid metabolism	1
FF38_10136	path:ko04540	K04157	5-hydroxytryptamine receptor 2	dwi:Dwil_GK13828	Cellular Processes;Cell communication;Gap junction	0		Metabolism;Carbohydrate metabolism;Citrate cycle (TCA cycle)	43
FF38_14384	path:ko04540	K05858	phosphatidylinositol phospholipase C, beta [EC:3.1.4.11]	dwi:Dwil_GK23786	Cellular Processes;Cell communication;Gap junction	0		Metabolism;Carbohydrate metabolism;Fructose and mannose metabolism	35
FF38_03158	path:ko04540	K02087	cyclin-dependent kinase 1 [EC:2.7.11.22 2.7.11.23]	dvi:Dvir_GJ15416	Cellular Processes;Cell communication;Gap junction	0		Metabolism;Carbohydrate metabolism;Galactose metabolism	35
FF38_07450	path:ko04540	K07376	protein kinase, cGMP-dependent [EC:2.7.11.12]	dpo:Dpse_GA18468	Cellular Processes;Cell communication;Gap junction	0		Metabolism;Carbohydrate metabolism;Glycolysis / Gluconeogenesis	48
FF38_09853	path:ko04540	K02677	classical protein kinase C [EC:2.7.11.13]	dya:Dyak_GE11630	Cellular Processes;Cell communication;Gap junction	0		Metabolism;Carbohydrate metabolism;Glyoxylate and dicarboxylate metabolism	29
FF38_11671	path:ko04540	K12318	guanylate cyclase soluble subunit alpha [EC:4.6.1.2]	dwi:Dwil_GK11912	Cellular Processes;Cell communication;Gap junction	0		Metabolism;Carbohydrate metabolism;Inositol phosphate metabolism	41
FF38_09734	path:ko04540	K07374	tubulin alpha	tca:655491	Cellular Processes;Cell communication;Gap junction	0		Metabolism;Carbohydrate metabolism;Pentose and glucuronate interconversions	34
FF38_12308	path:ko04540	K07375	tubulin beta	dvi:Dvir_GJ20466	Cellular Processes;Cell communication;Gap junction	0		Metabolism;Carbohydrate metabolism;Pentose phosphate pathway	25
FF38_01834	path:ko04540	K07375	tubulin beta	dvi:Dvir_GJ20466	Cellular Processes;Cell communication;Gap junction	0		Metabolism;Carbohydrate metabolism;Propanoate metabolism	22
FF38_06786	path:ko04540	K07375	tubulin beta	dvi:Dvir_GJ23573	Cellular Processes;Cell communication;Gap junction	0		Metabolism;Carbohydrate metabolism;Pyruvate metabolism	49
FF38_02676	path:ko04540	K07374	tubulin alpha	dsi:Dsim_GD14204	Cellular Processes;Cell communication;Gap junction	0		Metabolism;Carbohydrate metabolism;Starch and sucrose metabolism	59
FF38_10437	path:ko04540	K04371	mitogen-activated protein kinase 1/3 [EC:2.7.11.24]	dvi:Dvir_GJ17518	Cellular Processes;Cell communication;Gap junction	0		Metabolism;Energy metabolism;Carbon fixation in photosynthetic organisms	21
FF38_13973	path:ko04540	K04361	epidermal growth factor receptor [EC:2.7.10.1]	dpo:Dpse_GA10056	Cellular Processes;Cell communication;Gap junction	0		Metabolism;Energy metabolism;Methane metabolism	18
FF38_08008	path:ko04540	K05858	phosphatidylinositol phospholipase C, beta [EC:3.1.4.11]	dvi:Dvir_GJ17032	Cellular Processes;Cell communication;Gap junction	0		Metabolism;Energy metabolism;Nitrogen metabolism	17
FF38_12312	path:ko04540	K04632	guanine nucleotide-binding protein G(s) subunit alpha	dvi:Dvir_GJ21886	Cellular Processes;Cell communication;Gap junction	0		Metabolism;Energy metabolism;Oxidative phosphorylation	111
FF38_04528	path:ko04540	K03099	son of sevenless	der:Dere_GG23884	Cellular Processes;Cell communication;Gap junction	0		Metabolism;Energy metabolism;Sulfur metabolism	11
FF38_09856	path:ko04540	K02677	classical protein kinase C [EC:2.7.11.13]	dmo:Dmoj_GI21162	Cellular Processes;Cell communication;Gap junction	0		Metabolism;Glycan biosynthesis and metabolism;Glycosaminoglycan biosynthesis - chondroitin sulfate / dermatan sulfate	10
FF38_13339	path:ko04540	K04634	guanine nucleotide-binding protein G(q) subunit alpha	dwi:Dwil_GK23154	Cellular Processes;Cell communication;Gap junction	0		Metabolism;Glycan biosynthesis and metabolism;Glycosaminoglycan biosynthesis - heparan sulfate / heparin	14
FF38_08070	path:ko04530	K10352	myosin heavy chain	dvi:Dvir_GJ17305	Cellular Processes;Cell communication;Tight junction	0		Metabolism;Glycan biosynthesis and metabolism;Glycosaminoglycan biosynthesis - keratan sulfate	7
FF38_10879	path:ko04530	K04630	guanine nucleotide-binding protein G(i) subunit alpha	dvi:Dvir_GJ12256	Cellular Processes;Cell communication;Tight junction	0		Metabolism;Glycan biosynthesis and metabolism;Glycosaminoglycan degradation	19
FF38_04824	path:ko04530	K05691	catenin alpha	dwi:Dwil_GK11940	Cellular Processes;Cell communication;Tight junction	0		Metabolism;Glycan biosynthesis and metabolism;Glycosphingolipid biosynthesis - ganglio series	7
FF38_03998	path:ko04530	K04456	RAC serine/threonine-protein kinase [EC:2.7.11.1]	dan:Dana_GF16155	Cellular Processes;Cell communication;Tight junction	0		Metabolism;Glycan biosynthesis and metabolism;Glycosphingolipid biosynthesis - globo series	6
FF38_14304	path:ko04530	K04382	serine/threonine-protein phosphatase 2A catalytic subunit [EC:3.1.3.16]	dya:Dyak_GE14639	Cellular Processes;Cell communication;Tight junction	0		Metabolism;Glycan biosynthesis and metabolism;Glycosphingolipid biosynthesis - lacto and neolacto series	7
FF38_09638	path:ko04530	K06094	lethal(2) giant larvae protein	dan:Dana_GF14872	Cellular Processes;Cell communication;Tight junction	0		Metabolism;Glycan biosynthesis and metabolism;Glycosylphosphatidylinositol(GPI)-anchor biosynthesis	29
FF38_05004	path:ko04530	K04354	serine/threonine-protein phosphatase 2A regulatory subunit B	dan:Dana_GF18135	Cellular Processes;Cell communication;Tight junction	0		Metabolism;Glycan biosynthesis and metabolism;Lipopolysaccharide biosynthesis	1
FF38_12755	path:ko04530	K05692	actin beta/gamma 1	dvi:Dvir_GJ10425	Cellular Processes;Cell communication;Tight junction	0		Metabolism;Glycan biosynthesis and metabolism;Mucin type O-glycan biosynthesis	17
FF38_02579	path:ko04530	K03456	serine/threonine-protein phosphatase 2A regulatory subunit A	dan:Dana_GF15221	Cellular Processes;Cell communication;Tight junction	0		Metabolism;Glycan biosynthesis and metabolism;N-Glycan biosynthesis	44
FF38_09623	path:ko04530	K06101	histone-lysine N-methyltransferase ASH1L [EC:2.1.1.43]	dse:Dsec_GM17444	Cellular Processes;Cell communication;Tight junction	0		Metabolism;Glycan biosynthesis and metabolism;Other glycan degradation	17
FF38_03843	path:ko04530	K06095	multiple PDZ domain protein	dan:Dana_GF24839	Cellular Processes;Cell communication;Tight junction	0		Metabolism;Glycan biosynthesis and metabolism;Other types of O-glycan biosynthesis	20
FF38_11343	path:ko04530	K06107	erythrocyte membrane protein band 4.1	dmo:Dmoj_GI18918	Cellular Processes;Cell communication;Tight junction	0		Metabolism;Glycan biosynthesis and metabolism;Various types of N-glycan biosynthesis	31
FF38_07652	path:ko04530	K05692	actin beta/gamma 1	dya:Dyak_GE24312	Cellular Processes;Cell communication;Tight junction	0		Metabolism;Lipid metabolism;alpha-Linolenic acid metabolism	19
FF38_06731	path:ko04530	K06094	lethal(2) giant larvae protein	dan:Dana_GF14872	Cellular Processes;Cell communication;Tight junction	0		Metabolism;Lipid metabolism;Arachidonic acid metabolism	20
FF38_03473	path:ko04530	K10352	myosin heavy chain	dvi:Dvir_GJ22258	Cellular Processes;Cell communication;Tight junction	0		Metabolism;Lipid metabolism;Biosynthesis of unsaturated fatty acids	23
FF38_06606	path:ko04530	K06107	erythrocyte membrane protein band 4.1	dpe:Dper_GL17638	Cellular Processes;Cell communication;Tight junction	0		Metabolism;Lipid metabolism;Cutin, suberine and wax biosynthesis	15
FF38_09853	path:ko04530	K02677	classical protein kinase C [EC:2.7.11.13]	dya:Dyak_GE11630	Cellular Processes;Cell communication;Tight junction	0		Metabolism;Lipid metabolism;Ether lipid metabolism	31
FF38_00827	path:ko04530	K06100	symplekin	dan:Dana_GF18650	Cellular Processes;Cell communication;Tight junction	0		Metabolism;Lipid metabolism;Fatty acid biosynthesis	15
FF38_08430	path:ko04530	K06103	calcium/calmodulin-dependent serine protein kinase [EC:2.7.11.1]	aga:AgaP_AGAP001683	Cellular Processes;Cell communication;Tight junction	0		Metabolism;Lipid metabolism;Fatty acid degradation	38
FF38_12396	path:ko04530	K06068	novel protein kinase C delta type [EC:2.7.11.13]	dwi:Dwil_GK16493	Cellular Processes;Cell communication;Tight junction	0		Metabolism;Lipid metabolism;Fatty acid elongation	22
FF38_14507	path:ko04530	K05699	actinin alpha	dpo:Dpse_GA18143	Cellular Processes;Cell communication;Tight junction	0		Metabolism;Lipid metabolism;Glycerolipid metabolism	74
FF38_04492	path:ko04530	K05702	afadin	der:Dere_GG11189	Cellular Processes;Cell communication;Tight junction	0		Metabolism;Lipid metabolism;Glycerophospholipid metabolism	64
FF38_02018	path:ko04530	K06110	exocyst complex component 3	dwi:Dwil_GK21967	Cellular Processes;Cell communication;Tight junction	0		Metabolism;Lipid metabolism;Linoleic acid metabolism	21
FF38_10353	path:ko04530	K06091	MAGUK p55 subfamily member 5	dvi:Dvir_GJ19412	Cellular Processes;Cell communication;Tight junction	0		Metabolism;Lipid metabolism;Primary bile acid biosynthesis	4
FF38_00831	path:ko04530	K06111	exocyst complex component 4	dsi:Dsim_GD19584	Cellular Processes;Cell communication;Tight junction	0		Metabolism;Lipid metabolism;Sphingolipid metabolism	30
FF38_13954	path:ko04530	K05692	actin beta/gamma 1	dvi:Dvir_GJ17479	Cellular Processes;Cell communication;Tight junction	0		Metabolism;Lipid metabolism;Steroid biosynthesis	13
FF38_12850	path:ko04530	K05692	actin beta/gamma 1	nvi:100117792	Cellular Processes;Cell communication;Tight junction	0		Metabolism;Lipid metabolism;Steroid hormone biosynthesis	25
FF38_08495	path:ko04530	K06068	novel protein kinase C delta type [EC:2.7.11.13]	dmo:Dmoj_GI24186	Cellular Processes;Cell communication;Tight junction	0		Metabolism;Lipid metabolism;Synthesis and degradation of ketone bodies	11
FF38_06204	path:ko04530	K06101	histone-lysine N-methyltransferase ASH1L [EC:2.1.1.43]	dya:Dyak_GE22484	Cellular Processes;Cell communication;Tight junction	0		Metabolism;Metabolism of cofactors and vitamins;Biotin metabolism	7
FF38_02235	path:ko04530	K03097	casein kinase II subunit alpha [EC:2.7.11.1]	dya:Dyak_GE22657	Cellular Processes;Cell communication;Tight junction	0		Metabolism;Metabolism of cofactors and vitamins;Folate biosynthesis	29
FF38_04907	path:ko04530	K05692	actin beta/gamma 1	api:100145822	Cellular Processes;Cell communication;Tight junction	0		Metabolism;Metabolism of cofactors and vitamins;Lipoic acid metabolism	3
FF38_10585	path:ko04530	K06068	novel protein kinase C delta type [EC:2.7.11.13]	dme:Dmel_CG42349	Cellular Processes;Cell communication;Tight junction	0		Metabolism;Metabolism of cofactors and vitamins;Nicotinate and nicotinamide metabolism	14
FF38_02007	path:ko04530	K02089	cyclin-dependent kinase 4 [EC:2.7.11.22]	dwi:Dwil_GK19645	Cellular Processes;Cell communication;Tight junction	0		Metabolism;Metabolism of cofactors and vitamins;One carbon pool by folate	16
FF38_11462	path:ko04530	K06106	cortactin	dmo:Dmoj_GI10305	Cellular Processes;Cell communication;Tight junction	0		Metabolism;Metabolism of cofactors and vitamins;Pantothenate and CoA biosynthesis	15
FF38_08143	path:ko04530	K02105	catenin beta 1	dwi:Dwil_GK16376	Cellular Processes;Cell communication;Tight junction	0		Metabolism;Metabolism of cofactors and vitamins;Porphyrin and chlorophyll metabolism	36
FF38_09856	path:ko04530	K02677	classical protein kinase C [EC:2.7.11.13]	dmo:Dmoj_GI21162	Cellular Processes;Cell communication;Tight junction	0		Metabolism;Metabolism of cofactors and vitamins;Retinol metabolism	28
FF38_13577	path:ko04530	K05699	actinin alpha	dwi:Dwil_GK25747	Cellular Processes;Cell communication;Tight junction	0		Metabolism;Metabolism of cofactors and vitamins;Riboflavin metabolism	18
FF38_13773	path:ko04530	K04237	partitioning defective protein 3	dme:Dmel_CG5055	Cellular Processes;Cell communication;Tight junction	0		Metabolism;Metabolism of cofactors and vitamins;Thiamine metabolism	2
FF38_08268	path:ko04530	K05702	afadin	dgr:Dgri_GH22764	Cellular Processes;Cell communication;Tight junction	0		Metabolism;Metabolism of cofactors and vitamins;Ubiquinone and other terpenoid-quinone biosynthesis	21
FF38_09748	path:ko04530	K06069	atypical protein kinase C [EC:2.7.11.13]	dse:Dsec_GM20164	Cellular Processes;Cell communication;Tight junction	0		Metabolism;Metabolism of cofactors and vitamins;Vitamin B6 metabolism	5
FF38_11822	path:ko04210	K04348	serine/threonine-protein phosphatase 2B catalytic subunit [EC:3.1.3.16]	der:Dere_GG11788	Cellular Processes;Cell growth and death;Apoptosis	0		Metabolism;Metabolism of other amino acids;beta-Alanine metabolism	21
FF38_03998	path:ko04210	K04456	RAC serine/threonine-protein kinase [EC:2.7.11.1]	dan:Dana_GF16155	Cellular Processes;Cell growth and death;Apoptosis	0		Metabolism;Metabolism of other amino acids;Cyanoamino acid metabolism	3
FF38_02554	path:ko04210	K02311	DNA fragmentation factor, 40 kD, beta subunit [EC:3.-.-.-]	dmo:Dmoj_GI14110	Cellular Processes;Cell growth and death;Apoptosis	0		Metabolism;Metabolism of other amino acids;D-Arginine and D-ornithine metabolism	2
FF38_13883	path:ko04210	K04345	protein kinase A [EC:2.7.11.11]	dmo:Dmoj_GI11297	Cellular Processes;Cell growth and death;Apoptosis	0		Metabolism;Metabolism of other amino acids;D-Glutamine and D-glutamate metabolism	3
FF38_04703	path:ko04210	K04739	cAMP-dependent protein kinase regulator	dwi:Dwil_GK25343	Cellular Processes;Cell growth and death;Apoptosis	0		Metabolism;Metabolism of other amino acids;Glutathione metabolism	45
FF38_05279	path:ko04210	K00922	phosphatidylinositol-4,5-bisphosphate 3-kinase [EC:2.7.1.153]	dwi:Dwil_GK22711	Cellular Processes;Cell growth and death;Apoptosis	0		Metabolism;Metabolism of other amino acids;Phosphonate and phosphinate metabolism	5
FF38_02720	path:ko04210	K04348	serine/threonine-protein phosphatase 2B catalytic subunit [EC:3.1.3.16]	dse:Dsec_GM13390	Cellular Processes;Cell growth and death;Apoptosis	0		Metabolism;Metabolism of other amino acids;Selenocompound metabolism	10
FF38_10147	path:ko04210	K04727	programmed cell death 8 (apoptosis-inducing factor) [EC:1.-.-.-]	dmo:Dmoj_GI15735	Cellular Processes;Cell growth and death;Apoptosis	0		Metabolism;Metabolism of other amino acids;Taurine and hypotaurine metabolism	8
FF38_07974	path:ko04210	K02649	phosphoinositide-3-kinase, regulatory subunit	dwi:Dwil_GK18374	Cellular Processes;Cell growth and death;Apoptosis	0		Metabolism;Metabolism of terpenoids and polyketides;Biosynthesis of ansamycins	1
FF38_10408	path:ko04210	K04348	serine/threonine-protein phosphatase 2B catalytic subunit [EC:3.1.3.16]	dwi:Dwil_GK25442	Cellular Processes;Cell growth and death;Apoptosis	0		Metabolism;Metabolism of terpenoids and polyketides;Biosynthesis of siderophore group nonribosomal peptides	1
FF38_00419	path:ko04110	K06636	structural maintenance of chromosome 1	dwi:Dwil_GK11152	Cellular Processes;Cell growth and death;Cell cycle	0		Metabolism;Metabolism of terpenoids and polyketides;Carotenoid biosynthesis	1
FF38_00665	path:ko04110	K06631	polo-like kinase 1 [EC:2.7.11.21]	dvi:Dvir_GJ11579	Cellular Processes;Cell growth and death;Cell cycle	0		Metabolism;Metabolism of terpenoids and polyketides;Geraniol degradation	4
FF38_08245	path:ko04110	K03083	glycogen synthase kinase 3 beta [EC:2.7.11.26]	dse:Dsec_GM16104	Cellular Processes;Cell growth and death;Cell cycle	0		Metabolism;Metabolism of terpenoids and polyketides;Insect hormone biosynthesis	20
FF38_02891	path:ko04110	K06641	serine/threonine-protein kinase Chk2 [EC:2.7.11.1]	dya:Dyak_GE13292	Cellular Processes;Cell growth and death;Cell cycle	0		Metabolism;Metabolism of terpenoids and polyketides;Limonene and pinene degradation	14
FF38_01706	path:ko04110	K05868	cyclin B	dme:Dmel_CG3510	Cellular Processes;Cell growth and death;Cell cycle	0		Metabolism;Metabolism of terpenoids and polyketides;Sesquiterpenoid and triterpenoid biosynthesis	1
FF38_03544	path:ko04110	K06067	histone deacetylase 1/2 [EC:3.5.1.98]	dvi:Dvir_GJ15512	Cellular Processes;Cell growth and death;Cell cycle	0		Metabolism;Metabolism of terpenoids and polyketides;Terpenoid backbone biosynthesis	18
FF38_07383	path:ko04110	K03363	cell division cycle 20, cofactor of APC complex	dmo:Dmoj_GI17076	Cellular Processes;Cell growth and death;Cell cycle	0		Metabolism;Nucleotide metabolism;Purine metabolism	154
FF38_14211	path:ko04110	K02604	origin recognition complex subunit 2	dya:Dyak_GE24212	Cellular Processes;Cell growth and death;Cell cycle	0		Metabolism;Nucleotide metabolism;Pyrimidine metabolism	90
FF38_10466	path:ko04110	K03354	anaphase-promoting complex subunit 7	dvi:Dvir_GJ16979	Cellular Processes;Cell growth and death;Cell cycle	0		Metabolism;Overview;2-Oxocarboxylic acid metabolism	29
FF38_13567	path:ko04110	K06630	14-3-3 protein epsilon	dya:Dyak_GE25525	Cellular Processes;Cell growth and death;Cell cycle	0		Metabolism;Overview;Biosynthesis of amino acids	75
FF38_03062	path:ko04110	K02214	cell division control protein 7 [EC:2.7.11.1]	dwi:Dwil_GK25588	Cellular Processes;Cell growth and death;Cell cycle	0		Metabolism;Overview;Carbon metabolism	91
FF38_04724	path:ko04110	K03350	anaphase-promoting complex subunit 3	dvi:Dvir_GJ13183	Cellular Processes;Cell growth and death;Cell cycle	0		Metabolism;Overview;Degradation of aromatic compounds	6
FF38_06008	path:ko04110	K06640	serine/threonine-protein kinase ATR [EC:2.7.11.1]	dvi:Dvir_GJ22445	Cellular Processes;Cell growth and death;Cell cycle	0		Metabolism;Overview;Fatty acid metabolism	56
FF38_10797	path:ko04110	K06639	cell division cycle 14 [EC:3.1.3.16 3.1.3.48]	dsi:Dsim_GD22466	Cellular Processes;Cell growth and death;Cell cycle	0		Metabolism;Xenobiotics biodegradation and metabolism;Aminobenzoate degradation	44
FF38_13180	path:ko04110	K02212	DNA replication licensing factor MCM4 [EC:3.6.4.12]	dan:Dana_GF13675	Cellular Processes;Cell growth and death;Cell cycle	0		Metabolism;Xenobiotics biodegradation and metabolism;Atrazine degradation	1
FF38_06355	path:ko04110	K04500	mothers against decapentaplegic homolog 2/3	dgr:Dgri_GH24864	Cellular Processes;Cell growth and death;Cell cycle	0		Metabolism;Xenobiotics biodegradation and metabolism;Benzoate degradation	19
FF38_02119	path:ko04110	K03348	anaphase-promoting complex subunit 1	dvi:Dvir_GJ16572	Cellular Processes;Cell growth and death;Cell cycle	0		Metabolism;Xenobiotics biodegradation and metabolism;Bisphenol degradation	14
FF38_01087	path:ko04110	K03351	anaphase-promoting complex subunit 4	dmo:Dmoj_GI15143	Cellular Processes;Cell growth and death;Cell cycle	0		Metabolism;Xenobiotics biodegradation and metabolism;Caprolactam degradation	5
FF38_14450	path:ko04110	K02202	cyclin-dependent kinase 7 [EC:2.7.11.22 2.7.11.23]	aag:AaeL_AAEL001038	Cellular Processes;Cell growth and death;Cell cycle	0		Metabolism;Xenobiotics biodegradation and metabolism;Chloroalkane and chloroalkene degradation	14
FF38_01854	path:ko04110	K02209	DNA replication licensing factor MCM5 [EC:3.6.4.12]	dsi:Dsim_GD18709	Cellular Processes;Cell growth and death;Cell cycle	0		Metabolism;Xenobiotics biodegradation and metabolism;Drug metabolism - cytochrome P450	46
FF38_04364	path:ko04110	K08866	serine/threonine-protein kinase TTK/MPS1 [EC:2.7.12.1]	dse:Dsec_GM15256	Cellular Processes;Cell growth and death;Cell cycle	0		Metabolism;Xenobiotics biodegradation and metabolism;Drug metabolism - other enzymes	44
FF38_03158	path:ko04110	K02087	cyclin-dependent kinase 1 [EC:2.7.11.22 2.7.11.23]	dvi:Dvir_GJ15416	Cellular Processes;Cell growth and death;Cell cycle	0		Metabolism;Xenobiotics biodegradation and metabolism;Ethylbenzene degradation	11
FF38_07228	path:ko04110	K06671	cohesin complex subunit SA-1/2	dsi:Dsim_GD23440	Cellular Processes;Cell growth and death;Cell cycle	0		Metabolism;Xenobiotics biodegradation and metabolism;Metabolism of xenobiotics by cytochrome P450	39
FF38_10787	path:ko04110	K02540	DNA replication licensing factor MCM2 [EC:3.6.4.12]	dvi:Dvir_GJ24206	Cellular Processes;Cell growth and death;Cell cycle	0		Metabolism;Xenobiotics biodegradation and metabolism;Naphthalene degradation	4
FF38_00128	path:ko04110	K02213	cell division control protein 6	dgr:Dgri_GH22514	Cellular Processes;Cell growth and death;Cell cycle	0		Metabolism;Xenobiotics biodegradation and metabolism;Polycyclic aromatic hydrocarbon degradation	4
FF38_10150	path:ko04110	K02178	checkpoint serine/threonine-protein kinase [EC:2.7.11.1]	dvi:Dvir_GJ17538	Cellular Processes;Cell growth and death;Cell cycle	0		Metabolism;Xenobiotics biodegradation and metabolism;Styrene degradation	6
FF38_10834	path:ko04110	K02542	DNA replication licensing factor MCM6 [EC:3.6.4.12]	dan:Dana_GF21421	Cellular Processes;Cell growth and death;Cell cycle	0		Organismal Systems;Circulatory system;Cardiac muscle contraction	33
FF38_02935	path:ko04110	K06632	wee1-like protein kinase [EC:2.7.11.1]	der:Dere_GG23574	Cellular Processes;Cell growth and death;Cell cycle	0		Organismal Systems;Circulatory system;Vascular smooth muscle contraction	74
FF38_09885	path:ko04110	K02180	cell cycle arrest protein BUB3	dsi:Dsim_GD17697	Cellular Processes;Cell growth and death;Cell cycle	0		Organismal Systems;Development;Axon guidance	68
FF38_12226	path:ko04110	K06638	mitotic spindle assembly checkpoint protein MAD1	dvi:Dvir_GJ20271	Cellular Processes;Cell growth and death;Cell cycle	0		Organismal Systems;Development;Dorso-ventral axis formation	40
FF38_04534	path:ko04110	K02607	origin recognition complex subunit 5	dvi:Dvir_GJ18148	Cellular Processes;Cell growth and death;Cell cycle	0		Organismal Systems;Development;Osteoclast differentiation	43
FF38_12910	path:ko04110	K03349	anaphase-promoting complex subunit 2	dan:Dana_GF12886	Cellular Processes;Cell growth and death;Cell cycle	0		Organismal Systems;Digestive system;Bile secretion	52
FF38_06868	path:ko04110	K06626	cyclin E	dsi:Dsim_GD21944	Cellular Processes;Cell growth and death;Cell cycle	0		Organismal Systems;Digestive system;Carbohydrate digestion and absorption	22
FF38_14426	path:ko04110	K06670	cohesin complex subunit SCC1	dwi:Dwil_GK11943	Cellular Processes;Cell growth and death;Cell cycle	0		Organismal Systems;Digestive system;Fat digestion and absorption	46
FF38_05262	path:ko04110	K03352	anaphase-promoting complex subunit 5	dmo:Dmoj_GI12547	Cellular Processes;Cell growth and death;Cell cycle	0		Organismal Systems;Digestive system;Gastric acid secretion	42
FF38_07855	path:ko04110	K05868	cyclin B	dpo:Dpse_GA19151	Cellular Processes;Cell growth and death;Cell cycle	0		Organismal Systems;Digestive system;Mineral absorption	25
FF38_02007	path:ko04110	K02089	cyclin-dependent kinase 4 [EC:2.7.11.22]	dwi:Dwil_GK19645	Cellular Processes;Cell growth and death;Cell cycle	0		Organismal Systems;Digestive system;Pancreatic secretion	110
FF38_03760	path:ko04110	K06628	cell division control protein 45	dan:Dana_GF22037	Cellular Processes;Cell growth and death;Cell cycle	0		Organismal Systems;Digestive system;Protein digestion and absorption	91
FF38_01960	path:ko04110	K02541	DNA replication licensing factor MCM3 [EC:3.6.4.12]	dvi:Dvir_GJ14777	Cellular Processes;Cell growth and death;Cell cycle	0		Organismal Systems;Digestive system;Salivary secretion	51
FF38_00266	path:ko04110	K04501	mothers against decapentaplegic homolog 4	dpo:Dpse_GA14643	Cellular Processes;Cell growth and death;Cell cycle	0		Organismal Systems;Digestive system;Vitamin digestion and absorption	31
FF38_11857	path:ko04110	K03353	anaphase-promoting complex subunit 6	dvi:Dvir_GJ24373	Cellular Processes;Cell growth and death;Cell cycle	0		Organismal Systems;Endocrine system;Adipocytokine signaling pathway	36
FF38_01551	path:ko04110	K06669	structural maintenance of chromosome 3 (chondroitin sulfate proteoglycan 6)	der:Dere_GG18245	Cellular Processes;Cell growth and death;Cell cycle	0		Organismal Systems;Endocrine system;Estrogen signaling pathway	54
FF38_08383	path:ko04110	K02210	DNA replication licensing factor MCM7 [EC:3.6.4.12]	der:Dere_GG14355	Cellular Processes;Cell growth and death;Cell cycle	0		Organismal Systems;Endocrine system;GnRH signaling pathway	53
FF38_07019	path:ko04110	K03355	anaphase-promoting complex subunit 8	der:Dere_GG21234	Cellular Processes;Cell growth and death;Cell cycle	0		Organismal Systems;Endocrine system;Insulin secretion	43
FF38_08920	path:ko04110	K02178	checkpoint serine/threonine-protein kinase [EC:2.7.11.1]	dpo:Dpse_GA20621	Cellular Processes;Cell growth and death;Cell cycle	0		Organismal Systems;Endocrine system;Insulin signaling pathway	108
FF38_13935	path:ko04110	K02603	origin recognition complex subunit 1	dpe:Dper_GL20109	Cellular Processes;Cell growth and death;Cell cycle	0		Organismal Systems;Endocrine system;Melanogenesis	57
FF38_02497	path:ko04110	K03364	cell division cycle 20-like protein 1, cofactor of APC complex	dme:Dmel_CG3000	Cellular Processes;Cell growth and death;Cell cycle	0		Organismal Systems;Endocrine system;Ovarian Steroidogenesis	29
FF38_11546	path:ko04110	K03347	cullin 1	der:Dere_GG23311	Cellular Processes;Cell growth and death;Cell cycle	0		Organismal Systems;Endocrine system;PPAR signaling pathway	58
FF38_12070	path:ko04110	K02606	origin recognition complex subunit 4	dvi:Dvir_GJ21075	Cellular Processes;Cell growth and death;Cell cycle	0		Organismal Systems;Endocrine system;Progesterone-mediated oocyte maturation	65
FF38_13087	path:ko04112	K03544	ATP-dependent Clp protease ATP-binding subunit ClpX	dwi:Dwil_GK22807	Cellular Processes;Cell growth and death;Cell cycle - Caulobacter	0		Organismal Systems;Endocrine system;Prolactin signaling pathway	27
FF38_00419	path:ko04111	K06636	structural maintenance of chromosome 1	dwi:Dwil_GK11152	Cellular Processes;Cell growth and death;Cell cycle - yeast	0		Organismal Systems;Endocrine system;Renin-angiotensin system	12
FF38_02891	path:ko04111	K06641	serine/threonine-protein kinase Chk2 [EC:2.7.11.1]	dya:Dyak_GE13292	Cellular Processes;Cell growth and death;Cell cycle - yeast	0		Organismal Systems;Endocrine system;Thyroid hormone synthesis	41
FF38_06599	path:ko04111	K06675	structural maintenance of chromosome 4	dan:Dana_GF24329	Cellular Processes;Cell growth and death;Cell cycle - yeast	0		Organismal Systems;Environmental adaptation;Circadian entrainment	49
FF38_07383	path:ko04111	K03363	cell division cycle 20, cofactor of APC complex	dmo:Dmoj_GI17076	Cellular Processes;Cell growth and death;Cell cycle - yeast	0		Organismal Systems;Environmental adaptation;Circadian rhythm	16
FF38_14211	path:ko04111	K02604	origin recognition complex subunit 2	dya:Dyak_GE24212	Cellular Processes;Cell growth and death;Cell cycle - yeast	0		Organismal Systems;Environmental adaptation;Circadian rhythm - fly	11
FF38_10466	path:ko04111	K03354	anaphase-promoting complex subunit 7	dvi:Dvir_GJ16979	Cellular Processes;Cell growth and death;Cell cycle - yeast	0		Organismal Systems;Environmental adaptation;Circadian rhythm - plant	2
FF38_14304	path:ko04111	K04382	serine/threonine-protein phosphatase 2A catalytic subunit [EC:3.1.3.16]	dya:Dyak_GE14639	Cellular Processes;Cell growth and death;Cell cycle - yeast	0		Organismal Systems;Environmental adaptation;Plant-pathogen interaction	25
FF38_02202	path:ko04111	K06677	condensin complex subunit 1	dvi:Dvir_GJ20553	Cellular Processes;Cell growth and death;Cell cycle - yeast	0		Organismal Systems;Excretory system;Aldosterone-regulated sodium reabsorption	22
FF38_05004	path:ko04111	K04354	serine/threonine-protein phosphatase 2A regulatory subunit B	dan:Dana_GF18135	Cellular Processes;Cell growth and death;Cell cycle - yeast	0		Organismal Systems;Excretory system;Collecting duct acid secretion	18
FF38_03062	path:ko04111	K02214	cell division control protein 7 [EC:2.7.11.1]	dwi:Dwil_GK25588	Cellular Processes;Cell growth and death;Cell cycle - yeast	0		Organismal Systems;Excretory system;Endocrine and other factor-regulated calcium reabsorption	27
FF38_04724	path:ko04111	K03350	anaphase-promoting complex subunit 3	dvi:Dvir_GJ13183	Cellular Processes;Cell growth and death;Cell cycle - yeast	0		Organismal Systems;Excretory system;Proximal tubule bicarbonate reclamation	16
FF38_05342	path:ko04111	K06678	condensin complex subunit 3	dvi:Dvir_GJ21233	Cellular Processes;Cell growth and death;Cell cycle - yeast	0		Organismal Systems;Excretory system;Vasopressin-regulated water reabsorption	32
FF38_10797	path:ko04111	K06639	cell division cycle 14 [EC:3.1.3.16 3.1.3.48]	dsi:Dsim_GD22466	Cellular Processes;Cell growth and death;Cell cycle - yeast	0		Organismal Systems;Immune system;Antigen processing and presentation	31
FF38_13180	path:ko04111	K02212	DNA replication licensing factor MCM4 [EC:3.6.4.12]	dan:Dana_GF13675	Cellular Processes;Cell growth and death;Cell cycle - yeast	0		Organismal Systems;Immune system;B cell receptor signaling pathway	32
FF38_04037	path:ko04111	K06672	cohesin loading factor subunit SCC2	dpe:Dper_GL18991	Cellular Processes;Cell growth and death;Cell cycle - yeast	0		Organismal Systems;Immune system;Chemokine signaling pathway	68
FF38_02579	path:ko04111	K03456	serine/threonine-protein phosphatase 2A regulatory subunit A	dan:Dana_GF15221	Cellular Processes;Cell growth and death;Cell cycle - yeast	0		Organismal Systems;Immune system;Complement and coagulation cascades	7
FF38_02119	path:ko04111	K03348	anaphase-promoting complex subunit 1	dvi:Dvir_GJ16572	Cellular Processes;Cell growth and death;Cell cycle - yeast	0		Organismal Systems;Immune system;Cytosolic DNA-sensing pathway	24
FF38_04211	path:ko04111	K06672	cohesin loading factor subunit SCC2	dmo:Dmoj_GI18280	Cellular Processes;Cell growth and death;Cell cycle - yeast	0		Organismal Systems;Immune system;Fc epsilon RI signaling pathway	31
FF38_01087	path:ko04111	K03351	anaphase-promoting complex subunit 4	dmo:Dmoj_GI15143	Cellular Processes;Cell growth and death;Cell cycle - yeast	0		Organismal Systems;Immune system;Fc gamma R-mediated phagocytosis	62
FF38_01854	path:ko04111	K02209	DNA replication licensing factor MCM5 [EC:3.6.4.12]	dsi:Dsim_GD18709	Cellular Processes;Cell growth and death;Cell cycle - yeast	0		Organismal Systems;Immune system;Hematopoietic cell lineage	12
FF38_04364	path:ko04111	K08866	serine/threonine-protein kinase TTK/MPS1 [EC:2.7.12.1]	dse:Dsec_GM15256	Cellular Processes;Cell growth and death;Cell cycle - yeast	0		Organismal Systems;Immune system;Leukocyte transendothelial migration	59
FF38_07228	path:ko04111	K06671	cohesin complex subunit SA-1/2	dsi:Dsim_GD23440	Cellular Processes;Cell growth and death;Cell cycle - yeast	0		Organismal Systems;Immune system;Natural killer cell mediated cytotoxicity	28
FF38_10787	path:ko04111	K02540	DNA replication licensing factor MCM2 [EC:3.6.4.12]	dvi:Dvir_GJ24206	Cellular Processes;Cell growth and death;Cell cycle - yeast	0		Organismal Systems;Immune system;NOD-like receptor signaling pathway	19
FF38_00128	path:ko04111	K02213	cell division control protein 6	dgr:Dgri_GH22514	Cellular Processes;Cell growth and death;Cell cycle - yeast	0		Organismal Systems;Immune system;RIG-I-like receptor signaling pathway	21
FF38_10150	path:ko04111	K02178	checkpoint serine/threonine-protein kinase [EC:2.7.11.1]	dvi:Dvir_GJ17538	Cellular Processes;Cell growth and death;Cell cycle - yeast	0		Organismal Systems;Immune system;T cell receptor signaling pathway	45
FF38_10834	path:ko04111	K02542	DNA replication licensing factor MCM6 [EC:3.6.4.12]	dan:Dana_GF21421	Cellular Processes;Cell growth and death;Cell cycle - yeast	0		Organismal Systems;Immune system;Toll-like receptor signaling pathway	39
FF38_09885	path:ko04111	K02180	cell cycle arrest protein BUB3	dsi:Dsim_GD17697	Cellular Processes;Cell growth and death;Cell cycle - yeast	0		Organismal Systems;Nervous system;Cholinergic synapse	39
FF38_13786	path:ko04111	K06662	cell cycle checkpoint protein	dwi:Dwil_GK14447	Cellular Processes;Cell growth and death;Cell cycle - yeast	0		Organismal Systems;Nervous system;Dopaminergic synapse	77
FF38_04534	path:ko04111	K02607	origin recognition complex subunit 5	dvi:Dvir_GJ18148	Cellular Processes;Cell growth and death;Cell cycle - yeast	0		Organismal Systems;Nervous system;GABAergic synapse	32
FF38_12910	path:ko04111	K03349	anaphase-promoting complex subunit 2	dan:Dana_GF12886	Cellular Processes;Cell growth and death;Cell cycle - yeast	0		Organismal Systems;Nervous system;Glutamatergic synapse	57
FF38_01629	path:ko04111	K06674	structural maintenance of chromosome 2	dwi:Dwil_GK23290	Cellular Processes;Cell growth and death;Cell cycle - yeast	0		Organismal Systems;Nervous system;Long-term depression	32
FF38_14426	path:ko04111	K06670	cohesin complex subunit SCC1	dwi:Dwil_GK11943	Cellular Processes;Cell growth and death;Cell cycle - yeast	0		Organismal Systems;Nervous system;Long-term potentiation	40
FF38_05262	path:ko04111	K03352	anaphase-promoting complex subunit 5	dmo:Dmoj_GI12547	Cellular Processes;Cell growth and death;Cell cycle - yeast	0		Organismal Systems;Nervous system;Neurotrophin signaling pathway	72
FF38_12678	path:ko04111	K06676	condensin complex subunit 2	dan:Dana_GF15460	Cellular Processes;Cell growth and death;Cell cycle - yeast	0		Organismal Systems;Nervous system;Retrograde endocannabinoid signaling	37
FF38_03760	path:ko04111	K06628	cell division control protein 45	dan:Dana_GF22037	Cellular Processes;Cell growth and death;Cell cycle - yeast	0		Organismal Systems;Nervous system;Serotonergic synapse	52
FF38_01960	path:ko04111	K02541	DNA replication licensing factor MCM3 [EC:3.6.4.12]	dvi:Dvir_GJ14777	Cellular Processes;Cell growth and death;Cell cycle - yeast	0		Organismal Systems;Nervous system;Synaptic vesicle cycle	52
FF38_11857	path:ko04111	K03353	anaphase-promoting complex subunit 6	dvi:Dvir_GJ24373	Cellular Processes;Cell growth and death;Cell cycle - yeast	0		Organismal Systems;Sensory system;Olfactory transduction	22
FF38_01551	path:ko04111	K06669	structural maintenance of chromosome 3 (chondroitin sulfate proteoglycan 6)	der:Dere_GG18245	Cellular Processes;Cell growth and death;Cell cycle - yeast	0		Organismal Systems;Sensory system;Phototransduction	15
FF38_08383	path:ko04111	K02210	DNA replication licensing factor MCM7 [EC:3.6.4.12]	der:Dere_GG14355	Cellular Processes;Cell growth and death;Cell cycle - yeast	0		Organismal Systems;Sensory system;Phototransduction - fly	38
FF38_07019	path:ko04111	K03355	anaphase-promoting complex subunit 8	der:Dere_GG21234	Cellular Processes;Cell growth and death;Cell cycle - yeast	0		Organismal Systems;Sensory system;Taste transduction	8
FF38_08920	path:ko04111	K02178	checkpoint serine/threonine-protein kinase [EC:2.7.11.1]	dpo:Dpse_GA20621	Cellular Processes;Cell growth and death;Cell cycle - yeast	0		Grand Total	9822
FF38_13935	path:ko04111	K02603	origin recognition complex subunit 1	dpe:Dper_GL20109	Cellular Processes;Cell growth and death;Cell cycle - yeast	0
FF38_02497	path:ko04111	K03364	cell division cycle 20-like protein 1, cofactor of APC complex	dme:Dmel_CG3000	Cellular Processes;Cell growth and death;Cell cycle - yeast	0
FF38_11546	path:ko04111	K03347	cullin 1	der:Dere_GG23311	Cellular Processes;Cell growth and death;Cell cycle - yeast	0
FF38_12070	path:ko04111	K02606	origin recognition complex subunit 4	dvi:Dvir_GJ21075	Cellular Processes;Cell growth and death;Cell cycle - yeast	0
FF38_11001	path:ko04113	K06269	serine/threonine-protein phosphatase PP1 catalytic subunit [EC:3.1.3.16]	dgr:Dgri_GH12016	Cellular Processes;Cell growth and death;Meiosis - yeast	0
FF38_00419	path:ko04113	K06636	structural maintenance of chromosome 1	dwi:Dwil_GK11152	Cellular Processes;Cell growth and death;Meiosis - yeast	0
FF38_04000	path:ko04113	K06269	serine/threonine-protein phosphatase PP1 catalytic subunit [EC:3.1.3.16]	dvi:Dvir_GJ23819	Cellular Processes;Cell growth and death;Meiosis - yeast	0
FF38_07383	path:ko04113	K03363	cell division cycle 20, cofactor of APC complex	dmo:Dmoj_GI17076	Cellular Processes;Cell growth and death;Meiosis - yeast	0
FF38_14211	path:ko04113	K02604	origin recognition complex subunit 2	dya:Dyak_GE24212	Cellular Processes;Cell growth and death;Meiosis - yeast	0
FF38_10466	path:ko04113	K03354	anaphase-promoting complex subunit 7	dvi:Dvir_GJ16979	Cellular Processes;Cell growth and death;Meiosis - yeast	0
FF38_13883	path:ko04113	K04345	protein kinase A [EC:2.7.11.11]	dmo:Dmoj_GI11297	Cellular Processes;Cell growth and death;Meiosis - yeast	0
FF38_11624	path:ko04113	K11584	serine/threonine-protein phosphatase 2A regulatory subunit B'	dwi:Dwil_GK11331	Cellular Processes;Cell growth and death;Meiosis - yeast	0
FF38_14304	path:ko04113	K04382	serine/threonine-protein phosphatase 2A catalytic subunit [EC:3.1.3.16]	dya:Dyak_GE14639	Cellular Processes;Cell growth and death;Meiosis - yeast	0
FF38_01067	path:ko04113	K01768	adenylate cyclase [EC:4.6.1.1]	dpo:Dpse_GA19077	Cellular Processes;Cell growth and death;Meiosis - yeast	0
FF38_03062	path:ko04113	K02214	cell division control protein 7 [EC:2.7.11.1]	dwi:Dwil_GK25588	Cellular Processes;Cell growth and death;Meiosis - yeast	0
FF38_04724	path:ko04113	K03350	anaphase-promoting complex subunit 3	dvi:Dvir_GJ13183	Cellular Processes;Cell growth and death;Meiosis - yeast	0
FF38_10797	path:ko04113	K06639	cell division cycle 14 [EC:3.1.3.16 3.1.3.48]	dsi:Dsim_GD22466	Cellular Processes;Cell growth and death;Meiosis - yeast	0
FF38_13180	path:ko04113	K02212	DNA replication licensing factor MCM4 [EC:3.6.4.12]	dan:Dana_GF13675	Cellular Processes;Cell growth and death;Meiosis - yeast	0
FF38_12430	path:ko04113	K06269	serine/threonine-protein phosphatase PP1 catalytic subunit [EC:3.1.3.16]	dpe:Dper_GL27176	Cellular Processes;Cell growth and death;Meiosis - yeast	0
FF38_02579	path:ko04113	K03456	serine/threonine-protein phosphatase 2A regulatory subunit A	dan:Dana_GF15221	Cellular Processes;Cell growth and death;Meiosis - yeast	0
FF38_02119	path:ko04113	K03348	anaphase-promoting complex subunit 1	dvi:Dvir_GJ16572	Cellular Processes;Cell growth and death;Meiosis - yeast	0
FF38_01087	path:ko04113	K03351	anaphase-promoting complex subunit 4	dmo:Dmoj_GI15143	Cellular Processes;Cell growth and death;Meiosis - yeast	0
FF38_01854	path:ko04113	K02209	DNA replication licensing factor MCM5 [EC:3.6.4.12]	dsi:Dsim_GD18709	Cellular Processes;Cell growth and death;Meiosis - yeast	0
FF38_04206	path:ko04113	K01768	adenylate cyclase [EC:4.6.1.1]	dme:Dmel_CG10255	Cellular Processes;Cell growth and death;Meiosis - yeast	0
FF38_07228	path:ko04113	K06671	cohesin complex subunit SA-1/2	dsi:Dsim_GD23440	Cellular Processes;Cell growth and death;Meiosis - yeast	0
FF38_10787	path:ko04113	K02540	DNA replication licensing factor MCM2 [EC:3.6.4.12]	dvi:Dvir_GJ24206	Cellular Processes;Cell growth and death;Meiosis - yeast	0
FF38_00128	path:ko04113	K02213	cell division control protein 6	dgr:Dgri_GH22514	Cellular Processes;Cell growth and death;Meiosis - yeast	0
FF38_10150	path:ko04113	K02178	checkpoint serine/threonine-protein kinase [EC:2.7.11.1]	dvi:Dvir_GJ17538	Cellular Processes;Cell growth and death;Meiosis - yeast	0
FF38_10834	path:ko04113	K02542	DNA replication licensing factor MCM6 [EC:3.6.4.12]	dan:Dana_GF21421	Cellular Processes;Cell growth and death;Meiosis - yeast	0
FF38_13786	path:ko04113	K06662	cell cycle checkpoint protein	dwi:Dwil_GK14447	Cellular Processes;Cell growth and death;Meiosis - yeast	0
FF38_04380	path:ko04113	K11584	serine/threonine-protein phosphatase 2A regulatory subunit B'	dgr:Dgri_GH15123	Cellular Processes;Cell growth and death;Meiosis - yeast	0
FF38_04534	path:ko04113	K02607	origin recognition complex subunit 5	dvi:Dvir_GJ18148	Cellular Processes;Cell growth and death;Meiosis - yeast	0
FF38_12910	path:ko04113	K03349	anaphase-promoting complex subunit 2	dan:Dana_GF12886	Cellular Processes;Cell growth and death;Meiosis - yeast	0
FF38_05262	path:ko04113	K03352	anaphase-promoting complex subunit 5	dmo:Dmoj_GI12547	Cellular Processes;Cell growth and death;Meiosis - yeast	0
FF38_03760	path:ko04113	K06628	cell division control protein 45	dan:Dana_GF22037	Cellular Processes;Cell growth and death;Meiosis - yeast	0
FF38_01960	path:ko04113	K02541	DNA replication licensing factor MCM3 [EC:3.6.4.12]	dvi:Dvir_GJ14777	Cellular Processes;Cell growth and death;Meiosis - yeast	0
FF38_11857	path:ko04113	K03353	anaphase-promoting complex subunit 6	dvi:Dvir_GJ24373	Cellular Processes;Cell growth and death;Meiosis - yeast	0
FF38_01551	path:ko04113	K06669	structural maintenance of chromosome 3 (chondroitin sulfate proteoglycan 6)	der:Dere_GG18245	Cellular Processes;Cell growth and death;Meiosis - yeast	0
FF38_08383	path:ko04113	K02210	DNA replication licensing factor MCM7 [EC:3.6.4.12]	der:Dere_GG14355	Cellular Processes;Cell growth and death;Meiosis - yeast	0
FF38_07019	path:ko04113	K03355	anaphase-promoting complex subunit 8	der:Dere_GG21234	Cellular Processes;Cell growth and death;Meiosis - yeast	0
FF38_08920	path:ko04113	K02178	checkpoint serine/threonine-protein kinase [EC:2.7.11.1]	dpo:Dpse_GA20621	Cellular Processes;Cell growth and death;Meiosis - yeast	0
FF38_13935	path:ko04113	K02603	origin recognition complex subunit 1	dpe:Dper_GL20109	Cellular Processes;Cell growth and death;Meiosis - yeast	0
FF38_12070	path:ko04113	K02606	origin recognition complex subunit 4	dvi:Dvir_GJ21075	Cellular Processes;Cell growth and death;Meiosis - yeast	0
FF38_11001	path:ko04114	K06269	serine/threonine-protein phosphatase PP1 catalytic subunit [EC:3.1.3.16]	dgr:Dgri_GH12016	Cellular Processes;Cell growth and death;Oocyte meiosis	0
FF38_00419	path:ko04114	K06636	structural maintenance of chromosome 1	dwi:Dwil_GK11152	Cellular Processes;Cell growth and death;Oocyte meiosis	0
FF38_00665	path:ko04114	K06631	polo-like kinase 1 [EC:2.7.11.21]	dvi:Dvir_GJ11579	Cellular Processes;Cell growth and death;Oocyte meiosis	0
FF38_04000	path:ko04114	K06269	serine/threonine-protein phosphatase PP1 catalytic subunit [EC:3.1.3.16]	dvi:Dvir_GJ23819	Cellular Processes;Cell growth and death;Oocyte meiosis	0
FF38_01148	path:ko04114	K08045	adenylate cyclase 5 [EC:4.6.1.1]	ame:726514	Cellular Processes;Cell growth and death;Oocyte meiosis	0
FF38_11973	path:ko04114	K08042	adenylate cyclase 2 [EC:4.6.1.1]	dme:Dmel_CG7978	Cellular Processes;Cell growth and death;Oocyte meiosis	0
FF38_11822	path:ko04114	K04348	serine/threonine-protein phosphatase 2B catalytic subunit [EC:3.1.3.16]	der:Dere_GG11788	Cellular Processes;Cell growth and death;Oocyte meiosis	0
FF38_01202	path:ko04114	K03362	F-box and WD-40 domain protein 1/11	dvi:Dvir_GJ23285	Cellular Processes;Cell growth and death;Oocyte meiosis	0
FF38_13262	path:ko04114	K08048	adenylate cyclase 8 [EC:4.6.1.1]	dpo:Dpse_GA10398	Cellular Processes;Cell growth and death;Oocyte meiosis	0
FF38_03739	path:ko04114	K04958	inositol 1,4,5-triphosphate receptor type 1	dan:Dana_GF17257	Cellular Processes;Cell growth and death;Oocyte meiosis	0
FF38_07383	path:ko04114	K03363	cell division cycle 20, cofactor of APC complex	dmo:Dmoj_GI17076	Cellular Processes;Cell growth and death;Oocyte meiosis	0
FF38_10693	path:ko04114	K08041	adenylate cyclase 1 [EC:4.6.1.1]	dse:Dsec_GM12038	Cellular Processes;Cell growth and death;Oocyte meiosis	0
FF38_10466	path:ko04114	K03354	anaphase-promoting complex subunit 7	dvi:Dvir_GJ16979	Cellular Processes;Cell growth and death;Oocyte meiosis	0
FF38_13883	path:ko04114	K04345	protein kinase A [EC:2.7.11.11]	dmo:Dmoj_GI11297	Cellular Processes;Cell growth and death;Oocyte meiosis	0
FF38_11624	path:ko04114	K11584	serine/threonine-protein phosphatase 2A regulatory subunit B'	dwi:Dwil_GK11331	Cellular Processes;Cell growth and death;Oocyte meiosis	0
FF38_14304	path:ko04114	K04382	serine/threonine-protein phosphatase 2A catalytic subunit [EC:3.1.3.16]	dya:Dyak_GE14639	Cellular Processes;Cell growth and death;Oocyte meiosis	0
FF38_13567	path:ko04114	K06630	14-3-3 protein epsilon	dya:Dyak_GE25525	Cellular Processes;Cell growth and death;Oocyte meiosis	0
FF38_11249	path:ko04114	K04368	mitogen-activated protein kinase kinase 1 [EC:2.7.12.2]	dwi:Dwil_GK25111	Cellular Processes;Cell growth and death;Oocyte meiosis	0
FF38_04724	path:ko04114	K03350	anaphase-promoting complex subunit 3	dvi:Dvir_GJ13183	Cellular Processes;Cell growth and death;Oocyte meiosis	0
FF38_00187	path:ko04114	K08049	adenylate cyclase 9 [EC:4.6.1.1]	dmo:Dmoj_GI15443	Cellular Processes;Cell growth and death;Oocyte meiosis	0
FF38_12430	path:ko04114	K06269	serine/threonine-protein phosphatase PP1 catalytic subunit [EC:3.1.3.16]	dpe:Dper_GL27176	Cellular Processes;Cell growth and death;Oocyte meiosis	0
FF38_02579	path:ko04114	K03456	serine/threonine-protein phosphatase 2A regulatory subunit A	dan:Dana_GF15221	Cellular Processes;Cell growth and death;Oocyte meiosis	0
FF38_11861	path:ko04114	K02602	oo18 RNA-binding protein	dwi:Dwil_GK11581	Cellular Processes;Cell growth and death;Oocyte meiosis	0
FF38_02119	path:ko04114	K03348	anaphase-promoting complex subunit 1	dvi:Dvir_GJ16572	Cellular Processes;Cell growth and death;Oocyte meiosis	0
FF38_01087	path:ko04114	K03351	anaphase-promoting complex subunit 4	dmo:Dmoj_GI15143	Cellular Processes;Cell growth and death;Oocyte meiosis	0
FF38_03158	path:ko04114	K02087	cyclin-dependent kinase 1 [EC:2.7.11.22 2.7.11.23]	dvi:Dvir_GJ15416	Cellular Processes;Cell growth and death;Oocyte meiosis	0
FF38_10150	path:ko04114	K02178	checkpoint serine/threonine-protein kinase [EC:2.7.11.1]	dvi:Dvir_GJ17538	Cellular Processes;Cell growth and death;Oocyte meiosis	0
FF38_02720	path:ko04114	K04348	serine/threonine-protein phosphatase 2B catalytic subunit [EC:3.1.3.16]	dse:Dsec_GM13390	Cellular Processes;Cell growth and death;Oocyte meiosis	0
FF38_04380	path:ko04114	K11584	serine/threonine-protein phosphatase 2A regulatory subunit B'	dgr:Dgri_GH15123	Cellular Processes;Cell growth and death;Oocyte meiosis	0
FF38_12910	path:ko04114	K03349	anaphase-promoting complex subunit 2	dan:Dana_GF12886	Cellular Processes;Cell growth and death;Oocyte meiosis	0
FF38_00189	path:ko04114	K04373	p90 ribosomal S6 kinase [EC:2.7.11.1]	dvi:Dvir_GJ18812	Cellular Processes;Cell growth and death;Oocyte meiosis	0
FF38_06868	path:ko04114	K06626	cyclin E	dsi:Dsim_GD21944	Cellular Processes;Cell growth and death;Oocyte meiosis	0
FF38_05262	path:ko04114	K03352	anaphase-promoting complex subunit 5	dmo:Dmoj_GI12547	Cellular Processes;Cell growth and death;Oocyte meiosis	0
FF38_10437	path:ko04114	K04371	mitogen-activated protein kinase 1/3 [EC:2.7.11.24]	dvi:Dvir_GJ17518	Cellular Processes;Cell growth and death;Oocyte meiosis	0
FF38_05136	path:ko04114	K08836	STE20-like kinase [EC:2.7.11.1]	dmo:Dmoj_GI18341	Cellular Processes;Cell growth and death;Oocyte meiosis	0
FF38_11857	path:ko04114	K03353	anaphase-promoting complex subunit 6	dvi:Dvir_GJ24373	Cellular Processes;Cell growth and death;Oocyte meiosis	0
FF38_01551	path:ko04114	K06669	structural maintenance of chromosome 3 (chondroitin sulfate proteoglycan 6)	der:Dere_GG18245	Cellular Processes;Cell growth and death;Oocyte meiosis	0
FF38_10408	path:ko04114	K04348	serine/threonine-protein phosphatase 2B catalytic subunit [EC:3.1.3.16]	dwi:Dwil_GK25442	Cellular Processes;Cell growth and death;Oocyte meiosis	0
FF38_07019	path:ko04114	K03355	anaphase-promoting complex subunit 8	der:Dere_GG21234	Cellular Processes;Cell growth and death;Oocyte meiosis	0
FF38_08920	path:ko04114	K02178	checkpoint serine/threonine-protein kinase [EC:2.7.11.1]	dpo:Dpse_GA20621	Cellular Processes;Cell growth and death;Oocyte meiosis	0
FF38_11546	path:ko04114	K03347	cullin 1	der:Dere_GG23311	Cellular Processes;Cell growth and death;Oocyte meiosis	0
FF38_02891	path:ko04115	K06641	serine/threonine-protein kinase Chk2 [EC:2.7.11.1]	dya:Dyak_GE13292	Cellular Processes;Cell growth and death;p53 signaling pathway	0
FF38_11138	path:ko04115	K07207	tuberous sclerosis 2	dan:Dana_GF25310	Cellular Processes;Cell growth and death;p53 signaling pathway	0
FF38_01706	path:ko04115	K05868	cyclin B	dme:Dmel_CG3510	Cellular Processes;Cell growth and death;p53 signaling pathway	0
FF38_06008	path:ko04115	K06640	serine/threonine-protein kinase ATR [EC:2.7.11.1]	dvi:Dvir_GJ22445	Cellular Processes;Cell growth and death;p53 signaling pathway	0
FF38_06057	path:ko04115	K10808	ribonucleoside-diphosphate reductase subunit M2 [EC:1.17.4.1]	dgr:Dgri_GH20400	Cellular Processes;Cell growth and death;p53 signaling pathway	0
FF38_11208	path:ko04115	K04506	E3 ubiquitin-protein ligase SIAH1 [EC:6.3.2.19]	dgr:Dgri_GH16597	Cellular Processes;Cell growth and death;p53 signaling pathway	0
FF38_05048	path:ko04115	K10146	cyclin G2	dpe:Dper_GL23886	Cellular Processes;Cell growth and death;p53 signaling pathway	0
FF38_03158	path:ko04115	K02087	cyclin-dependent kinase 1 [EC:2.7.11.22 2.7.11.23]	dvi:Dvir_GJ15416	Cellular Processes;Cell growth and death;p53 signaling pathway	0
FF38_06868	path:ko04115	K06626	cyclin E	dsi:Dsim_GD21944	Cellular Processes;Cell growth and death;p53 signaling pathway	0
FF38_07855	path:ko04115	K05868	cyclin B	dpo:Dpse_GA19151	Cellular Processes;Cell growth and death;p53 signaling pathway	0
FF38_02007	path:ko04115	K02089	cyclin-dependent kinase 4 [EC:2.7.11.22]	dwi:Dwil_GK19645	Cellular Processes;Cell growth and death;p53 signaling pathway	0
FF38_09982	path:ko04115	K10141	sestrin	dwi:Dwil_GK23074	Cellular Processes;Cell growth and death;p53 signaling pathway	0
FF38_11001	path:ko04810	K06269	serine/threonine-protein phosphatase PP1 catalytic subunit [EC:3.1.3.16]	dgr:Dgri_GH12016	Cellular Processes;Cell motility;Regulation of actin cytoskeleton	0
FF38_10526	path:ko04810	K04409	p21-activated kinase 1 [EC:2.7.11.1]	dme:Dmel_CG10295	Cellular Processes;Cell motility;Regulation of actin cytoskeleton	0
FF38_04000	path:ko04810	K06269	serine/threonine-protein phosphatase PP1 catalytic subunit [EC:3.1.3.16]	dvi:Dvir_GJ23819	Cellular Processes;Cell motility;Regulation of actin cytoskeleton	0
FF38_08679	path:ko04810	K00889	1-phosphatidylinositol-4-phosphate 5-kinase [EC:2.7.1.68]	dme:Dmel_CG3682	Cellular Processes;Cell motility;Regulation of actin cytoskeleton	0
FF38_03164	path:ko04810	K00907	myosin-light-chain kinase [EC:2.7.11.18]	der:Dere_GG22319	Cellular Processes;Cell motility;Regulation of actin cytoskeleton	0
FF38_09427	path:ko04810	K05758	actin related protein 2/3 complex, subunit 2	dmo:Dmoj_GI22182	Cellular Processes;Cell motility;Regulation of actin cytoskeleton	0
FF38_06737	path:ko04810	K06270	protein phosphatase 1 regulatory subunit 12A	dya:Dyak_GE22289	Cellular Processes;Cell motility;Regulation of actin cytoskeleton	0
FF38_09200	path:ko04810	K05731	T-lymphoma invasion and metastasis-inducing protein 1	dsi:Dsim_GD13896	Cellular Processes;Cell motility;Regulation of actin cytoskeleton	0
FF38_03761	path:ko04810	K05734	p21-activated kinase 4 [EC:2.7.11.1]	dvi:Dvir_GJ15625	Cellular Processes;Cell motility;Regulation of actin cytoskeleton	0
FF38_01405	path:ko04810	K05732	glucocorticoid receptor DNA-binding factor 1	isc:IscW_ISCW015661	Cellular Processes;Cell motility;Regulation of actin cytoskeleton	0
FF38_07981	path:ko04810	K05719	integrin beta 1	dmo:Dmoj_GI23240	Cellular Processes;Cell motility;Regulation of actin cytoskeleton	0
FF38_00194	path:ko04810	K05719	integrin beta 1	dwi:Dwil_GK25655	Cellular Processes;Cell motility;Regulation of actin cytoskeleton	0
FF38_04978	path:ko04810	K05768	gelsolin	dwi:Dwil_GK22516	Cellular Processes;Cell motility;Regulation of actin cytoskeleton	0
FF38_03165	path:ko04810	K00907	myosin-light-chain kinase [EC:2.7.11.18]	dya:Dyak_GE14115	Cellular Processes;Cell motility;Regulation of actin cytoskeleton	0
FF38_05279	path:ko04810	K00922	phosphatidylinositol-4,5-bisphosphate 3-kinase [EC:2.7.1.153]	dwi:Dwil_GK22711	Cellular Processes;Cell motility;Regulation of actin cytoskeleton	0
FF38_00808	path:ko04810	K05750	NCK-associated protein 1	dpe:Dper_GL20745	Cellular Processes;Cell motility;Regulation of actin cytoskeleton	0
FF38_11804	path:ko04810	K05766	protein phosphatase slingshot [EC:3.1.3.16 3.1.3.48]	dmo:Dmoj_GI10555	Cellular Processes;Cell motility;Regulation of actin cytoskeleton	0
FF38_01833	path:ko04810	K05725	focal adhesion kinase 1 [EC:2.7.10.2]	dme:Dmel_CG10023	Cellular Processes;Cell motility;Regulation of actin cytoskeleton	0
FF38_11249	path:ko04810	K04368	mitogen-activated protein kinase kinase 1 [EC:2.7.12.2]	dwi:Dwil_GK25111	Cellular Processes;Cell motility;Regulation of actin cytoskeleton	0
FF38_12755	path:ko04810	K05692	actin beta/gamma 1	dvi:Dvir_GJ10425	Cellular Processes;Cell motility;Regulation of actin cytoskeleton	0
FF38_13748	path:ko04810	K13710	Rho guanine nucleotide exchange factor 7	dse:Dsec_GM23345	Cellular Processes;Cell motility;Regulation of actin cytoskeleton	0
FF38_05149	path:ko04810	K05700	vinculin	dpo:Dpse_GA17230	Cellular Processes;Cell motility;Regulation of actin cytoskeleton	0
FF38_00572	path:ko04810	K04409	p21-activated kinase 1 [EC:2.7.11.1]	dpo:Dpse_GA13332	Cellular Processes;Cell motility;Regulation of actin cytoskeleton	0
FF38_00755	path:ko04810	K05743	LIM domain kinase 1 [EC:2.7.11.1]	der:Dere_GG19547	Cellular Processes;Cell motility;Regulation of actin cytoskeleton	0
FF38_12353	path:ko04810	K00907	myosin-light-chain kinase [EC:2.7.11.18]	dme:Dmel_CG42347	Cellular Processes;Cell motility;Regulation of actin cytoskeleton	0
FF38_13947	path:ko04810	K00889	1-phosphatidylinositol-4-phosphate 5-kinase [EC:2.7.1.68]	dsi:Dsim_GD25249	Cellular Processes;Cell motility;Regulation of actin cytoskeleton	0
FF38_14103	path:ko04810	K02085	adenomatosis polyposis coli protein	dse:Dsec_GM12280	Cellular Processes;Cell motility;Regulation of actin cytoskeleton	0
FF38_12430	path:ko04810	K06269	serine/threonine-protein phosphatase PP1 catalytic subunit [EC:3.1.3.16]	dpe:Dper_GL27176	Cellular Processes;Cell motility;Regulation of actin cytoskeleton	0
FF38_04531	path:ko04810	K05757	actin related protein 2/3 complex, subunit 1A/1B	dpe:Dper_GL21083	Cellular Processes;Cell motility;Regulation of actin cytoskeleton	0
FF38_08891	path:ko04810	K05741	diaphanous 2	dwi:Dwil_GK14913	Cellular Processes;Cell motility;Regulation of actin cytoskeleton	0
FF38_10533	path:ko04810	K04362	fibroblast growth factor receptor 1 [EC:2.7.10.1]	dpo:Dpse_GA20192	Cellular Processes;Cell motility;Regulation of actin cytoskeleton	0
FF38_04885	path:ko04810	K06485	integrin alpha 6	tca:659601	Cellular Processes;Cell motility;Regulation of actin cytoskeleton	0
FF38_10269	path:ko04810	K05762	radixin	phu:Phum_PHUM424430	Cellular Processes;Cell motility;Regulation of actin cytoskeleton	0
FF38_07652	path:ko04810	K05692	actin beta/gamma 1	dya:Dyak_GE24312	Cellular Processes;Cell motility;Regulation of actin cytoskeleton	0
FF38_07218	path:ko04810	K05730	guanine nucleotide exchange factor VAV	dvi:Dvir_GJ18997	Cellular Processes;Cell motility;Regulation of actin cytoskeleton	0
FF38_05066	path:ko04810	K00921	1-phosphatidylinositol-3-phosphate 5-kinase [EC:2.7.1.150]	dvi:Dvir_GJ20109	Cellular Processes;Cell motility;Regulation of actin cytoskeleton	0
FF38_14507	path:ko04810	K05699	actinin alpha	dpo:Dpse_GA18143	Cellular Processes;Cell motility;Regulation of actin cytoskeleton	0
FF38_08457	path:ko04810	K00920	1-phosphatidylinositol-5-phosphate 4-kinase [EC:2.7.1.149]	dpe:Dper_GL18405	Cellular Processes;Cell motility;Regulation of actin cytoskeleton	0
FF38_13954	path:ko04810	K05692	actin beta/gamma 1	dvi:Dvir_GJ17479	Cellular Processes;Cell motility;Regulation of actin cytoskeleton	0
FF38_12850	path:ko04810	K05692	actin beta/gamma 1	nvi:100117792	Cellular Processes;Cell motility;Regulation of actin cytoskeleton	0
FF38_01010	path:ko04810	K05760	paxillin	der:Dere_GG21635	Cellular Processes;Cell motility;Regulation of actin cytoskeleton	0
FF38_12366	path:ko04810	K04514	Rho-associated protein kinase 1 [EC:2.7.11.1]	dan:Dana_GF21023	Cellular Processes;Cell motility;Regulation of actin cytoskeleton	0
FF38_04907	path:ko04810	K05692	actin beta/gamma 1	api:100145822	Cellular Processes;Cell motility;Regulation of actin cytoskeleton	0
FF38_07974	path:ko04810	K02649	phosphoinositide-3-kinase, regulatory subunit	dwi:Dwil_GK18374	Cellular Processes;Cell motility;Regulation of actin cytoskeleton	0
FF38_11062	path:ko04810	K05749	cytoplasmic FMR1 interacting protein	dwi:Dwil_GK11135	Cellular Processes;Cell motility;Regulation of actin cytoskeleton	0
FF38_10437	path:ko04810	K04371	mitogen-activated protein kinase 1/3 [EC:2.7.11.24]	dvi:Dvir_GJ17518	Cellular Processes;Cell motility;Regulation of actin cytoskeleton	0
FF38_13973	path:ko04810	K04361	epidermal growth factor receptor [EC:2.7.10.1]	dpo:Dpse_GA10056	Cellular Processes;Cell motility;Regulation of actin cytoskeleton	0
FF38_09199	path:ko04810	K05731	T-lymphoma invasion and metastasis-inducing protein 1	dme:Dmel_CG34418	Cellular Processes;Cell motility;Regulation of actin cytoskeleton	0
FF38_04528	path:ko04810	K03099	son of sevenless	der:Dere_GG23884	Cellular Processes;Cell motility;Regulation of actin cytoskeleton	0
FF38_08464	path:ko04810	K00907	myosin-light-chain kinase [EC:2.7.11.18]	der:Dere_GG22319	Cellular Processes;Cell motility;Regulation of actin cytoskeleton	0
FF38_13577	path:ko04810	K05699	actinin alpha	dwi:Dwil_GK25747	Cellular Processes;Cell motility;Regulation of actin cytoskeleton	0
FF38_02817	path:ko04144	K12488	Arf-GAP with SH3 domain, ANK repeat and PH domain-containing protein	dmo:Dmoj_GI20274	Cellular Processes;Transport and catabolism;Endocytosis	0
FF38_14174	path:ko04144	K12492	ADP-ribosylation factor GTPase-activating protein 1	dya:Dyak_GE20123	Cellular Processes;Transport and catabolism;Endocytosis	0
FF38_00110	path:ko04144	K11866	STAM-binding protein [EC:3.1.2.15]	dvi:Dvir_GJ22760	Cellular Processes;Transport and catabolism;Endocytosis	0
FF38_12067	path:ko04144	K12487	G protein-coupled receptor kinase interactor 2	dvi:Dvir_GJ20131	Cellular Processes;Transport and catabolism;Endocytosis	0
FF38_06926	path:ko04144	K11824	AP-2 complex subunit alpha	dpe:Dper_GL19265	Cellular Processes;Transport and catabolism;Endocytosis	0
FF38_08679	path:ko04144	K00889	1-phosphatidylinositol-4-phosphate 5-kinase [EC:2.7.1.68]	dme:Dmel_CG3682	Cellular Processes;Transport and catabolism;Endocytosis	0
FF38_11078	path:ko04144	K08291	G protein-coupled receptor kinase [EC:2.7.11.16]	dvi:Dvir_GJ24327	Cellular Processes;Transport and catabolism;Endocytosis	0
FF38_06337	path:ko04144	K03175	TNF receptor-associated factor 6	dya:Dyak_GE17475	Cellular Processes;Transport and catabolism;Endocytosis	0
FF38_05281	path:ko04144	K12196	vacuolar protein-sorting-associated protein 4	dan:Dana_GF19361	Cellular Processes;Transport and catabolism;Endocytosis	0
FF38_11196	path:ko04144	K12183	ESCRT-I complex subunit TSG101	dya:Dyak_GE19877	Cellular Processes;Transport and catabolism;Endocytosis	0
FF38_05821	path:ko04144	K12182	hepatocyte growth factor-regulated tyrosine kinase substrate	dmo:Dmoj_GI17877	Cellular Processes;Transport and catabolism;Endocytosis	0
FF38_10171	path:ko04144	K05633	atrophin-1 interacting protein 5 (WW domain containing E3 ubiquitin protein ligase 1) [EC:6.3.2.19]	dya:Dyak_GE17900	Cellular Processes;Transport and catabolism;Endocytosis	0
FF38_00154	path:ko04144	K04646	clathrin heavy chain	dpo:Dpse_GA21476	Cellular Processes;Transport and catabolism;Endocytosis	0
FF38_07424	path:ko04144	K10591	E3 ubiquitin-protein ligase NEDD4 [EC:6.3.2.19]	dwi:Dwil_GK17749	Cellular Processes;Transport and catabolism;Endocytosis	0
FF38_03852	path:ko04144	K04674	TGF-beta receptor type-1 [EC:2.7.11.30]	dgr:Dgri_GH21632	Cellular Processes;Transport and catabolism;Endocytosis	0
FF38_10639	path:ko04144	K11981	E3 ubiquitin-protein ligase NRDP1 [EC:6.3.2.19]	dgr:Dgri_GH14771	Cellular Processes;Transport and catabolism;Endocytosis	0
FF38_05961	path:ko04144	K12471	epsin	dwi:Dwil_GK17392	Cellular Processes;Transport and catabolism;Endocytosis	0
FF38_14242	path:ko04144	K03283	heat shock 70kDa protein 1/8	dvi:Dvir_GJ23202	Cellular Processes;Transport and catabolism;Endocytosis	0
FF38_05554	path:ko04144	K12493	ADP-ribosylation factor GTPase-activating protein 2/3	dvi:Dvir_GJ13704	Cellular Processes;Transport and catabolism;Endocytosis	0
FF38_00766	path:ko04144	K04678	E3 ubiquitin ligase SMURF1/2 [EC:6.3.2.19]	der:Dere_GG21804	Cellular Processes;Transport and catabolism;Endocytosis	0
FF38_13947	path:ko04144	K00889	1-phosphatidylinositol-4-phosphate 5-kinase [EC:2.7.1.68]	dsi:Dsim_GD25249	Cellular Processes;Transport and catabolism;Endocytosis	0
FF38_12567	path:ko04144	K12200	programmed cell death 6-interacting protein	dsi:Dsim_GD18063	Cellular Processes;Transport and catabolism;Endocytosis	0
FF38_06355	path:ko04144	K04500	mothers against decapentaplegic homolog 2/3	dgr:Dgri_GH24864	Cellular Processes;Transport and catabolism;Endocytosis	0
FF38_14201	path:ko04144	K12473	low-density lipoprotein receptor	tru:101072134	Cellular Processes;Transport and catabolism;Endocytosis	0
FF38_11454	path:ko04144	K05096	FMS-like tyrosine kinase 1 [EC:2.7.10.1]	dmo:Dmoj_GI14251	Cellular Processes;Transport and catabolism;Endocytosis	0
FF38_14219	path:ko04144	K12494	PH and SEC7 domain-containing protein	dgr:Dgri_GH22451	Cellular Processes;Transport and catabolism;Endocytosis	0
FF38_13876	path:ko04144	K12190	ESCRT-II complex subunit VPS36	dwi:Dwil_GK17104	Cellular Processes;Transport and catabolism;Endocytosis	0
FF38_13972	path:ko04144	K04679	MAD, mothers against decapentaplegic interacting protein	dmo:Dmoj_GI19076	Cellular Processes;Transport and catabolism;Endocytosis	0
FF38_02736	path:ko04144	K11247	endophilin-A	dpe:Dper_GL23440	Cellular Processes;Transport and catabolism;Endocytosis	0
FF38_06598	path:ko04144	K05126	proto-oncogene tyrosine-protein kinase Ret [EC:2.7.10.1]	dpo:Dpse_GA12952	Cellular Processes;Transport and catabolism;Endocytosis	0
FF38_12761	path:ko04144	K04439	beta-arrestin	dya:Dyak_GE23289	Cellular Processes;Transport and catabolism;Endocytosis	0
FF38_04163	path:ko04144	K01528	dynamin GTPase [EC:3.6.5.5]	dwi:Dwil_GK25241	Cellular Processes;Transport and catabolism;Endocytosis	0
FF38_06960	path:ko04144	K12486	stromal membrane-associated protein	dya:Dyak_GE19238	Cellular Processes;Transport and catabolism;Endocytosis	0
FF38_12939	path:ko04144	K12479	vacuolar protein sorting-associated protein 45	der:Dere_GG16896	Cellular Processes;Transport and catabolism;Endocytosis	0
FF38_13216	path:ko04144	K12485	Rab11 family-interacting protein 3/4	dya:Dyak_GE22009	Cellular Processes;Transport and catabolism;Endocytosis	0
FF38_14187	path:ko04144	K04707	E3 ubiquitin-protein ligase CBL [EC:6.3.2.19]	dpo:Dpse_GA20050	Cellular Processes;Transport and catabolism;Endocytosis	0
FF38_11068	path:ko04144	K12489	Arf-GAP with coiled-coil, ANK repeat and PH domain-containing protein	dmo:Dmoj_GI23022	Cellular Processes;Transport and catabolism;Endocytosis	0
FF38_13734	path:ko04144	K11248	endophilin-B	dmo:Dmoj_GI21143	Cellular Processes;Transport and catabolism;Endocytosis	0
FF38_14423	path:ko04144	K04705	signal transducing adaptor molecule	dya:Dyak_GE18494	Cellular Processes;Transport and catabolism;Endocytosis	0
FF38_13973	path:ko04144	K04361	epidermal growth factor receptor [EC:2.7.10.1]	dpo:Dpse_GA10056	Cellular Processes;Transport and catabolism;Endocytosis	0
FF38_04616	path:ko04144	K11839	ubiquitin carboxyl-terminal hydrolase 8 [EC:3.1.2.15]	dya:Dyak_GE25711	Cellular Processes;Transport and catabolism;Endocytosis	0
FF38_00809	path:ko04144	K03283	heat shock 70kDa protein 1/8	dwi:Dwil_GK20316	Cellular Processes;Transport and catabolism;Endocytosis	0
FF38_02732	path:ko04144	K12483	EH domain-containing protein 1	dwi:Dwil_GK13731	Cellular Processes;Transport and catabolism;Endocytosis	0
FF38_01729	path:ko04144	K12491	Arf-GAP with GTPase, ANK repeat and PH domain-containing protein 1/3	dsi:Dsim_GD23935	Cellular Processes;Transport and catabolism;Endocytosis	0
FF38_03660	path:ko04144	K03283	heat shock 70kDa protein 1/8	dvi:Dvir_GJ10355	Cellular Processes;Transport and catabolism;Endocytosis	0
FF38_13773	path:ko04144	K04237	partitioning defective protein 3	dme:Dmel_CG5055	Cellular Processes;Transport and catabolism;Endocytosis	0
FF38_00745	path:ko04144	K01115	phospholipase D1/2 [EC:3.1.4.4]	dsi:Dsim_GD10404	Cellular Processes;Transport and catabolism;Endocytosis	0
FF38_11757	path:ko04144	K11826	AP-2 complex subunit mu-1	dgr:Dgri_GH22222	Cellular Processes;Transport and catabolism;Endocytosis	0
FF38_09748	path:ko04144	K06069	atypical protein kinase C [EC:2.7.11.13]	dse:Dsec_GM20164	Cellular Processes;Transport and catabolism;Endocytosis	0
FF38_10521	path:ko04142	K12309	beta-galactosidase [EC:3.2.1.23]	dan:Dana_GF17225	Cellular Processes;Transport and catabolism;Lysosome	0
FF38_04244	path:ko04142	K01365	cathepsin L [EC:3.4.22.15]	dgr:Dgri_GH22826	Cellular Processes;Transport and catabolism;Lysosome	0
FF38_13203	path:ko04142	K01135	arylsulfatase B [EC:3.1.6.12]	dme:Dmel_CG7402	Cellular Processes;Transport and catabolism;Lysosome	0
FF38_10942	path:ko04142	K12391	AP-1 complex subunit gamma-1	dvi:Dvir_GJ14878	Cellular Processes;Transport and catabolism;Lysosome	0
FF38_06849	path:ko04142	K12309	beta-galactosidase [EC:3.2.1.23]	dmo:Dmoj_GI11295	Cellular Processes;Transport and catabolism;Lysosome	0
FF38_07020	path:ko04142	K06129	lysophospholipase III [EC:3.1.1.5]	dgr:Dgri_GH11651	Cellular Processes;Transport and catabolism;Lysosome	0
FF38_00154	path:ko04142	K04646	clathrin heavy chain	dpo:Dpse_GA21476	Cellular Processes;Transport and catabolism;Lysosome	0
FF38_02660	path:ko04142	K01189	alpha-galactosidase [EC:3.2.1.22]	dwi:Dwil_GK21691	Cellular Processes;Transport and catabolism;Lysosome	0
FF38_06488	path:ko04142	K01363	cathepsin B [EC:3.4.22.1]	dya:Dyak_GE16138	Cellular Processes;Transport and catabolism;Lysosome	0
FF38_02758	path:ko04142	K06564	insulin-like growth factor 2 receptor	dwi:Dwil_GK13745	Cellular Processes;Transport and catabolism;Lysosome	0
FF38_04132	path:ko04142	K12311	lysosomal alpha-mannosidase [EC:3.2.1.24]	dan:Dana_GF14094	Cellular Processes;Transport and catabolism;Lysosome	0
FF38_08565	path:ko04142	K12385	Niemann-Pick C1 protein	dvi:Dvir_GJ19256	Cellular Processes;Transport and catabolism;Lysosome	0
FF38_00546	path:ko04142	K12392	AP-1 complex subunit beta-1	dvi:Dvir_GJ15746	Cellular Processes;Transport and catabolism;Lysosome	0
FF38_11222	path:ko04142	K12373	hexosaminidase [EC:3.2.1.52]	dvi:Dvir_GJ18889	Cellular Processes;Transport and catabolism;Lysosome	0
FF38_12617	path:ko04142	K01192	beta-mannosidase [EC:3.2.1.25]	dmo:Dmoj_GI22853	Cellular Processes;Transport and catabolism;Lysosome	0
FF38_10988	path:ko04142	K01136	iduronate 2-sulfatase [EC:3.1.6.13]	dvi:Dvir_GJ12270	Cellular Processes;Transport and catabolism;Lysosome	0
FF38_00737	path:ko04142	K02154	V-type H+-transporting ATPase subunit I [EC:3.6.3.14]	dwi:Dwil_GK11490	Cellular Processes;Transport and catabolism;Lysosome	0
FF38_04922	path:ko04142	K02146	V-type H+-transporting ATPase subunit AC39 [EC:3.6.3.14]	dya:Dyak_GE16319	Cellular Processes;Transport and catabolism;Lysosome	0
FF38_06184	path:ko04142	K02154	V-type H+-transporting ATPase subunit I [EC:3.6.3.14]	dwi:Dwil_GK11490	Cellular Processes;Transport and catabolism;Lysosome	0
FF38_06472	path:ko04142	K01137	N-acetylglucosamine-6-sulfatase [EC:3.1.6.14]	dpo:Dpse_GA24970	Cellular Processes;Transport and catabolism;Lysosome	0
FF38_05914	path:ko04142	K12373	hexosaminidase [EC:3.2.1.52]	dgr:Dgri_GH15943	Cellular Processes;Transport and catabolism;Lysosome	0
FF38_11396	path:ko04142	K12373	hexosaminidase [EC:3.2.1.52]	dgr:Dgri_GH20571	Cellular Processes;Transport and catabolism;Lysosome	0
FF38_13204	path:ko04142	K12389	battenin	dvi:Dvir_GJ13948	Cellular Processes;Transport and catabolism;Lysosome	0
FF38_10281	path:ko04142	K12301	MFS transporter, ACS family, solute carrier family 17 (sodium-dependent inorganic phosphate cotransporter), member 5	dsi:Dsim_GD17102	Cellular Processes;Transport and catabolism;Lysosome	0
FF38_00978	path:ko04142	K12398	AP-3 complex subunit mu	dan:Dana_GF20328	Cellular Processes;Transport and catabolism;Lysosome	0
FF38_11972	path:ko04142	K12307	MFS transporter, ceroid-lipofuscinosis neuronal protein 7	dan:Dana_GF25123	Cellular Processes;Transport and catabolism;Lysosome	0
FF38_04135	path:ko04142	K12311	lysosomal alpha-mannosidase [EC:3.2.1.24]	der:Dere_GG23643	Cellular Processes;Transport and catabolism;Lysosome	0
FF38_12118	path:ko04142	K01379	cathepsin D [EC:3.4.23.5]	dwi:Dwil_GK21682	Cellular Processes;Transport and catabolism;Lysosome	0
FF38_12395	path:ko04142	K01373	cathepsin F [EC:3.4.22.41]	dwi:Dwil_GK14287	Cellular Processes;Transport and catabolism;Lysosome	0
FF38_10958	path:ko04142	K10532	heparan-alpha-glucosaminide N-acetyltransferase [EC:2.3.1.78]	der:Dere_GG18736	Cellular Processes;Transport and catabolism;Lysosome	0
FF38_05244	path:ko04142	K01201	glucosylceramidase [EC:3.2.1.45]	dmo:Dmoj_GI22783	Cellular Processes;Transport and catabolism;Lysosome	0
FF38_04991	path:ko04142	K01565	N-sulfoglucosamine sulfohydrolase [EC:3.10.1.1]	dpe:Dper_GL24108	Cellular Processes;Transport and catabolism;Lysosome	0
FF38_13908	path:ko04142	K12396	AP-3 complex subunit delta-1	dmo:Dmoj_GI14439	Cellular Processes;Transport and catabolism;Lysosome	0
FF38_11465	path:ko04142	K12347	natural resistance-associated macrophage protein	dwi:Dwil_GK14311	Cellular Processes;Transport and catabolism;Lysosome	0
FF38_14362	path:ko04142	K02144	V-type H+-transporting ATPase 54 kD subunit [EC:3.6.3.14]	dwi:Dwil_GK15126	Cellular Processes;Transport and catabolism;Lysosome	0
FF38_13370	path:ko04142	K02154	V-type H+-transporting ATPase subunit I [EC:3.6.3.14]	dgr:Dgri_GH19727	Cellular Processes;Transport and catabolism;Lysosome	0
FF38_10608	path:ko04142	K01135	arylsulfatase B [EC:3.1.6.12]	dme:Dmel_CG8646	Cellular Processes;Transport and catabolism;Lysosome	0
FF38_12205	path:ko04142	K01195	beta-glucuronidase [EC:3.2.1.31]	tca:657744	Cellular Processes;Transport and catabolism;Lysosome	0
FF38_06457	path:ko04142	K12397	AP-3 complex subunit beta	dpe:Dper_GL14315	Cellular Processes;Transport and catabolism;Lysosome	0
FF38_04356	path:ko04142	K12393	AP-1 complex subunit mu	dya:Dyak_GE24766	Cellular Processes;Transport and catabolism;Lysosome	0
FF38_01901	path:ko04142	K12382	saposin	dvi:Dvir_GJ22975	Cellular Processes;Transport and catabolism;Lysosome	0
FF38_04077	path:ko04146	K00232	acyl-CoA oxidase [EC:1.3.3.6]	dvi:Dvir_GJ15162	Cellular Processes;Transport and catabolism;Peroxisome	0
FF38_14013	path:ko04146	K00106	xanthine dehydrogenase/oxidase [EC:1.17.1.4 1.17.3.2]	dpo:Dpse_GA20500	Cellular Processes;Transport and catabolism;Peroxisome	0
FF38_09971	path:ko04146	K00869	mevalonate kinase [EC:2.7.1.36]	dan:Dana_GF11467	Cellular Processes;Transport and catabolism;Peroxisome	0
FF38_13561	path:ko04146	K00649	glyceronephosphate O-acyltransferase [EC:2.3.1.42]	dme:Dmel_CG4625	Cellular Processes;Transport and catabolism;Peroxisome	0
FF38_01362	path:ko04146	K00624	carnitine O-acetyltransferase [EC:2.3.1.7]	dgr:Dgri_GH13284	Cellular Processes;Transport and catabolism;Peroxisome	0
FF38_01008	path:ko04146	K00232	acyl-CoA oxidase [EC:1.3.3.6]	dme:Dmel_CG17544	Cellular Processes;Transport and catabolism;Peroxisome	0
FF38_12085	path:ko04146	K00232	acyl-CoA oxidase [EC:1.3.3.6]	dgr:Dgri_GH21832	Cellular Processes;Transport and catabolism;Peroxisome	0
FF38_03294	path:ko04146	K13356	fatty acyl-CoA reductase [EC:1.2.1.-]	dpo:Dpse_GA12977	Cellular Processes;Transport and catabolism;Peroxisome	0
FF38_03725	path:ko04146	K13342	peroxin-5	dpo:Dpse_GA13268	Cellular Processes;Transport and catabolism;Peroxisome	0
FF38_02705	path:ko04146	K12405	3-hydroxyacyl-CoA dehydrogenase / 3a,7a,12a-trihydroxy-5b-cholest-24-enoyl-CoA hydratase [EC:1.1.1.35 4.2.1.107]	dwi:Dwil_GK25668	Cellular Processes;Transport and catabolism;Peroxisome	0
FF38_09151	path:ko04146	K00031	isocitrate dehydrogenase [EC:1.1.1.42]	bmor:692823	Cellular Processes;Transport and catabolism;Peroxisome	0
FF38_05763	path:ko04146	K13338	peroxin-1	dmo:Dmoj_GI13761	Cellular Processes;Transport and catabolism;Peroxisome	0
FF38_03458	path:ko04146	K03781	catalase [EC:1.11.1.6]	dya:Dyak_GE19975	Cellular Processes;Transport and catabolism;Peroxisome	0
FF38_03275	path:ko04146	K12261	2-hydroxyacyl-CoA lyase 1 [EC:4.1.-.-]	dvi:Dvir_GJ21395	Cellular Processes;Transport and catabolism;Peroxisome	0
FF38_09753	path:ko04146	K01897	long-chain acyl-CoA synthetase [EC:6.2.1.3]	dwi:Dwil_GK21733	Cellular Processes;Transport and catabolism;Peroxisome	0
FF38_10760	path:ko04146	K00232	acyl-CoA oxidase [EC:1.3.3.6]	dmo:Dmoj_GI15906	Cellular Processes;Transport and catabolism;Peroxisome	0
FF38_08721	path:ko04146	K00803	alkyldihydroxyacetonephosphate synthase [EC:2.5.1.26]	dgr:Dgri_GH20803	Cellular Processes;Transport and catabolism;Peroxisome	0
FF38_04857	path:ko04146	K00830	alanine-glyoxylate transaminase / serine-glyoxylate transaminase / serine-pyruvate transaminase [EC:2.6.1.44 2.6.1.45 2.6.1.51]	dwi:Dwil_GK20138	Cellular Processes;Transport and catabolism;Peroxisome	0
FF38_08649	path:ko04146	K11517	(S)-2-hydroxy-acid oxidase [EC:1.1.3.15]	dwi:Dwil_GK20637	Cellular Processes;Transport and catabolism;Peroxisome	0
FF38_10142	path:ko04146	K08764	sterol carrier protein 2 [EC:2.3.1.176]	dan:Dana_GF15421	Cellular Processes;Transport and catabolism;Peroxisome	0
FF38_04837	path:ko04146	K00106	xanthine dehydrogenase/oxidase [EC:1.17.1.4 1.17.3.2]	dwi:Dwil_GK11683	Cellular Processes;Transport and catabolism;Peroxisome	0
FF38_07004	path:ko04146	K01897	long-chain acyl-CoA synthetase [EC:6.2.1.3]	dan:Dana_GF10802	Cellular Processes;Transport and catabolism;Peroxisome	0
FF38_01863	path:ko04146	K01640	hydroxymethylglutaryl-CoA lyase [EC:4.1.3.4]	dvi:Dvir_GJ17557	Cellular Processes;Transport and catabolism;Peroxisome	0
FF38_01743	path:ko04146	K00272	D-aspartate oxidase [EC:1.4.3.1]	dya:Dyak_GE13080	Cellular Processes;Transport and catabolism;Peroxisome	0
FF38_12080	path:ko04146	K00232	acyl-CoA oxidase [EC:1.3.3.6]	dan:Dana_GF11673	Cellular Processes;Transport and catabolism;Peroxisome	0
FF38_00869	path:ko04146	K03781	catalase [EC:1.11.1.6]	dwi:Dwil_GK12121	Cellular Processes;Transport and catabolism;Peroxisome	0
FF38_01537	path:ko04146	K05677	ATP-binding cassette, subfamily D (ALD), member 3	dme:Dmel_CG12703	Cellular Processes;Transport and catabolism;Peroxisome	0
FF38_10606	path:ko04146	K13339	peroxin-6	dpe:Dper_GL20091	Cellular Processes;Transport and catabolism;Peroxisome	0
FF38_04977	path:ko04146	K05940	carnitine O-octanoyltransferase [EC:2.3.1.137]	dya:Dyak_GE10545	Cellular Processes;Transport and catabolism;Peroxisome	0
FF38_12423	path:ko04146	K13356	fatty acyl-CoA reductase [EC:1.2.1.-]	dvi:Dvir_GJ22580	Cellular Processes;Transport and catabolism;Peroxisome	0
FF38_02195	path:ko04146	K13356	fatty acyl-CoA reductase [EC:1.2.1.-]	dan:Dana_GF11398	Cellular Processes;Transport and catabolism;Peroxisome	0
FF38_11565	path:ko04146	K13356	fatty acyl-CoA reductase [EC:1.2.1.-]	dya:Dyak_GE11401	Cellular Processes;Transport and catabolism;Peroxisome	0
FF38_04508	path:ko04145	K07375	tubulin beta	der:Dere_GG22960	Cellular Processes;Transport and catabolism;Phagosome	0
FF38_10311	path:ko04145	K10413	dynein heavy chain 1, cytosolic	dmo:Dmoj_GI12568	Cellular Processes;Transport and catabolism;Phagosome	0
FF38_04244	path:ko04145	K01365	cathepsin L [EC:3.4.22.15]	dgr:Dgri_GH22826	Cellular Processes;Transport and catabolism;Phagosome	0
FF38_03490	path:ko04145	K07375	tubulin beta	dwi:Dwil_GK22527	Cellular Processes;Transport and catabolism;Phagosome	0
FF38_07981	path:ko04145	K05719	integrin beta 1	dmo:Dmoj_GI23240	Cellular Processes;Transport and catabolism;Phagosome	0
FF38_00194	path:ko04145	K05719	integrin beta 1	dwi:Dwil_GK25655	Cellular Processes;Transport and catabolism;Phagosome	0
FF38_05821	path:ko04145	K12182	hepatocyte growth factor-regulated tyrosine kinase substrate	dmo:Dmoj_GI17877	Cellular Processes;Transport and catabolism;Phagosome	0
FF38_04597	path:ko04145	K07374	tubulin alpha	dpe:Dper_GL12416	Cellular Processes;Transport and catabolism;Phagosome	0
FF38_06666	path:ko04145	K08057	calreticulin	dpe:Dper_GL21957	Cellular Processes;Transport and catabolism;Phagosome	0
FF38_00250	path:ko04145	K02145	V-type H+-transporting ATPase subunit A [EC:3.6.3.14]	dmo:Dmoj_GI21237	Cellular Processes;Transport and catabolism;Phagosome	0
FF38_09047	path:ko04145	K10414	dynein heavy chain 2, cytosolic	dmo:Dmoj_GI22290	Cellular Processes;Transport and catabolism;Phagosome	0
FF38_12755	path:ko04145	K05692	actin beta/gamma 1	dvi:Dvir_GJ10425	Cellular Processes;Transport and catabolism;Phagosome	0
FF38_04917	path:ko04145	K10416	dynein light intermediate chain 1, cytosolic	dgr:Dgri_GH12509	Cellular Processes;Transport and catabolism;Phagosome	0
FF38_00737	path:ko04145	K02154	V-type H+-transporting ATPase subunit I [EC:3.6.3.14]	dwi:Dwil_GK11490	Cellular Processes;Transport and catabolism;Phagosome	0
FF38_04922	path:ko04145	K02146	V-type H+-transporting ATPase subunit AC39 [EC:3.6.3.14]	dya:Dyak_GE16319	Cellular Processes;Transport and catabolism;Phagosome	0
FF38_01745	path:ko04145	K02145	V-type H+-transporting ATPase subunit A [EC:3.6.3.14]	dwi:Dwil_GK15307	Cellular Processes;Transport and catabolism;Phagosome	0
FF38_06184	path:ko04145	K02154	V-type H+-transporting ATPase subunit I [EC:3.6.3.14]	dwi:Dwil_GK11490	Cellular Processes;Transport and catabolism;Phagosome	0
FF38_02667	path:ko04145	K02148	V-type H+-transporting ATPase subunit C [EC:3.6.3.14]	dgr:Dgri_GH21923	Cellular Processes;Transport and catabolism;Phagosome	0
FF38_07652	path:ko04145	K05692	actin beta/gamma 1	dya:Dyak_GE24312	Cellular Processes;Transport and catabolism;Phagosome	0
FF38_01365	path:ko04145	K10956	protein transport protein SEC61 subunit alpha	dya:Dyak_GE18437	Cellular Processes;Transport and catabolism;Phagosome	0
FF38_05066	path:ko04145	K00921	1-phosphatidylinositol-3-phosphate 5-kinase [EC:2.7.1.150]	dvi:Dvir_GJ20109	Cellular Processes;Transport and catabolism;Phagosome	0
FF38_05649	path:ko04145	K10414	dynein heavy chain 2, cytosolic	dsi:Dsim_GD21850	Cellular Processes;Transport and catabolism;Phagosome	0
FF38_11891	path:ko04145	K02147	V-type H+-transporting ATPase subunit B [EC:3.6.3.14]	dpe:Dper_GL13570	Cellular Processes;Transport and catabolism;Phagosome	0
FF38_09734	path:ko04145	K07374	tubulin alpha	tca:655491	Cellular Processes;Transport and catabolism;Phagosome	0
FF38_14362	path:ko04145	K02144	V-type H+-transporting ATPase 54 kD subunit [EC:3.6.3.14]	dwi:Dwil_GK15126	Cellular Processes;Transport and catabolism;Phagosome	0
FF38_13370	path:ko04145	K02154	V-type H+-transporting ATPase subunit I [EC:3.6.3.14]	dgr:Dgri_GH19727	Cellular Processes;Transport and catabolism;Phagosome	0
FF38_12308	path:ko04145	K07375	tubulin beta	dvi:Dvir_GJ20466	Cellular Processes;Transport and catabolism;Phagosome	0
FF38_01453	path:ko04145	K02145	V-type H+-transporting ATPase subunit A [EC:3.6.3.14]	dvi:Dvir_GJ16804	Cellular Processes;Transport and catabolism;Phagosome	0
FF38_07911	path:ko04145	K04659	thrombospondin 2/3/4/5	dgr:Dgri_GH11027	Cellular Processes;Transport and catabolism;Phagosome	0
FF38_13954	path:ko04145	K05692	actin beta/gamma 1	dvi:Dvir_GJ17479	Cellular Processes;Transport and catabolism;Phagosome	0
FF38_12850	path:ko04145	K05692	actin beta/gamma 1	nvi:100117792	Cellular Processes;Transport and catabolism;Phagosome	0
FF38_10454	path:ko04145	K10415	dynein intermediate chain, cytosolic	dpo:Dpse_GA22798	Cellular Processes;Transport and catabolism;Phagosome	0
FF38_01834	path:ko04145	K07375	tubulin beta	dvi:Dvir_GJ20466	Cellular Processes;Transport and catabolism;Phagosome	0
FF38_10907	path:ko04145	K10413	dynein heavy chain 1, cytosolic	dvi:Dvir_GJ15472	Cellular Processes;Transport and catabolism;Phagosome	0
FF38_06786	path:ko04145	K07375	tubulin beta	dvi:Dvir_GJ23573	Cellular Processes;Transport and catabolism;Phagosome	0
FF38_04907	path:ko04145	K05692	actin beta/gamma 1	api:100145822	Cellular Processes;Transport and catabolism;Phagosome	0
FF38_02676	path:ko04145	K07374	tubulin alpha	dsi:Dsim_GD14204	Cellular Processes;Transport and catabolism;Phagosome	0
FF38_12733	path:ko04145	K08054	calnexin	dwi:Dwil_GK11031	Cellular Processes;Transport and catabolism;Phagosome	0
FF38_01330	path:ko04145	K10414	dynein heavy chain 2, cytosolic	dmo:Dmoj_GI22290	Cellular Processes;Transport and catabolism;Phagosome	0
FF38_03229	path:ko04145	K00914	phosphatidylinositol 3-kinase [EC:2.7.1.137]	dme:Dmel_CG5373	Cellular Processes;Transport and catabolism;Phagosome	0
FF38_11392	path:ko04140	K08337	ubiquitin-like modifier-activating enzyme ATG7	der:Dere_GG20962	Cellular Processes;Transport and catabolism;Regulation of autophagy	0
FF38_04772	path:ko04140	K07198	5'-AMP-activated protein kinase, catalytic alpha subunit [EC:2.7.11.11]	dmo:Dmoj_GI16329	Cellular Processes;Transport and catabolism;Regulation of autophagy	0
FF38_07851	path:ko04140	K08333	phosphoinositide-3-kinase, regulatory subunit 4 [EC:2.7.11.1]	dya:Dyak_GE24794	Cellular Processes;Transport and catabolism;Regulation of autophagy	0
FF38_14018	path:ko04140	K08334	beclin 1	dmo:Dmoj_GI22959	Cellular Processes;Transport and catabolism;Regulation of autophagy	0
FF38_11978	path:ko04140	K08343	ubiquitin-like-conjugating enzyme ATG3 [EC:6.3.2.19]	dpe:Dper_GL24881	Cellular Processes;Transport and catabolism;Regulation of autophagy	0
FF38_12601	path:ko04140	K08342	cysteine protease ATG4 [EC:3.4.22.-]	dsi:Dsim_GD20357	Cellular Processes;Transport and catabolism;Regulation of autophagy	0
FF38_03442	path:ko04140	K08269	serine/threonine-protein kinase ULK/ATG1 [EC:2.7.11.1]	dwi:Dwil_GK17359	Cellular Processes;Transport and catabolism;Regulation of autophagy	0
FF38_11649	path:ko04140	K08269	serine/threonine-protein kinase ULK/ATG1 [EC:2.7.11.1]	dpo:Dpse_GA21378	Cellular Processes;Transport and catabolism;Regulation of autophagy	0
FF38_14314	path:ko04140	K08342	cysteine protease ATG4 [EC:3.4.22.-]	dmo:Dmoj_GI17971	Cellular Processes;Transport and catabolism;Regulation of autophagy	0
FF38_03229	path:ko04140	K00914	phosphatidylinositol 3-kinase [EC:2.7.1.137]	dme:Dmel_CG5373	Cellular Processes;Transport and catabolism;Regulation of autophagy	0
FF38_13163	path:ko02010	K05658	ATP-binding cassette, subfamily B (MDR/TAP), member 1 [EC:3.6.3.44]	dgr:Dgri_GH21602	Environmental Information Processing;Membrane transport;ABC transporters	0
FF38_12503	path:ko02010	K05665	ATP-binding cassette, subfamily C (CFTR/MRP), member 1	dre:100002010	Environmental Information Processing;Membrane transport;ABC transporters	0
FF38_06880	path:ko02010	K05680	ATP-binding cassette, subfamily G (WHITE), member 4	ola:101161259	Environmental Information Processing;Membrane transport;ABC transporters	0
FF38_03914	path:ko02010	K05674	ATP-binding cassette, subfamily C (CFTR/MRP), member 10	dse:Dsec_GM16883	Environmental Information Processing;Membrane transport;ABC transporters	0
FF38_09025	path:ko02010	K05679	ATP-binding cassette, subfamily G (WHITE), member 1	ola:101161134	Environmental Information Processing;Membrane transport;ABC transporters	0
FF38_11094	path:ko02010	K05673	ATP-binding cassette, subfamily C (CFTR/MRP), member 4	der:Dere_GG15808	Environmental Information Processing;Membrane transport;ABC transporters	0
FF38_11441	path:ko02010	K05673	ATP-binding cassette, subfamily C (CFTR/MRP), member 4	nvi:100115935	Environmental Information Processing;Membrane transport;ABC transporters	0
FF38_04266	path:ko02010	K05662	ATP-binding cassette, subfamily B (MDR/TAP), member 7	der:Dere_GG14807	Environmental Information Processing;Membrane transport;ABC transporters	0
FF38_13823	path:ko02010	K05668	ATP-binding cassette, subfamily C (CFTR/MRP), member 5	ame:413947	Environmental Information Processing;Membrane transport;ABC transporters	0
FF38_08797	path:ko02010	K05657	ATP-binding cassette, subfamily B (MDR/TAP), member 10	dpe:Dper_GL20384	Environmental Information Processing;Membrane transport;ABC transporters	0
FF38_09028	path:ko02010	K05680	ATP-binding cassette, subfamily G (WHITE), member 4	gga:428242	Environmental Information Processing;Membrane transport;ABC transporters	0
FF38_00005	path:ko02010	K05658	ATP-binding cassette, subfamily B (MDR/TAP), member 1 [EC:3.6.3.44]	dsi:Dsim_GD13132	Environmental Information Processing;Membrane transport;ABC transporters	0
FF38_02502	path:ko02010	K05643	ATP-binding cassette, subfamily A (ABC1), member 3	dwi:Dwil_GK19932	Environmental Information Processing;Membrane transport;ABC transporters	0
FF38_01509	path:ko02010	K05663	mitochondrial ABC transporter ATM	dme:Dmel_CG4225	Environmental Information Processing;Membrane transport;ABC transporters	0
FF38_01537	path:ko02010	K05677	ATP-binding cassette, subfamily D (ALD), member 3	dme:Dmel_CG12703	Environmental Information Processing;Membrane transport;ABC transporters	0
FF38_01726	path:ko02010	K05673	ATP-binding cassette, subfamily C (CFTR/MRP), member 4	dmo:Dmoj_GI10329	Environmental Information Processing;Membrane transport;ABC transporters	0
FF38_11095	path:ko02010	K05673	ATP-binding cassette, subfamily C (CFTR/MRP), member 4	dse:Dsec_GM13023	Environmental Information Processing;Membrane transport;ABC transporters	0
FF38_00004	path:ko02010	K05658	ATP-binding cassette, subfamily B (MDR/TAP), member 1 [EC:3.6.3.44]	dsi:Dsim_GD13132	Environmental Information Processing;Membrane transport;ABC transporters	0
FF38_02768	path:ko02010	K05683	ATP-binding cassette, subfamily G (WHITE), member 5 (sterolin 1)	dpo:Dpse_GA10739	Environmental Information Processing;Membrane transport;ABC transporters	0
FF38_13596	path:ko02010	K05655	ATP-binding cassette, subfamily B (MDR/TAP), member 8	dvi:Dvir_GJ16655	Environmental Information Processing;Membrane transport;ABC transporters	0
FF38_02840	path:ko02010	K05673	ATP-binding cassette, subfamily C (CFTR/MRP), member 4	api:100163600	Environmental Information Processing;Membrane transport;ABC transporters	0
FF38_06752	path:ko03070	K03217	YidC/Oxa1 family membrane protein insertase	dpo:Dpse_GA19566	Environmental Information Processing;Membrane transport;Bacterial secretion system	0
FF38_14522	path:ko03070	K03106	signal recognition particle subunit SRP54	aga:AgaP_AGAP004610	Environmental Information Processing;Membrane transport;Bacterial secretion system	0
FF38_02530	path:ko04020	K00911	1D-myo-inositol-triphosphate 3-kinase [EC:2.7.1.127]	dpo:Dpse_GA17884	Environmental Information Processing;Signal transduction;Calcium signaling pathway	0
FF38_04256	path:ko04020	K05850	Ca2+ transporting ATPase, plasma membrane [EC:3.6.3.8]	dme:Dmel_CG42314	Environmental Information Processing;Signal transduction;Calcium signaling pathway	0
FF38_11973	path:ko04020	K08042	adenylate cyclase 2 [EC:4.6.1.1]	dme:Dmel_CG7978	Environmental Information Processing;Signal transduction;Calcium signaling pathway	0
FF38_11822	path:ko04020	K04348	serine/threonine-protein phosphatase 2B catalytic subunit [EC:3.1.3.16]	der:Dere_GG11788	Environmental Information Processing;Signal transduction;Calcium signaling pathway	0
FF38_03164	path:ko04020	K00907	myosin-light-chain kinase [EC:2.7.11.18]	der:Dere_GG22319	Environmental Information Processing;Signal transduction;Calcium signaling pathway	0
FF38_13262	path:ko04020	K08048	adenylate cyclase 8 [EC:4.6.1.1]	dpo:Dpse_GA10398	Environmental Information Processing;Signal transduction;Calcium signaling pathway	0
FF38_03739	path:ko04020	K04958	inositol 1,4,5-triphosphate receptor type 1	dan:Dana_GF17257	Environmental Information Processing;Signal transduction;Calcium signaling pathway	0
FF38_14112	path:ko04020	K05849	solute carrier family 8 (sodium/calcium exchanger)	aag:AaeL_AAEL013788	Environmental Information Processing;Signal transduction;Calcium signaling pathway	0
FF38_10693	path:ko04020	K08041	adenylate cyclase 1 [EC:4.6.1.1]	dse:Dsec_GM12038	Environmental Information Processing;Signal transduction;Calcium signaling pathway	0
FF38_13883	path:ko04020	K04345	protein kinase A [EC:2.7.11.11]	dmo:Dmoj_GI11297	Environmental Information Processing;Signal transduction;Calcium signaling pathway	0
FF38_08375	path:ko04020	K00871	phosphorylase kinase gamma subunit [EC:2.7.11.19]	der:Dere_GG18438	Environmental Information Processing;Signal transduction;Calcium signaling pathway	0
FF38_01091	path:ko04020	K07190	phosphorylase kinase alpha/beta subunit	dpe:Dper_GL12910	Environmental Information Processing;Signal transduction;Calcium signaling pathway	0
FF38_03165	path:ko04020	K00907	myosin-light-chain kinase [EC:2.7.11.18]	dya:Dyak_GE14115	Environmental Information Processing;Signal transduction;Calcium signaling pathway	0
FF38_08972	path:ko04020	K16059	stromal interaction molecule	dwi:Dwil_GK16254	Environmental Information Processing;Signal transduction;Calcium signaling pathway	0
FF38_03089	path:ko04020	K07190	phosphorylase kinase alpha/beta subunit	dmo:Dmoj_GI15877	Environmental Information Processing;Signal transduction;Calcium signaling pathway	0
FF38_02126	path:ko04020	K04718	sphingosine kinase [EC:2.7.1.91]	dmo:Dmoj_GI15718	Environmental Information Processing;Signal transduction;Calcium signaling pathway	0
FF38_03747	path:ko04020	K05208	glutamate receptor ionotropic, NMDA 1	dan:Dana_GF17704	Environmental Information Processing;Signal transduction;Calcium signaling pathway	0
FF38_00187	path:ko04020	K08049	adenylate cyclase 9 [EC:4.6.1.1]	dmo:Dmoj_GI15443	Environmental Information Processing;Signal transduction;Calcium signaling pathway	0
FF38_06409	path:ko04020	K04962	ryanodine receptor 2	dya:Dyak_GE19231	Environmental Information Processing;Signal transduction;Calcium signaling pathway	0
FF38_12353	path:ko04020	K00907	myosin-light-chain kinase [EC:2.7.11.18]	dme:Dmel_CG42347	Environmental Information Processing;Signal transduction;Calcium signaling pathway	0
FF38_13425	path:ko04020	K01116	phosphatidylinositol phospholipase C, gamma-1 [EC:3.1.4.11]	dvi:Dvir_GJ18791	Environmental Information Processing;Signal transduction;Calcium signaling pathway	0
FF38_10136	path:ko04020	K04157	5-hydroxytryptamine receptor 2	dwi:Dwil_GK13828	Environmental Information Processing;Signal transduction;Calcium signaling pathway	0
FF38_13277	path:ko04020	K04718	sphingosine kinase [EC:2.7.1.91]	dvi:Dvir_GJ11750	Environmental Information Processing;Signal transduction;Calcium signaling pathway	0
FF38_14384	path:ko04020	K05858	phosphatidylinositol phospholipase C, beta [EC:3.1.4.11]	dwi:Dwil_GK23786	Environmental Information Processing;Signal transduction;Calcium signaling pathway	0
FF38_09853	path:ko04020	K02677	classical protein kinase C [EC:2.7.11.13]	dya:Dyak_GE11630	Environmental Information Processing;Signal transduction;Calcium signaling pathway	0
FF38_10940	path:ko04020	K05863	solute carrier family 25 (mitochondrial adenine nucleotide translocator), member 4/5/6/31	dpe:Dper_GL14863	Environmental Information Processing;Signal transduction;Calcium signaling pathway	0
FF38_02720	path:ko04020	K04348	serine/threonine-protein phosphatase 2B catalytic subunit [EC:3.1.3.16]	dse:Dsec_GM13390	Environmental Information Processing;Signal transduction;Calcium signaling pathway	0
FF38_01815	path:ko04020	K00911	1D-myo-inositol-triphosphate 3-kinase [EC:2.7.1.127]	dvi:Dvir_GJ16830	Environmental Information Processing;Signal transduction;Calcium signaling pathway	0
FF38_11823	path:ko04020	K04163	5-hydroxytryptamine receptor 7	dwi:Dwil_GK13099	Environmental Information Processing;Signal transduction;Calcium signaling pathway	0
FF38_10054	path:ko04020	K05853	Ca2+ transporting ATPase, sarcoplasmic/endoplasmic reticulum [EC:3.6.3.8]	dgr:Dgri_GH20185	Environmental Information Processing;Signal transduction;Calcium signaling pathway	0
FF38_13973	path:ko04020	K04361	epidermal growth factor receptor [EC:2.7.10.1]	dpo:Dpse_GA10056	Environmental Information Processing;Signal transduction;Calcium signaling pathway	0
FF38_08008	path:ko04020	K05858	phosphatidylinositol phospholipase C, beta [EC:3.1.4.11]	dvi:Dvir_GJ17032	Environmental Information Processing;Signal transduction;Calcium signaling pathway	0
FF38_12312	path:ko04020	K04632	guanine nucleotide-binding protein G(s) subunit alpha	dvi:Dvir_GJ21886	Environmental Information Processing;Signal transduction;Calcium signaling pathway	0
FF38_09435	path:ko04020	K07190	phosphorylase kinase alpha/beta subunit	dme:Dmel_CG8475	Environmental Information Processing;Signal transduction;Calcium signaling pathway	0
FF38_10408	path:ko04020	K04348	serine/threonine-protein phosphatase 2B catalytic subunit [EC:3.1.3.16]	dwi:Dwil_GK25442	Environmental Information Processing;Signal transduction;Calcium signaling pathway	0
FF38_08464	path:ko04020	K00907	myosin-light-chain kinase [EC:2.7.11.18]	der:Dere_GG22319	Environmental Information Processing;Signal transduction;Calcium signaling pathway	0
FF38_09856	path:ko04020	K02677	classical protein kinase C [EC:2.7.11.13]	dmo:Dmoj_GI21162	Environmental Information Processing;Signal transduction;Calcium signaling pathway	0
FF38_13339	path:ko04020	K04634	guanine nucleotide-binding protein G(q) subunit alpha	dwi:Dwil_GK23154	Environmental Information Processing;Signal transduction;Calcium signaling pathway	0
FF38_10526	path:ko04012	K04409	p21-activated kinase 1 [EC:2.7.11.1]	dme:Dmel_CG10295	Environmental Information Processing;Signal transduction;ErbB signaling pathway	0
FF38_08245	path:ko04012	K03083	glycogen synthase kinase 3 beta [EC:2.7.11.26]	dse:Dsec_GM16104	Environmental Information Processing;Signal transduction;ErbB signaling pathway	0
FF38_03761	path:ko04012	K05734	p21-activated kinase 4 [EC:2.7.11.1]	dvi:Dvir_GJ15625	Environmental Information Processing;Signal transduction;ErbB signaling pathway	0
FF38_03998	path:ko04012	K04456	RAC serine/threonine-protein kinase [EC:2.7.11.1]	dan:Dana_GF16155	Environmental Information Processing;Signal transduction;ErbB signaling pathway	0
FF38_05279	path:ko04012	K00922	phosphatidylinositol-4,5-bisphosphate 3-kinase [EC:2.7.1.153]	dwi:Dwil_GK22711	Environmental Information Processing;Signal transduction;ErbB signaling pathway	0
FF38_01833	path:ko04012	K05725	focal adhesion kinase 1 [EC:2.7.10.2]	dme:Dmel_CG10023	Environmental Information Processing;Signal transduction;ErbB signaling pathway	0
FF38_11249	path:ko04012	K04368	mitogen-activated protein kinase kinase 1 [EC:2.7.12.2]	dwi:Dwil_GK25111	Environmental Information Processing;Signal transduction;ErbB signaling pathway	0
FF38_00572	path:ko04012	K04409	p21-activated kinase 1 [EC:2.7.11.1]	dpo:Dpse_GA13332	Environmental Information Processing;Signal transduction;ErbB signaling pathway	0
FF38_13425	path:ko04012	K01116	phosphatidylinositol phospholipase C, gamma-1 [EC:3.1.4.11]	dvi:Dvir_GJ18791	Environmental Information Processing;Signal transduction;ErbB signaling pathway	0
FF38_09853	path:ko04012	K02677	classical protein kinase C [EC:2.7.11.13]	dya:Dyak_GE11630	Environmental Information Processing;Signal transduction;ErbB signaling pathway	0
FF38_03653	path:ko04012	K11224	signal transducer and activator of transcription 5B	dvi:Dvir_GJ24191	Environmental Information Processing;Signal transduction;ErbB signaling pathway	0
FF38_08399	path:ko04012	K06279	SHC- transforming protein 1	dwi:Dwil_GK17568	Environmental Information Processing;Signal transduction;ErbB signaling pathway	0
FF38_14187	path:ko04012	K04707	E3 ubiquitin-protein ligase CBL [EC:6.3.2.19]	dpo:Dpse_GA20050	Environmental Information Processing;Signal transduction;ErbB signaling pathway	0
FF38_09414	path:ko04012	K07365	NCK adaptor protein	dmo:Dmoj_GI21852	Environmental Information Processing;Signal transduction;ErbB signaling pathway	0
FF38_01082	path:ko04012	K04440	c-Jun N-terminal kinase [EC:2.7.11.24]	aga:AgaP_AGAP009461	Environmental Information Processing;Signal transduction;ErbB signaling pathway	0
FF38_01416	path:ko04012	K07203	FKBP12-rapamycin complex-associated protein	dvi:Dvir_GJ16824	Environmental Information Processing;Signal transduction;ErbB signaling pathway	0
FF38_07974	path:ko04012	K02649	phosphoinositide-3-kinase, regulatory subunit	dwi:Dwil_GK18374	Environmental Information Processing;Signal transduction;ErbB signaling pathway	0
FF38_04831	path:ko04012	K04430	mitogen-activated protein kinase kinase 4 [EC:2.7.12.2]	dmo:Dmoj_GI10233	Environmental Information Processing;Signal transduction;ErbB signaling pathway	0
FF38_10437	path:ko04012	K04371	mitogen-activated protein kinase 1/3 [EC:2.7.11.24]	dvi:Dvir_GJ17518	Environmental Information Processing;Signal transduction;ErbB signaling pathway	0
FF38_13973	path:ko04012	K04361	epidermal growth factor receptor [EC:2.7.10.1]	dpo:Dpse_GA10056	Environmental Information Processing;Signal transduction;ErbB signaling pathway	0
FF38_04528	path:ko04012	K03099	son of sevenless	der:Dere_GG23884	Environmental Information Processing;Signal transduction;ErbB signaling pathway	0
FF38_09856	path:ko04012	K02677	classical protein kinase C [EC:2.7.11.13]	dmo:Dmoj_GI21162	Environmental Information Processing;Signal transduction;ErbB signaling pathway	0
FF38_08245	path:ko04340	K03083	glycogen synthase kinase 3 beta [EC:2.7.11.26]	dse:Dsec_GM16104	Environmental Information Processing;Signal transduction;Hedgehog signaling pathway	0
FF38_08022	path:ko04340	K01357	wingless-type MMTV integration site family, member 10	dvi:Dvir_GJ20870	Environmental Information Processing;Signal transduction;Hedgehog signaling pathway	0
FF38_01202	path:ko04340	K03362	F-box and WD-40 domain protein 1/11	dvi:Dvir_GJ23285	Environmental Information Processing;Signal transduction;Hedgehog signaling pathway	0
FF38_05337	path:ko04340	K06233	low density lipoprotein-related protein 2	dvi:Dvir_GJ18862	Environmental Information Processing;Signal transduction;Hedgehog signaling pathway	0
FF38_13883	path:ko04340	K04345	protein kinase A [EC:2.7.11.11]	dmo:Dmoj_GI11297	Environmental Information Processing;Signal transduction;Hedgehog signaling pathway	0
FF38_08026	path:ko04340	K00445	wingless-type MMTV integration site family, member 6	dpo:Dpse_GA18561	Environmental Information Processing;Signal transduction;Hedgehog signaling pathway	0
FF38_12941	path:ko04340	K08958	casein kinase 1, gamma [EC:2.7.11.1]	dvi:Dvir_GJ23721	Environmental Information Processing;Signal transduction;Hedgehog signaling pathway	0
FF38_08029	path:ko04340	K03209	wingless-type MMTV integration site family, member 1	dwi:Dwil_GK24298	Environmental Information Processing;Signal transduction;Hedgehog signaling pathway	0
FF38_02432	path:ko04340	K00572	wingless-type MMTV integration site family, member 7	dse:Dsec_GM21127	Environmental Information Processing;Signal transduction;Hedgehog signaling pathway	0
FF38_09441	path:ko04340	K04662	bone morphogenetic protein 2/4	dwi:Dwil_GK23940	Environmental Information Processing;Signal transduction;Hedgehog signaling pathway	0
FF38_00102	path:ko04340	K08957	casein kinase 1, alpha [EC:2.7.11.1]	dvi:Dvir_GJ15916	Environmental Information Processing;Signal transduction;Hedgehog signaling pathway	0
FF38_11223	path:ko04340	K06228	fused [EC:2.7.11.1]	dvi:Dvir_GJ19546	Environmental Information Processing;Signal transduction;Hedgehog signaling pathway	0
FF38_09897	path:ko04340	K06225	patched 1	dpo:Dpse_GA15365	Environmental Information Processing;Signal transduction;Hedgehog signaling pathway	0
FF38_00862	path:ko04340	K06233	low density lipoprotein-related protein 2	acs:100558696	Environmental Information Processing;Signal transduction;Hedgehog signaling pathway	0
FF38_06603	path:ko04340	K06227	costal 2	dvi:Dvir_GJ20559	Environmental Information Processing;Signal transduction;Hedgehog signaling pathway	0
FF38_07693	path:ko04340	K00444	wingless-type MMTV integration site family, member 5	dmo:Dmoj_GI18872	Environmental Information Processing;Signal transduction;Hedgehog signaling pathway	0
FF38_04195	path:ko04340	K16799	transcriptional activator cubitus interruptus	dvi:Dvir_GJ14655	Environmental Information Processing;Signal transduction;Hedgehog signaling pathway	0
FF38_10322	path:ko04340	K06229	suppressor of fused	dmo:Dmoj_GI22264	Environmental Information Processing;Signal transduction;Hedgehog signaling pathway	0
FF38_01177	path:ko04066	K00161	pyruvate dehydrogenase E1 component subunit alpha [EC:1.2.4.1]	dse:Dsec_GM12361	Environmental Information Processing;Signal transduction;HIF-1 signaling pathway	0
FF38_03998	path:ko04066	K04456	RAC serine/threonine-protein kinase [EC:2.7.11.1]	dan:Dana_GF16155	Environmental Information Processing;Signal transduction;HIF-1 signaling pathway	0
FF38_07904	path:ko04066	K03870	cullin 2	dvi:Dvir_GJ14230	Environmental Information Processing;Signal transduction;HIF-1 signaling pathway	0
FF38_07400	path:ko04066	K00134	glyceraldehyde 3-phosphate dehydrogenase [EC:1.2.1.12]	dya:Dyak_GE23629	Environmental Information Processing;Signal transduction;HIF-1 signaling pathway	0
FF38_08630	path:ko04066	K00844	hexokinase [EC:2.7.1.1]	dmo:Dmoj_GI14754	Environmental Information Processing;Signal transduction;HIF-1 signaling pathway	0
FF38_05279	path:ko04066	K00922	phosphatidylinositol-4,5-bisphosphate 3-kinase [EC:2.7.1.153]	dwi:Dwil_GK22711	Environmental Information Processing;Signal transduction;HIF-1 signaling pathway	0
FF38_11249	path:ko04066	K04368	mitogen-activated protein kinase kinase 1 [EC:2.7.12.2]	dwi:Dwil_GK25111	Environmental Information Processing;Signal transduction;HIF-1 signaling pathway	0
FF38_13425	path:ko04066	K01116	phosphatidylinositol phospholipase C, gamma-1 [EC:3.1.4.11]	dvi:Dvir_GJ18791	Environmental Information Processing;Signal transduction;HIF-1 signaling pathway	0
FF38_10561	path:ko04066	K00844	hexokinase [EC:2.7.1.1]	dgr:Dgri_GH21465	Environmental Information Processing;Signal transduction;HIF-1 signaling pathway	0
FF38_11454	path:ko04066	K05096	FMS-like tyrosine kinase 1 [EC:2.7.10.1]	dmo:Dmoj_GI14251	Environmental Information Processing;Signal transduction;HIF-1 signaling pathway	0
FF38_12600	path:ko04066	K00162	pyruvate dehydrogenase E1 component subunit beta [EC:1.2.4.1]	dwi:Dwil_GK11887	Environmental Information Processing;Signal transduction;HIF-1 signaling pathway	0
FF38_09853	path:ko04066	K02677	classical protein kinase C [EC:2.7.11.13]	dya:Dyak_GE11630	Environmental Information Processing;Signal transduction;HIF-1 signaling pathway	0
FF38_13112	path:ko04066	K04372	MAP kinase interacting serine/threonine kinase [EC:2.7.11.1]	dya:Dyak_GE10088	Environmental Information Processing;Signal transduction;HIF-1 signaling pathway	0
FF38_01133	path:ko04066	K07299	MFS transporter, SP family, solute carrier family 2 (facilitated glucose transporter), member 1	der:Dere_GG14750	Environmental Information Processing;Signal transduction;HIF-1 signaling pathway	0
FF38_01416	path:ko04066	K07203	FKBP12-rapamycin complex-associated protein	dvi:Dvir_GJ16824	Environmental Information Processing;Signal transduction;HIF-1 signaling pathway	0
FF38_07974	path:ko04066	K02649	phosphoinositide-3-kinase, regulatory subunit	dwi:Dwil_GK18374	Environmental Information Processing;Signal transduction;HIF-1 signaling pathway	0
FF38_10437	path:ko04066	K04371	mitogen-activated protein kinase 1/3 [EC:2.7.11.24]	dvi:Dvir_GJ17518	Environmental Information Processing;Signal transduction;HIF-1 signaling pathway	0
FF38_13973	path:ko04066	K04361	epidermal growth factor receptor [EC:2.7.10.1]	dpo:Dpse_GA10056	Environmental Information Processing;Signal transduction;HIF-1 signaling pathway	0
FF38_00027	path:ko04066	K03871	von Hippel-Lindau disease tumor supressor	tca:657278	Environmental Information Processing;Signal transduction;HIF-1 signaling pathway	0
FF38_01197	path:ko04066	K09097	aryl hydrocarbon receptor nuclear translocator	dmo:Dmoj_GI10175	Environmental Information Processing;Signal transduction;HIF-1 signaling pathway	0
FF38_05142	path:ko04066	K01689	enolase [EC:4.2.1.11]	dan:Dana_GF15876	Environmental Information Processing;Signal transduction;HIF-1 signaling pathway	0
FF38_09856	path:ko04066	K02677	classical protein kinase C [EC:2.7.11.13]	dmo:Dmoj_GI21162	Environmental Information Processing;Signal transduction;HIF-1 signaling pathway	0
FF38_00333	path:ko04066	K00844	hexokinase [EC:2.7.1.1]	ecb:100072687	Environmental Information Processing;Signal transduction;HIF-1 signaling pathway	0
FF38_11001	path:ko04390	K06269	serine/threonine-protein phosphatase PP1 catalytic subunit [EC:3.1.3.16]	dgr:Dgri_GH12016	Environmental Information Processing;Signal transduction;Hippo signaling pathway	0
FF38_11631	path:ko04390	K08791	serine/threonine-protein kinase LATS1/2 [EC:2.7.11.1]	dse:Dsec_GM12129	Environmental Information Processing;Signal transduction;Hippo signaling pathway	0
FF38_03953	path:ko04390	K13578	bone morphogenetic protein receptor type-1B [EC:2.7.11.30]	dgr:Dgri_GH13402	Environmental Information Processing;Signal transduction;Hippo signaling pathway	0
FF38_08245	path:ko04390	K03083	glycogen synthase kinase 3 beta [EC:2.7.11.26]	dse:Dsec_GM16104	Environmental Information Processing;Signal transduction;Hippo signaling pathway	0
FF38_08022	path:ko04390	K01357	wingless-type MMTV integration site family, member 10	dvi:Dvir_GJ20870	Environmental Information Processing;Signal transduction;Hippo signaling pathway	0
FF38_04000	path:ko04390	K06269	serine/threonine-protein phosphatase PP1 catalytic subunit [EC:3.1.3.16]	dvi:Dvir_GJ23819	Environmental Information Processing;Signal transduction;Hippo signaling pathway	0
FF38_01202	path:ko04390	K03362	F-box and WD-40 domain protein 1/11	dvi:Dvir_GJ23285	Environmental Information Processing;Signal transduction;Hippo signaling pathway	0
FF38_04824	path:ko04390	K05691	catenin alpha	dwi:Dwil_GK11940	Environmental Information Processing;Signal transduction;Hippo signaling pathway	0
FF38_13221	path:ko04390	K02432	frizzled 1/7	dvi:Dvir_GJ11377	Environmental Information Processing;Signal transduction;Hippo signaling pathway	0
FF38_08026	path:ko04390	K00445	wingless-type MMTV integration site family, member 6	dpo:Dpse_GA18561	Environmental Information Processing;Signal transduction;Hippo signaling pathway	0
FF38_14304	path:ko04390	K04382	serine/threonine-protein phosphatase 2A catalytic subunit [EC:3.1.3.16]	dya:Dyak_GE14639	Environmental Information Processing;Signal transduction;Hippo signaling pathway	0
FF38_03852	path:ko04390	K04674	TGF-beta receptor type-1 [EC:2.7.11.30]	dgr:Dgri_GH21632	Environmental Information Processing;Signal transduction;Hippo signaling pathway	0
FF38_09638	path:ko04390	K06094	lethal(2) giant larvae protein	dan:Dana_GF14872	Environmental Information Processing;Signal transduction;Hippo signaling pathway	0
FF38_13567	path:ko04390	K06630	14-3-3 protein epsilon	dya:Dyak_GE25525	Environmental Information Processing;Signal transduction;Hippo signaling pathway	0
FF38_05004	path:ko04390	K04354	serine/threonine-protein phosphatase 2A regulatory subunit B	dan:Dana_GF18135	Environmental Information Processing;Signal transduction;Hippo signaling pathway	0
FF38_14403	path:ko04390	K04676	mothers against decapentaplegic homolog 1	dse:Dsec_GM18164	Environmental Information Processing;Signal transduction;Hippo signaling pathway	0
FF38_08029	path:ko04390	K03209	wingless-type MMTV integration site family, member 1	dwi:Dwil_GK24298	Environmental Information Processing;Signal transduction;Hippo signaling pathway	0
FF38_12755	path:ko04390	K05692	actin beta/gamma 1	dvi:Dvir_GJ10425	Environmental Information Processing;Signal transduction;Hippo signaling pathway	0
FF38_00547	path:ko04390	K16684	merlin	dse:Dsec_GM22716	Environmental Information Processing;Signal transduction;Hippo signaling pathway	0
FF38_02432	path:ko04390	K00572	wingless-type MMTV integration site family, member 7	dse:Dsec_GM21127	Environmental Information Processing;Signal transduction;Hippo signaling pathway	0
FF38_09441	path:ko04390	K04662	bone morphogenetic protein 2/4	dwi:Dwil_GK23940	Environmental Information Processing;Signal transduction;Hippo signaling pathway	0
FF38_14103	path:ko04390	K02085	adenomatosis polyposis coli protein	dse:Dsec_GM12280	Environmental Information Processing;Signal transduction;Hippo signaling pathway	0
FF38_12430	path:ko04390	K06269	serine/threonine-protein phosphatase PP1 catalytic subunit [EC:3.1.3.16]	dpe:Dper_GL27176	Environmental Information Processing;Signal transduction;Hippo signaling pathway	0
FF38_02579	path:ko04390	K03456	serine/threonine-protein phosphatase 2A regulatory subunit A	dan:Dana_GF15221	Environmental Information Processing;Signal transduction;Hippo signaling pathway	0
FF38_06355	path:ko04390	K04500	mothers against decapentaplegic homolog 2/3	dgr:Dgri_GH24864	Environmental Information Processing;Signal transduction;Hippo signaling pathway	0
FF38_05876	path:ko04390	K02375	frizzled 5/8	dgr:Dgri_GH16736	Environmental Information Processing;Signal transduction;Hippo signaling pathway	0
FF38_01922	path:ko04390	K16175	protein scribble	dsi:Dsim_GD21289	Environmental Information Processing;Signal transduction;Hippo signaling pathway	0
FF38_07652	path:ko04390	K05692	actin beta/gamma 1	dya:Dyak_GE24312	Environmental Information Processing;Signal transduction;Hippo signaling pathway	0
FF38_06731	path:ko04390	K06094	lethal(2) giant larvae protein	dan:Dana_GF14872	Environmental Information Processing;Signal transduction;Hippo signaling pathway	0
FF38_04510	path:ko04390	K04412	serine/threonine kinase 3	dwi:Dwil_GK15703	Environmental Information Processing;Signal transduction;Hippo signaling pathway	0
FF38_09176	path:ko04390	K02353	segment polarity protein dishevelled	dpe:Dper_GL14851	Environmental Information Processing;Signal transduction;Hippo signaling pathway	0
FF38_14010	path:ko04390	K16686	scaffold protein salvador	dmo:Dmoj_GI10759	Environmental Information Processing;Signal transduction;Hippo signaling pathway	0
FF38_04344	path:ko04390	K16681	protein crumbs	dgr:Dgri_GH18809	Environmental Information Processing;Signal transduction;Hippo signaling pathway	0
FF38_07831	path:ko04390	K16682	LIM domain-containing protein	dan:Dana_GF19089	Environmental Information Processing;Signal transduction;Hippo signaling pathway	0
FF38_11826	path:ko04390	K16685	protein KIBRA	dmo:Dmoj_GI10447	Environmental Information Processing;Signal transduction;Hippo signaling pathway	0
FF38_10353	path:ko04390	K06091	MAGUK p55 subfamily member 5	dvi:Dvir_GJ19412	Environmental Information Processing;Signal transduction;Hippo signaling pathway	0
FF38_13954	path:ko04390	K05692	actin beta/gamma 1	dvi:Dvir_GJ17479	Environmental Information Processing;Signal transduction;Hippo signaling pathway	0
FF38_12850	path:ko04390	K05692	actin beta/gamma 1	nvi:100117792	Environmental Information Processing;Signal transduction;Hippo signaling pathway	0
FF38_04907	path:ko04390	K05692	actin beta/gamma 1	api:100145822	Environmental Information Processing;Signal transduction;Hippo signaling pathway	0
FF38_07693	path:ko04390	K00444	wingless-type MMTV integration site family, member 5	dmo:Dmoj_GI18872	Environmental Information Processing;Signal transduction;Hippo signaling pathway	0
FF38_08143	path:ko04390	K02105	catenin beta 1	dwi:Dwil_GK16376	Environmental Information Processing;Signal transduction;Hippo signaling pathway	0
FF38_00266	path:ko04390	K04501	mothers against decapentaplegic homolog 4	dpo:Dpse_GA14643	Environmental Information Processing;Signal transduction;Hippo signaling pathway	0
FF38_13429	path:ko04390	K16621	bone morphogenetic protein 7	dpo:Dpse_GA18973	Environmental Information Processing;Signal transduction;Hippo signaling pathway	0
FF38_14482	path:ko04390	K12076	disks large protein 1	dya:Dyak_GE15932	Environmental Information Processing;Signal transduction;Hippo signaling pathway	0
FF38_13773	path:ko04390	K04237	partitioning defective protein 3	dme:Dmel_CG5055	Environmental Information Processing;Signal transduction;Hippo signaling pathway	0
FF38_09748	path:ko04390	K06069	atypical protein kinase C [EC:2.7.11.13]	dse:Dsec_GM20164	Environmental Information Processing;Signal transduction;Hippo signaling pathway	0
FF38_11631	path:ko04391	K08791	serine/threonine-protein kinase LATS1/2 [EC:2.7.11.1]	dse:Dsec_GM12129	Environmental Information Processing;Signal transduction;Hippo signaling pathway -fly	0
FF38_08388	path:ko04391	K02306	dally	dvi:Dvir_GJ13077	Environmental Information Processing;Signal transduction;Hippo signaling pathway -fly	0
FF38_05437	path:ko04391	K05628	arginine-glutamic acid dipeptide repeats protein	dvi:Dvir_GJ13040	Environmental Information Processing;Signal transduction;Hippo signaling pathway -fly	0
FF38_05634	path:ko04391	K16675	probable palmitoyltransferase ZDHHC14 [EC:2.3.1.-]	dse:Dsec_GM24670	Environmental Information Processing;Signal transduction;Hippo signaling pathway -fly	0
FF38_05170	path:ko04391	K16680	echinoid	dwi:Dwil_GK23904	Environmental Information Processing;Signal transduction;Hippo signaling pathway -fly	0
FF38_11072	path:ko04391	K09851	Ras association domain-containing protein 2/4	dmo:Dmoj_GI24577	Environmental Information Processing;Signal transduction;Hippo signaling pathway -fly	0
FF38_14304	path:ko04391	K04382	serine/threonine-protein phosphatase 2A catalytic subunit [EC:3.1.3.16]	dya:Dyak_GE14639	Environmental Information Processing;Signal transduction;Hippo signaling pathway -fly	0
FF38_09638	path:ko04391	K06094	lethal(2) giant larvae protein	dan:Dana_GF14872	Environmental Information Processing;Signal transduction;Hippo signaling pathway -fly	0
FF38_13567	path:ko04391	K06630	14-3-3 protein epsilon	dya:Dyak_GE25525	Environmental Information Processing;Signal transduction;Hippo signaling pathway -fly	0
FF38_05004	path:ko04391	K04354	serine/threonine-protein phosphatase 2A regulatory subunit B	dan:Dana_GF18135	Environmental Information Processing;Signal transduction;Hippo signaling pathway -fly	0
FF38_14403	path:ko04391	K04676	mothers against decapentaplegic homolog 1	dse:Dsec_GM18164	Environmental Information Processing;Signal transduction;Hippo signaling pathway -fly	0
FF38_08029	path:ko04391	K03209	wingless-type MMTV integration site family, member 1	dwi:Dwil_GK24298	Environmental Information Processing;Signal transduction;Hippo signaling pathway -fly	0
FF38_12755	path:ko04391	K05692	actin beta/gamma 1	dvi:Dvir_GJ10425	Environmental Information Processing;Signal transduction;Hippo signaling pathway -fly	0
FF38_00547	path:ko04391	K16684	merlin	dse:Dsec_GM22716	Environmental Information Processing;Signal transduction;Hippo signaling pathway -fly	0
FF38_09506	path:ko04391	K16669	protocadherin Fat 4	dwi:Dwil_GK24450	Environmental Information Processing;Signal transduction;Hippo signaling pathway -fly	0
FF38_02579	path:ko04391	K03456	serine/threonine-protein phosphatase 2A regulatory subunit A	dan:Dana_GF15221	Environmental Information Processing;Signal transduction;Hippo signaling pathway -fly	0
FF38_05176	path:ko04391	K16680	echinoid	dme:Dmel_CG12676	Environmental Information Processing;Signal transduction;Hippo signaling pathway -fly	0
FF38_09502	path:ko04391	K16669	protocadherin Fat 4	dpo:Dpse_GA17399	Environmental Information Processing;Signal transduction;Hippo signaling pathway -fly	0
FF38_01922	path:ko04391	K16175	protein scribble	dsi:Dsim_GD21289	Environmental Information Processing;Signal transduction;Hippo signaling pathway -fly	0
FF38_03843	path:ko04391	K06095	multiple PDZ domain protein	dan:Dana_GF24839	Environmental Information Processing;Signal transduction;Hippo signaling pathway -fly	0
FF38_07652	path:ko04391	K05692	actin beta/gamma 1	dya:Dyak_GE24312	Environmental Information Processing;Signal transduction;Hippo signaling pathway -fly	0
FF38_06731	path:ko04391	K06094	lethal(2) giant larvae protein	dan:Dana_GF14872	Environmental Information Processing;Signal transduction;Hippo signaling pathway -fly	0
FF38_04510	path:ko04391	K04412	serine/threonine kinase 3	dwi:Dwil_GK15703	Environmental Information Processing;Signal transduction;Hippo signaling pathway -fly	0
FF38_14010	path:ko04391	K16686	scaffold protein salvador	dmo:Dmoj_GI10759	Environmental Information Processing;Signal transduction;Hippo signaling pathway -fly	0
FF38_04344	path:ko04391	K16681	protein crumbs	dgr:Dgri_GH18809	Environmental Information Processing;Signal transduction;Hippo signaling pathway -fly	0
FF38_07831	path:ko04391	K16682	LIM domain-containing protein	dan:Dana_GF19089	Environmental Information Processing;Signal transduction;Hippo signaling pathway -fly	0
FF38_11826	path:ko04391	K16685	protein KIBRA	dmo:Dmoj_GI10447	Environmental Information Processing;Signal transduction;Hippo signaling pathway -fly	0
FF38_11914	path:ko04391	K16672	homeobox protein homothorax	dya:Dyak_GE24684	Environmental Information Processing;Signal transduction;Hippo signaling pathway -fly	0
FF38_10353	path:ko04391	K06091	MAGUK p55 subfamily member 5	dvi:Dvir_GJ19412	Environmental Information Processing;Signal transduction;Hippo signaling pathway -fly	0
FF38_13954	path:ko04391	K05692	actin beta/gamma 1	dvi:Dvir_GJ17479	Environmental Information Processing;Signal transduction;Hippo signaling pathway -fly	0
FF38_12850	path:ko04391	K05692	actin beta/gamma 1	nvi:100117792	Environmental Information Processing;Signal transduction;Hippo signaling pathway -fly	0
FF38_06868	path:ko04391	K06626	cyclin E	dsi:Dsim_GD21944	Environmental Information Processing;Signal transduction;Hippo signaling pathway -fly	0
FF38_11483	path:ko04391	K09236	teashirt	dse:Dsec_GM16144	Environmental Information Processing;Signal transduction;Hippo signaling pathway -fly	0
FF38_04907	path:ko04391	K05692	actin beta/gamma 1	api:100145822	Environmental Information Processing;Signal transduction;Hippo signaling pathway -fly	0
FF38_01082	path:ko04391	K04440	c-Jun N-terminal kinase [EC:2.7.11.24]	aga:AgaP_AGAP009461	Environmental Information Processing;Signal transduction;Hippo signaling pathway -fly	0
FF38_06791	path:ko04391	K16683	protein expanded	dmo:Dmoj_GI21679	Environmental Information Processing;Signal transduction;Hippo signaling pathway -fly	0
FF38_09419	path:ko04391	K16507	protocadherin-16/23	aag:AaeL_AAEL000717	Environmental Information Processing;Signal transduction;Hippo signaling pathway -fly	0
FF38_14482	path:ko04391	K12076	disks large protein 1	dya:Dyak_GE15932	Environmental Information Processing;Signal transduction;Hippo signaling pathway -fly	0
FF38_13773	path:ko04391	K04237	partitioning defective protein 3	dme:Dmel_CG5055	Environmental Information Processing;Signal transduction;Hippo signaling pathway -fly	0
FF38_09748	path:ko04391	K06069	atypical protein kinase C [EC:2.7.11.13]	dse:Dsec_GM20164	Environmental Information Processing;Signal transduction;Hippo signaling pathway -fly	0
FF38_00767	path:ko04630	K04703	sprouty-related, EVH1 domain-containing protein	dmo:Dmoj_GI18744	Environmental Information Processing;Signal transduction;Jak-STAT signaling pathway	0
FF38_03998	path:ko04630	K04456	RAC serine/threonine-protein kinase [EC:2.7.11.1]	dan:Dana_GF16155	Environmental Information Processing;Signal transduction;Jak-STAT signaling pathway	0
FF38_05279	path:ko04630	K00922	phosphatidylinositol-4,5-bisphosphate 3-kinase [EC:2.7.1.153]	dwi:Dwil_GK22711	Environmental Information Processing;Signal transduction;Jak-STAT signaling pathway	0
FF38_06364	path:ko04630	K07293	tyrosine-protein phosphatase non-receptor type 11 [EC:3.1.3.48]	dwi:Dwil_GK25739	Environmental Information Processing;Signal transduction;Jak-STAT signaling pathway	0
FF38_12927	path:ko04630	K00431	thyroid peroxidase [EC:1.11.1.8]	cin:100183311	Environmental Information Processing;Signal transduction;Jak-STAT signaling pathway	0
FF38_03653	path:ko04630	K11224	signal transducer and activator of transcription 5B	dvi:Dvir_GJ24191	Environmental Information Processing;Signal transduction;Jak-STAT signaling pathway	0
FF38_14187	path:ko04630	K04707	E3 ubiquitin-protein ligase CBL [EC:6.3.2.19]	dpo:Dpse_GA20050	Environmental Information Processing;Signal transduction;Jak-STAT signaling pathway	0
FF38_05372	path:ko04630	K04447	Janus kinase 2 [EC:2.7.10.2]	dme:Dmel_CG1594	Environmental Information Processing;Signal transduction;Jak-STAT signaling pathway	0
FF38_14423	path:ko04630	K04705	signal transducing adaptor molecule	dya:Dyak_GE18494	Environmental Information Processing;Signal transduction;Jak-STAT signaling pathway	0
FF38_07974	path:ko04630	K02649	phosphoinositide-3-kinase, regulatory subunit	dwi:Dwil_GK18374	Environmental Information Processing;Signal transduction;Jak-STAT signaling pathway	0
FF38_10807	path:ko04630	K04706	E3 SUMO-protein ligase PIAS1 [EC:6.3.2.-]	dvi:Dvir_GJ14961	Environmental Information Processing;Signal transduction;Jak-STAT signaling pathway	0
FF38_04528	path:ko04630	K03099	son of sevenless	der:Dere_GG23884	Environmental Information Processing;Signal transduction;Jak-STAT signaling pathway	0
FF38_11666	path:ko04010	K04461	protein phosphatase 1B [EC:3.1.3.16]	dmo:Dmoj_GI23119	Environmental Information Processing;Signal transduction;MAPK signaling pathway	0
FF38_06521	path:ko04010	K04443	mitogen-activated protein kinase-activated protein kinase 2 [EC:2.7.11.1]	dwi:Dwil_GK10232	Environmental Information Processing;Signal transduction;MAPK signaling pathway	0
FF38_10526	path:ko04010	K04409	p21-activated kinase 1 [EC:2.7.11.1]	dme:Dmel_CG10295	Environmental Information Processing;Signal transduction;MAPK signaling pathway	0
FF38_11822	path:ko04010	K04348	serine/threonine-protein phosphatase 2B catalytic subunit [EC:3.1.3.16]	der:Dere_GG11788	Environmental Information Processing;Signal transduction;MAPK signaling pathway	0
FF38_06337	path:ko04010	K03175	TNF receptor-associated factor 6	dya:Dyak_GE17475	Environmental Information Processing;Signal transduction;MAPK signaling pathway	0
FF38_03447	path:ko04010	K04422	mitogen-activated protein kinase kinase kinase 13 [EC:2.7.11.25]	dvi:Dvir_GJ11870	Environmental Information Processing;Signal transduction;MAPK signaling pathway	0
FF38_03998	path:ko04010	K04456	RAC serine/threonine-protein kinase [EC:2.7.11.1]	dan:Dana_GF16155	Environmental Information Processing;Signal transduction;MAPK signaling pathway	0
FF38_13883	path:ko04010	K04345	protein kinase A [EC:2.7.11.11]	dmo:Dmoj_GI11297	Environmental Information Processing;Signal transduction;MAPK signaling pathway	0
FF38_08610	path:ko04010	K04427	mitogen-activated protein kinase kinase kinase 7 [EC:2.7.11.25]	der:Dere_GG17579	Environmental Information Processing;Signal transduction;MAPK signaling pathway	0
FF38_03852	path:ko04010	K04674	TGF-beta receptor type-1 [EC:2.7.11.30]	dgr:Dgri_GH21632	Environmental Information Processing;Signal transduction;MAPK signaling pathway	0
FF38_12189	path:ko04010	K04468	nemo like kinase [EC:2.7.11.24]	dan:Dana_GF23805	Environmental Information Processing;Signal transduction;MAPK signaling pathway	0
FF38_13831	path:ko04010	K04432	mitogen-activated protein kinase kinase 3 [EC:2.7.12.2]	dmo:Dmoj_GI16291	Environmental Information Processing;Signal transduction;MAPK signaling pathway	0
FF38_11249	path:ko04010	K04368	mitogen-activated protein kinase kinase 1 [EC:2.7.12.2]	dwi:Dwil_GK25111	Environmental Information Processing;Signal transduction;MAPK signaling pathway	0
FF38_13609	path:ko04010	K04436	mitogen-activated protein kinase 8 interacting protein 3	xtr:100170186	Environmental Information Processing;Signal transduction;MAPK signaling pathway	0
FF38_00572	path:ko04010	K04409	p21-activated kinase 1 [EC:2.7.11.1]	dpo:Dpse_GA13332	Environmental Information Processing;Signal transduction;MAPK signaling pathway	0
FF38_07862	path:ko04010	K04405	evolutionarily conserved signaling intermediate in Toll pathways	dpo:Dpse_GA10436	Environmental Information Processing;Signal transduction;MAPK signaling pathway	0
FF38_14242	path:ko04010	K03283	heat shock 70kDa protein 1/8	dvi:Dvir_GJ23202	Environmental Information Processing;Signal transduction;MAPK signaling pathway	0
FF38_05307	path:ko04010	K04429	thousand and one amino acid protein kinase [EC:2.7.11.1]	dwi:Dwil_GK10058	Environmental Information Processing;Signal transduction;MAPK signaling pathway	0
FF38_01703	path:ko04010	K04437	filamin	dan:Dana_GF11329	Environmental Information Processing;Signal transduction;MAPK signaling pathway	0
FF38_10533	path:ko04010	K04362	fibroblast growth factor receptor 1 [EC:2.7.10.1]	dpo:Dpse_GA20192	Environmental Information Processing;Signal transduction;MAPK signaling pathway	0
FF38_13091	path:ko04010	K04426	mitogen-activated protein kinase kinase kinase 5 [EC:2.7.11.25]	dwi:Dwil_GK22362	Environmental Information Processing;Signal transduction;MAPK signaling pathway	0
FF38_06870	path:ko04010	K05316	voltage-dependent calcium channel alpha-2/delta, invertebrate	dgr:Dgri_GH13254	Environmental Information Processing;Signal transduction;MAPK signaling pathway	0
FF38_13015	path:ko04010	K08052	neurofibromin 1	dwi:Dwil_GK12879	Environmental Information Processing;Signal transduction;MAPK signaling pathway	0
FF38_07000	path:ko04010	K04459	dual specificity MAP kinase phosphatase [EC:3.1.3.16 3.1.3.48]	dvi:Dvir_GJ11624	Environmental Information Processing;Signal transduction;MAPK signaling pathway	0
FF38_09853	path:ko04010	K02677	classical protein kinase C [EC:2.7.11.13]	dya:Dyak_GE11630	Environmental Information Processing;Signal transduction;MAPK signaling pathway	0
FF38_12761	path:ko04010	K04439	beta-arrestin	dya:Dyak_GE23289	Environmental Information Processing;Signal transduction;MAPK signaling pathway	0
FF38_04510	path:ko04010	K04412	serine/threonine kinase 3	dwi:Dwil_GK15703	Environmental Information Processing;Signal transduction;MAPK signaling pathway	0
FF38_02561	path:ko04010	K05316	voltage-dependent calcium channel alpha-2/delta, invertebrate	ame:408841	Environmental Information Processing;Signal transduction;MAPK signaling pathway	0
FF38_13112	path:ko04010	K04372	MAP kinase interacting serine/threonine kinase [EC:2.7.11.1]	dya:Dyak_GE10088	Environmental Information Processing;Signal transduction;MAPK signaling pathway	0
FF38_02720	path:ko04010	K04348	serine/threonine-protein phosphatase 2B catalytic subunit [EC:3.1.3.16]	dse:Dsec_GM13390	Environmental Information Processing;Signal transduction;MAPK signaling pathway	0
FF38_09110	path:ko04010	K05315	voltage-dependent calcium channel alpha 1, invertebrate	cel:CELE_T02C5.5	Environmental Information Processing;Signal transduction;MAPK signaling pathway	0
FF38_00189	path:ko04010	K04373	p90 ribosomal S6 kinase [EC:2.7.11.1]	dvi:Dvir_GJ18812	Environmental Information Processing;Signal transduction;MAPK signaling pathway	0
FF38_06267	path:ko04010	K04441	p38 MAP kinase [EC:2.7.11.24]	dan:Dana_GF23057	Environmental Information Processing;Signal transduction;MAPK signaling pathway	0
FF38_05706	path:ko04010	K04459	dual specificity MAP kinase phosphatase [EC:3.1.3.16 3.1.3.48]	dgr:Dgri_GH16949	Environmental Information Processing;Signal transduction;MAPK signaling pathway	0
FF38_12022	path:ko04010	K08018	Rap guanine nucleotide exchange factor 2	der:Dere_GG10404	Environmental Information Processing;Signal transduction;MAPK signaling pathway	0
FF38_06275	path:ko04010	K05315	voltage-dependent calcium channel alpha 1, invertebrate	dsi:Dsim_GD24041	Environmental Information Processing;Signal transduction;MAPK signaling pathway	0
FF38_04308	path:ko04010	K04460	serine/threonine-protein phosphatase 5 [EC:3.1.3.16]	dwi:Dwil_GK11960	Environmental Information Processing;Signal transduction;MAPK signaling pathway	0
FF38_01082	path:ko04010	K04440	c-Jun N-terminal kinase [EC:2.7.11.24]	aga:AgaP_AGAP009461	Environmental Information Processing;Signal transduction;MAPK signaling pathway	0
FF38_01315	path:ko04010	K04437	filamin	dya:Dyak_GE26108	Environmental Information Processing;Signal transduction;MAPK signaling pathway	0
FF38_09322	path:ko04010	K04441	p38 MAP kinase [EC:2.7.11.24]	dpe:Dper_GL24141	Environmental Information Processing;Signal transduction;MAPK signaling pathway	0
FF38_04831	path:ko04010	K04430	mitogen-activated protein kinase kinase 4 [EC:2.7.12.2]	dmo:Dmoj_GI10233	Environmental Information Processing;Signal transduction;MAPK signaling pathway	0
FF38_10437	path:ko04010	K04371	mitogen-activated protein kinase 1/3 [EC:2.7.11.24]	dvi:Dvir_GJ17518	Environmental Information Processing;Signal transduction;MAPK signaling pathway	0
FF38_13973	path:ko04010	K04361	epidermal growth factor receptor [EC:2.7.10.1]	dpo:Dpse_GA10056	Environmental Information Processing;Signal transduction;MAPK signaling pathway	0
FF38_05936	path:ko04010	K05316	voltage-dependent calcium channel alpha-2/delta, invertebrate	dwi:Dwil_GK17856	Environmental Information Processing;Signal transduction;MAPK signaling pathway	0
FF38_07593	path:ko04010	K05317	voltage-dependent calcium channel beta, invertebrate	dme:Dmel_CG42403	Environmental Information Processing;Signal transduction;MAPK signaling pathway	0
FF38_04528	path:ko04010	K03099	son of sevenless	der:Dere_GG23884	Environmental Information Processing;Signal transduction;MAPK signaling pathway	0
FF38_01516	path:ko04010	K04352	Ras GTPase-activating protein 1	dwi:Dwil_GK20115	Environmental Information Processing;Signal transduction;MAPK signaling pathway	0
FF38_00809	path:ko04010	K03283	heat shock 70kDa protein 1/8	dwi:Dwil_GK20316	Environmental Information Processing;Signal transduction;MAPK signaling pathway	0
FF38_10408	path:ko04010	K04348	serine/threonine-protein phosphatase 2B catalytic subunit [EC:3.1.3.16]	dwi:Dwil_GK25442	Environmental Information Processing;Signal transduction;MAPK signaling pathway	0
FF38_09856	path:ko04010	K02677	classical protein kinase C [EC:2.7.11.13]	dmo:Dmoj_GI21162	Environmental Information Processing;Signal transduction;MAPK signaling pathway	0
FF38_03660	path:ko04010	K03283	heat shock 70kDa protein 1/8	dvi:Dvir_GJ10355	Environmental Information Processing;Signal transduction;MAPK signaling pathway	0
FF38_08421	path:ko04013	K12377	torso-like protein	dwi:Dwil_GK13020	Environmental Information Processing;Signal transduction;MAPK signaling pathway - fly	0
FF38_13259	path:ko04013	K12380	Ras GTPase-activating protein 3	dme:Dmel_CG6721	Environmental Information Processing;Signal transduction;MAPK signaling pathway - fly	0
FF38_06364	path:ko04013	K07293	tyrosine-protein phosphatase non-receptor type 11 [EC:3.1.3.48]	dwi:Dwil_GK25739	Environmental Information Processing;Signal transduction;MAPK signaling pathway - fly	0
FF38_11249	path:ko04013	K04368	mitogen-activated protein kinase kinase 1 [EC:2.7.12.2]	dwi:Dwil_GK25111	Environmental Information Processing;Signal transduction;MAPK signaling pathway - fly	0
FF38_06390	path:ko04013	K05088	proto-oncogene tyrosine-protein kinase ROS [EC:2.7.10.1]	dvi:Dvir_GJ15936	Environmental Information Processing;Signal transduction;MAPK signaling pathway - fly	0
FF38_10145	path:ko04013	K03211	ETS translocation variant 6/7	dan:Dana_GF15305	Environmental Information Processing;Signal transduction;MAPK signaling pathway - fly	0
FF38_10114	path:ko04013	K04623	bride of sevenless protein	dgr:Dgri_GH19447	Environmental Information Processing;Signal transduction;MAPK signaling pathway - fly	0
FF38_10437	path:ko04013	K04371	mitogen-activated protein kinase 1/3 [EC:2.7.11.24]	dvi:Dvir_GJ17518	Environmental Information Processing;Signal transduction;MAPK signaling pathway - fly	0
FF38_13973	path:ko04013	K04361	epidermal growth factor receptor [EC:2.7.10.1]	dpo:Dpse_GA10056	Environmental Information Processing;Signal transduction;MAPK signaling pathway - fly	0
FF38_14433	path:ko04013	K02644	pole hole	dsi:Dsim_GD16607	Environmental Information Processing;Signal transduction;MAPK signaling pathway - fly	0
FF38_04528	path:ko04013	K03099	son of sevenless	der:Dere_GG23884	Environmental Information Processing;Signal transduction;MAPK signaling pathway - fly	0
FF38_10526	path:ko04011	K04409	p21-activated kinase 1 [EC:2.7.11.1]	dme:Dmel_CG10295	Environmental Information Processing;Signal transduction;MAPK signaling pathway - yeast	0
FF38_07254	path:ko04011	K09291	nucleoprotein TPR	dmo:Dmoj_GI19089	Environmental Information Processing;Signal transduction;MAPK signaling pathway - yeast	0
FF38_08657	path:ko04011	K09291	nucleoprotein TPR	dmo:Dmoj_GI19089	Environmental Information Processing;Signal transduction;MAPK signaling pathway - yeast	0
FF38_02098	path:ko04011	K11230	mitogen-activated protein kinase kinase kinase [EC:2.7.11.25]	aag:AaeL_AAEL010466	Environmental Information Processing;Signal transduction;MAPK signaling pathway - yeast	0
FF38_00572	path:ko04011	K04409	p21-activated kinase 1 [EC:2.7.11.1]	dpo:Dpse_GA13332	Environmental Information Processing;Signal transduction;MAPK signaling pathway - yeast	0
FF38_05724	path:ko04011	K07972	guanine nucleotide-binding protein subunit beta, other	dmo:Dmoj_GI11805	Environmental Information Processing;Signal transduction;MAPK signaling pathway - yeast	0
FF38_09853	path:ko04011	K02677	classical protein kinase C [EC:2.7.11.13]	dya:Dyak_GE11630	Environmental Information Processing;Signal transduction;MAPK signaling pathway - yeast	0
FF38_06267	path:ko04011	K04441	p38 MAP kinase [EC:2.7.11.24]	dan:Dana_GF23057	Environmental Information Processing;Signal transduction;MAPK signaling pathway - yeast	0
FF38_09322	path:ko04011	K04441	p38 MAP kinase [EC:2.7.11.24]	dpe:Dper_GL24141	Environmental Information Processing;Signal transduction;MAPK signaling pathway - yeast	0
FF38_09856	path:ko04011	K02677	classical protein kinase C [EC:2.7.11.13]	dmo:Dmoj_GI21162	Environmental Information Processing;Signal transduction;MAPK signaling pathway - yeast	0
FF38_12099	path:ko04150	K16186	Ras-related GTP-binding protein C/D	dgr:Dgri_GH19979	Environmental Information Processing;Signal transduction;mTOR signaling pathway	0
FF38_11138	path:ko04150	K07207	tuberous sclerosis 2	dan:Dana_GF25310	Environmental Information Processing;Signal transduction;mTOR signaling pathway	0
FF38_04772	path:ko04150	K07198	5'-AMP-activated protein kinase, catalytic alpha subunit [EC:2.7.11.11]	dmo:Dmoj_GI16329	Environmental Information Processing;Signal transduction;mTOR signaling pathway	0
FF38_10284	path:ko04150	K07204	regulatory associated protein of mTOR	dwi:Dwil_GK17412	Environmental Information Processing;Signal transduction;mTOR signaling pathway	0
FF38_03998	path:ko04150	K04456	RAC serine/threonine-protein kinase [EC:2.7.11.1]	dan:Dana_GF16155	Environmental Information Processing;Signal transduction;mTOR signaling pathway	0
FF38_02880	path:ko04150	K08272	calcium binding protein 39	dya:Dyak_GE22202	Environmental Information Processing;Signal transduction;mTOR signaling pathway	0
FF38_04630	path:ko04150	K16185	Ras-related GTP-binding protein A/B	dan:Dana_GF17274	Environmental Information Processing;Signal transduction;mTOR signaling pathway	0
FF38_05279	path:ko04150	K00922	phosphatidylinositol-4,5-bisphosphate 3-kinase [EC:2.7.1.153]	dwi:Dwil_GK22711	Environmental Information Processing;Signal transduction;mTOR signaling pathway	0
FF38_04881	path:ko04150	K08267	rapamycin-insensitive companion of mTOR	dvi:Dvir_GJ18731	Environmental Information Processing;Signal transduction;mTOR signaling pathway	0
FF38_04455	path:ko04150	K06276	3-phosphoinositide dependent protein kinase-1 [EC:2.7.11.1]	dya:Dyak_GE21053	Environmental Information Processing;Signal transduction;mTOR signaling pathway	0
FF38_09325	path:ko04150	K07206	tuberous sclerosis 1	dpo:Dpse_GA19391	Environmental Information Processing;Signal transduction;mTOR signaling pathway	0
FF38_09950	path:ko04150	K08266	G protein beta subunit-like	dvi:Dvir_GJ18676	Environmental Information Processing;Signal transduction;mTOR signaling pathway	0
FF38_09853	path:ko04150	K02677	classical protein kinase C [EC:2.7.11.13]	dya:Dyak_GE11630	Environmental Information Processing;Signal transduction;mTOR signaling pathway	0
FF38_11733	path:ko04150	K07298	serine/threonine-protein kinase 11	dan:Dana_GF17609	Environmental Information Processing;Signal transduction;mTOR signaling pathway	0
FF38_00189	path:ko04150	K04373	p90 ribosomal S6 kinase [EC:2.7.11.1]	dvi:Dvir_GJ18812	Environmental Information Processing;Signal transduction;mTOR signaling pathway	0
FF38_03442	path:ko04150	K08269	serine/threonine-protein kinase ULK/ATG1 [EC:2.7.11.1]	dwi:Dwil_GK17359	Environmental Information Processing;Signal transduction;mTOR signaling pathway	0
FF38_11649	path:ko04150	K08269	serine/threonine-protein kinase ULK/ATG1 [EC:2.7.11.1]	dpo:Dpse_GA21378	Environmental Information Processing;Signal transduction;mTOR signaling pathway	0
FF38_01416	path:ko04150	K07203	FKBP12-rapamycin complex-associated protein	dvi:Dvir_GJ16824	Environmental Information Processing;Signal transduction;mTOR signaling pathway	0
FF38_07974	path:ko04150	K02649	phosphoinositide-3-kinase, regulatory subunit	dwi:Dwil_GK18374	Environmental Information Processing;Signal transduction;mTOR signaling pathway	0
FF38_10437	path:ko04150	K04371	mitogen-activated protein kinase 1/3 [EC:2.7.11.24]	dvi:Dvir_GJ17518	Environmental Information Processing;Signal transduction;mTOR signaling pathway	0
FF38_09856	path:ko04150	K02677	classical protein kinase C [EC:2.7.11.13]	dmo:Dmoj_GI21162	Environmental Information Processing;Signal transduction;mTOR signaling pathway	0
FF38_06337	path:ko04064	K03175	TNF receptor-associated factor 6	dya:Dyak_GE17475	Environmental Information Processing;Signal transduction;NF-kappa B signaling pathway	0
FF38_08610	path:ko04064	K04427	mitogen-activated protein kinase kinase kinase 7 [EC:2.7.11.25]	der:Dere_GG17579	Environmental Information Processing;Signal transduction;NF-kappa B signaling pathway	0
FF38_13425	path:ko04064	K01116	phosphatidylinositol phospholipase C, gamma-1 [EC:3.1.4.11]	dvi:Dvir_GJ18791	Environmental Information Processing;Signal transduction;NF-kappa B signaling pathway	0
FF38_02235	path:ko04064	K03097	casein kinase II subunit alpha [EC:2.7.11.1]	dya:Dyak_GE22657	Environmental Information Processing;Signal transduction;NF-kappa B signaling pathway	0
FF38_03091	path:ko04330	K06063	SNW domain-containing protein 1	dpo:Dpse_GA20940	Environmental Information Processing;Signal transduction;Notch signaling pathway	0
FF38_12598	path:ko04330	K06052	jagged	dvi:Dvir_GJ23176	Environmental Information Processing;Signal transduction;Notch signaling pathway	0
FF38_04710	path:ko04330	K05948	fringe [EC:2.4.1.222]	dse:Dsec_GM22178	Environmental Information Processing;Signal transduction;Notch signaling pathway	0
FF38_03544	path:ko04330	K06067	histone deacetylase 1/2 [EC:3.5.1.98]	dvi:Dvir_GJ15512	Environmental Information Processing;Signal transduction;Notch signaling pathway	0
FF38_08074	path:ko04330	K06057	numb	der:Dere_GG25352	Environmental Information Processing;Signal transduction;Notch signaling pathway	0
FF38_12633	path:ko04330	K06053	recombining binding protein suppressor of hairless	dpe:Dper_GL26026	Environmental Information Processing;Signal transduction;Notch signaling pathway	0
FF38_07155	path:ko04330	K06062	histone acetyltransferase [EC:2.3.1.48]	dan:Dana_GF24008	Environmental Information Processing;Signal transduction;Notch signaling pathway	0
FF38_03972	path:ko04330	K04497	groucho	dvi:Dvir_GJ23911	Environmental Information Processing;Signal transduction;Notch signaling pathway	0
FF38_06157	path:ko04330	K06059	disintegrin and metalloproteinase domain-containing protein 17 [EC:3.4.24.86]	dpo:Dpse_GA26934	Environmental Information Processing;Signal transduction;Notch signaling pathway	0
FF38_14134	path:ko04330	K04496	C-terminal binding protein	dme:Dmel_CG7583	Environmental Information Processing;Signal transduction;Notch signaling pathway	0
FF38_02256	path:ko04330	K06051	delta	dmo:Dmoj_GI24477	Environmental Information Processing;Signal transduction;Notch signaling pathway	0
FF38_09176	path:ko04330	K02353	segment polarity protein dishevelled	dpe:Dper_GL14851	Environmental Information Processing;Signal transduction;Notch signaling pathway	0
FF38_04856	path:ko04330	K06058	deltex	dmo:Dmoj_GI16357	Environmental Information Processing;Signal transduction;Notch signaling pathway	0
FF38_06914	path:ko04330	K04505	presenilin 1 [EC:3.4.23.-]	dan:Dana_GF10339	Environmental Information Processing;Signal transduction;Notch signaling pathway	0
FF38_02530	path:ko04070	K00911	1D-myo-inositol-triphosphate 3-kinase [EC:2.7.1.127]	dpo:Dpse_GA17884	Environmental Information Processing;Signal transduction;Phosphatidylinositol signaling system	0
FF38_08679	path:ko04070	K00889	1-phosphatidylinositol-4-phosphate 5-kinase [EC:2.7.1.68]	dme:Dmel_CG3682	Environmental Information Processing;Signal transduction;Phosphatidylinositol signaling system	0
FF38_03739	path:ko04070	K04958	inositol 1,4,5-triphosphate receptor type 1	dan:Dana_GF17257	Environmental Information Processing;Signal transduction;Phosphatidylinositol signaling system	0
FF38_09735	path:ko04070	K01106	inositol-1,4,5-trisphosphate 5-phosphatase [EC:3.1.3.56]	dme:Dmel_CG42283	Environmental Information Processing;Signal transduction;Phosphatidylinositol signaling system	0
FF38_14163	path:ko04070	K01099	phosphatidylinositol-bisphosphatase [EC:3.1.3.36]	dme:Dmel_CG10426	Environmental Information Processing;Signal transduction;Phosphatidylinositol signaling system	0
FF38_05279	path:ko04070	K00922	phosphatidylinositol-4,5-bisphosphate 3-kinase [EC:2.7.1.153]	dwi:Dwil_GK22711	Environmental Information Processing;Signal transduction;Phosphatidylinositol signaling system	0
FF38_02609	path:ko04070	K00901	diacylglycerol kinase (ATP dependent) [EC:2.7.1.107]	dmo:Dmoj_GI15039	Environmental Information Processing;Signal transduction;Phosphatidylinositol signaling system	0
FF38_04745	path:ko04070	K13711	phosphatidylinositol 4-kinase type 2 [EC:2.7.1.67]	dme:Dmel_CG2929	Environmental Information Processing;Signal transduction;Phosphatidylinositol signaling system	0
FF38_13947	path:ko04070	K00889	1-phosphatidylinositol-4-phosphate 5-kinase [EC:2.7.1.68]	dsi:Dsim_GD25249	Environmental Information Processing;Signal transduction;Phosphatidylinositol signaling system	0
FF38_13425	path:ko04070	K01116	phosphatidylinositol phospholipase C, gamma-1 [EC:3.1.4.11]	dvi:Dvir_GJ18791	Environmental Information Processing;Signal transduction;Phosphatidylinositol signaling system	0
FF38_11548	path:ko04070	K00901	diacylglycerol kinase (ATP dependent) [EC:2.7.1.107]	dwi:Dwil_GK21353	Environmental Information Processing;Signal transduction;Phosphatidylinositol signaling system	0
FF38_08616	path:ko04070	K01099	phosphatidylinositol-bisphosphatase [EC:3.1.3.36]	aag:AaeL_AAEL003143	Environmental Information Processing;Signal transduction;Phosphatidylinositol signaling system	0
FF38_01684	path:ko04070	K00923	phosphatidylinositol-4-phosphate 3-kinase [EC:2.7.1.154]	der:Dere_GG13889	Environmental Information Processing;Signal transduction;Phosphatidylinositol signaling system	0
FF38_14384	path:ko04070	K05858	phosphatidylinositol phospholipase C, beta [EC:3.1.4.11]	dwi:Dwil_GK23786	Environmental Information Processing;Signal transduction;Phosphatidylinositol signaling system	0
FF38_09853	path:ko04070	K02677	classical protein kinase C [EC:2.7.11.13]	dya:Dyak_GE11630	Environmental Information Processing;Signal transduction;Phosphatidylinositol signaling system	0
FF38_05066	path:ko04070	K00921	1-phosphatidylinositol-3-phosphate 5-kinase [EC:2.7.1.150]	dvi:Dvir_GJ20109	Environmental Information Processing;Signal transduction;Phosphatidylinositol signaling system	0
FF38_01461	path:ko04070	K00888	phosphatidylinositol 4-kinase [EC:2.7.1.67]	dmo:Dmoj_GI24147	Environmental Information Processing;Signal transduction;Phosphatidylinositol signaling system	0
FF38_14127	path:ko04070	K00901	diacylglycerol kinase (ATP dependent) [EC:2.7.1.107]	dse:Dsec_GM26543	Environmental Information Processing;Signal transduction;Phosphatidylinositol signaling system	0
FF38_08457	path:ko04070	K00920	1-phosphatidylinositol-5-phosphate 4-kinase [EC:2.7.1.149]	dpe:Dper_GL18405	Environmental Information Processing;Signal transduction;Phosphatidylinositol signaling system	0
FF38_01815	path:ko04070	K00911	1D-myo-inositol-triphosphate 3-kinase [EC:2.7.1.127]	dvi:Dvir_GJ16830	Environmental Information Processing;Signal transduction;Phosphatidylinositol signaling system	0
FF38_11386	path:ko04070	K00901	diacylglycerol kinase (ATP dependent) [EC:2.7.1.107]	dvi:Dvir_GJ18240	Environmental Information Processing;Signal transduction;Phosphatidylinositol signaling system	0
FF38_02525	path:ko04070	K00901	diacylglycerol kinase (ATP dependent) [EC:2.7.1.107]	dvi:Dvir_GJ15394	Environmental Information Processing;Signal transduction;Phosphatidylinositol signaling system	0
FF38_08787	path:ko04070	K01106	inositol-1,4,5-trisphosphate 5-phosphatase [EC:3.1.3.56]	dpo:Dpse_GA22035	Environmental Information Processing;Signal transduction;Phosphatidylinositol signaling system	0
FF38_07974	path:ko04070	K02649	phosphoinositide-3-kinase, regulatory subunit	dwi:Dwil_GK18374	Environmental Information Processing;Signal transduction;Phosphatidylinositol signaling system	0
FF38_08008	path:ko04070	K05858	phosphatidylinositol phospholipase C, beta [EC:3.1.4.11]	dvi:Dvir_GJ17032	Environmental Information Processing;Signal transduction;Phosphatidylinositol signaling system	0
FF38_04906	path:ko04070	K01109	inositol polyphosphate-4-phosphatase [EC:3.1.3.66]	dme:Dmel_CG42271	Environmental Information Processing;Signal transduction;Phosphatidylinositol signaling system	0
FF38_00773	path:ko04070	K01099	phosphatidylinositol-bisphosphatase [EC:3.1.3.36]	dpo:Dpse_GA19686	Environmental Information Processing;Signal transduction;Phosphatidylinositol signaling system	0
FF38_09856	path:ko04070	K02677	classical protein kinase C [EC:2.7.11.13]	dmo:Dmoj_GI21162	Environmental Information Processing;Signal transduction;Phosphatidylinositol signaling system	0
FF38_03229	path:ko04070	K00914	phosphatidylinositol 3-kinase [EC:2.7.1.137]	dme:Dmel_CG5373	Environmental Information Processing;Signal transduction;Phosphatidylinositol signaling system	0
FF38_08244	path:ko04070	K00888	phosphatidylinositol 4-kinase [EC:2.7.1.67]	dpo:Dpse_GA10199	Environmental Information Processing;Signal transduction;Phosphatidylinositol signaling system	0
FF38_03118	path:ko04151	K05635	laminin, gamma 1	dvi:Dvir_GJ12023	Environmental Information Processing;Signal transduction;PI3K-Akt signaling pathway	0
FF38_08245	path:ko04151	K03083	glycogen synthase kinase 3 beta [EC:2.7.11.26]	dse:Dsec_GM16104	Environmental Information Processing;Signal transduction;PI3K-Akt signaling pathway	0
FF38_11138	path:ko04151	K07207	tuberous sclerosis 2	dan:Dana_GF25310	Environmental Information Processing;Signal transduction;PI3K-Akt signaling pathway	0
FF38_02569	path:ko04151	K05637	laminin, alpha 1/2	dvi:Dvir_GJ18176	Environmental Information Processing;Signal transduction;PI3K-Akt signaling pathway	0
FF38_07981	path:ko04151	K05719	integrin beta 1	dmo:Dmoj_GI23240	Environmental Information Processing;Signal transduction;PI3K-Akt signaling pathway	0
FF38_04772	path:ko04151	K07198	5'-AMP-activated protein kinase, catalytic alpha subunit [EC:2.7.11.11]	dmo:Dmoj_GI16329	Environmental Information Processing;Signal transduction;PI3K-Akt signaling pathway	0
FF38_10284	path:ko04151	K07204	regulatory associated protein of mTOR	dwi:Dwil_GK17412	Environmental Information Processing;Signal transduction;PI3K-Akt signaling pathway	0
FF38_03998	path:ko04151	K04456	RAC serine/threonine-protein kinase [EC:2.7.11.1]	dan:Dana_GF16155	Environmental Information Processing;Signal transduction;PI3K-Akt signaling pathway	0
FF38_00194	path:ko04151	K05719	integrin beta 1	dwi:Dwil_GK25655	Environmental Information Processing;Signal transduction;PI3K-Akt signaling pathway	0
FF38_11624	path:ko04151	K11584	serine/threonine-protein phosphatase 2A regulatory subunit B'	dwi:Dwil_GK11331	Environmental Information Processing;Signal transduction;PI3K-Akt signaling pathway	0
FF38_14304	path:ko04151	K04382	serine/threonine-protein phosphatase 2A catalytic subunit [EC:3.1.3.16]	dya:Dyak_GE14639	Environmental Information Processing;Signal transduction;PI3K-Akt signaling pathway	0
FF38_05279	path:ko04151	K00922	phosphatidylinositol-4,5-bisphosphate 3-kinase [EC:2.7.1.153]	dwi:Dwil_GK22711	Environmental Information Processing;Signal transduction;PI3K-Akt signaling pathway	0
FF38_13567	path:ko04151	K06630	14-3-3 protein epsilon	dya:Dyak_GE25525	Environmental Information Processing;Signal transduction;PI3K-Akt signaling pathway	0
FF38_01833	path:ko04151	K05725	focal adhesion kinase 1 [EC:2.7.10.2]	dme:Dmel_CG10023	Environmental Information Processing;Signal transduction;PI3K-Akt signaling pathway	0
FF38_05004	path:ko04151	K04354	serine/threonine-protein phosphatase 2A regulatory subunit B	dan:Dana_GF18135	Environmental Information Processing;Signal transduction;PI3K-Akt signaling pathway	0
FF38_11249	path:ko04151	K04368	mitogen-activated protein kinase kinase 1 [EC:2.7.12.2]	dwi:Dwil_GK25111	Environmental Information Processing;Signal transduction;PI3K-Akt signaling pathway	0
FF38_04455	path:ko04151	K06276	3-phosphoinositide dependent protein kinase-1 [EC:2.7.11.1]	dya:Dyak_GE21053	Environmental Information Processing;Signal transduction;PI3K-Akt signaling pathway	0
FF38_08957	path:ko04151	K04536	guanine nucleotide-binding protein G(I)/G(S)/G(T) subunit beta-1	dwi:Dwil_GK15234	Environmental Information Processing;Signal transduction;PI3K-Akt signaling pathway	0
FF38_09517	path:ko04151	K06240	laminin, alpha 3/5	dwi:Dwil_GK17256	Environmental Information Processing;Signal transduction;PI3K-Akt signaling pathway	0
FF38_06348	path:ko04151	K04539	guanine nucleotide-binding protein subunit beta-5	dwi:Dwil_GK19916	Environmental Information Processing;Signal transduction;PI3K-Akt signaling pathway	0
FF38_02579	path:ko04151	K03456	serine/threonine-protein phosphatase 2A regulatory subunit A	dan:Dana_GF15221	Environmental Information Processing;Signal transduction;PI3K-Akt signaling pathway	0
FF38_06399	path:ko04151	K01596	phosphoenolpyruvate carboxykinase (GTP) [EC:4.1.1.32]	dgr:Dgri_GH22961	Environmental Information Processing;Signal transduction;PI3K-Akt signaling pathway	0
FF38_04840	path:ko04151	K00693	glycogen(starch) synthase [EC:2.4.1.11]	dwi:Dwil_GK13980	Environmental Information Processing;Signal transduction;PI3K-Akt signaling pathway	0
FF38_09325	path:ko04151	K07206	tuberous sclerosis 1	dpo:Dpse_GA19391	Environmental Information Processing;Signal transduction;PI3K-Akt signaling pathway	0
FF38_11454	path:ko04151	K05096	FMS-like tyrosine kinase 1 [EC:2.7.10.1]	dmo:Dmoj_GI14251	Environmental Information Processing;Signal transduction;PI3K-Akt signaling pathway	0
FF38_01909	path:ko04151	K09487	heat shock protein 90kDa beta	dvi:Dvir_GJ10398	Environmental Information Processing;Signal transduction;PI3K-Akt signaling pathway	0
FF38_10533	path:ko04151	K04362	fibroblast growth factor receptor 1 [EC:2.7.10.1]	dpo:Dpse_GA20192	Environmental Information Processing;Signal transduction;PI3K-Akt signaling pathway	0
FF38_13264	path:ko04151	K09554	cell division cycle protein 37	der:Dere_GG14824	Environmental Information Processing;Signal transduction;PI3K-Akt signaling pathway	0
FF38_09671	path:ko04151	K03900	von Willebrand factor	dvi:Dvir_GJ13839	Environmental Information Processing;Signal transduction;PI3K-Akt signaling pathway	0
FF38_04885	path:ko04151	K06485	integrin alpha 6	tca:659601	Environmental Information Processing;Signal transduction;PI3K-Akt signaling pathway	0
FF38_09950	path:ko04151	K08266	G protein beta subunit-like	dvi:Dvir_GJ18676	Environmental Information Processing;Signal transduction;PI3K-Akt signaling pathway	0
FF38_07784	path:ko04151	K04079	molecular chaperone HtpG	dmo:Dmoj_GI13350	Environmental Information Processing;Signal transduction;PI3K-Akt signaling pathway	0
FF38_11733	path:ko04151	K07298	serine/threonine-protein kinase 11	dan:Dana_GF17609	Environmental Information Processing;Signal transduction;PI3K-Akt signaling pathway	0
FF38_04380	path:ko04151	K11584	serine/threonine-protein phosphatase 2A regulatory subunit B'	dgr:Dgri_GH15123	Environmental Information Processing;Signal transduction;PI3K-Akt signaling pathway	0
FF38_01329	path:ko04151	K16340	PH domain and leucine-rich repeat-containing protein phosphatase [EC:3.1.3.16]	dse:Dsec_GM17320	Environmental Information Processing;Signal transduction;PI3K-Akt signaling pathway	0
FF38_13090	path:ko04151	K11583	serine/threonine-protein phosphatase 2A regulatory subunit B''	dmo:Dmoj_GI22434	Environmental Information Processing;Signal transduction;PI3K-Akt signaling pathway	0
FF38_07911	path:ko04151	K04659	thrombospondin 2/3/4/5	dgr:Dgri_GH11027	Environmental Information Processing;Signal transduction;PI3K-Akt signaling pathway	0
FF38_06868	path:ko04151	K06626	cyclin E	dsi:Dsim_GD21944	Environmental Information Processing;Signal transduction;PI3K-Akt signaling pathway	0
FF38_05372	path:ko04151	K04447	Janus kinase 2 [EC:2.7.10.2]	dme:Dmel_CG1594	Environmental Information Processing;Signal transduction;PI3K-Akt signaling pathway	0
FF38_06396	path:ko04151	K01596	phosphoenolpyruvate carboxykinase (GTP) [EC:4.1.1.32]	dpo:Dpse_GA14628	Environmental Information Processing;Signal transduction;PI3K-Akt signaling pathway	0
FF38_11253	path:ko04151	K09420	myb proto-oncogene protein	dpe:Dper_GL24710	Environmental Information Processing;Signal transduction;PI3K-Akt signaling pathway	0
FF38_04752	path:ko04151	K05635	laminin, gamma 1	dsi:Dsim_GD14197	Environmental Information Processing;Signal transduction;PI3K-Akt signaling pathway	0
FF38_02007	path:ko04151	K02089	cyclin-dependent kinase 4 [EC:2.7.11.22]	dwi:Dwil_GK19645	Environmental Information Processing;Signal transduction;PI3K-Akt signaling pathway	0
FF38_01416	path:ko04151	K07203	FKBP12-rapamycin complex-associated protein	dvi:Dvir_GJ16824	Environmental Information Processing;Signal transduction;PI3K-Akt signaling pathway	0
FF38_07974	path:ko04151	K02649	phosphoinositide-3-kinase, regulatory subunit	dwi:Dwil_GK18374	Environmental Information Processing;Signal transduction;PI3K-Akt signaling pathway	0
FF38_10437	path:ko04151	K04371	mitogen-activated protein kinase 1/3 [EC:2.7.11.24]	dvi:Dvir_GJ17518	Environmental Information Processing;Signal transduction;PI3K-Akt signaling pathway	0
FF38_13973	path:ko04151	K04361	epidermal growth factor receptor [EC:2.7.10.1]	dpo:Dpse_GA10056	Environmental Information Processing;Signal transduction;PI3K-Akt signaling pathway	0
FF38_04528	path:ko04151	K03099	son of sevenless	der:Dere_GG23884	Environmental Information Processing;Signal transduction;PI3K-Akt signaling pathway	0
FF38_12228	path:ko04151	K06071	protein kinase N [EC:2.7.11.13]	dya:Dyak_GE22423	Environmental Information Processing;Signal transduction;PI3K-Akt signaling pathway	0
FF38_02583	path:ko04015	K06082	FERM, RhoGEF and pleckstrin domain protein 2	dmo:Dmoj_GI10248	Environmental Information Processing;Signal transduction;Rap1 signaling pathway	0
FF38_01148	path:ko04015	K08045	adenylate cyclase 5 [EC:4.6.1.1]	ame:726514	Environmental Information Processing;Signal transduction;Rap1 signaling pathway	0
FF38_11973	path:ko04015	K08042	adenylate cyclase 2 [EC:4.6.1.1]	dme:Dmel_CG7978	Environmental Information Processing;Signal transduction;Rap1 signaling pathway	0
FF38_10879	path:ko04015	K04630	guanine nucleotide-binding protein G(i) subunit alpha	dvi:Dvir_GJ12256	Environmental Information Processing;Signal transduction;Rap1 signaling pathway	0
FF38_09200	path:ko04015	K05731	T-lymphoma invasion and metastasis-inducing protein 1	dsi:Dsim_GD13896	Environmental Information Processing;Signal transduction;Rap1 signaling pathway	0
FF38_13262	path:ko04015	K08048	adenylate cyclase 8 [EC:4.6.1.1]	dpo:Dpse_GA10398	Environmental Information Processing;Signal transduction;Rap1 signaling pathway	0
FF38_07981	path:ko04015	K05719	integrin beta 1	dmo:Dmoj_GI23240	Environmental Information Processing;Signal transduction;Rap1 signaling pathway	0
FF38_03998	path:ko04015	K04456	RAC serine/threonine-protein kinase [EC:2.7.11.1]	dan:Dana_GF16155	Environmental Information Processing;Signal transduction;Rap1 signaling pathway	0
FF38_10693	path:ko04015	K08041	adenylate cyclase 1 [EC:4.6.1.1]	dse:Dsec_GM12038	Environmental Information Processing;Signal transduction;Rap1 signaling pathway	0
FF38_00194	path:ko04015	K05719	integrin beta 1	dwi:Dwil_GK25655	Environmental Information Processing;Signal transduction;Rap1 signaling pathway	0
FF38_05279	path:ko04015	K00922	phosphatidylinositol-4,5-bisphosphate 3-kinase [EC:2.7.1.153]	dwi:Dwil_GK22711	Environmental Information Processing;Signal transduction;Rap1 signaling pathway	0
FF38_06179	path:ko04015	K06070	protein kinase D [EC:2.7.11.13]	dgr:Dgri_GH19234	Environmental Information Processing;Signal transduction;Rap1 signaling pathway	0
FF38_13831	path:ko04015	K04432	mitogen-activated protein kinase kinase 3 [EC:2.7.12.2]	dmo:Dmoj_GI16291	Environmental Information Processing;Signal transduction;Rap1 signaling pathway	0
FF38_07751	path:ko04015	K06271	talin	dvi:Dvir_GJ13049	Environmental Information Processing;Signal transduction;Rap1 signaling pathway	0
FF38_11249	path:ko04015	K04368	mitogen-activated protein kinase kinase 1 [EC:2.7.12.2]	dwi:Dwil_GK25111	Environmental Information Processing;Signal transduction;Rap1 signaling pathway	0
FF38_12755	path:ko04015	K05692	actin beta/gamma 1	dvi:Dvir_GJ10425	Environmental Information Processing;Signal transduction;Rap1 signaling pathway	0
FF38_03747	path:ko04015	K05208	glutamate receptor ionotropic, NMDA 1	dan:Dana_GF17704	Environmental Information Processing;Signal transduction;Rap1 signaling pathway	0
FF38_00187	path:ko04015	K08049	adenylate cyclase 9 [EC:4.6.1.1]	dmo:Dmoj_GI15443	Environmental Information Processing;Signal transduction;Rap1 signaling pathway	0
FF38_13425	path:ko04015	K01116	phosphatidylinositol phospholipase C, gamma-1 [EC:3.1.4.11]	dvi:Dvir_GJ18791	Environmental Information Processing;Signal transduction;Rap1 signaling pathway	0
FF38_11454	path:ko04015	K05096	FMS-like tyrosine kinase 1 [EC:2.7.10.1]	dmo:Dmoj_GI14251	Environmental Information Processing;Signal transduction;Rap1 signaling pathway	0
FF38_10533	path:ko04015	K04362	fibroblast growth factor receptor 1 [EC:2.7.10.1]	dpo:Dpse_GA20192	Environmental Information Processing;Signal transduction;Rap1 signaling pathway	0
FF38_12443	path:ko04015	K06082	FERM, RhoGEF and pleckstrin domain protein 2	dan:Dana_GF18918	Environmental Information Processing;Signal transduction;Rap1 signaling pathway	0
FF38_00939	path:ko04015	K06082	FERM, RhoGEF and pleckstrin domain protein 2	dgr:Dgri_GH23060	Environmental Information Processing;Signal transduction;Rap1 signaling pathway	0
FF38_07652	path:ko04015	K05692	actin beta/gamma 1	dya:Dyak_GE24312	Environmental Information Processing;Signal transduction;Rap1 signaling pathway	0
FF38_14384	path:ko04015	K05858	phosphatidylinositol phospholipase C, beta [EC:3.1.4.11]	dwi:Dwil_GK23786	Environmental Information Processing;Signal transduction;Rap1 signaling pathway	0
FF38_09853	path:ko04015	K02677	classical protein kinase C [EC:2.7.11.13]	dya:Dyak_GE11630	Environmental Information Processing;Signal transduction;Rap1 signaling pathway	0
FF38_04492	path:ko04015	K05702	afadin	der:Dere_GG11189	Environmental Information Processing;Signal transduction;Rap1 signaling pathway	0
FF38_07164	path:ko04015	K17704	amyloid beta A4 precursor protein-binding family B member 1-interacting protein	dwi:Dwil_GK16343	Environmental Information Processing;Signal transduction;Rap1 signaling pathway	0
FF38_13954	path:ko04015	K05692	actin beta/gamma 1	dvi:Dvir_GJ17479	Environmental Information Processing;Signal transduction;Rap1 signaling pathway	0
FF38_12850	path:ko04015	K05692	actin beta/gamma 1	nvi:100117792	Environmental Information Processing;Signal transduction;Rap1 signaling pathway	0
FF38_06267	path:ko04015	K04441	p38 MAP kinase [EC:2.7.11.24]	dan:Dana_GF23057	Environmental Information Processing;Signal transduction;Rap1 signaling pathway	0
FF38_12022	path:ko04015	K08018	Rap guanine nucleotide exchange factor 2	der:Dere_GG10404	Environmental Information Processing;Signal transduction;Rap1 signaling pathway	0
FF38_04907	path:ko04015	K05692	actin beta/gamma 1	api:100145822	Environmental Information Processing;Signal transduction;Rap1 signaling pathway	0
FF38_07974	path:ko04015	K02649	phosphoinositide-3-kinase, regulatory subunit	dwi:Dwil_GK18374	Environmental Information Processing;Signal transduction;Rap1 signaling pathway	0
FF38_09322	path:ko04015	K04441	p38 MAP kinase [EC:2.7.11.24]	dpe:Dper_GL24141	Environmental Information Processing;Signal transduction;Rap1 signaling pathway	0
FF38_10437	path:ko04015	K04371	mitogen-activated protein kinase 1/3 [EC:2.7.11.24]	dvi:Dvir_GJ17518	Environmental Information Processing;Signal transduction;Rap1 signaling pathway	0
FF38_13973	path:ko04015	K04361	epidermal growth factor receptor [EC:2.7.10.1]	dpo:Dpse_GA10056	Environmental Information Processing;Signal transduction;Rap1 signaling pathway	0
FF38_08008	path:ko04015	K05858	phosphatidylinositol phospholipase C, beta [EC:3.1.4.11]	dvi:Dvir_GJ17032	Environmental Information Processing;Signal transduction;Rap1 signaling pathway	0
FF38_08143	path:ko04015	K02105	catenin beta 1	dwi:Dwil_GK16376	Environmental Information Processing;Signal transduction;Rap1 signaling pathway	0
FF38_04895	path:ko04015	K05210	glutamate receptor ionotropic, NMDA 2B	dmo:Dmoj_GI16039	Environmental Information Processing;Signal transduction;Rap1 signaling pathway	0
FF38_12312	path:ko04015	K04632	guanine nucleotide-binding protein G(s) subunit alpha	dvi:Dvir_GJ21886	Environmental Information Processing;Signal transduction;Rap1 signaling pathway	0
FF38_14481	path:ko04015	K06277	Rap guanine nucleotide exchange factor 1	dvi:Dvir_GJ16545	Environmental Information Processing;Signal transduction;Rap1 signaling pathway	0
FF38_09199	path:ko04015	K05731	T-lymphoma invasion and metastasis-inducing protein 1	dme:Dmel_CG34418	Environmental Information Processing;Signal transduction;Rap1 signaling pathway	0
FF38_09856	path:ko04015	K02677	classical protein kinase C [EC:2.7.11.13]	dmo:Dmoj_GI21162	Environmental Information Processing;Signal transduction;Rap1 signaling pathway	0
FF38_13339	path:ko04015	K04634	guanine nucleotide-binding protein G(q) subunit alpha	dwi:Dwil_GK23154	Environmental Information Processing;Signal transduction;Rap1 signaling pathway	0
FF38_13773	path:ko04015	K04237	partitioning defective protein 3	dme:Dmel_CG5055	Environmental Information Processing;Signal transduction;Rap1 signaling pathway	0
FF38_08268	path:ko04015	K05702	afadin	dgr:Dgri_GH22764	Environmental Information Processing;Signal transduction;Rap1 signaling pathway	0
FF38_14377	path:ko04015	K17700	RAP1 GTPase activating protein 1	dvi:Dvir_GJ23610	Environmental Information Processing;Signal transduction;Rap1 signaling pathway	0
FF38_09748	path:ko04015	K06069	atypical protein kinase C [EC:2.7.11.13]	dse:Dsec_GM20164	Environmental Information Processing;Signal transduction;Rap1 signaling pathway	0
FF38_10526	path:ko04014	K04409	p21-activated kinase 1 [EC:2.7.11.1]	dme:Dmel_CG10295	Environmental Information Processing;Signal transduction;Ras signaling pathway	0
FF38_06307	path:ko04014	K17633	RAS protein activator-like 2	dan:Dana_GF19468	Environmental Information Processing;Signal transduction;Ras signaling pathway	0
FF38_09200	path:ko04014	K05731	T-lymphoma invasion and metastasis-inducing protein 1	dsi:Dsim_GD13896	Environmental Information Processing;Signal transduction;Ras signaling pathway	0
FF38_03761	path:ko04014	K05734	p21-activated kinase 4 [EC:2.7.11.1]	dvi:Dvir_GJ15625	Environmental Information Processing;Signal transduction;Ras signaling pathway	0
FF38_13259	path:ko04014	K12380	Ras GTPase-activating protein 3	dme:Dmel_CG6721	Environmental Information Processing;Signal transduction;Ras signaling pathway	0
FF38_03998	path:ko04014	K04456	RAC serine/threonine-protein kinase [EC:2.7.11.1]	dan:Dana_GF16155	Environmental Information Processing;Signal transduction;Ras signaling pathway	0
FF38_10859	path:ko04014	K17635	ral guanine nucleotide dissociation stimulator-like 1	dvi:Dvir_GJ11816	Environmental Information Processing;Signal transduction;Ras signaling pathway	0
FF38_13883	path:ko04014	K04345	protein kinase A [EC:2.7.11.11]	dmo:Dmoj_GI11297	Environmental Information Processing;Signal transduction;Ras signaling pathway	0
FF38_13569	path:ko04014	K08773	RalA-binding protein 1	dsi:Dsim_GD19391	Environmental Information Processing;Signal transduction;Ras signaling pathway	0
FF38_05279	path:ko04014	K00922	phosphatidylinositol-4,5-bisphosphate 3-kinase [EC:2.7.1.153]	dwi:Dwil_GK22711	Environmental Information Processing;Signal transduction;Ras signaling pathway	0
FF38_06364	path:ko04014	K07293	tyrosine-protein phosphatase non-receptor type 11 [EC:3.1.3.48]	dwi:Dwil_GK25739	Environmental Information Processing;Signal transduction;Ras signaling pathway	0
FF38_11249	path:ko04014	K04368	mitogen-activated protein kinase kinase 1 [EC:2.7.12.2]	dwi:Dwil_GK25111	Environmental Information Processing;Signal transduction;Ras signaling pathway	0
FF38_08957	path:ko04014	K04536	guanine nucleotide-binding protein G(I)/G(S)/G(T) subunit beta-1	dwi:Dwil_GK15234	Environmental Information Processing;Signal transduction;Ras signaling pathway	0
FF38_00572	path:ko04014	K04409	p21-activated kinase 1 [EC:2.7.11.1]	dpo:Dpse_GA13332	Environmental Information Processing;Signal transduction;Ras signaling pathway	0
FF38_03747	path:ko04014	K05208	glutamate receptor ionotropic, NMDA 1	dan:Dana_GF17704	Environmental Information Processing;Signal transduction;Ras signaling pathway	0
FF38_06348	path:ko04014	K04539	guanine nucleotide-binding protein subunit beta-5	dwi:Dwil_GK19916	Environmental Information Processing;Signal transduction;Ras signaling pathway	0
FF38_13425	path:ko04014	K01116	phosphatidylinositol phospholipase C, gamma-1 [EC:3.1.4.11]	dvi:Dvir_GJ18791	Environmental Information Processing;Signal transduction;Ras signaling pathway	0
FF38_11454	path:ko04014	K05096	FMS-like tyrosine kinase 1 [EC:2.7.10.1]	dmo:Dmoj_GI14251	Environmental Information Processing;Signal transduction;Ras signaling pathway	0
FF38_10533	path:ko04014	K04362	fibroblast growth factor receptor 1 [EC:2.7.10.1]	dpo:Dpse_GA20192	Environmental Information Processing;Signal transduction;Ras signaling pathway	0
FF38_07607	path:ko04014	K05410	TANK-binding kinase 1 [EC:2.7.11.10]	der:Dere_GG21246	Environmental Information Processing;Signal transduction;Ras signaling pathway	0
FF38_13015	path:ko04014	K08052	neurofibromin 1	dwi:Dwil_GK12879	Environmental Information Processing;Signal transduction;Ras signaling pathway	0
FF38_09853	path:ko04014	K02677	classical protein kinase C [EC:2.7.11.13]	dya:Dyak_GE11630	Environmental Information Processing;Signal transduction;Ras signaling pathway	0
FF38_06945	path:ko04014	K10632	BRCA1-associated protein [EC:6.3.2.19]	dvi:Dvir_GJ23250	Environmental Information Processing;Signal transduction;Ras signaling pathway	0
FF38_04492	path:ko04014	K05702	afadin	der:Dere_GG11189	Environmental Information Processing;Signal transduction;Ras signaling pathway	0
FF38_08399	path:ko04014	K06279	SHC- transforming protein 1	dwi:Dwil_GK17568	Environmental Information Processing;Signal transduction;Ras signaling pathway	0
FF38_11823	path:ko04014	K04163	5-hydroxytryptamine receptor 7	dwi:Dwil_GK13099	Environmental Information Processing;Signal transduction;Ras signaling pathway	0
FF38_05934	path:ko04014	K16343	calcium-independent phospholipase A2 [EC:3.1.1.4]	der:Dere_GG13998	Environmental Information Processing;Signal transduction;Ras signaling pathway	0
FF38_01082	path:ko04014	K04440	c-Jun N-terminal kinase [EC:2.7.11.24]	aga:AgaP_AGAP009461	Environmental Information Processing;Signal transduction;Ras signaling pathway	0
FF38_07974	path:ko04014	K02649	phosphoinositide-3-kinase, regulatory subunit	dwi:Dwil_GK18374	Environmental Information Processing;Signal transduction;Ras signaling pathway	0
FF38_10437	path:ko04014	K04371	mitogen-activated protein kinase 1/3 [EC:2.7.11.24]	dvi:Dvir_GJ17518	Environmental Information Processing;Signal transduction;Ras signaling pathway	0
FF38_13973	path:ko04014	K04361	epidermal growth factor receptor [EC:2.7.10.1]	dpo:Dpse_GA10056	Environmental Information Processing;Signal transduction;Ras signaling pathway	0
FF38_09629	path:ko04014	K17637	exocyst complex component 2	dme:Dmel_CG8843	Environmental Information Processing;Signal transduction;Ras signaling pathway	0
FF38_04895	path:ko04014	K05210	glutamate receptor ionotropic, NMDA 2B	dmo:Dmoj_GI16039	Environmental Information Processing;Signal transduction;Ras signaling pathway	0
FF38_09199	path:ko04014	K05731	T-lymphoma invasion and metastasis-inducing protein 1	dme:Dmel_CG34418	Environmental Information Processing;Signal transduction;Ras signaling pathway	0
FF38_04528	path:ko04014	K03099	son of sevenless	der:Dere_GG23884	Environmental Information Processing;Signal transduction;Ras signaling pathway	0
FF38_01516	path:ko04014	K04352	Ras GTPase-activating protein 1	dwi:Dwil_GK20115	Environmental Information Processing;Signal transduction;Ras signaling pathway	0
FF38_09856	path:ko04014	K02677	classical protein kinase C [EC:2.7.11.13]	dmo:Dmoj_GI21162	Environmental Information Processing;Signal transduction;Ras signaling pathway	0
FF38_00745	path:ko04014	K01115	phospholipase D1/2 [EC:3.1.4.4]	dsi:Dsim_GD10404	Environmental Information Processing;Signal transduction;Ras signaling pathway	0
FF38_08268	path:ko04014	K05702	afadin	dgr:Dgri_GH22764	Environmental Information Processing;Signal transduction;Ras signaling pathway	0
FF38_03953	path:ko04350	K13578	bone morphogenetic protein receptor type-1B [EC:2.7.11.30]	dgr:Dgri_GH13402	Environmental Information Processing;Signal transduction;TGF-beta signaling pathway	0
FF38_14304	path:ko04350	K04382	serine/threonine-protein phosphatase 2A catalytic subunit [EC:3.1.3.16]	dya:Dyak_GE14639	Environmental Information Processing;Signal transduction;TGF-beta signaling pathway	0
FF38_03852	path:ko04350	K04674	TGF-beta receptor type-1 [EC:2.7.11.30]	dgr:Dgri_GH21632	Environmental Information Processing;Signal transduction;TGF-beta signaling pathway	0
FF38_14403	path:ko04350	K04676	mothers against decapentaplegic homolog 1	dse:Dsec_GM18164	Environmental Information Processing;Signal transduction;TGF-beta signaling pathway	0
FF38_09441	path:ko04350	K04662	bone morphogenetic protein 2/4	dwi:Dwil_GK23940	Environmental Information Processing;Signal transduction;TGF-beta signaling pathway	0
FF38_00766	path:ko04350	K04678	E3 ubiquitin ligase SMURF1/2 [EC:6.3.2.19]	der:Dere_GG21804	Environmental Information Processing;Signal transduction;TGF-beta signaling pathway	0
FF38_02579	path:ko04350	K03456	serine/threonine-protein phosphatase 2A regulatory subunit A	dan:Dana_GF15221	Environmental Information Processing;Signal transduction;TGF-beta signaling pathway	0
FF38_06355	path:ko04350	K04500	mothers against decapentaplegic homolog 2/3	dgr:Dgri_GH24864	Environmental Information Processing;Signal transduction;TGF-beta signaling pathway	0
FF38_13972	path:ko04350	K04679	MAD, mothers against decapentaplegic interacting protein	dmo:Dmoj_GI19076	Environmental Information Processing;Signal transduction;TGF-beta signaling pathway	0
FF38_09948	path:ko04350	K04657	chordin	der:Dere_GG19388	Environmental Information Processing;Signal transduction;TGF-beta signaling pathway	0
FF38_12366	path:ko04350	K04514	Rho-associated protein kinase 1 [EC:2.7.11.1]	dan:Dana_GF21023	Environmental Information Processing;Signal transduction;TGF-beta signaling pathway	0
FF38_10437	path:ko04350	K04371	mitogen-activated protein kinase 1/3 [EC:2.7.11.24]	dvi:Dvir_GJ17518	Environmental Information Processing;Signal transduction;TGF-beta signaling pathway	0
FF38_00266	path:ko04350	K04501	mothers against decapentaplegic homolog 4	dpo:Dpse_GA14643	Environmental Information Processing;Signal transduction;TGF-beta signaling pathway	0
FF38_13429	path:ko04350	K16621	bone morphogenetic protein 7	dpo:Dpse_GA18973	Environmental Information Processing;Signal transduction;TGF-beta signaling pathway	0
FF38_11546	path:ko04350	K03347	cullin 1	der:Dere_GG23311	Environmental Information Processing;Signal transduction;TGF-beta signaling pathway	0
FF38_03998	path:ko04668	K04456	RAC serine/threonine-protein kinase [EC:2.7.11.1]	dan:Dana_GF16155	Environmental Information Processing;Signal transduction;TNF signaling pathway	0
FF38_08610	path:ko04668	K04427	mitogen-activated protein kinase kinase kinase 7 [EC:2.7.11.25]	der:Dere_GG17579	Environmental Information Processing;Signal transduction;TNF signaling pathway	0
FF38_05279	path:ko04668	K00922	phosphatidylinositol-4,5-bisphosphate 3-kinase [EC:2.7.1.153]	dwi:Dwil_GK22711	Environmental Information Processing;Signal transduction;TNF signaling pathway	0
FF38_13831	path:ko04668	K04432	mitogen-activated protein kinase kinase 3 [EC:2.7.12.2]	dmo:Dmoj_GI16291	Environmental Information Processing;Signal transduction;TNF signaling pathway	0
FF38_11249	path:ko04668	K04368	mitogen-activated protein kinase kinase 1 [EC:2.7.12.2]	dwi:Dwil_GK25111	Environmental Information Processing;Signal transduction;TNF signaling pathway	0
FF38_13091	path:ko04668	K04426	mitogen-activated protein kinase kinase kinase 5 [EC:2.7.11.25]	dwi:Dwil_GK22362	Environmental Information Processing;Signal transduction;TNF signaling pathway	0
FF38_10010	path:ko04668	K07763	matrix metalloproteinase-14 (membrane-inserted) [EC:3.4.24.80]	dse:Dsec_GM11800	Environmental Information Processing;Signal transduction;TNF signaling pathway	0
FF38_06267	path:ko04668	K04441	p38 MAP kinase [EC:2.7.11.24]	dan:Dana_GF23057	Environmental Information Processing;Signal transduction;TNF signaling pathway	0
FF38_01082	path:ko04668	K04440	c-Jun N-terminal kinase [EC:2.7.11.24]	aga:AgaP_AGAP009461	Environmental Information Processing;Signal transduction;TNF signaling pathway	0
FF38_05829	path:ko04668	K17065	dynamin 1-like protein [EC:3.6.5.5]	dan:Dana_GF20595	Environmental Information Processing;Signal transduction;TNF signaling pathway	0
FF38_07974	path:ko04668	K02649	phosphoinositide-3-kinase, regulatory subunit	dwi:Dwil_GK18374	Environmental Information Processing;Signal transduction;TNF signaling pathway	0
FF38_09322	path:ko04668	K04441	p38 MAP kinase [EC:2.7.11.24]	dpe:Dper_GL24141	Environmental Information Processing;Signal transduction;TNF signaling pathway	0
FF38_04831	path:ko04668	K04430	mitogen-activated protein kinase kinase 4 [EC:2.7.12.2]	dmo:Dmoj_GI10233	Environmental Information Processing;Signal transduction;TNF signaling pathway	0
FF38_10437	path:ko04668	K04371	mitogen-activated protein kinase 1/3 [EC:2.7.11.24]	dvi:Dvir_GJ17518	Environmental Information Processing;Signal transduction;TNF signaling pathway	0
FF38_08180	path:ko02020	K01077	alkaline phosphatase [EC:3.1.3.1]	dpo:Dpse_GA18693	Environmental Information Processing;Signal transduction;Two-component system	0
FF38_02098	path:ko02020	K11230	mitogen-activated protein kinase kinase kinase [EC:2.7.11.25]	aag:AaeL_AAEL010466	Environmental Information Processing;Signal transduction;Two-component system	0
FF38_14111	path:ko02020	K01077	alkaline phosphatase [EC:3.1.3.1]	dpe:Dper_GL23248	Environmental Information Processing;Signal transduction;Two-component system	0
FF38_00688	path:ko02020	K01077	alkaline phosphatase [EC:3.1.3.1]	dpo:Dpse_GA18693	Environmental Information Processing;Signal transduction;Two-component system	0
FF38_12139	path:ko02020	K01077	alkaline phosphatase [EC:3.1.3.1]	dwi:Dwil_GK20836	Environmental Information Processing;Signal transduction;Two-component system	0
FF38_12138	path:ko02020	K01077	alkaline phosphatase [EC:3.1.3.1]	dvi:Dvir_GJ15093	Environmental Information Processing;Signal transduction;Two-component system	0
FF38_12143	path:ko02020	K01077	alkaline phosphatase [EC:3.1.3.1]	dpe:Dper_GL16939	Environmental Information Processing;Signal transduction;Two-component system	0
FF38_00691	path:ko02020	K01077	alkaline phosphatase [EC:3.1.3.1]	dwi:Dwil_GK16879	Environmental Information Processing;Signal transduction;Two-component system	0
FF38_08372	path:ko02020	K01077	alkaline phosphatase [EC:3.1.3.1]	dmo:Dmoj_GI21523	Environmental Information Processing;Signal transduction;Two-component system	0
FF38_02125	path:ko02020	K01915	glutamine synthetase [EC:6.3.1.2]	dvi:Dvir_GJ15245	Environmental Information Processing;Signal transduction;Two-component system	0
FF38_07241	path:ko02020	K01077	alkaline phosphatase [EC:3.1.3.1]	der:Dere_GG24085	Environmental Information Processing;Signal transduction;Two-component system	0
FF38_02475	path:ko02020	K00626	acetyl-CoA C-acetyltransferase [EC:2.3.1.9]	dme:Dmel_CG9149	Environmental Information Processing;Signal transduction;Two-component system	0
FF38_13679	path:ko02020	K01915	glutamine synthetase [EC:6.3.1.2]	dvi:Dvir_GJ16218	Environmental Information Processing;Signal transduction;Two-component system	0
FF38_00176	path:ko02020	K00626	acetyl-CoA C-acetyltransferase [EC:2.3.1.9]	dmo:Dmoj_GI15420	Environmental Information Processing;Signal transduction;Two-component system	0
FF38_11821	path:ko02020	K01077	alkaline phosphatase [EC:3.1.3.1]	dmo:Dmoj_GI22314	Environmental Information Processing;Signal transduction;Two-component system	0
FF38_12140	path:ko02020	K01077	alkaline phosphatase [EC:3.1.3.1]	dmo:Dmoj_GI19038	Environmental Information Processing;Signal transduction;Two-component system	0
FF38_06150	path:ko02020	K01077	alkaline phosphatase [EC:3.1.3.1]	dpo:Dpse_GA20850	Environmental Information Processing;Signal transduction;Two-component system	0
FF38_09942	path:ko02020	K01077	alkaline phosphatase [EC:3.1.3.1]	dgr:Dgri_GH21450	Environmental Information Processing;Signal transduction;Two-component system	0
FF38_08183	path:ko02020	K01077	alkaline phosphatase [EC:3.1.3.1]	dvi:Dvir_GJ11955	Environmental Information Processing;Signal transduction;Two-component system	0
FF38_09513	path:ko02020	K00413	ubiquinol-cytochrome c reductase cytochrome c1 subunit	dmo:Dmoj_GI13337	Environmental Information Processing;Signal transduction;Two-component system	0
FF38_06521	path:ko04370	K04443	mitogen-activated protein kinase-activated protein kinase 2 [EC:2.7.11.1]	dwi:Dwil_GK10232	Environmental Information Processing;Signal transduction;VEGF signaling pathway	0
FF38_11822	path:ko04370	K04348	serine/threonine-protein phosphatase 2B catalytic subunit [EC:3.1.3.16]	der:Dere_GG11788	Environmental Information Processing;Signal transduction;VEGF signaling pathway	0
FF38_03998	path:ko04370	K04456	RAC serine/threonine-protein kinase [EC:2.7.11.1]	dan:Dana_GF16155	Environmental Information Processing;Signal transduction;VEGF signaling pathway	0
FF38_05279	path:ko04370	K00922	phosphatidylinositol-4,5-bisphosphate 3-kinase [EC:2.7.1.153]	dwi:Dwil_GK22711	Environmental Information Processing;Signal transduction;VEGF signaling pathway	0
FF38_01833	path:ko04370	K05725	focal adhesion kinase 1 [EC:2.7.10.2]	dme:Dmel_CG10023	Environmental Information Processing;Signal transduction;VEGF signaling pathway	0
FF38_11249	path:ko04370	K04368	mitogen-activated protein kinase kinase 1 [EC:2.7.12.2]	dwi:Dwil_GK25111	Environmental Information Processing;Signal transduction;VEGF signaling pathway	0
FF38_02126	path:ko04370	K04718	sphingosine kinase [EC:2.7.1.91]	dmo:Dmoj_GI15718	Environmental Information Processing;Signal transduction;VEGF signaling pathway	0
FF38_13425	path:ko04370	K01116	phosphatidylinositol phospholipase C, gamma-1 [EC:3.1.4.11]	dvi:Dvir_GJ18791	Environmental Information Processing;Signal transduction;VEGF signaling pathway	0
FF38_13277	path:ko04370	K04718	sphingosine kinase [EC:2.7.1.91]	dvi:Dvir_GJ11750	Environmental Information Processing;Signal transduction;VEGF signaling pathway	0
FF38_09853	path:ko04370	K02677	classical protein kinase C [EC:2.7.11.13]	dya:Dyak_GE11630	Environmental Information Processing;Signal transduction;VEGF signaling pathway	0
FF38_02720	path:ko04370	K04348	serine/threonine-protein phosphatase 2B catalytic subunit [EC:3.1.3.16]	dse:Dsec_GM13390	Environmental Information Processing;Signal transduction;VEGF signaling pathway	0
FF38_01010	path:ko04370	K05760	paxillin	der:Dere_GG21635	Environmental Information Processing;Signal transduction;VEGF signaling pathway	0
FF38_06267	path:ko04370	K04441	p38 MAP kinase [EC:2.7.11.24]	dan:Dana_GF23057	Environmental Information Processing;Signal transduction;VEGF signaling pathway	0
FF38_07974	path:ko04370	K02649	phosphoinositide-3-kinase, regulatory subunit	dwi:Dwil_GK18374	Environmental Information Processing;Signal transduction;VEGF signaling pathway	0
FF38_09322	path:ko04370	K04441	p38 MAP kinase [EC:2.7.11.24]	dpe:Dper_GL24141	Environmental Information Processing;Signal transduction;VEGF signaling pathway	0
FF38_10437	path:ko04370	K04371	mitogen-activated protein kinase 1/3 [EC:2.7.11.24]	dvi:Dvir_GJ17518	Environmental Information Processing;Signal transduction;VEGF signaling pathway	0
FF38_10408	path:ko04370	K04348	serine/threonine-protein phosphatase 2B catalytic subunit [EC:3.1.3.16]	dwi:Dwil_GK25442	Environmental Information Processing;Signal transduction;VEGF signaling pathway	0
FF38_09856	path:ko04370	K02677	classical protein kinase C [EC:2.7.11.13]	dmo:Dmoj_GI21162	Environmental Information Processing;Signal transduction;VEGF signaling pathway	0
FF38_08245	path:ko04310	K03083	glycogen synthase kinase 3 beta [EC:2.7.11.26]	dse:Dsec_GM16104	Environmental Information Processing;Signal transduction;Wnt signaling pathway	0
FF38_08022	path:ko04310	K01357	wingless-type MMTV integration site family, member 10	dvi:Dvir_GJ20870	Environmental Information Processing;Signal transduction;Wnt signaling pathway	0
FF38_08388	path:ko04310	K02306	dally	dvi:Dvir_GJ13077	Environmental Information Processing;Signal transduction;Wnt signaling pathway	0
FF38_11822	path:ko04310	K04348	serine/threonine-protein phosphatase 2B catalytic subunit [EC:3.1.3.16]	der:Dere_GG11788	Environmental Information Processing;Signal transduction;Wnt signaling pathway	0
FF38_01202	path:ko04310	K03362	F-box and WD-40 domain protein 1/11	dvi:Dvir_GJ23285	Environmental Information Processing;Signal transduction;Wnt signaling pathway	0
FF38_13221	path:ko04310	K02432	frizzled 1/7	dvi:Dvir_GJ11377	Environmental Information Processing;Signal transduction;Wnt signaling pathway	0
FF38_13883	path:ko04310	K04345	protein kinase A [EC:2.7.11.11]	dmo:Dmoj_GI11297	Environmental Information Processing;Signal transduction;Wnt signaling pathway	0
FF38_09698	path:ko04310	K08110	glypican 4 (K-glypican)	dpo:Dpse_GA16712	Environmental Information Processing;Signal transduction;Wnt signaling pathway	0
FF38_08610	path:ko04310	K04427	mitogen-activated protein kinase kinase kinase 7 [EC:2.7.11.25]	der:Dere_GG17579	Environmental Information Processing;Signal transduction;Wnt signaling pathway	0
FF38_08026	path:ko04310	K00445	wingless-type MMTV integration site family, member 6	dpo:Dpse_GA18561	Environmental Information Processing;Signal transduction;Wnt signaling pathway	0
FF38_12189	path:ko04310	K04468	nemo like kinase [EC:2.7.11.24]	dan:Dana_GF23805	Environmental Information Processing;Signal transduction;Wnt signaling pathway	0
FF38_02990	path:ko04310	K04690	frizzled	dmo:Dmoj_GI11128	Environmental Information Processing;Signal transduction;Wnt signaling pathway	0
FF38_11745	path:ko04310	K04499	RuvB-like protein 1 (pontin 52)	dgr:Dgri_GH19121	Environmental Information Processing;Signal transduction;Wnt signaling pathway	0
FF38_08029	path:ko04310	K03209	wingless-type MMTV integration site family, member 1	dwi:Dwil_GK24298	Environmental Information Processing;Signal transduction;Wnt signaling pathway	0
FF38_02432	path:ko04310	K00572	wingless-type MMTV integration site family, member 7	dse:Dsec_GM21127	Environmental Information Processing;Signal transduction;Wnt signaling pathway	0
FF38_03972	path:ko04310	K04497	groucho	dvi:Dvir_GJ23911	Environmental Information Processing;Signal transduction;Wnt signaling pathway	0
FF38_11235	path:ko04310	K03068	low density lipoprotein receptor-related protein 5/6	bta:536328	Environmental Information Processing;Signal transduction;Wnt signaling pathway	0
FF38_00102	path:ko04310	K08957	casein kinase 1, alpha [EC:2.7.11.1]	dvi:Dvir_GJ15916	Environmental Information Processing;Signal transduction;Wnt signaling pathway	0
FF38_14103	path:ko04310	K02085	adenomatosis polyposis coli protein	dse:Dsec_GM12280	Environmental Information Processing;Signal transduction;Wnt signaling pathway	0
FF38_06463	path:ko04310	K04512	dishevelled associated activator of morphogenesis	dme:Dmel_CG14622	Environmental Information Processing;Signal transduction;Wnt signaling pathway	0
FF38_05876	path:ko04310	K02375	frizzled 5/8	dgr:Dgri_GH16736	Environmental Information Processing;Signal transduction;Wnt signaling pathway	0
FF38_14134	path:ko04310	K04496	C-terminal binding protein	dme:Dmel_CG7583	Environmental Information Processing;Signal transduction;Wnt signaling pathway	0
FF38_11208	path:ko04310	K04506	E3 ubiquitin-protein ligase SIAH1 [EC:6.3.2.19]	dgr:Dgri_GH16597	Environmental Information Processing;Signal transduction;Wnt signaling pathway	0
FF38_02392	path:ko04310	K04511	prickle	dpo:Dpse_GA10748	Environmental Information Processing;Signal transduction;Wnt signaling pathway	0
FF38_14384	path:ko04310	K05858	phosphatidylinositol phospholipase C, beta [EC:3.1.4.11]	dwi:Dwil_GK23786	Environmental Information Processing;Signal transduction;Wnt signaling pathway	0
FF38_09853	path:ko04310	K02677	classical protein kinase C [EC:2.7.11.13]	dya:Dyak_GE11630	Environmental Information Processing;Signal transduction;Wnt signaling pathway	0
FF38_02720	path:ko04310	K04348	serine/threonine-protein phosphatase 2B catalytic subunit [EC:3.1.3.16]	dse:Dsec_GM13390	Environmental Information Processing;Signal transduction;Wnt signaling pathway	0
FF38_09176	path:ko04310	K02353	segment polarity protein dishevelled	dpe:Dper_GL14851	Environmental Information Processing;Signal transduction;Wnt signaling pathway	0
FF38_10644	path:ko04310	K03068	low density lipoprotein receptor-related protein 5/6	dse:Dsec_GM20276	Environmental Information Processing;Signal transduction;Wnt signaling pathway	0
FF38_02235	path:ko04310	K03097	casein kinase II subunit alpha [EC:2.7.11.1]	dya:Dyak_GE22657	Environmental Information Processing;Signal transduction;Wnt signaling pathway	0
FF38_01082	path:ko04310	K04440	c-Jun N-terminal kinase [EC:2.7.11.24]	aga:AgaP_AGAP009461	Environmental Information Processing;Signal transduction;Wnt signaling pathway	0
FF38_02383	path:ko04310	K04511	prickle	dmo:Dmoj_GI19485	Environmental Information Processing;Signal transduction;Wnt signaling pathway	0
FF38_09401	path:ko04310	K04508	transducin (beta)-like 1	dpe:Dper_GL18875	Environmental Information Processing;Signal transduction;Wnt signaling pathway	0
FF38_08008	path:ko04310	K05858	phosphatidylinositol phospholipase C, beta [EC:3.1.4.11]	dvi:Dvir_GJ17032	Environmental Information Processing;Signal transduction;Wnt signaling pathway	0
FF38_07693	path:ko04310	K00444	wingless-type MMTV integration site family, member 5	dmo:Dmoj_GI18872	Environmental Information Processing;Signal transduction;Wnt signaling pathway	0
FF38_08143	path:ko04310	K02105	catenin beta 1	dwi:Dwil_GK16376	Environmental Information Processing;Signal transduction;Wnt signaling pathway	0
FF38_06914	path:ko04310	K04505	presenilin 1 [EC:3.4.23.-]	dan:Dana_GF10339	Environmental Information Processing;Signal transduction;Wnt signaling pathway	0
FF38_00266	path:ko04310	K04501	mothers against decapentaplegic homolog 4	dpo:Dpse_GA14643	Environmental Information Processing;Signal transduction;Wnt signaling pathway	0
FF38_10408	path:ko04310	K04348	serine/threonine-protein phosphatase 2B catalytic subunit [EC:3.1.3.16]	dwi:Dwil_GK25442	Environmental Information Processing;Signal transduction;Wnt signaling pathway	0
FF38_09856	path:ko04310	K02677	classical protein kinase C [EC:2.7.11.13]	dmo:Dmoj_GI21162	Environmental Information Processing;Signal transduction;Wnt signaling pathway	0
FF38_11546	path:ko04310	K03347	cullin 1	der:Dere_GG23311	Environmental Information Processing;Signal transduction;Wnt signaling pathway	0
FF38_07981	path:ko04514	K05719	integrin beta 1	dmo:Dmoj_GI23240	Environmental Information Processing;Signaling molecules and interaction;Cell adhesion molecules (CAMs)	0
FF38_00194	path:ko04514	K05719	integrin beta 1	dwi:Dwil_GK25655	Environmental Information Processing;Signaling molecules and interaction;Cell adhesion molecules (CAMs)	0
FF38_04913	path:ko04514	K06756	neuronal cell adhesion molecule	gga:396202	Environmental Information Processing;Signaling molecules and interaction;Cell adhesion molecules (CAMs)	0
FF38_08042	path:ko04514	K07523	netrin-G1 ligand	dan:Dana_GF13866	Environmental Information Processing;Signaling molecules and interaction;Cell adhesion molecules (CAMs)	0
FF38_00593	path:ko04514	K07378	neuroligin	tca:659852	Environmental Information Processing;Signaling molecules and interaction;Cell adhesion molecules (CAMs)	0
FF38_06205	path:ko04514	K06816	golgi apparatus protein 1	dpo:Dpse_GA28217	Environmental Information Processing;Signaling molecules and interaction;Cell adhesion molecules (CAMs)	0
FF38_04885	path:ko04514	K06485	integrin alpha 6	tca:659601	Environmental Information Processing;Signaling molecules and interaction;Cell adhesion molecules (CAMs)	0
FF38_11756	path:ko04514	K07377	neurexin	der:Dere_GG11140	Environmental Information Processing;Signaling molecules and interaction;Cell adhesion molecules (CAMs)	0
FF38_00144	path:ko04514	K06491	neural cell adhesion molecule	dwi:Dwil_GK17610	Environmental Information Processing;Signaling molecules and interaction;Cell adhesion molecules (CAMs)	0
FF38_05427	path:ko04514	K07380	contactin associated protein-like 2	ola:101164518	Environmental Information Processing;Signaling molecules and interaction;Cell adhesion molecules (CAMs)	0
FF38_13984	path:ko04514	K05695	receptor-type tyrosine-protein phosphatase F [EC:3.1.3.48]	dwi:Dwil_GK14922	Environmental Information Processing;Signaling molecules and interaction;Cell adhesion molecules (CAMs)	0
FF38_13982	path:ko04514	K05695	receptor-type tyrosine-protein phosphatase F [EC:3.1.3.48]	dvi:Dvir_GJ13567	Environmental Information Processing;Signaling molecules and interaction;Cell adhesion molecules (CAMs)	0
FF38_03953	path:ko04060	K13578	bone morphogenetic protein receptor type-1B [EC:2.7.11.30]	dgr:Dgri_GH13402	Environmental Information Processing;Signaling molecules and interaction;Cytokine-cytokine receptor interaction	0
FF38_03852	path:ko04060	K04674	TGF-beta receptor type-1 [EC:2.7.11.30]	dgr:Dgri_GH21632	Environmental Information Processing;Signaling molecules and interaction;Cytokine-cytokine receptor interaction	0
FF38_09441	path:ko04060	K04662	bone morphogenetic protein 2/4	dwi:Dwil_GK23940	Environmental Information Processing;Signaling molecules and interaction;Cytokine-cytokine receptor interaction	0
FF38_11454	path:ko04060	K05096	FMS-like tyrosine kinase 1 [EC:2.7.10.1]	dmo:Dmoj_GI14251	Environmental Information Processing;Signaling molecules and interaction;Cytokine-cytokine receptor interaction	0
FF38_12927	path:ko04060	K00431	thyroid peroxidase [EC:1.11.1.8]	cin:100183311	Environmental Information Processing;Signaling molecules and interaction;Cytokine-cytokine receptor interaction	0
FF38_13973	path:ko04060	K04361	epidermal growth factor receptor [EC:2.7.10.1]	dpo:Dpse_GA10056	Environmental Information Processing;Signaling molecules and interaction;Cytokine-cytokine receptor interaction	0
FF38_13429	path:ko04060	K16621	bone morphogenetic protein 7	dpo:Dpse_GA18973	Environmental Information Processing;Signaling molecules and interaction;Cytokine-cytokine receptor interaction	0
FF38_03118	path:ko04512	K05635	laminin, gamma 1	dvi:Dvir_GJ12023	Environmental Information Processing;Signaling molecules and interaction;ECM-receptor interaction	0
FF38_00464	path:ko04512	K06258	MFS transporter, VNT family, synaptic vesicle glycoprotein 2	tca:662982	Environmental Information Processing;Signaling molecules and interaction;ECM-receptor interaction	0
FF38_08362	path:ko04512	K06258	MFS transporter, VNT family, synaptic vesicle glycoprotein 2	dpo:Dpse_GA16389	Environmental Information Processing;Signaling molecules and interaction;ECM-receptor interaction	0
FF38_02569	path:ko04512	K05637	laminin, alpha 1/2	dvi:Dvir_GJ18176	Environmental Information Processing;Signaling molecules and interaction;ECM-receptor interaction	0
FF38_07981	path:ko04512	K05719	integrin beta 1	dmo:Dmoj_GI23240	Environmental Information Processing;Signaling molecules and interaction;ECM-receptor interaction	0
FF38_00194	path:ko04512	K05719	integrin beta 1	dwi:Dwil_GK25655	Environmental Information Processing;Signaling molecules and interaction;ECM-receptor interaction	0
FF38_11504	path:ko04512	K06265	dystroglycan 1	dvi:Dvir_GJ20081	Environmental Information Processing;Signaling molecules and interaction;ECM-receptor interaction	0
FF38_09517	path:ko04512	K06240	laminin, alpha 3/5	dwi:Dwil_GK17256	Environmental Information Processing;Signaling molecules and interaction;ECM-receptor interaction	0
FF38_09671	path:ko04512	K03900	von Willebrand factor	dvi:Dvir_GJ13839	Environmental Information Processing;Signaling molecules and interaction;ECM-receptor interaction	0
FF38_04885	path:ko04512	K06485	integrin alpha 6	tca:659601	Environmental Information Processing;Signaling molecules and interaction;ECM-receptor interaction	0
FF38_07911	path:ko04512	K04659	thrombospondin 2/3/4/5	dgr:Dgri_GH11027	Environmental Information Processing;Signaling molecules and interaction;ECM-receptor interaction	0
FF38_04752	path:ko04512	K05635	laminin, gamma 1	dsi:Dsim_GD14197	Environmental Information Processing;Signaling molecules and interaction;ECM-receptor interaction	0
FF38_10341	path:ko04512	K06255	heparan sulfate proteoglycan 2 (perlecan)	dre:565429	Environmental Information Processing;Signaling molecules and interaction;ECM-receptor interaction	0
FF38_08963	path:ko04080	K04233	allatostatin receptor	dvi:Dvir_GJ19325	Environmental Information Processing;Signaling molecules and interaction;Neuroactive ligand-receptor interaction	0
FF38_03518	path:ko04080	K05199	glutamate receptor 3	dvi:Dvir_GJ12753	Environmental Information Processing;Signaling molecules and interaction;Neuroactive ligand-receptor interaction	0
FF38_06376	path:ko04080	K04577	calcitonin receptor-like	dmo:Dmoj_GI16272	Environmental Information Processing;Signaling molecules and interaction;Neuroactive ligand-receptor interaction	0
FF38_10984	path:ko04080	K05236	coatomer protein complex, subunit alpha (xenin)	dan:Dana_GF24978	Environmental Information Processing;Signaling molecules and interaction;Neuroactive ligand-receptor interaction	0
FF38_06968	path:ko04080	K01312	trypsin [EC:3.4.21.4]	dsi:Dsim_GD25907	Environmental Information Processing;Signaling molecules and interaction;Neuroactive ligand-receptor interaction	0
FF38_06140	path:ko04080	K04225	tachykinin-like receptor	dmo:Dmoj_GI21970	Environmental Information Processing;Signaling molecules and interaction;Neuroactive ligand-receptor interaction	0
FF38_07910	path:ko04080	K04280	gonadotropin-releasing hormone receptor	dwi:Dwil_GK24218	Environmental Information Processing;Signaling molecules and interaction;Neuroactive ligand-receptor interaction	0
FF38_03747	path:ko04080	K05208	glutamate receptor ionotropic, NMDA 1	dan:Dana_GF17704	Environmental Information Processing;Signaling molecules and interaction;Neuroactive ligand-receptor interaction	0
FF38_13459	path:ko04080	K04148	dopamine D1-like receptor	dan:Dana_GF18779	Environmental Information Processing;Signaling molecules and interaction;Neuroactive ligand-receptor interaction	0
FF38_12790	path:ko04080	K04134	muscarinic acetylcholine receptor	dmo:Dmoj_GI23301	Environmental Information Processing;Signaling molecules and interaction;Neuroactive ligand-receptor interaction	0
FF38_12987	path:ko04080	K04225	tachykinin-like receptor	der:Dere_GG17272	Environmental Information Processing;Signaling molecules and interaction;Neuroactive ligand-receptor interaction	0
FF38_10136	path:ko04080	K04157	5-hydroxytryptamine receptor 2	dwi:Dwil_GK13828	Environmental Information Processing;Signaling molecules and interaction;Neuroactive ligand-receptor interaction	0
FF38_11236	path:ko04080	K05175	gamma-aminobutyric acid receptor subunit alpha	dmo:Dmoj_GI14943	Environmental Information Processing;Signaling molecules and interaction;Neuroactive ligand-receptor interaction	0
FF38_05298	path:ko04080	K14049	dopamine D2-like receptor	dgr:Dgri_GH24329	Environmental Information Processing;Signaling molecules and interaction;Neuroactive ligand-receptor interaction	0
FF38_07882	path:ko04080	K05202	glutamate receptor, ionotropic kainate 2	bmor:101744288	Environmental Information Processing;Signaling molecules and interaction;Neuroactive ligand-receptor interaction	0
FF38_12027	path:ko04080	K05202	glutamate receptor, ionotropic kainate 2	bmor:101744288	Environmental Information Processing;Signaling molecules and interaction;Neuroactive ligand-receptor interaction	0
FF38_00223	path:ko04080	K04615	gamma-aminobutyric acid type B receptor	dmo:Dmoj_GI13237	Environmental Information Processing;Signaling molecules and interaction;Neuroactive ligand-receptor interaction	0
FF38_06111	path:ko04080	K05202	glutamate receptor, ionotropic kainate 2	phu:Phum_PHUM536820	Environmental Information Processing;Signaling molecules and interaction;Neuroactive ligand-receptor interaction	0
FF38_07867	path:ko04080	K04615	gamma-aminobutyric acid type B receptor	dan:Dana_GF16969	Environmental Information Processing;Signaling molecules and interaction;Neuroactive ligand-receptor interaction	0
FF38_11823	path:ko04080	K04163	5-hydroxytryptamine receptor 7	dwi:Dwil_GK13099	Environmental Information Processing;Signaling molecules and interaction;Neuroactive ligand-receptor interaction	0
FF38_13208	path:ko04080	K05175	gamma-aminobutyric acid receptor subunit alpha	dan:Dana_GF24573	Environmental Information Processing;Signaling molecules and interaction;Neuroactive ligand-receptor interaction	0
FF38_09717	path:ko04080	K04578	corticotropin releasing hormone receptor 1	dwi:Dwil_GK21476	Environmental Information Processing;Signaling molecules and interaction;Neuroactive ligand-receptor interaction	0
FF38_09807	path:ko04080	K01312	trypsin [EC:3.4.21.4]	dsi:Dsim_GD25907	Environmental Information Processing;Signaling molecules and interaction;Neuroactive ligand-receptor interaction	0
FF38_04895	path:ko04080	K05210	glutamate receptor ionotropic, NMDA 2B	dmo:Dmoj_GI16039	Environmental Information Processing;Signaling molecules and interaction;Neuroactive ligand-receptor interaction	0
FF38_04494	path:ko04080	K04249	thyroid stimulating hormone receptor	dwi:Dwil_GK22658	Environmental Information Processing;Signaling molecules and interaction;Neuroactive ligand-receptor interaction	0
FF38_09811	path:ko04080	K01312	trypsin [EC:3.4.21.4]	dsi:Dsim_GD25907	Environmental Information Processing;Signaling molecules and interaction;Neuroactive ligand-receptor interaction	0
FF38_13773	path:ko04080	K04237	partitioning defective protein 3	dme:Dmel_CG5055	Environmental Information Processing;Signaling molecules and interaction;Neuroactive ligand-receptor interaction	0
FF38_09416	path:ko04080	K04615	gamma-aminobutyric acid type B receptor	dmo:Dmoj_GI21831	Environmental Information Processing;Signaling molecules and interaction;Neuroactive ligand-receptor interaction	0
FF38_00822	path:ko03050	K03035	26S proteasome regulatory subunit N5	dme:Dmel_CG1100	Genetic Information Processing;Folding, sorting and degradation;Proteasome	0
FF38_07290	path:ko03050	K03033	26S proteasome regulatory subunit N3	dvi:Dvir_GJ11636	Genetic Information Processing;Folding, sorting and degradation;Proteasome	0
FF38_00172	path:ko03050	K03064	26S proteasome regulatory subunit T4	dmo:Dmoj_GI16424	Genetic Information Processing;Folding, sorting and degradation;Proteasome	0
FF38_07371	path:ko03050	K02737	20S proteasome subunit beta 5 [EC:3.4.25.1]	dvi:Dvir_GJ21921	Genetic Information Processing;Folding, sorting and degradation;Proteasome	0
FF38_05888	path:ko03050	K03028	26S proteasome regulatory subunit N1	dvi:Dvir_GJ11331	Genetic Information Processing;Folding, sorting and degradation;Proteasome	0
FF38_13186	path:ko03050	K03029	26S proteasome regulatory subunit N10	dmo:Dmoj_GI13465	Genetic Information Processing;Folding, sorting and degradation;Proteasome	0
FF38_03221	path:ko03050	K03038	26S proteasome regulatory subunit N8	dan:Dana_GF13608	Genetic Information Processing;Folding, sorting and degradation;Proteasome	0
FF38_00411	path:ko03050	K03061	26S proteasome regulatory subunit T1	dwi:Dwil_GK10072	Genetic Information Processing;Folding, sorting and degradation;Proteasome	0
FF38_11762	path:ko03050	K03037	26S proteasome regulatory subunit N7	dpe:Dper_GL23337	Genetic Information Processing;Folding, sorting and degradation;Proteasome	0
FF38_12591	path:ko03050	K03062	26S proteasome regulatory subunit T2	dya:Dyak_GE10845	Genetic Information Processing;Folding, sorting and degradation;Proteasome	0
FF38_09382	path:ko03050	K03036	26S proteasome regulatory subunit N6	dmo:Dmoj_GI18748	Genetic Information Processing;Folding, sorting and degradation;Proteasome	0
FF38_05230	path:ko03050	K03039	26S proteasome regulatory subunit N9	dsi:Dsim_GD18359	Genetic Information Processing;Folding, sorting and degradation;Proteasome	0
FF38_10936	path:ko03050	K03066	26S proteasome regulatory subunit T6	dan:Dana_GF21725	Genetic Information Processing;Folding, sorting and degradation;Proteasome	0
FF38_09452	path:ko03050	K03030	26S proteasome regulatory subunit N11	dan:Dana_GF14156	Genetic Information Processing;Folding, sorting and degradation;Proteasome	0
FF38_11727	path:ko03050	K03032	26S proteasome regulatory subunit N2	dmo:Dmoj_GI10395	Genetic Information Processing;Folding, sorting and degradation;Proteasome	0
FF38_04312	path:ko03050	K03065	26S proteasome regulatory subunit T5	dpe:Dper_GL23259	Genetic Information Processing;Folding, sorting and degradation;Proteasome	0
FF38_03474	path:ko03050	K03063	26S proteasome regulatory subunit T3	dan:Dana_GF20295	Genetic Information Processing;Folding, sorting and degradation;Proteasome	0
FF38_04673	path:ko03060	K09540	translocation protein SEC63	dwi:Dwil_GK13558	Genetic Information Processing;Folding, sorting and degradation;Protein export	0
FF38_13261	path:ko03060	K03107	signal recognition particle subunit SRP68	dvi:Dvir_GJ11691	Genetic Information Processing;Folding, sorting and degradation;Protein export	0
FF38_06752	path:ko03060	K03217	YidC/Oxa1 family membrane protein insertase	dpo:Dpse_GA19566	Genetic Information Processing;Folding, sorting and degradation;Protein export	0
FF38_01793	path:ko03060	K09490	heat shock 70kDa protein 5	dmo:Dmoj_GI14717	Genetic Information Processing;Folding, sorting and degradation;Protein export	0
FF38_04826	path:ko03060	K13280	signal peptidase, endoplasmic reticulum-type [EC:3.4.-.-]	cqu:CpipJ_CPIJ001360	Genetic Information Processing;Folding, sorting and degradation;Protein export	0
FF38_01365	path:ko03060	K10956	protein transport protein SEC61 subunit alpha	dya:Dyak_GE18437	Genetic Information Processing;Folding, sorting and degradation;Protein export	0
FF38_14522	path:ko03060	K03106	signal recognition particle subunit SRP54	aga:AgaP_AGAP004610	Genetic Information Processing;Folding, sorting and degradation;Protein export	0
FF38_01529	path:ko03060	K13431	signal recognition particle receptor subunit alpha	dmo:Dmoj_GI21534	Genetic Information Processing;Folding, sorting and degradation;Protein export	0
FF38_14195	path:ko03060	K09540	translocation protein SEC63	dwi:Dwil_GK13558	Genetic Information Processing;Folding, sorting and degradation;Protein export	0
FF38_06339	path:ko04141	K12666	oligosaccharyltransferase complex subunit alpha (ribophorin I)	dan:Dana_GF14104	Genetic Information Processing;Folding, sorting and degradation;Protein processing in endoplasmic reticulum	0
FF38_11092	path:ko04141	K08852	serine/threonine-protein kinase/endoribonuclease IRE1 [EC:2.7.11.1 3.1.26.-]	dvi:Dvir_GJ10185	Genetic Information Processing;Folding, sorting and degradation;Protein processing in endoplasmic reticulum	0
FF38_10674	path:ko04141	K08860	eukaryotic translation initiation factor 2-alpha kinase 3 [EC:2.7.11.1]	dya:Dyak_GE25281	Genetic Information Processing;Folding, sorting and degradation;Protein processing in endoplasmic reticulum	0
FF38_00843	path:ko04141	K01230	mannosyl-oligosaccharide alpha-1,2-mannosidase [EC:3.2.1.113]	dme:Dmel_CG42275	Genetic Information Processing;Folding, sorting and degradation;Protein processing in endoplasmic reticulum	0
FF38_03918	path:ko04141	K12669	oligosaccharyltransferase complex subunit gamma	dvi:Dvir_GJ20558	Genetic Information Processing;Folding, sorting and degradation;Protein processing in endoplasmic reticulum	0
FF38_02953	path:ko04141	K14007	protein transport protein SEC24	dvi:Dvir_GJ22369	Genetic Information Processing;Folding, sorting and degradation;Protein processing in endoplasmic reticulum	0
FF38_03783	path:ko04141	K14018	phospholipase A-2-activating protein	dan:Dana_GF14731	Genetic Information Processing;Folding, sorting and degradation;Protein processing in endoplasmic reticulum	0
FF38_00469	path:ko04141	K09584	protein disulfide-isomerase A6 [EC:5.3.4.1]	dmo:Dmoj_GI13846	Genetic Information Processing;Folding, sorting and degradation;Protein processing in endoplasmic reticulum	0
FF38_09377	path:ko04141	K07765	S2P endopeptidase [EC:3.4.24.85]	dwi:Dwil_GK17918	Genetic Information Processing;Folding, sorting and degradation;Protein processing in endoplasmic reticulum	0
FF38_04790	path:ko04141	K13719	ubiquitin thioesterase OTU1 [EC:3.1.2.-]	dmo:Dmoj_GI13328	Genetic Information Processing;Folding, sorting and degradation;Protein processing in endoplasmic reticulum	0
FF38_08631	path:ko04141	K01228	mannosyl-oligosaccharide glucosidase [EC:3.2.1.106]	dpo:Dpse_GA27923	Genetic Information Processing;Folding, sorting and degradation;Protein processing in endoplasmic reticulum	0
FF38_03434	path:ko04141	K11718	UDP-glucose:glycoprotein glucosyltransferase [EC:2.4.1.-]	dme:Dmel_CG6850	Genetic Information Processing;Folding, sorting and degradation;Protein processing in endoplasmic reticulum	0
FF38_04673	path:ko04141	K09540	translocation protein SEC63	dwi:Dwil_GK13558	Genetic Information Processing;Folding, sorting and degradation;Protein processing in endoplasmic reticulum	0
FF38_04174	path:ko04141	K14007	protein transport protein SEC24	dmo:Dmoj_GI18047	Genetic Information Processing;Folding, sorting and degradation;Protein processing in endoplasmic reticulum	0
FF38_02282	path:ko04141	K12667	oligosaccharyltransferase complex subunit delta (ribophorin II)	dvi:Dvir_GJ20114	Genetic Information Processing;Folding, sorting and degradation;Protein processing in endoplasmic reticulum	0
FF38_13692	path:ko04141	K14003	prolactin regulatory element-binding protein	dmo:Dmoj_GI13455	Genetic Information Processing;Folding, sorting and degradation;Protein processing in endoplasmic reticulum	0
FF38_06666	path:ko04141	K08057	calreticulin	dpe:Dper_GL21957	Genetic Information Processing;Folding, sorting and degradation;Protein processing in endoplasmic reticulum	0
FF38_01770	path:ko04141	K13525	transitional endoplasmic reticulum ATPase	dwi:Dwil_GK21952	Genetic Information Processing;Folding, sorting and degradation;Protein processing in endoplasmic reticulum	0
FF38_09265	path:ko04141	K03237	translation initiation factor 2 subunit 1	dvi:Dvir_GJ19141	Genetic Information Processing;Folding, sorting and degradation;Protein processing in endoplasmic reticulum	0
FF38_08562	path:ko04141	K10085	ER degradation enhancer, mannosidase alpha-like 2	dan:Dana_GF19471	Genetic Information Processing;Folding, sorting and degradation;Protein processing in endoplasmic reticulum	0
FF38_12270	path:ko04141	K09561	STIP1 homology and U-box containing protein 1 [EC:6.3.2.19]	dwi:Dwil_GK15258	Genetic Information Processing;Folding, sorting and degradation;Protein processing in endoplasmic reticulum	0
FF38_00637	path:ko04141	K10950	ERO1-like protein alpha [EC:1.8.4.-]	dpo:Dpse_GA28655	Genetic Information Processing;Folding, sorting and degradation;Protein processing in endoplasmic reticulum	0
FF38_02509	path:ko04141	K10601	E3 ubiquitin-protein ligase synoviolin [EC:6.3.2.19]	dvi:Dvir_GJ24224	Genetic Information Processing;Folding, sorting and degradation;Protein processing in endoplasmic reticulum	0
FF38_08855	path:ko04141	K10661	E3 ubiquitin-protein ligase MARCH6 [EC:6.3.2.19]	ame:552378	Genetic Information Processing;Folding, sorting and degradation;Protein processing in endoplasmic reticulum	0
FF38_01084	path:ko04141	K09521	DnaJ homolog subfamily C member 1	dvi:Dvir_GJ19169	Genetic Information Processing;Folding, sorting and degradation;Protein processing in endoplasmic reticulum	0
FF38_14242	path:ko04141	K03283	heat shock 70kDa protein 1/8	dvi:Dvir_GJ23202	Genetic Information Processing;Folding, sorting and degradation;Protein processing in endoplasmic reticulum	0
FF38_05661	path:ko04141	K14010	translocating chain-associated membrane protein 1	dmo:Dmoj_GI15606	Genetic Information Processing;Folding, sorting and degradation;Protein processing in endoplasmic reticulum	0
FF38_00542	path:ko04141	K04523	ubiquilin	dmo:Dmoj_GI11108	Genetic Information Processing;Folding, sorting and degradation;Protein processing in endoplasmic reticulum	0
FF38_06888	path:ko04141	K04556	parkin [EC:6.3.2.19]	dme:Dmel_CG10523	Genetic Information Processing;Folding, sorting and degradation;Protein processing in endoplasmic reticulum	0
FF38_00209	path:ko04141	K07151	dolichyl-diphosphooligosaccharide--protein glycosyltransferase [EC:2.4.99.18]	dwi:Dwil_GK13408	Genetic Information Processing;Folding, sorting and degradation;Protein processing in endoplasmic reticulum	0
FF38_01909	path:ko04141	K09487	heat shock protein 90kDa beta	dvi:Dvir_GJ10398	Genetic Information Processing;Folding, sorting and degradation;Protein processing in endoplasmic reticulum	0
FF38_01793	path:ko04141	K09490	heat shock 70kDa protein 5	dmo:Dmoj_GI14717	Genetic Information Processing;Folding, sorting and degradation;Protein processing in endoplasmic reticulum	0
FF38_13091	path:ko04141	K04426	mitogen-activated protein kinase kinase kinase 5 [EC:2.7.11.25]	dwi:Dwil_GK22362	Genetic Information Processing;Folding, sorting and degradation;Protein processing in endoplasmic reticulum	0
FF38_13907	path:ko04141	K07151	dolichyl-diphosphooligosaccharide--protein glycosyltransferase [EC:2.4.99.18]	dwi:Dwil_GK10089	Genetic Information Processing;Folding, sorting and degradation;Protein processing in endoplasmic reticulum	0
FF38_11805	path:ko04141	K14006	protein transport protein SEC23	dwi:Dwil_GK12234	Genetic Information Processing;Folding, sorting and degradation;Protein processing in endoplasmic reticulum	0
FF38_02221	path:ko04141	K08056	protein disulfide isomerase family A, member 3 [EC:5.3.4.1]	dvi:Dvir_GJ18390	Genetic Information Processing;Folding, sorting and degradation;Protein processing in endoplasmic reticulum	0
FF38_12499	path:ko04141	K14008	endoplasmic reticulum lectin 1	dgr:Dgri_GH10202	Genetic Information Processing;Folding, sorting and degradation;Protein processing in endoplasmic reticulum	0
FF38_04635	path:ko04141	K09523	DnaJ homolog subfamily C member 3	dwi:Dwil_GK14476	Genetic Information Processing;Folding, sorting and degradation;Protein processing in endoplasmic reticulum	0
FF38_04463	path:ko04141	K14005	protein transport protein SEC31	dmo:Dmoj_GI18928	Genetic Information Processing;Folding, sorting and degradation;Protein processing in endoplasmic reticulum	0
FF38_01365	path:ko04141	K10956	protein transport protein SEC61 subunit alpha	dya:Dyak_GE18437	Genetic Information Processing;Folding, sorting and degradation;Protein processing in endoplasmic reticulum	0
FF38_01378	path:ko04141	K10082	lectin, mannose-binding 2	dvi:Dvir_GJ14528	Genetic Information Processing;Folding, sorting and degradation;Protein processing in endoplasmic reticulum	0
FF38_06999	path:ko04141	K09485	heat shock protein 110kDa	dpo:Dpse_GA19716	Genetic Information Processing;Folding, sorting and degradation;Protein processing in endoplasmic reticulum	0
FF38_06058	path:ko04141	K01456	peptide-N4-(N-acetyl-beta-glucosaminyl)asparagine amidase [EC:3.5.1.52]	dmo:Dmoj_GI19953	Genetic Information Processing;Folding, sorting and degradation;Protein processing in endoplasmic reticulum	0
FF38_01785	path:ko04141	K10597	ubiquitin conjugation factor E4 B [EC:6.3.2.19]	dgr:Dgri_GH10349	Genetic Information Processing;Folding, sorting and degradation;Protein processing in endoplasmic reticulum	0
FF38_02296	path:ko04141	K09486	hypoxia up-regulated 1	dvi:Dvir_GJ16467	Genetic Information Processing;Folding, sorting and degradation;Protein processing in endoplasmic reticulum	0
FF38_07784	path:ko04141	K04079	molecular chaperone HtpG	dmo:Dmoj_GI13350	Genetic Information Processing;Folding, sorting and degradation;Protein processing in endoplasmic reticulum	0
FF38_05225	path:ko04141	K14026	SEL1 protein	dgr:Dgri_GH11624	Genetic Information Processing;Folding, sorting and degradation;Protein processing in endoplasmic reticulum	0
FF38_07755	path:ko04141	K10080	lectin, mannose-binding 1	dwi:Dwil_GK13314	Genetic Information Processing;Folding, sorting and degradation;Protein processing in endoplasmic reticulum	0
FF38_04624	path:ko04141	K14015	nuclear protein localization protein 4 homolog	dmo:Dmoj_GI10357	Genetic Information Processing;Folding, sorting and degradation;Protein processing in endoplasmic reticulum	0
FF38_12743	path:ko04141	K09502	DnaJ homolog subfamily A member 1	der:Dere_GG19654	Genetic Information Processing;Folding, sorting and degradation;Protein processing in endoplasmic reticulum	0
FF38_10629	path:ko04141	K09517	DnaJ homolog subfamily B member 11	dan:Dana_GF20662	Genetic Information Processing;Folding, sorting and degradation;Protein processing in endoplasmic reticulum	0
FF38_01082	path:ko04141	K04440	c-Jun N-terminal kinase [EC:2.7.11.24]	aga:AgaP_AGAP009461	Genetic Information Processing;Folding, sorting and degradation;Protein processing in endoplasmic reticulum	0
FF38_10849	path:ko04141	K09580	protein disulfide-isomerase A1 [EC:5.3.4.1]	dya:Dyak_GE19977	Genetic Information Processing;Folding, sorting and degradation;Protein processing in endoplasmic reticulum	0
FF38_14110	path:ko04141	K14020	wolfamin	dvi:Dvir_GJ10700	Genetic Information Processing;Folding, sorting and degradation;Protein processing in endoplasmic reticulum	0
FF38_00195	path:ko04141	K05546	alpha 1,3-glucosidase [EC:3.2.1.84]	dwi:Dwil_GK25479	Genetic Information Processing;Folding, sorting and degradation;Protein processing in endoplasmic reticulum	0
FF38_14207	path:ko04141	K09518	DnaJ homolog subfamily B member 12	dme:Dmel_CG3061	Genetic Information Processing;Folding, sorting and degradation;Protein processing in endoplasmic reticulum	0
FF38_12733	path:ko04141	K08054	calnexin	dwi:Dwil_GK11031	Genetic Information Processing;Folding, sorting and degradation;Protein processing in endoplasmic reticulum	0
FF38_11105	path:ko04141	K06689	ubiquitin-conjugating enzyme E2 D/E [EC:6.3.2.19]	dan:Dana_GF24066	Genetic Information Processing;Folding, sorting and degradation;Protein processing in endoplasmic reticulum	0
FF38_08602	path:ko04141	K12670	oligosaccharyltransferase complex subunit beta	dvi:Dvir_GJ18511	Genetic Information Processing;Folding, sorting and degradation;Protein processing in endoplasmic reticulum	0
FF38_05311	path:ko04141	K13984	thioredoxin domain-containing protein 5	dvi:Dvir_GJ14762	Genetic Information Processing;Folding, sorting and degradation;Protein processing in endoplasmic reticulum	0
FF38_14195	path:ko04141	K09540	translocation protein SEC63	dwi:Dwil_GK13558	Genetic Information Processing;Folding, sorting and degradation;Protein processing in endoplasmic reticulum	0
FF38_13687	path:ko04141	K10086	ER degradation enhancer, mannosidase alpha-like 3	dmo:Dmoj_GI17606	Genetic Information Processing;Folding, sorting and degradation;Protein processing in endoplasmic reticulum	0
FF38_00809	path:ko04141	K03283	heat shock 70kDa protein 1/8	dwi:Dwil_GK20316	Genetic Information Processing;Folding, sorting and degradation;Protein processing in endoplasmic reticulum	0
FF38_11077	path:ko04141	K16196	eukaryotic translation initiation factor 2-alpha kinase 4 [EC:2.7.11.1]	dpe:Dper_GL27249	Genetic Information Processing;Folding, sorting and degradation;Protein processing in endoplasmic reticulum	0
FF38_11546	path:ko04141	K03347	cullin 1	der:Dere_GG23311	Genetic Information Processing;Folding, sorting and degradation;Protein processing in endoplasmic reticulum	0
FF38_03660	path:ko04141	K03283	heat shock 70kDa protein 1/8	dvi:Dvir_GJ10355	Genetic Information Processing;Folding, sorting and degradation;Protein processing in endoplasmic reticulum	0
FF38_02150	path:ko04141	K01230	mannosyl-oligosaccharide alpha-1,2-mannosidase [EC:3.2.1.113]	dgr:Dgri_GH18910	Genetic Information Processing;Folding, sorting and degradation;Protein processing in endoplasmic reticulum	0
FF38_13870	path:ko03018	K12581	CCR4-NOT transcription complex subunit 7/8	dgr:Dgri_GH16922	Genetic Information Processing;Folding, sorting and degradation;RNA degradation	0
FF38_10895	path:ko03018	K12580	CCR4-NOT transcription complex subunit 3	dme:Dmel_CG8426	Genetic Information Processing;Folding, sorting and degradation;RNA degradation	0
FF38_05850	path:ko03018	K12604	CCR4-NOT transcription complex subunit 1	dme:Dmel_CG34407	Genetic Information Processing;Folding, sorting and degradation;RNA degradation	0
FF38_01439	path:ko03018	K12572	PAB-dependent poly(A)-specific ribonuclease subunit 3	dya:Dyak_GE20357	Genetic Information Processing;Folding, sorting and degradation;RNA degradation	0
FF38_12440	path:ko03018	K04043	molecular chaperone DnaK	dvi:Dvir_GJ19961	Genetic Information Processing;Folding, sorting and degradation;RNA degradation	0
FF38_03781	path:ko03018	K12619	5'-3' exoribonuclease 2 [EC:3.1.13.-]	dwi:Dwil_GK24252	Genetic Information Processing;Folding, sorting and degradation;RNA degradation	0
FF38_07937	path:ko03018	K12600	superkiller protein 3	dpo:Dpse_GA24845	Genetic Information Processing;Folding, sorting and degradation;RNA degradation	0
FF38_03156	path:ko03018	K12614	ATP-dependent RNA helicase DDX6/DHH1 [EC:3.6.4.13]	dvi:Dvir_GJ17531	Genetic Information Processing;Folding, sorting and degradation;RNA degradation	0
FF38_04293	path:ko03018	K14442	ATP-dependent RNA helicase DHX36 [EC:3.6.4.13]	aqu:100633205	Genetic Information Processing;Folding, sorting and degradation;RNA degradation	0
FF38_11632	path:ko03018	K12602	WD repeat-containing protein 61	dan:Dana_GF17851	Genetic Information Processing;Folding, sorting and degradation;RNA degradation	0
FF38_00742	path:ko03018	K04077	chaperonin GroEL	dwi:Dwil_GK16370	Genetic Information Processing;Folding, sorting and degradation;RNA degradation	0
FF38_03586	path:ko03018	K12616	enhancer of mRNA-decapping protein 4	dpo:Dpse_GA19417	Genetic Information Processing;Folding, sorting and degradation;RNA degradation	0
FF38_09848	path:ko03018	K12571	PAB-dependent poly(A)-specific ribonuclease subunit 2 [EC:3.1.13.4]	dgr:Dgri_GH23112	Genetic Information Processing;Folding, sorting and degradation;RNA degradation	0
FF38_03866	path:ko03018	K03514	DNA polymerase sigma [EC:2.7.7.7]	der:Dere_GG18260	Genetic Information Processing;Folding, sorting and degradation;RNA degradation	0
FF38_06867	path:ko03018	K12598	ATP-dependent RNA helicase DOB1 [EC:3.6.4.13]	dsi:Dsim_GD24019	Genetic Information Processing;Folding, sorting and degradation;RNA degradation	0
FF38_07240	path:ko03018	K12604	CCR4-NOT transcription complex subunit 1	der:Dere_GG25279	Genetic Information Processing;Folding, sorting and degradation;RNA degradation	0
FF38_11909	path:ko03018	K12603	CCR4-NOT transcription complex subunit 6	dme:Dmel_CG31137	Genetic Information Processing;Folding, sorting and degradation;RNA degradation	0
FF38_09269	path:ko03018	K12606	CCR4-NOT transcription complex subunit 9	aag:AaeL_AAEL006867	Genetic Information Processing;Folding, sorting and degradation;RNA degradation	0
FF38_12319	path:ko03018	K13126	polyadenylate-binding protein	dmo:Dmoj_GI18654	Genetic Information Processing;Folding, sorting and degradation;RNA degradation	0
FF38_08305	path:ko03018	K12616	enhancer of mRNA-decapping protein 4	dpo:Dpse_GA19417	Genetic Information Processing;Folding, sorting and degradation;RNA degradation	0
FF38_08890	path:ko03018	K14442	ATP-dependent RNA helicase DHX36 [EC:3.6.4.13]	dpe:Dper_GL19591	Genetic Information Processing;Folding, sorting and degradation;RNA degradation	0
FF38_07537	path:ko03018	K12615	enhancer of mRNA-decapping protein 3	dmo:Dmoj_GI12959	Genetic Information Processing;Folding, sorting and degradation;RNA degradation	0
FF38_03706	path:ko03018	K10643	CCR4-NOT transcription complex subunit 4 [EC:6.3.2.19]	dvi:Dvir_GJ21812	Genetic Information Processing;Folding, sorting and degradation;RNA degradation	0
FF38_02325	path:ko03018	K12618	5'-3' exoribonuclease 1 [EC:3.1.13.-]	dvi:Dvir_GJ15840	Genetic Information Processing;Folding, sorting and degradation;RNA degradation	0
FF38_01974	path:ko03018	K12617	DNA topoisomerase 2-associated protein PAT1	dsi:Dsim_GD19133	Genetic Information Processing;Folding, sorting and degradation;RNA degradation	0
FF38_05071	path:ko03018	K12591	exosome complex exonuclease RRP6 [EC:3.1.13.-]	dya:Dyak_GE26425	Genetic Information Processing;Folding, sorting and degradation;RNA degradation	0
FF38_04739	path:ko03018	K12605	CCR4-NOT transcription complex subunit 2	dvi:Dvir_GJ10128	Genetic Information Processing;Folding, sorting and degradation;RNA degradation	0
FF38_13008	path:ko03018	K12585	exosome complex exonuclease DIS3/RRP44 [EC:3.1.13.-]	dmo:Dmoj_GI10069	Genetic Information Processing;Folding, sorting and degradation;RNA degradation	0
FF38_01301	path:ko03018	K12599	antiviral helicase SKI2 [EC:3.6.4.-]	dvi:Dvir_GJ24644	Genetic Information Processing;Folding, sorting and degradation;RNA degradation	0
FF38_11075	path:ko03018	K00962	polyribonucleotide nucleotidyltransferase [EC:2.7.7.8]	dwi:Dwil_GK22421	Genetic Information Processing;Folding, sorting and degradation;RNA degradation	0
FF38_05142	path:ko03018	K01689	enolase [EC:4.2.1.11]	dan:Dana_GF15876	Genetic Information Processing;Folding, sorting and degradation;RNA degradation	0
FF38_00418	path:ko04130	K04560	syntaxin 1A	dmo:Dmoj_GI23434	Genetic Information Processing;Folding, sorting and degradation;SNARE interactions in vesicular transport	0
FF38_10165	path:ko04130	K08490	syntaxin 5	dvi:Dvir_GJ10629	Genetic Information Processing;Folding, sorting and degradation;SNARE interactions in vesicular transport	0
FF38_12219	path:ko04122	K11996	adenylyltransferase and sulfurtransferase	dan:Dana_GF15533	Genetic Information Processing;Folding, sorting and degradation;Sulfur relay system	0
FF38_06065	path:ko04122	K14168	cytoplasmic tRNA 2-thiolation protein 1 [EC:2.7.7.-]	dan:Dana_GF12710	Genetic Information Processing;Folding, sorting and degradation;Sulfur relay system	0
FF38_09426	path:ko04122	K04487	cysteine desulfurase [EC:2.8.1.7]	dgr:Dgri_GH13097	Genetic Information Processing;Folding, sorting and degradation;Sulfur relay system	0
FF38_03768	path:ko04122	K00566	tRNA-specific 2-thiouridylase [EC:2.8.1.-]	dmo:Dmoj_GI15611	Genetic Information Processing;Folding, sorting and degradation;Sulfur relay system	0
FF38_08384	path:ko04122	K03639	molybdenum cofactor biosynthesis protein	dme:Dmel_CG33048	Genetic Information Processing;Folding, sorting and degradation;Sulfur relay system	0
FF38_02478	path:ko04120	K10615	E3 ubiquitin-protein ligase HERC4 [EC:6.3.2.19]	dmo:Dmoj_GI13052	Genetic Information Processing;Folding, sorting and degradation;Ubiquitin mediated proteolysis	0
FF38_11739	path:ko04120	K10586	baculoviral IAP repeat-containing protein 6 (apollon) [EC:6.3.2.19]	dgr:Dgri_GH18453	Genetic Information Processing;Folding, sorting and degradation;Ubiquitin mediated proteolysis	0
FF38_01202	path:ko04120	K03362	F-box and WD-40 domain protein 1/11	dvi:Dvir_GJ23285	Genetic Information Processing;Folding, sorting and degradation;Ubiquitin mediated proteolysis	0
FF38_02898	path:ko04120	K03869	cullin 3	dme:Dmel_CG42616	Genetic Information Processing;Folding, sorting and degradation;Ubiquitin mediated proteolysis	0
FF38_06337	path:ko04120	K03175	TNF receptor-associated factor 6	dya:Dyak_GE17475	Genetic Information Processing;Folding, sorting and degradation;Ubiquitin mediated proteolysis	0
FF38_01864	path:ko04120	K10596	ubiquitin conjugation factor E4 A [EC:6.3.2.19]	dvi:Dvir_GJ17555	Genetic Information Processing;Folding, sorting and degradation;Ubiquitin mediated proteolysis	0
FF38_07383	path:ko04120	K03363	cell division cycle 20, cofactor of APC complex	dmo:Dmoj_GI17076	Genetic Information Processing;Folding, sorting and degradation;Ubiquitin mediated proteolysis	0
FF38_07904	path:ko04120	K03870	cullin 2	dvi:Dvir_GJ14230	Genetic Information Processing;Folding, sorting and degradation;Ubiquitin mediated proteolysis	0
FF38_10466	path:ko04120	K03354	anaphase-promoting complex subunit 7	dvi:Dvir_GJ16979	Genetic Information Processing;Folding, sorting and degradation;Ubiquitin mediated proteolysis	0
FF38_10171	path:ko04120	K05633	atrophin-1 interacting protein 5 (WW domain containing E3 ubiquitin protein ligase 1) [EC:6.3.2.19]	dya:Dyak_GE17900	Genetic Information Processing;Folding, sorting and degradation;Ubiquitin mediated proteolysis	0
FF38_07424	path:ko04120	K10591	E3 ubiquitin-protein ligase NEDD4 [EC:6.3.2.19]	dwi:Dwil_GK17749	Genetic Information Processing;Folding, sorting and degradation;Ubiquitin mediated proteolysis	0
FF38_10387	path:ko04120	K10587	ubiquitin-protein ligase E3 A [EC:6.3.2.19]	der:Dere_GG13928	Genetic Information Processing;Folding, sorting and degradation;Ubiquitin mediated proteolysis	0
FF38_12270	path:ko04120	K09561	STIP1 homology and U-box containing protein 1 [EC:6.3.2.19]	dwi:Dwil_GK15258	Genetic Information Processing;Folding, sorting and degradation;Ubiquitin mediated proteolysis	0
FF38_04724	path:ko04120	K03350	anaphase-promoting complex subunit 3	dvi:Dvir_GJ13183	Genetic Information Processing;Folding, sorting and degradation;Ubiquitin mediated proteolysis	0
FF38_08782	path:ko04120	K10595	E3 ubiquitin-protein ligase HERC2 [EC:6.3.2.19]	der:Dere_GG19286	Genetic Information Processing;Folding, sorting and degradation;Ubiquitin mediated proteolysis	0
FF38_02509	path:ko04120	K10601	E3 ubiquitin-protein ligase synoviolin [EC:6.3.2.19]	dvi:Dvir_GJ24224	Genetic Information Processing;Folding, sorting and degradation;Ubiquitin mediated proteolysis	0
FF38_00766	path:ko04120	K04678	E3 ubiquitin ligase SMURF1/2 [EC:6.3.2.19]	der:Dere_GG21804	Genetic Information Processing;Folding, sorting and degradation;Ubiquitin mediated proteolysis	0
FF38_06888	path:ko04120	K04556	parkin [EC:6.3.2.19]	dme:Dmel_CG10523	Genetic Information Processing;Folding, sorting and degradation;Ubiquitin mediated proteolysis	0
FF38_05791	path:ko04120	K10598	peptidyl-prolyl cis-trans isomerase-like 2 [EC:5.2.1.8]	dan:Dana_GF11272	Genetic Information Processing;Folding, sorting and degradation;Ubiquitin mediated proteolysis	0
FF38_08848	path:ko04120	K10588	ubiquitin-protein ligase E3 B [EC:6.3.2.19]	dgr:Dgri_GH16539	Genetic Information Processing;Folding, sorting and degradation;Ubiquitin mediated proteolysis	0
FF38_02119	path:ko04120	K03348	anaphase-promoting complex subunit 1	dvi:Dvir_GJ16572	Genetic Information Processing;Folding, sorting and degradation;Ubiquitin mediated proteolysis	0
FF38_11208	path:ko04120	K04506	E3 ubiquitin-protein ligase SIAH1 [EC:6.3.2.19]	dgr:Dgri_GH16597	Genetic Information Processing;Folding, sorting and degradation;Ubiquitin mediated proteolysis	0
FF38_01087	path:ko04120	K03351	anaphase-promoting complex subunit 4	dmo:Dmoj_GI15143	Genetic Information Processing;Folding, sorting and degradation;Ubiquitin mediated proteolysis	0
FF38_00879	path:ko04120	K10593	E3 ubiquitin-protein ligase EDD1 [EC:6.3.2.19]	dvi:Dvir_GJ11179	Genetic Information Processing;Folding, sorting and degradation;Ubiquitin mediated proteolysis	0
FF38_07869	path:ko04120	K10610	DNA damage-binding protein 1	dan:Dana_GF17579	Genetic Information Processing;Folding, sorting and degradation;Ubiquitin mediated proteolysis	0
FF38_01785	path:ko04120	K10597	ubiquitin conjugation factor E4 B [EC:6.3.2.19]	dgr:Dgri_GH10349	Genetic Information Processing;Folding, sorting and degradation;Ubiquitin mediated proteolysis	0
FF38_12445	path:ko04120	K10590	E3 ubiquitin-protein ligase TRIP12 [EC:6.3.2.19]	dvi:Dvir_GJ10115	Genetic Information Processing;Folding, sorting and degradation;Ubiquitin mediated proteolysis	0
FF38_02600	path:ko04120	K10260	F-box and WD-40 domain protein 7	dwi:Dwil_GK10570	Genetic Information Processing;Folding, sorting and degradation;Ubiquitin mediated proteolysis	0
FF38_11339	path:ko04120	K10589	ubiquitin-protein ligase E3 C [EC:6.3.2.19]	dpe:Dper_GL19994	Genetic Information Processing;Folding, sorting and degradation;Ubiquitin mediated proteolysis	0
FF38_12910	path:ko04120	K03349	anaphase-promoting complex subunit 2	dan:Dana_GF12886	Genetic Information Processing;Folding, sorting and degradation;Ubiquitin mediated proteolysis	0
FF38_02297	path:ko04120	K10582	ubiquitin-conjugating enzyme E2 Q [EC:6.3.2.19]	dan:Dana_GF21964	Genetic Information Processing;Folding, sorting and degradation;Ubiquitin mediated proteolysis	0
FF38_14187	path:ko04120	K04707	E3 ubiquitin-protein ligase CBL [EC:6.3.2.19]	dpo:Dpse_GA20050	Genetic Information Processing;Folding, sorting and degradation;Ubiquitin mediated proteolysis	0
FF38_05262	path:ko04120	K03352	anaphase-promoting complex subunit 5	dmo:Dmoj_GI12547	Genetic Information Processing;Folding, sorting and degradation;Ubiquitin mediated proteolysis	0
FF38_05702	path:ko04120	K07868	Rho-related BTB domain-containing protein 1/2	dwi:Dwil_GK16960	Genetic Information Processing;Folding, sorting and degradation;Ubiquitin mediated proteolysis	0
FF38_12094	path:ko04120	K10609	cullin 4	dmo:Dmoj_GI20275	Genetic Information Processing;Folding, sorting and degradation;Ubiquitin mediated proteolysis	0
FF38_10807	path:ko04120	K04706	E3 SUMO-protein ligase PIAS1 [EC:6.3.2.-]	dvi:Dvir_GJ14961	Genetic Information Processing;Folding, sorting and degradation;Ubiquitin mediated proteolysis	0
FF38_00910	path:ko04120	K10595	E3 ubiquitin-protein ligase HERC2 [EC:6.3.2.19]	aag:AaeL_AAEL002306	Genetic Information Processing;Folding, sorting and degradation;Ubiquitin mediated proteolysis	0
FF38_11105	path:ko04120	K06689	ubiquitin-conjugating enzyme E2 D/E [EC:6.3.2.19]	dan:Dana_GF24066	Genetic Information Processing;Folding, sorting and degradation;Ubiquitin mediated proteolysis	0
FF38_09684	path:ko04120	K10599	pre-mRNA-processing factor 19 [EC:6.3.2.19]	dme:Dmel_CG5519	Genetic Information Processing;Folding, sorting and degradation;Ubiquitin mediated proteolysis	0
FF38_00027	path:ko04120	K03871	von Hippel-Lindau disease tumor supressor	tca:657278	Genetic Information Processing;Folding, sorting and degradation;Ubiquitin mediated proteolysis	0
FF38_01164	path:ko04120	K10685	ubiquitin-like 1-activating enzyme E1 B [EC:6.3.2.19]	dya:Dyak_GE20372	Genetic Information Processing;Folding, sorting and degradation;Ubiquitin mediated proteolysis	0
FF38_11857	path:ko04120	K03353	anaphase-promoting complex subunit 6	dvi:Dvir_GJ24373	Genetic Information Processing;Folding, sorting and degradation;Ubiquitin mediated proteolysis	0
FF38_07019	path:ko04120	K03355	anaphase-promoting complex subunit 8	der:Dere_GG21234	Genetic Information Processing;Folding, sorting and degradation;Ubiquitin mediated proteolysis	0
FF38_02497	path:ko04120	K03364	cell division cycle 20-like protein 1, cofactor of APC complex	dme:Dmel_CG3000	Genetic Information Processing;Folding, sorting and degradation;Ubiquitin mediated proteolysis	0
FF38_11546	path:ko04120	K03347	cullin 1	der:Dere_GG23311	Genetic Information Processing;Folding, sorting and degradation;Ubiquitin mediated proteolysis	0
FF38_00922	path:ko03410	K03649	TDG/mug DNA glycosylase family protein [EC:3.2.2.-]	dsi:Dsim_GD24378	Genetic Information Processing;Replication and repair;Base excision repair	0
FF38_12057	path:ko03410	K02328	DNA polymerase delta subunit 2	dwi:Dwil_GK16535	Genetic Information Processing;Replication and repair;Base excision repair	0
FF38_02293	path:ko03410	K10747	DNA ligase 1 [EC:6.5.1.1]	dme:Dmel_CG5602	Genetic Information Processing;Replication and repair;Base excision repair	0
FF38_12281	path:ko03410	K02327	DNA polymerase delta subunit 1 [EC:2.7.7.7]	dmo:Dmoj_GI13419	Genetic Information Processing;Replication and repair;Base excision repair	0
FF38_07819	path:ko03410	K02325	DNA polymerase epsilon subunit 2 [EC:2.7.7.7]	dsi:Dsim_GD13171	Genetic Information Processing;Replication and repair;Base excision repair	0
FF38_04309	path:ko03410	K02324	DNA polymerase epsilon subunit 1 [EC:2.7.7.7]	dgr:Dgri_GH20086	Genetic Information Processing;Replication and repair;Base excision repair	0
FF38_09358	path:ko03410	K04799	flap endonuclease-1 [EC:3.-.-.-]	aga:AgaP_AGAP011448	Genetic Information Processing;Replication and repair;Base excision repair	0
FF38_04566	path:ko03030	K10755	replication factor C subunit 2/4	dvi:Dvir_GJ23369	Genetic Information Processing;Replication and repair;DNA replication	0
FF38_09404	path:ko03030	K10743	ribonuclease H2 subunit A [EC:3.1.26.4]	dmo:Dmoj_GI18036	Genetic Information Processing;Replication and repair;DNA replication	0
FF38_12057	path:ko03030	K02328	DNA polymerase delta subunit 2	dwi:Dwil_GK16535	Genetic Information Processing;Replication and repair;DNA replication	0
FF38_13180	path:ko03030	K02212	DNA replication licensing factor MCM4 [EC:3.6.4.12]	dan:Dana_GF13675	Genetic Information Processing;Replication and repair;DNA replication	0
FF38_02293	path:ko03030	K10747	DNA ligase 1 [EC:6.5.1.1]	dme:Dmel_CG5602	Genetic Information Processing;Replication and repair;DNA replication	0
FF38_12281	path:ko03030	K02327	DNA polymerase delta subunit 1 [EC:2.7.7.7]	dmo:Dmoj_GI13419	Genetic Information Processing;Replication and repair;DNA replication	0
FF38_09477	path:ko03030	K10755	replication factor C subunit 2/4	dvi:Dvir_GJ12823	Genetic Information Processing;Replication and repair;DNA replication	0
FF38_07819	path:ko03030	K02325	DNA polymerase epsilon subunit 2 [EC:2.7.7.7]	dsi:Dsim_GD13171	Genetic Information Processing;Replication and repair;DNA replication	0
FF38_01748	path:ko03030	K02685	DNA primase large subunit [EC:2.7.7.-]	dwi:Dwil_GK19278	Genetic Information Processing;Replication and repair;DNA replication	0
FF38_05051	path:ko03030	K02320	DNA polymerase alpha subunit A [EC:2.7.7.7]	dvi:Dvir_GJ11070	Genetic Information Processing;Replication and repair;DNA replication	0
FF38_09144	path:ko03030	K02684	DNA primase small subunit [EC:2.7.7.-]	dya:Dyak_GE20733	Genetic Information Processing;Replication and repair;DNA replication	0
FF38_01854	path:ko03030	K02209	DNA replication licensing factor MCM5 [EC:3.6.4.12]	dsi:Dsim_GD18709	Genetic Information Processing;Replication and repair;DNA replication	0
FF38_04309	path:ko03030	K02324	DNA polymerase epsilon subunit 1 [EC:2.7.7.7]	dgr:Dgri_GH20086	Genetic Information Processing;Replication and repair;DNA replication	0
FF38_10787	path:ko03030	K02540	DNA replication licensing factor MCM2 [EC:3.6.4.12]	dvi:Dvir_GJ24206	Genetic Information Processing;Replication and repair;DNA replication	0
FF38_10834	path:ko03030	K02542	DNA replication licensing factor MCM6 [EC:3.6.4.12]	dan:Dana_GF21421	Genetic Information Processing;Replication and repair;DNA replication	0
FF38_11015	path:ko03030	K10742	DNA replication ATP-dependent helicase Dna2 [EC:3.6.4.12]	dgr:Dgri_GH10987	Genetic Information Processing;Replication and repair;DNA replication	0
FF38_09358	path:ko03030	K04799	flap endonuclease-1 [EC:3.-.-.-]	aga:AgaP_AGAP011448	Genetic Information Processing;Replication and repair;DNA replication	0
FF38_00201	path:ko03030	K10756	replication factor C subunit 3/5	dvi:Dvir_GJ14606	Genetic Information Processing;Replication and repair;DNA replication	0
FF38_01960	path:ko03030	K02541	DNA replication licensing factor MCM3 [EC:3.6.4.12]	dvi:Dvir_GJ14777	Genetic Information Processing;Replication and repair;DNA replication	0
FF38_08383	path:ko03030	K02210	DNA replication licensing factor MCM7 [EC:3.6.4.12]	der:Dere_GG14355	Genetic Information Processing;Replication and repair;DNA replication	0
FF38_03680	path:ko03460	K03515	DNA repair protein REV1 [EC:2.7.7.-]	dvi:Dvir_GJ12111	Genetic Information Processing;Replication and repair;Fanconi anemia pathway	0
FF38_11313	path:ko03460	K08734	DNA mismatch repair protein MLH1	dmo:Dmoj_GI18680	Genetic Information Processing;Replication and repair;Fanconi anemia pathway	0
FF38_03828	path:ko03460	K15361	WD repeat-containing protein 48	dvi:Dvir_GJ15009	Genetic Information Processing;Replication and repair;Fanconi anemia pathway	0
FF38_08439	path:ko03460	K10858	DNA mismatch repair protein PMS2	dvi:Dvir_GJ19872	Genetic Information Processing;Replication and repair;Fanconi anemia pathway	0
FF38_05003	path:ko03460	K11137	telomere length regulation protein	dwi:Dwil_GK13071	Genetic Information Processing;Replication and repair;Fanconi anemia pathway	0
FF38_02842	path:ko03460	K10848	DNA excision repair protein ERCC-4 [EC:3.1.-.-]	dwi:Dwil_GK17500	Genetic Information Processing;Replication and repair;Fanconi anemia pathway	0
FF38_06697	path:ko03460	K10895	fanconi anemia group I protein	dmo:Dmoj_GI21173	Genetic Information Processing;Replication and repair;Fanconi anemia pathway	0
FF38_06008	path:ko03460	K06640	serine/threonine-protein kinase ATR [EC:2.7.11.1]	dvi:Dvir_GJ22445	Genetic Information Processing;Replication and repair;Fanconi anemia pathway	0
FF38_12064	path:ko03460	K02350	DNA polymerase zeta [EC:2.7.7.7]	dgr:Dgri_GH20319	Genetic Information Processing;Replication and repair;Fanconi anemia pathway	0
FF38_14123	path:ko03460	K04482	DNA repair protein RAD51	api:100167715	Genetic Information Processing;Replication and repair;Fanconi anemia pathway	0
FF38_06687	path:ko03460	K10896	fanconi anemia group M protein	dvi:Dvir_GJ21324	Genetic Information Processing;Replication and repair;Fanconi anemia pathway	0
FF38_02090	path:ko03460	K03165	DNA topoisomerase III [EC:5.99.1.2]	dan:Dana_GF20299	Genetic Information Processing;Replication and repair;Fanconi anemia pathway	0
FF38_00697	path:ko03460	K03509	DNA polymerase eta [EC:2.7.7.7]	dan:Dana_GF23499	Genetic Information Processing;Replication and repair;Fanconi anemia pathway	0
FF38_14214	path:ko03460	K11832	ubiquitin carboxyl-terminal hydrolase 1 [EC:3.1.2.15]	dan:Dana_GF16609	Genetic Information Processing;Replication and repair;Fanconi anemia pathway	0
FF38_08381	path:ko03460	K03165	DNA topoisomerase III [EC:5.99.1.2]	dgr:Dgri_GH11108	Genetic Information Processing;Replication and repair;Fanconi anemia pathway	0
FF38_03772	path:ko03460	K03165	DNA topoisomerase III [EC:5.99.1.2]	dan:Dana_GF20299	Genetic Information Processing;Replication and repair;Fanconi anemia pathway	0
FF38_11863	path:ko03460	K03510	DNA polymerase iota [EC:2.7.7.7]	dse:Dsec_GM23708	Genetic Information Processing;Replication and repair;Fanconi anemia pathway	0
FF38_12991	path:ko03460	K03165	DNA topoisomerase III [EC:5.99.1.2]	dvi:Dvir_GJ18138	Genetic Information Processing;Replication and repair;Fanconi anemia pathway	0
FF38_12057	path:ko03440	K02328	DNA polymerase delta subunit 2	dwi:Dwil_GK16535	Genetic Information Processing;Replication and repair;Homologous recombination	0
FF38_13685	path:ko03440	K10875	DNA repair and recombination protein RAD54 and RAD54-like protein [EC:3.6.4.-]	dmo:Dmoj_GI10760	Genetic Information Processing;Replication and repair;Homologous recombination	0
FF38_14123	path:ko03440	K04482	DNA repair protein RAD51	api:100167715	Genetic Information Processing;Replication and repair;Homologous recombination	0
FF38_08273	path:ko03440	K10875	DNA repair and recombination protein RAD54 and RAD54-like protein [EC:3.6.4.-]	ndi:NDAI_0K02510	Genetic Information Processing;Replication and repair;Homologous recombination	0
FF38_12281	path:ko03440	K02327	DNA polymerase delta subunit 1 [EC:2.7.7.7]	dmo:Dmoj_GI13419	Genetic Information Processing;Replication and repair;Homologous recombination	0
FF38_02090	path:ko03440	K03165	DNA topoisomerase III [EC:5.99.1.2]	dan:Dana_GF20299	Genetic Information Processing;Replication and repair;Homologous recombination	0
FF38_06757	path:ko03440	K10866	DNA repair protein RAD50 [EC:3.6.-.-]	dpe:Dper_GL17546	Genetic Information Processing;Replication and repair;Homologous recombination	0
FF38_08381	path:ko03440	K03165	DNA topoisomerase III [EC:5.99.1.2]	dgr:Dgri_GH11108	Genetic Information Processing;Replication and repair;Homologous recombination	0
FF38_03772	path:ko03440	K03165	DNA topoisomerase III [EC:5.99.1.2]	dan:Dana_GF20299	Genetic Information Processing;Replication and repair;Homologous recombination	0
FF38_04990	path:ko03440	K10865	double-strand break repair protein MRE11	dwi:Dwil_GK21058	Genetic Information Processing;Replication and repair;Homologous recombination	0
FF38_12991	path:ko03440	K03165	DNA topoisomerase III [EC:5.99.1.2]	dvi:Dvir_GJ18138	Genetic Information Processing;Replication and repair;Homologous recombination	0
FF38_04566	path:ko03430	K10755	replication factor C subunit 2/4	dvi:Dvir_GJ23369	Genetic Information Processing;Replication and repair;Mismatch repair	0
FF38_11313	path:ko03430	K08734	DNA mismatch repair protein MLH1	dmo:Dmoj_GI18680	Genetic Information Processing;Replication and repair;Mismatch repair	0
FF38_08439	path:ko03430	K10858	DNA mismatch repair protein PMS2	dvi:Dvir_GJ19872	Genetic Information Processing;Replication and repair;Mismatch repair	0
FF38_12057	path:ko03430	K02328	DNA polymerase delta subunit 2	dwi:Dwil_GK16535	Genetic Information Processing;Replication and repair;Mismatch repair	0
FF38_02564	path:ko03430	K08735	DNA mismatch repair protein MSH2	dwi:Dwil_GK18274	Genetic Information Processing;Replication and repair;Mismatch repair	0
FF38_02293	path:ko03430	K10747	DNA ligase 1 [EC:6.5.1.1]	dme:Dmel_CG5602	Genetic Information Processing;Replication and repair;Mismatch repair	0
FF38_12281	path:ko03430	K02327	DNA polymerase delta subunit 1 [EC:2.7.7.7]	dmo:Dmoj_GI13419	Genetic Information Processing;Replication and repair;Mismatch repair	0
FF38_09477	path:ko03430	K10755	replication factor C subunit 2/4	dvi:Dvir_GJ12823	Genetic Information Processing;Replication and repair;Mismatch repair	0
FF38_00201	path:ko03430	K10756	replication factor C subunit 3/5	dvi:Dvir_GJ14606	Genetic Information Processing;Replication and repair;Mismatch repair	0
FF38_08059	path:ko03430	K10746	exonuclease 1 [EC:3.1.-.-]	dya:Dyak_GE12717	Genetic Information Processing;Replication and repair;Mismatch repair	0
FF38_13460	path:ko03450	K10884	ATP-dependent DNA helicase 2 subunit 1	dgr:Dgri_GH18304	Genetic Information Processing;Replication and repair;Non-homologous end-joining	0
FF38_06416	path:ko03450	K10777	DNA ligase 4 [EC:6.5.1.1]	dgr:Dgri_GH11911	Genetic Information Processing;Replication and repair;Non-homologous end-joining	0
FF38_06757	path:ko03450	K10866	DNA repair protein RAD50 [EC:3.6.-.-]	dpe:Dper_GL17546	Genetic Information Processing;Replication and repair;Non-homologous end-joining	0
FF38_09358	path:ko03450	K04799	flap endonuclease-1 [EC:3.-.-.-]	aga:AgaP_AGAP011448	Genetic Information Processing;Replication and repair;Non-homologous end-joining	0
FF38_04990	path:ko03450	K10865	double-strand break repair protein MRE11	dwi:Dwil_GK21058	Genetic Information Processing;Replication and repair;Non-homologous end-joining	0
FF38_03895	path:ko03450	K10885	ATP-dependent DNA helicase 2 subunit 2	dmo:Dmoj_GI17244	Genetic Information Processing;Replication and repair;Non-homologous end-joining	0
FF38_04566	path:ko03420	K10755	replication factor C subunit 2/4	dvi:Dvir_GJ23369	Genetic Information Processing;Replication and repair;Nucleotide excision repair	0
FF38_06256	path:ko03420	K10846	DNA excision repair protein ERCC-5	dpo:Dpse_GA25201	Genetic Information Processing;Replication and repair;Nucleotide excision repair	0
FF38_12057	path:ko03420	K02328	DNA polymerase delta subunit 2	dwi:Dwil_GK16535	Genetic Information Processing;Replication and repair;Nucleotide excision repair	0
FF38_02842	path:ko03420	K10848	DNA excision repair protein ERCC-4 [EC:3.1.-.-]	dwi:Dwil_GK17500	Genetic Information Processing;Replication and repair;Nucleotide excision repair	0
FF38_02293	path:ko03420	K10747	DNA ligase 1 [EC:6.5.1.1]	dme:Dmel_CG5602	Genetic Information Processing;Replication and repair;Nucleotide excision repair	0
FF38_12281	path:ko03420	K02327	DNA polymerase delta subunit 1 [EC:2.7.7.7]	dmo:Dmoj_GI13419	Genetic Information Processing;Replication and repair;Nucleotide excision repair	0
FF38_09477	path:ko03420	K10755	replication factor C subunit 2/4	dvi:Dvir_GJ12823	Genetic Information Processing;Replication and repair;Nucleotide excision repair	0
FF38_07819	path:ko03420	K02325	DNA polymerase epsilon subunit 2 [EC:2.7.7.7]	dsi:Dsim_GD13171	Genetic Information Processing;Replication and repair;Nucleotide excision repair	0
FF38_14450	path:ko03420	K02202	cyclin-dependent kinase 7 [EC:2.7.11.22 2.7.11.23]	aag:AaeL_AAEL001038	Genetic Information Processing;Replication and repair;Nucleotide excision repair	0
FF38_11952	path:ko03420	K03144	transcription initiation factor TFIIH subunit 4	dpe:Dper_GL25529	Genetic Information Processing;Replication and repair;Nucleotide excision repair	0
FF38_12162	path:ko03420	K10844	DNA excision repair protein ERCC-2 [EC:3.6.4.12]	dya:Dyak_GE12176	Genetic Information Processing;Replication and repair;Nucleotide excision repair	0
FF38_07869	path:ko03420	K10610	DNA damage-binding protein 1	dan:Dana_GF17579	Genetic Information Processing;Replication and repair;Nucleotide excision repair	0
FF38_04309	path:ko03420	K02324	DNA polymerase epsilon subunit 1 [EC:2.7.7.7]	dgr:Dgri_GH20086	Genetic Information Processing;Replication and repair;Nucleotide excision repair	0
FF38_12094	path:ko03420	K10609	cullin 4	dmo:Dmoj_GI20275	Genetic Information Processing;Replication and repair;Nucleotide excision repair	0
FF38_08861	path:ko03420	K10843	DNA excision repair protein ERCC-3 [EC:3.6.4.12]	dya:Dyak_GE21750	Genetic Information Processing;Replication and repair;Nucleotide excision repair	0
FF38_00201	path:ko03420	K10756	replication factor C subunit 3/5	dvi:Dvir_GJ14606	Genetic Information Processing;Replication and repair;Nucleotide excision repair	0
FF38_12265	path:ko03420	K03142	transcription initiation factor TFIIH subunit 2	dgr:Dgri_GH16776	Genetic Information Processing;Replication and repair;Nucleotide excision repair	0
FF38_12401	path:ko03420	K03141	transcription initiation factor TFIIH subunit 1	dme:Dmel_CG8151	Genetic Information Processing;Replication and repair;Nucleotide excision repair	0
FF38_11960	path:ko03022	K03136	transcription initiation factor TFIIE subunit alpha	dan:Dana_GF25281	Genetic Information Processing;Transcription;Basal transcription factors	0
FF38_01282	path:ko03022	K03125	transcription initiation factor TFIID subunit 1	dya:Dyak_GE24876	Genetic Information Processing;Transcription;Basal transcription factors	0
FF38_07126	path:ko03022	K03129	transcription initiation factor TFIID subunit 4	dan:Dana_GF24156	Genetic Information Processing;Transcription;Basal transcription factors	0
FF38_13763	path:ko03022	K03120	transcription initiation factor TFIID TATA-box-binding protein	der:Dere_GG20753	Genetic Information Processing;Transcription;Basal transcription factors	0
FF38_04694	path:ko03022	K03128	transcription initiation factor TFIID subunit 2	dvi:Dvir_GJ12109	Genetic Information Processing;Transcription;Basal transcription factors	0
FF38_08489	path:ko03022	K03138	transcription initiation factor TFIIF subunit alpha	dpo:Dpse_GA26384	Genetic Information Processing;Transcription;Basal transcription factors	0
FF38_11860	path:ko03022	K03130	transcription initiation factor TFIID subunit 5	dvi:Dvir_GJ22876	Genetic Information Processing;Transcription;Basal transcription factors	0
FF38_14450	path:ko03022	K02202	cyclin-dependent kinase 7 [EC:2.7.11.22 2.7.11.23]	aag:AaeL_AAEL001038	Genetic Information Processing;Transcription;Basal transcription factors	0
FF38_02800	path:ko03022	K03130	transcription initiation factor TFIID subunit 5	dgr:Dgri_GH20712	Genetic Information Processing;Transcription;Basal transcription factors	0
FF38_07149	path:ko03022	K03137	transcription initiation factor TFIIE subunit beta	dmo:Dmoj_GI16593	Genetic Information Processing;Transcription;Basal transcription factors	0
FF38_11952	path:ko03022	K03144	transcription initiation factor TFIIH subunit 4	dpe:Dper_GL25529	Genetic Information Processing;Transcription;Basal transcription factors	0
FF38_12162	path:ko03022	K10844	DNA excision repair protein ERCC-2 [EC:3.6.4.12]	dya:Dyak_GE12176	Genetic Information Processing;Transcription;Basal transcription factors	0
FF38_08861	path:ko03022	K10843	DNA excision repair protein ERCC-3 [EC:3.6.4.12]	dya:Dyak_GE21750	Genetic Information Processing;Transcription;Basal transcription factors	0
FF38_12265	path:ko03022	K03142	transcription initiation factor TFIIH subunit 2	dgr:Dgri_GH16776	Genetic Information Processing;Transcription;Basal transcription factors	0
FF38_13639	path:ko03022	K03124	transcription initiation factor TFIIB	dwi:Dwil_GK14874	Genetic Information Processing;Transcription;Basal transcription factors	0
FF38_12401	path:ko03022	K03141	transcription initiation factor TFIIH subunit 1	dme:Dmel_CG8151	Genetic Information Processing;Transcription;Basal transcription factors	0
FF38_03649	path:ko03020	K03023	DNA-directed RNA polymerase III subunit RPC3	dan:Dana_GF17964	Genetic Information Processing;Transcription;RNA polymerase	0
FF38_07554	path:ko03020	K03006	DNA-directed RNA polymerase II subunit RPB1 [EC:2.7.7.6]	dwi:Dwil_GK25468	Genetic Information Processing;Transcription;RNA polymerase	0
FF38_14173	path:ko03020	K14721	DNA-directed RNA polymerase III subunit RPC5	dvi:Dvir_GJ11746	Genetic Information Processing;Transcription;RNA polymerase	0
FF38_07255	path:ko03020	K14721	DNA-directed RNA polymerase III subunit RPC5	phu:Phum_PHUM540970	Genetic Information Processing;Transcription;RNA polymerase	0
FF38_03009	path:ko03020	K02999	DNA-directed RNA polymerase I subunit RPA1 [EC:2.7.7.6]	dvi:Dvir_GJ20610	Genetic Information Processing;Transcription;RNA polymerase	0
FF38_01826	path:ko03020	K03018	DNA-directed RNA polymerase III subunit RPC1 [EC:2.7.7.6]	aag:AaeL_AAEL010617	Genetic Information Processing;Transcription;RNA polymerase	0
FF38_11735	path:ko03020	K03021	DNA-directed RNA polymerase III subunit RPC2 [EC:2.7.7.6]	dvi:Dvir_GJ20682	Genetic Information Processing;Transcription;RNA polymerase	0
FF38_06927	path:ko03020	K03002	DNA-directed RNA polymerase I subunit RPA2 [EC:2.7.7.6]	dmo:Dmoj_GI21635	Genetic Information Processing;Transcription;RNA polymerase	0
FF38_13463	path:ko03020	K03010	DNA-directed RNA polymerase II subunit RPB2 [EC:2.7.7.6]	der:Dere_GG16840	Genetic Information Processing;Transcription;RNA polymerase	0
FF38_01175	path:ko03020	K03018	DNA-directed RNA polymerase III subunit RPC1 [EC:2.7.7.6]	dvi:Dvir_GJ15582	Genetic Information Processing;Transcription;RNA polymerase	0
FF38_14297	path:ko03020	K03027	DNA-directed RNA polymerases I and III subunit RPAC1	dgr:Dgri_GH11517	Genetic Information Processing;Transcription;RNA polymerase	0
FF38_03091	path:ko03040	K06063	SNW domain-containing protein 1	dpo:Dpse_GA20940	Genetic Information Processing;Transcription;Spliceosome	0
FF38_00828	path:ko03040	K12819	pre-mRNA-processing factor SLU7	dpo:Dpse_GA12820	Genetic Information Processing;Transcription;Spliceosome	0
FF38_04267	path:ko03040	K12823	ATP-dependent RNA helicase DDX5/DBP2 [EC:3.6.4.13]	dmo:Dmoj_GI12524	Genetic Information Processing;Transcription;Spliceosome	0
FF38_09346	path:ko03040	K12820	pre-mRNA-splicing factor ATP-dependent RNA helicase DHX15/PRP43 [EC:3.6.4.13]	dvi:Dvir_GJ21780	Genetic Information Processing;Transcription;Spliceosome	0
FF38_11771	path:ko03040	K12878	THO complex subunit 1	dan:Dana_GF18644	Genetic Information Processing;Transcription;Spliceosome	0
FF38_06750	path:ko03040	K12860	pre-mRNA-splicing factor CDC5/CEF1	dvi:Dvir_GJ12907	Genetic Information Processing;Transcription;Spliceosome	0
FF38_11837	path:ko03040	K12823	ATP-dependent RNA helicase DDX5/DBP2 [EC:3.6.4.13]	dmo:Dmoj_GI23184	Genetic Information Processing;Transcription;Spliceosome	0
FF38_13149	path:ko03040	K12867	pre-mRNA-splicing factor SYF1	dvi:Dvir_GJ21637	Genetic Information Processing;Transcription;Spliceosome	0
FF38_08583	path:ko03040	K12847	U4/U6.U5 tri-snRNP-associated protein 2	der:Dere_GG19194	Genetic Information Processing;Transcription;Spliceosome	0
FF38_10524	path:ko03040	K12824	transcription elongation regulator 1	dvi:Dvir_GJ22653	Genetic Information Processing;Transcription;Spliceosome	0
FF38_10619	path:ko03040	K12857	Prp8 binding protein	dmo:Dmoj_GI17028	Genetic Information Processing;Transcription;Spliceosome	0
FF38_02246	path:ko03040	K12815	pre-mRNA-splicing factor ATP-dependent RNA helicase PRP16 [EC:3.6.4.13]	dgr:Dgri_GH12293	Genetic Information Processing;Transcription;Spliceosome	0
FF38_01975	path:ko03040	K12825	splicing factor 3A subunit 1	dan:Dana_GF17916	Genetic Information Processing;Transcription;Spliceosome	0
FF38_06649	path:ko03040	K12858	ATP-dependent RNA helicase DDX23/PRP28 [EC:3.6.4.13]	der:Dere_GG21122	Genetic Information Processing;Transcription;Spliceosome	0
FF38_01387	path:ko03040	K12811	ATP-dependent RNA helicase DDX46/PRP5 [EC:3.6.4.13]	dya:Dyak_GE17181	Genetic Information Processing;Transcription;Spliceosome	0
FF38_13822	path:ko03040	K12815	pre-mRNA-splicing factor ATP-dependent RNA helicase PRP16 [EC:3.6.4.13]	der:Dere_GG17834	Genetic Information Processing;Transcription;Spliceosome	0
FF38_10893	path:ko03040	K12840	splicing factor 45	dwi:Dwil_GK23713	Genetic Information Processing;Transcription;Spliceosome	0
FF38_05040	path:ko03040	K12837	splicing factor U2AF 65 kDa subunit	dpe:Dper_GL15893	Genetic Information Processing;Transcription;Spliceosome	0
FF38_10956	path:ko03040	K12823	ATP-dependent RNA helicase DDX5/DBP2 [EC:3.6.4.13]	dpo:Dpse_GA10556	Genetic Information Processing;Transcription;Spliceosome	0
FF38_13439	path:ko03040	K12815	pre-mRNA-splicing factor ATP-dependent RNA helicase PRP16 [EC:3.6.4.13]	dvi:Dvir_GJ14882	Genetic Information Processing;Transcription;Spliceosome	0
FF38_10782	path:ko03040	K12827	splicing factor 3A subunit 3	dan:Dana_GF20764	Genetic Information Processing;Transcription;Spliceosome	0
FF38_14185	path:ko03040	K12823	ATP-dependent RNA helicase DDX5/DBP2 [EC:3.6.4.13]	dvi:Dvir_GJ12262	Genetic Information Processing;Transcription;Spliceosome	0
FF38_13728	path:ko03040	K12818	ATP-dependent RNA helicase DHX8/PRP22 [EC:3.6.4.13]	dvi:Dvir_GJ21042	Genetic Information Processing;Transcription;Spliceosome	0
FF38_01320	path:ko03040	K12813	pre-mRNA-splicing factor ATP-dependent RNA helicase DHX16 [EC:3.6.4.13]	dpo:Dpse_GA10497	Genetic Information Processing;Transcription;Spliceosome	0
FF38_10488	path:ko03040	K09564	peptidyl-prolyl isomerase E (cyclophilin E) [EC:5.2.1.8]	dgr:Dgri_GH20760	Genetic Information Processing;Transcription;Spliceosome	0
FF38_01166	path:ko03040	K12830	splicing factor 3B subunit 3	dan:Dana_GF24063	Genetic Information Processing;Transcription;Spliceosome	0
FF38_10376	path:ko03040	K12844	U4/U6 small nuclear ribonucleoprotein PRP31	dvi:Dvir_GJ13847	Genetic Information Processing;Transcription;Spliceosome	0
FF38_14242	path:ko03040	K03283	heat shock 70kDa protein 1/8	dvi:Dvir_GJ23202	Genetic Information Processing;Transcription;Spliceosome	0
FF38_05212	path:ko03040	K13025	ATP-dependent RNA helicase [EC:3.6.4.13]	dvi:Dvir_GJ24512	Genetic Information Processing;Transcription;Spliceosome	0
FF38_03060	path:ko03040	K12869	crooked neck	dya:Dyak_GE16963	Genetic Information Processing;Transcription;Spliceosome	0
FF38_09732	path:ko03040	K12839	survival of motor neuron-related-splicing factor 30	dmo:Dmoj_GI23624	Genetic Information Processing;Transcription;Spliceosome	0
FF38_04972	path:ko03040	K12872	pre-mRNA-splicing factor RBM22/SLT11	dgr:Dgri_GH21879	Genetic Information Processing;Transcription;Spliceosome	0
FF38_00519	path:ko03040	K12835	ATP-dependent RNA helicase DDX42 [EC:3.6.4.13]	dgr:Dgri_GH17046	Genetic Information Processing;Transcription;Spliceosome	0
FF38_02695	path:ko03040	K12842	U2-associated protein SR140	dya:Dyak_GE12157	Genetic Information Processing;Transcription;Spliceosome	0
FF38_10250	path:ko03040	K12862	pleiotropic regulator 1	dvi:Dvir_GJ18540	Genetic Information Processing;Transcription;Spliceosome	0
FF38_03493	path:ko03040	K12852	116 kDa U5 small nuclear ribonucleoprotein component	dmo:Dmoj_GI22765	Genetic Information Processing;Transcription;Spliceosome	0
FF38_11263	path:ko03040	K12828	splicing factor 3B subunit 1	dya:Dyak_GE16924	Genetic Information Processing;Transcription;Spliceosome	0
FF38_05881	path:ko03040	K12843	U4/U6 small nuclear ribonucleoprotein PRP3	dan:Dana_GF23600	Genetic Information Processing;Transcription;Spliceosome	0
FF38_09632	path:ko03040	K12821	pre-mRNA-processing factor 40	dgr:Dgri_GH11396	Genetic Information Processing;Transcription;Spliceosome	0
FF38_12726	path:ko03040	K12864	beta-catenin-like protein 1	dvi:Dvir_GJ23432	Genetic Information Processing;Transcription;Spliceosome	0
FF38_09630	path:ko03040	K12829	splicing factor 3B subunit 2	dya:Dyak_GE14955	Genetic Information Processing;Transcription;Spliceosome	0
FF38_14008	path:ko03040	K12817	pre-mRNA-splicing factor 18	dya:Dyak_GE25155	Genetic Information Processing;Transcription;Spliceosome	0
FF38_05035	path:ko03040	K12837	splicing factor U2AF 65 kDa subunit	dan:Dana_GF19596	Genetic Information Processing;Transcription;Spliceosome	0
FF38_02890	path:ko03040	K12812	ATP-dependent RNA helicase UAP56/SUB2 [EC:3.6.4.13]	dya:Dyak_GE18993	Genetic Information Processing;Transcription;Spliceosome	0
FF38_07098	path:ko03040	K12811	ATP-dependent RNA helicase DDX46/PRP5 [EC:3.6.4.13]	dya:Dyak_GE17181	Genetic Information Processing;Transcription;Spliceosome	0
FF38_12121	path:ko03040	K12856	pre-mRNA-processing factor 8	dgr:Dgri_GH22152	Genetic Information Processing;Transcription;Spliceosome	0
FF38_07761	path:ko03040	K12841	calcium homeostasis endoplasmic reticulum protein	dpo:Dpse_GA28475	Genetic Information Processing;Transcription;Spliceosome	0
FF38_14148	path:ko03040	K12838	poly(U)-binding-splicing factor PUF60	dpe:Dper_GL22585	Genetic Information Processing;Transcription;Spliceosome	0
FF38_09684	path:ko03040	K10599	pre-mRNA-processing factor 19 [EC:6.3.2.19]	dme:Dmel_CG5519	Genetic Information Processing;Transcription;Spliceosome	0
FF38_11440	path:ko03040	K12874	intron-binding protein aquarius	dgr:Dgri_GH18832	Genetic Information Processing;Transcription;Spliceosome	0
FF38_00561	path:ko03040	K12816	pre-mRNA-processing factor 17	dya:Dyak_GE24061	Genetic Information Processing;Transcription;Spliceosome	0
FF38_07527	path:ko03040	K12662	U4/U6 small nuclear ribonucleoprotein PRP4	dvi:Dvir_GJ13130	Genetic Information Processing;Transcription;Spliceosome	0
FF38_01532	path:ko03040	K12882	nuclear cap-binding protein subunit 1	dwi:Dwil_GK25785	Genetic Information Processing;Transcription;Spliceosome	0
FF38_00809	path:ko03040	K03283	heat shock 70kDa protein 1/8	dwi:Dwil_GK20316	Genetic Information Processing;Transcription;Spliceosome	0
FF38_07979	path:ko03040	K12879	THO complex subunit 2	dya:Dyak_GE15227	Genetic Information Processing;Transcription;Spliceosome	0
FF38_03660	path:ko03040	K03283	heat shock 70kDa protein 1/8	dvi:Dvir_GJ10355	Genetic Information Processing;Transcription;Spliceosome	0
FF38_10636	path:ko03040	K12854	pre-mRNA-splicing helicase BRR2 [EC:3.6.4.13]	dmo:Dmoj_GI13421	Genetic Information Processing;Transcription;Spliceosome	0
FF38_14399	path:ko03040	K11984	U4/U6.U5 tri-snRNP-associated protein 1	dya:Dyak_GE12588	Genetic Information Processing;Transcription;Spliceosome	0
FF38_08148	path:ko00970	K01887	arginyl-tRNA synthetase [EC:6.1.1.19]	dan:Dana_GF16459	Genetic Information Processing;Translation;Aminoacyl-tRNA biosynthesis	0
FF38_11580	path:ko00970	K01866	tyrosyl-tRNA synthetase [EC:6.1.1.1]	dgr:Dgri_GH21538	Genetic Information Processing;Translation;Aminoacyl-tRNA biosynthesis	0
FF38_11963	path:ko00970	K01880	glycyl-tRNA synthetase [EC:6.1.1.14]	dvi:Dvir_GJ13721	Genetic Information Processing;Translation;Aminoacyl-tRNA biosynthesis	0
FF38_00272	path:ko00970	K01887	arginyl-tRNA synthetase [EC:6.1.1.19]	dvi:Dvir_GJ22551	Genetic Information Processing;Translation;Aminoacyl-tRNA biosynthesis	0
FF38_09321	path:ko00970	K01875	seryl-tRNA synthetase [EC:6.1.1.11]	der:Dere_GG12371	Genetic Information Processing;Translation;Aminoacyl-tRNA biosynthesis	0
FF38_13176	path:ko00970	K01876	aspartyl-tRNA synthetase [EC:6.1.1.12]	dmo:Dmoj_GI18555	Genetic Information Processing;Translation;Aminoacyl-tRNA biosynthesis	0
FF38_10602	path:ko00970	K01893	asparaginyl-tRNA synthetase [EC:6.1.1.22]	dmo:Dmoj_GI21220	Genetic Information Processing;Translation;Aminoacyl-tRNA biosynthesis	0
FF38_04242	path:ko00970	K01889	phenylalanyl-tRNA synthetase alpha chain [EC:6.1.1.20]	dmo:Dmoj_GI21206	Genetic Information Processing;Translation;Aminoacyl-tRNA biosynthesis	0
FF38_08987	path:ko00970	K01875	seryl-tRNA synthetase [EC:6.1.1.11]	dmo:Dmoj_GI17096	Genetic Information Processing;Translation;Aminoacyl-tRNA biosynthesis	0
FF38_02414	path:ko00970	K01874	methionyl-tRNA synthetase [EC:6.1.1.10]	dwi:Dwil_GK20695	Genetic Information Processing;Translation;Aminoacyl-tRNA biosynthesis	0
FF38_13142	path:ko00970	K01883	cysteinyl-tRNA synthetase [EC:6.1.1.16]	dme:Dmel_CG8257	Genetic Information Processing;Translation;Aminoacyl-tRNA biosynthesis	0
FF38_05872	path:ko00970	K01870	isoleucyl-tRNA synthetase [EC:6.1.1.5]	dan:Dana_GF23767	Genetic Information Processing;Translation;Aminoacyl-tRNA biosynthesis	0
FF38_10318	path:ko00970	K01869	leucyl-tRNA synthetase [EC:6.1.1.4]	dpo:Dpse_GA20381	Genetic Information Processing;Translation;Aminoacyl-tRNA biosynthesis	0
FF38_13723	path:ko00970	K01883	cysteinyl-tRNA synthetase [EC:6.1.1.16]	der:Dere_GG20575	Genetic Information Processing;Translation;Aminoacyl-tRNA biosynthesis	0
FF38_00804	path:ko00970	K01870	isoleucyl-tRNA synthetase [EC:6.1.1.5]	der:Dere_GG16252	Genetic Information Processing;Translation;Aminoacyl-tRNA biosynthesis	0
FF38_11021	path:ko00970	K01893	asparaginyl-tRNA synthetase [EC:6.1.1.22]	dan:Dana_GF15206	Genetic Information Processing;Translation;Aminoacyl-tRNA biosynthesis	0
FF38_04738	path:ko00970	K03341	O-phospho-L-seryl-tRNASec:L-selenocysteinyl-tRNA synthase [EC:2.9.1.2]	dvi:Dvir_GJ11041	Genetic Information Processing;Translation;Aminoacyl-tRNA biosynthesis	0
FF38_12885	path:ko00970	K01873	valyl-tRNA synthetase [EC:6.1.1.9]	dgr:Dgri_GH16130	Genetic Information Processing;Translation;Aminoacyl-tRNA biosynthesis	0
FF38_09324	path:ko00970	K02434	aspartyl-tRNA(Asn)/glutamyl-tRNA(Gln) amidotransferase subunit B [EC:6.3.5.6 6.3.5.7]	dgr:Dgri_GH19094	Genetic Information Processing;Translation;Aminoacyl-tRNA biosynthesis	0
FF38_03508	path:ko00970	K01867	tryptophanyl-tRNA synthetase [EC:6.1.1.2]	dvi:Dvir_GJ10514	Genetic Information Processing;Translation;Aminoacyl-tRNA biosynthesis	0
FF38_07185	path:ko00970	K01876	aspartyl-tRNA synthetase [EC:6.1.1.12]	dme:Dmel_CG31739	Genetic Information Processing;Translation;Aminoacyl-tRNA biosynthesis	0
FF38_08873	path:ko00970	K01892	histidyl-tRNA synthetase [EC:6.1.1.21]	dmo:Dmoj_GI15022	Genetic Information Processing;Translation;Aminoacyl-tRNA biosynthesis	0
FF38_05845	path:ko00970	K01868	threonyl-tRNA synthetase [EC:6.1.1.3]	dan:Dana_GF21565	Genetic Information Processing;Translation;Aminoacyl-tRNA biosynthesis	0
FF38_00889	path:ko00970	K04567	lysyl-tRNA synthetase, class II [EC:6.1.1.6]	dgr:Dgri_GH17710	Genetic Information Processing;Translation;Aminoacyl-tRNA biosynthesis	0
FF38_10424	path:ko00970	K01875	seryl-tRNA synthetase [EC:6.1.1.11]	psi:S70_16565	Genetic Information Processing;Translation;Aminoacyl-tRNA biosynthesis	0
FF38_14122	path:ko00970	K14163	bifunctional glutamyl/prolyl-tRNA synthetase [EC:6.1.1.17 6.1.1.15]	dme:Dmel_CG5394	Genetic Information Processing;Translation;Aminoacyl-tRNA biosynthesis	0
FF38_06442	path:ko00970	K01869	leucyl-tRNA synthetase [EC:6.1.1.4]	dwi:Dwil_GK14672	Genetic Information Processing;Translation;Aminoacyl-tRNA biosynthesis	0
FF38_07234	path:ko00970	K01872	alanyl-tRNA synthetase [EC:6.1.1.7]	dmo:Dmoj_GI13332	Genetic Information Processing;Translation;Aminoacyl-tRNA biosynthesis	0
FF38_06318	path:ko00970	K01872	alanyl-tRNA synthetase [EC:6.1.1.7]	dme:Dmel_CG13391	Genetic Information Processing;Translation;Aminoacyl-tRNA biosynthesis	0
FF38_03679	path:ko00970	K01885	glutamyl-tRNA synthetase [EC:6.1.1.17]	dme:Dmel_CG4573	Genetic Information Processing;Translation;Aminoacyl-tRNA biosynthesis	0
FF38_04600	path:ko00970	K01886	glutaminyl-tRNA synthetase [EC:6.1.1.18]	dmo:Dmoj_GI24483	Genetic Information Processing;Translation;Aminoacyl-tRNA biosynthesis	0
FF38_03681	path:ko00970	K01866	tyrosyl-tRNA synthetase [EC:6.1.1.1]	dan:Dana_GF10209	Genetic Information Processing;Translation;Aminoacyl-tRNA biosynthesis	0
FF38_06678	path:ko00970	K02433	aspartyl-tRNA(Asn)/glutamyl-tRNA(Gln) amidotransferase subunit A [EC:6.3.5.6 6.3.5.7]	dan:Dana_GF16420	Genetic Information Processing;Translation;Aminoacyl-tRNA biosynthesis	0
FF38_04512	path:ko00970	K01873	valyl-tRNA synthetase [EC:6.1.1.9]	dse:Dsec_GM21449	Genetic Information Processing;Translation;Aminoacyl-tRNA biosynthesis	0
FF38_11051	path:ko00970	K01890	phenylalanyl-tRNA synthetase beta chain [EC:6.1.1.20]	dya:Dyak_GE10814	Genetic Information Processing;Translation;Aminoacyl-tRNA biosynthesis	0
FF38_11001	path:ko03015	K06269	serine/threonine-protein phosphatase PP1 catalytic subunit [EC:3.1.3.16]	dgr:Dgri_GH12016	Genetic Information Processing;Translation;mRNA surveillance pathway	0
FF38_04000	path:ko03015	K06269	serine/threonine-protein phosphatase PP1 catalytic subunit [EC:3.1.3.16]	dvi:Dvir_GJ23819	Genetic Information Processing;Translation;mRNA surveillance pathway	0
FF38_01353	path:ko03015	K11125	protein SMG5	dan:Dana_GF15612	Genetic Information Processing;Translation;mRNA surveillance pathway	0
FF38_05380	path:ko03015	K00565	mRNA (guanine-N7-)-methyltransferase [EC:2.1.1.56]	dya:Dyak_GE19056	Genetic Information Processing;Translation;mRNA surveillance pathway	0
FF38_05428	path:ko03015	K14399	polyribonucleotide 5'-hydroxyl-kinase [EC:2.7.1.78]	dwi:Dwil_GK15921	Genetic Information Processing;Translation;mRNA surveillance pathway	0
FF38_06650	path:ko03015	K06965	protein pelota	dwi:Dwil_GK24186	Genetic Information Processing;Translation;mRNA surveillance pathway	0
FF38_11624	path:ko03015	K11584	serine/threonine-protein phosphatase 2A regulatory subunit B'	dwi:Dwil_GK11331	Genetic Information Processing;Translation;mRNA surveillance pathway	0
FF38_06254	path:ko03015	K03265	peptide chain release factor subunit 1	dpe:Dper_GL25132	Genetic Information Processing;Translation;mRNA surveillance pathway	0
FF38_14304	path:ko03015	K04382	serine/threonine-protein phosphatase 2A catalytic subunit [EC:3.1.3.16]	dya:Dyak_GE14639	Genetic Information Processing;Translation;mRNA surveillance pathway	0
FF38_07441	path:ko03015	K14416	elongation factor 1 alpha-like protein	dpe:Dper_GL24819	Genetic Information Processing;Translation;mRNA surveillance pathway	0
FF38_05004	path:ko03015	K04354	serine/threonine-protein phosphatase 2A regulatory subunit B	dan:Dana_GF18135	Genetic Information Processing;Translation;mRNA surveillance pathway	0
FF38_11219	path:ko03015	K15542	polyadenylation factor subunit 2	der:Dere_GG12984	Genetic Information Processing;Translation;mRNA surveillance pathway	0
FF38_13658	path:ko03015	K14403	cleavage and polyadenylation specificity factor subunit 3 [EC:3.1.27.-]	dmo:Dmoj_GI24246	Genetic Information Processing;Translation;mRNA surveillance pathway	0
FF38_00251	path:ko03015	K14406	cleavage stimulation factor subunit 1	dpe:Dper_GL23528	Genetic Information Processing;Translation;mRNA surveillance pathway	0
FF38_13656	path:ko03015	K14407	cleavage stimulation factor subunit 2	dvi:Dvir_GJ10336	Genetic Information Processing;Translation;mRNA surveillance pathway	0
FF38_05212	path:ko03015	K13025	ATP-dependent RNA helicase [EC:3.6.4.13]	dvi:Dvir_GJ24512	Genetic Information Processing;Translation;mRNA surveillance pathway	0
FF38_12430	path:ko03015	K06269	serine/threonine-protein phosphatase PP1 catalytic subunit [EC:3.1.3.16]	dpe:Dper_GL27176	Genetic Information Processing;Translation;mRNA surveillance pathway	0
FF38_02579	path:ko03015	K03456	serine/threonine-protein phosphatase 2A regulatory subunit A	dan:Dana_GF15221	Genetic Information Processing;Translation;mRNA surveillance pathway	0
FF38_08241	path:ko03015	K14408	cleavage stimulation factor subunit 3	dmo:Dmoj_GI21567	Genetic Information Processing;Translation;mRNA surveillance pathway	0
FF38_00192	path:ko03015	K14327	regulator of nonsense transcripts 2	dan:Dana_GF20988	Genetic Information Processing;Translation;mRNA surveillance pathway	0
FF38_00279	path:ko03015	K14400	pre-mRNA cleavage complex 2 protein Pcf11	dya:Dyak_GE12277	Genetic Information Processing;Translation;mRNA surveillance pathway	0
FF38_12319	path:ko03015	K13126	polyadenylate-binding protein	dmo:Dmoj_GI18654	Genetic Information Processing;Translation;mRNA surveillance pathway	0
FF38_02541	path:ko03015	K03265	peptide chain release factor subunit 1	dpo:Dpse_GA19001	Genetic Information Processing;Translation;mRNA surveillance pathway	0
FF38_00827	path:ko03015	K06100	symplekin	dan:Dana_GF18650	Genetic Information Processing;Translation;mRNA surveillance pathway	0
FF38_04380	path:ko03015	K11584	serine/threonine-protein phosphatase 2A regulatory subunit B'	dgr:Dgri_GH15123	Genetic Information Processing;Translation;mRNA surveillance pathway	0
FF38_02890	path:ko03015	K12812	ATP-dependent RNA helicase UAP56/SUB2 [EC:3.6.4.13]	dya:Dyak_GE18993	Genetic Information Processing;Translation;mRNA surveillance pathway	0
FF38_13090	path:ko03015	K11583	serine/threonine-protein phosphatase 2A regulatory subunit B''	dmo:Dmoj_GI22434	Genetic Information Processing;Translation;mRNA surveillance pathway	0
FF38_01408	path:ko03015	K14416	elongation factor 1 alpha-like protein	dpe:Dper_GL24819	Genetic Information Processing;Translation;mRNA surveillance pathway	0
FF38_06191	path:ko03015	K11124	protein SMG6 [EC:3.1.-.-]	dmo:Dmoj_GI10551	Genetic Information Processing;Translation;mRNA surveillance pathway	0
FF38_01270	path:ko03015	K14962	COMPASS component SWD2	dsi:Dsim_GD23532	Genetic Information Processing;Translation;mRNA surveillance pathway	0
FF38_09602	path:ko03015	K14407	cleavage stimulation factor subunit 2	dvi:Dvir_GJ10336	Genetic Information Processing;Translation;mRNA surveillance pathway	0
FF38_08633	path:ko03015	K13917	mRNA-capping enzyme [EC:2.7.7.50 3.1.3.33]	dan:Dana_GF15987	Genetic Information Processing;Translation;mRNA surveillance pathway	0
FF38_12858	path:ko03015	K08873	PI-3-kinase-related kinase SMG-1	dmo:Dmoj_GI21612	Genetic Information Processing;Translation;mRNA surveillance pathway	0
FF38_01532	path:ko03015	K12882	nuclear cap-binding protein subunit 1	dwi:Dwil_GK25785	Genetic Information Processing;Translation;mRNA surveillance pathway	0
FF38_12804	path:ko03010	K02930	large subunit ribosomal protein L4e	dgr:Dgri_GH18408	Genetic Information Processing;Translation;Ribosome	0
FF38_02344	path:ko03010	K02932	large subunit ribosomal protein L5e	dpe:Dper_GL21177	Genetic Information Processing;Translation;Ribosome	0
FF38_09303	path:ko03010	K02987	small subunit ribosomal protein S4e	dvi:Dvir_GJ13462	Genetic Information Processing;Translation;Ribosome	0
FF38_01817	path:ko03010	K02906	large subunit ribosomal protein L3	dvi:Dvir_GJ15729	Genetic Information Processing;Translation;Ribosome	0
FF38_06379	path:ko03010	K02874	large subunit ribosomal protein L14	dsi:Dsim_GD16369	Genetic Information Processing;Translation;Ribosome	0
FF38_00270	path:ko03010	K02996	small subunit ribosomal protein S9	dpe:Dper_GL12144	Genetic Information Processing;Translation;Ribosome	0
FF38_11056	path:ko03010	K02863	large subunit ribosomal protein L1	dan:Dana_GF18339	Genetic Information Processing;Translation;Ribosome	0
FF38_06917	path:ko03010	K02876	large subunit ribosomal protein L15	dwi:Dwil_GK12288	Genetic Information Processing;Translation;Ribosome	0
FF38_13182	path:ko03010	K02941	large subunit ribosomal protein LP0	dwi:Dwil_GK20443	Genetic Information Processing;Translation;Ribosome	0
FF38_11009	path:ko03008	K11108	RNA 3'-terminal phosphate cyclase-like protein	dvi:Dvir_GJ18845	Genetic Information Processing;Translation;Ribosome biogenesis in eukaryotes	0
FF38_05978	path:ko03008	K14571	ribosome biogenesis ATPase	der:Dere_GG14421	Genetic Information Processing;Translation;Ribosome biogenesis in eukaryotes	0
FF38_12748	path:ko03008	K14554	U3 small nucleolar RNA-associated protein 21	dvi:Dvir_GJ10743	Genetic Information Processing;Translation;Ribosome biogenesis in eukaryotes	0
FF38_01015	path:ko03008	K14537	nuclear GTP-binding protein	dmo:Dmoj_GI21297	Genetic Information Processing;Translation;Ribosome biogenesis in eukaryotes	0
FF38_12501	path:ko03008	K14575	AAA family ATPase	dvi:Dvir_GJ16276	Genetic Information Processing;Translation;Ribosome biogenesis in eukaryotes	0
FF38_10006	path:ko03008	K14573	nucleolar protein 4	dme:Dmel_CG4806	Genetic Information Processing;Translation;Ribosome biogenesis in eukaryotes	0
FF38_05716	path:ko03008	K14567	U3 small nucleolar RNA-associated protein 14	der:Dere_GG15912	Genetic Information Processing;Translation;Ribosome biogenesis in eukaryotes	0
FF38_11966	path:ko03008	K07178	RIO kinase 1 [EC:2.7.11.1]	dgr:Dgri_GH16627	Genetic Information Processing;Translation;Ribosome biogenesis in eukaryotes	0
FF38_03781	path:ko03008	K12619	5'-3' exoribonuclease 2 [EC:3.1.13.-]	dwi:Dwil_GK24252	Genetic Information Processing;Translation;Ribosome biogenesis in eukaryotes	0
FF38_06071	path:ko03008	K06943	nucleolar GTP-binding protein	der:Dere_GG10559	Genetic Information Processing;Translation;Ribosome biogenesis in eukaryotes	0
FF38_08521	path:ko03008	K07179	RIO kinase 2 [EC:2.7.11.1]	dmo:Dmoj_GI23905	Genetic Information Processing;Translation;Ribosome biogenesis in eukaryotes	0
FF38_11336	path:ko03008	K11131	H/ACA ribonucleoprotein complex subunit 4 [EC:5.4.99.-]	dya:Dyak_GE14387	Genetic Information Processing;Translation;Ribosome biogenesis in eukaryotes	0
FF38_02735	path:ko03008	K14521	N-acetyltransferase 10 [EC:2.3.1.-]	dan:Dana_GF19127	Genetic Information Processing;Translation;Ribosome biogenesis in eukaryotes	0
FF38_04319	path:ko03008	K14290	exportin-1	dvi:Dvir_GJ18235	Genetic Information Processing;Translation;Ribosome biogenesis in eukaryotes	0
FF38_10219	path:ko03008	K03685	ribonuclease III [EC:3.1.26.3]	der:Dere_GG23313	Genetic Information Processing;Translation;Ribosome biogenesis in eukaryotes	0
FF38_04610	path:ko03008	K14556	U3 small nucleolar RNA-associated protein 12	dgr:Dgri_GH22400	Genetic Information Processing;Translation;Ribosome biogenesis in eukaryotes	0
FF38_10025	path:ko03008	K01164	ribonuclease P/MRP protein subunit POP1 [EC:3.1.26.5]	dgr:Dgri_GH12857	Genetic Information Processing;Translation;Ribosome biogenesis in eukaryotes	0
FF38_12937	path:ko03008	K14544	U3 small nucleolar RNA-associated protein 22	dpo:Dpse_GA11810	Genetic Information Processing;Translation;Ribosome biogenesis in eukaryotes	0
FF38_02919	path:ko03008	K14550	U3 small nucleolar RNA-associated protein 10	dvi:Dvir_GJ21290	Genetic Information Processing;Translation;Ribosome biogenesis in eukaryotes	0
FF38_09843	path:ko03008	K14546	U3 small nucleolar RNA-associated protein 5	dmo:Dmoj_GI18931	Genetic Information Processing;Translation;Ribosome biogenesis in eukaryotes	0
FF38_06244	path:ko03008	K14559	U3 small nucleolar RNA-associated protein MPP10	dgr:Dgri_GH10769	Genetic Information Processing;Translation;Ribosome biogenesis in eukaryotes	0
FF38_01797	path:ko03008	K07562	nonsense-mediated mRNA decay protein 3	dgr:Dgri_GH17705	Genetic Information Processing;Translation;Ribosome biogenesis in eukaryotes	0
FF38_01790	path:ko03008	K07562	nonsense-mediated mRNA decay protein 3	der:Dere_GG12643	Genetic Information Processing;Translation;Ribosome biogenesis in eukaryotes	0
FF38_02325	path:ko03008	K12618	5'-3' exoribonuclease 1 [EC:3.1.13.-]	dvi:Dvir_GJ15840	Genetic Information Processing;Translation;Ribosome biogenesis in eukaryotes	0
FF38_07992	path:ko03008	K14552	NET1-associated nuclear protein 1 (U3 small nucleolar RNA-associated protein 17)	dpo:Dpse_GA11360	Genetic Information Processing;Translation;Ribosome biogenesis in eukaryotes	0
FF38_02235	path:ko03008	K03097	casein kinase II subunit alpha [EC:2.7.11.1]	dya:Dyak_GE22657	Genetic Information Processing;Translation;Ribosome biogenesis in eukaryotes	0
FF38_08261	path:ko03008	K14539	large subunit GTPase 1 [EC:3.6.1.-]	dwi:Dwil_GK10107	Genetic Information Processing;Translation;Ribosome biogenesis in eukaryotes	0
FF38_05006	path:ko03008	K14564	nucleolar protein 56	dse:Dsec_GM23654	Genetic Information Processing;Translation;Ribosome biogenesis in eukaryotes	0
FF38_07379	path:ko03008	K14558	periodic tryptophan protein 2	dmo:Dmoj_GI18887	Genetic Information Processing;Translation;Ribosome biogenesis in eukaryotes	0
FF38_02294	path:ko03008	K14549	U3 small nucleolar RNA-associated protein 15	ame:412931	Genetic Information Processing;Translation;Ribosome biogenesis in eukaryotes	0
FF38_03693	path:ko03008	K14536	ribosome assembly protein 1 [EC:3.6.5.-]	dvi:Dvir_GJ12799	Genetic Information Processing;Translation;Ribosome biogenesis in eukaryotes	0
FF38_04973	path:ko03008	K14570	RNA exonuclease 1 [EC:3.1.-.-]	dvi:Dvir_GJ10473	Genetic Information Processing;Translation;Ribosome biogenesis in eukaryotes	0
FF38_02930	path:ko03008	K14565	nucleolar protein 58	dya:Dyak_GE18393	Genetic Information Processing;Translation;Ribosome biogenesis in eukaryotes	0
FF38_13899	path:ko03008	K11883	RNA-binding protein NOB1	dwi:Dwil_GK25644	Genetic Information Processing;Translation;Ribosome biogenesis in eukaryotes	0
FF38_10604	path:ko03008	K14555	U3 small nucleolar RNA-associated protein 13	dya:Dyak_GE19308	Genetic Information Processing;Translation;Ribosome biogenesis in eukaryotes	0
FF38_12214	path:ko03008	K14572	midasin	dme:Dmel_CG13185	Genetic Information Processing;Translation;Ribosome biogenesis in eukaryotes	0
FF38_13854	path:ko03008	K14570	RNA exonuclease 1 [EC:3.1.-.-]	dgr:Dgri_GH15165	Genetic Information Processing;Translation;Ribosome biogenesis in eukaryotes	0
FF38_07254	path:ko03013	K09291	nucleoprotein TPR	dmo:Dmoj_GI19089	Genetic Information Processing;Translation;RNA transport	0
FF38_13166	path:ko03013	K03260	translation initiation factor 4G	dme:Dmel_CG3845	Genetic Information Processing;Translation;RNA transport	0
FF38_11771	path:ko03013	K12878	THO complex subunit 1	dan:Dana_GF18644	Genetic Information Processing;Translation;RNA transport	0
FF38_04546	path:ko03013	K15516	fragile X mental retardation protein	dpo:Dpse_GA19437	Genetic Information Processing;Translation;RNA transport	0
FF38_03763	path:ko03013	K14289	exportin-5	dpo:Dpse_GA11496	Genetic Information Processing;Translation;RNA transport	0
FF38_08395	path:ko03013	K03253	translation initiation factor 3 subunit B	dme:Dmel_CG4878	Genetic Information Processing;Translation;RNA transport	0
FF38_10990	path:ko03013	K03243	translation initiation factor 5B	dme:Dmel_CG10840	Genetic Information Processing;Translation;RNA transport	0
FF38_08657	path:ko03013	K09291	nucleoprotein TPR	dmo:Dmoj_GI19089	Genetic Information Processing;Translation;RNA transport	0
FF38_08366	path:ko03013	K03262	translation initiation factor 5	dpo:Dpse_GA27482	Genetic Information Processing;Translation;RNA transport	0
FF38_04327	path:ko03013	K14298	mRNA export factor	dmo:Dmoj_GI21110	Genetic Information Processing;Translation;RNA transport	0
FF38_06368	path:ko03013	K00784	ribonuclease Z [EC:3.1.26.11]	dpo:Dpse_GA17222	Genetic Information Processing;Translation;RNA transport	0
FF38_04067	path:ko03013	K14319	Ran GTPase-activating protein 1	dwi:Dwil_GK24798	Genetic Information Processing;Translation;RNA transport	0
FF38_10556	path:ko03013	K14314	nuclear pore complex protein Nup210	dgr:Dgri_GH21467	Genetic Information Processing;Translation;RNA transport	0
FF38_09265	path:ko03013	K03237	translation initiation factor 2 subunit 1	dvi:Dvir_GJ19141	Genetic Information Processing;Translation;RNA transport	0
FF38_03030	path:ko03013	K14310	nuclear pore complex protein Nup205	cqu:CpipJ_CPIJ003755	Genetic Information Processing;Translation;RNA transport	0
FF38_11543	path:ko03013	K03231	elongation factor 1-alpha	dan:Dana_GF13105	Genetic Information Processing;Translation;RNA transport	0
FF38_07825	path:ko03013	K14309	nuclear pore complex protein Nup93	aag:AaeL_AAEL011682	Genetic Information Processing;Translation;RNA transport	0
FF38_03935	path:ko03013	K03247	translation initiation factor 3 subunit H	dan:Dana_GF14158	Genetic Information Processing;Translation;RNA transport	0
FF38_05212	path:ko03013	K13025	ATP-dependent RNA helicase [EC:3.6.4.13]	dvi:Dvir_GJ24512	Genetic Information Processing;Translation;RNA transport	0
FF38_04319	path:ko03013	K14290	exportin-1	dvi:Dvir_GJ18235	Genetic Information Processing;Translation;RNA transport	0
FF38_13795	path:ko03013	K14303	nuclear pore complex protein Nup160	dya:Dyak_GE18515	Genetic Information Processing;Translation;RNA transport	0
FF38_02494	path:ko03013	K12172	E3 SUMO-protein ligase RanBP2	dgr:Dgri_GH22584	Genetic Information Processing;Translation;RNA transport	0
FF38_10025	path:ko03013	K01164	ribonuclease P/MRP protein subunit POP1 [EC:3.1.26.5]	dgr:Dgri_GH12857	Genetic Information Processing;Translation;RNA transport	0
FF38_10276	path:ko03013	K03240	translation initiation factor eIF-2B subunit epsilon	dya:Dyak_GE16994	Genetic Information Processing;Translation;RNA transport	0
FF38_03233	path:ko03013	K14311	nuclear pore complex protein Nup188	dgr:Dgri_GH19959	Genetic Information Processing;Translation;RNA transport	0
FF38_07530	path:ko03013	K03250	translation initiation factor 3 subunit E	dsi:Dsim_GD12442	Genetic Information Processing;Translation;RNA transport	0
FF38_00192	path:ko03013	K14327	regulator of nonsense transcripts 2	dan:Dana_GF20988	Genetic Information Processing;Translation;RNA transport	0
FF38_12319	path:ko03013	K13126	polyadenylate-binding protein	dmo:Dmoj_GI18654	Genetic Information Processing;Translation;RNA transport	0
FF38_13665	path:ko03013	K03254	translation initiation factor 3 subunit A	dsi:Dsim_GD19678	Genetic Information Processing;Translation;RNA transport	0
FF38_02437	path:ko03013	K14308	nuclear pore complex protein Nup54	der:Dere_GG22579	Genetic Information Processing;Translation;RNA transport	0
FF38_00833	path:ko03013	K00974	tRNA nucleotidyltransferase (CCA-adding enzyme) [EC:2.7.7.72 3.1.3.- 3.1.4.-]	dvi:Dvir_GJ23286	Genetic Information Processing;Translation;RNA transport	0
FF38_11647	path:ko03013	K14297	nuclear pore complex protein Nup98-Nup96	dvi:Dvir_GJ24642	Genetic Information Processing;Translation;RNA transport	0
FF38_00481	path:ko03013	K14317	nuclear pore complex protein Nup214	dya:Dyak_GE11622	Genetic Information Processing;Translation;RNA transport	0
FF38_01797	path:ko03013	K07562	nonsense-mediated mRNA decay protein 3	dgr:Dgri_GH17705	Genetic Information Processing;Translation;RNA transport	0
FF38_03827	path:ko03013	K14299	nucleoporin SEH1	dwi:Dwil_GK21742	Genetic Information Processing;Translation;RNA transport	0
FF38_07930	path:ko03013	K03680	translation initiation factor eIF-2B subunit delta	dvi:Dvir_GJ22361	Genetic Information Processing;Translation;RNA transport	0
FF38_09085	path:ko03013	K14312	nuclear pore complex protein Nup155	dya:Dyak_GE18504	Genetic Information Processing;Translation;RNA transport	0
FF38_01790	path:ko03013	K07562	nonsense-mediated mRNA decay protein 3	der:Dere_GG12643	Genetic Information Processing;Translation;RNA transport	0
FF38_06365	path:ko03013	K03249	translation initiation factor 3 subunit F	dvi:Dvir_GJ23292	Genetic Information Processing;Translation;RNA transport	0
FF38_02890	path:ko03013	K12812	ATP-dependent RNA helicase UAP56/SUB2 [EC:3.6.4.13]	dya:Dyak_GE18993	Genetic Information Processing;Translation;RNA transport	0
FF38_13592	path:ko03013	K03260	translation initiation factor 4G	dpe:Dper_GL15607	Genetic Information Processing;Translation;RNA transport	0
FF38_09983	path:ko03013	K03241	translation initiation factor eIF-2B subunit gamma	dwi:Dwil_GK23030	Genetic Information Processing;Translation;RNA transport	0
FF38_11062	path:ko03013	K05749	cytoplasmic FMR1 interacting protein	dwi:Dwil_GK11135	Genetic Information Processing;Translation;RNA transport	0
FF38_03612	path:ko03013	K03251	translation initiation factor 3 subunit D	dgr:Dgri_GH17455	Genetic Information Processing;Translation;RNA transport	0
FF38_12113	path:ko03013	K13137	serine-threonine kinase receptor-associated protein	dgr:Dgri_GH20440	Genetic Information Processing;Translation;RNA transport	0
FF38_10175	path:ko03013	K14293	importin subunit beta-1	dgr:Dgri_GH10879	Genetic Information Processing;Translation;RNA transport	0
FF38_07624	path:ko03013	K14301	nuclear pore complex protein Nup107	dya:Dyak_GE13395	Genetic Information Processing;Translation;RNA transport	0
FF38_01532	path:ko03013	K12882	nuclear cap-binding protein subunit 1	dwi:Dwil_GK25785	Genetic Information Processing;Translation;RNA transport	0
FF38_03711	path:ko03013	K03260	translation initiation factor 4G	dya:Dyak_GE14497	Genetic Information Processing;Translation;RNA transport	0
FF38_14293	path:ko03013	K03246	translation initiation factor 3 subunit I	dan:Dana_GF23646	Genetic Information Processing;Translation;RNA transport	0
FF38_08123	path:ko03013	K03754	translation initiation factor eIF-2B subunit beta	dsi:Dsim_GD16616	Genetic Information Processing;Translation;RNA transport	0
FF38_06471	path:ko03013	K03252	translation initiation factor 3 subunit C	dpo:Dpse_GA18551	Genetic Information Processing;Translation;RNA transport	0
FF38_07979	path:ko03013	K12879	THO complex subunit 2	dya:Dyak_GE15227	Genetic Information Processing;Translation;RNA transport	0
FF38_13472	path:ko00250	K00261	glutamate dehydrogenase (NAD(P)+) [EC:1.4.1.3]	dan:Dana_GF17976	Metabolism;Amino acid metabolism;Alanine, aspartate and glutamate metabolism	0
FF38_13265	path:ko00250	K01953	asparagine synthase (glutamine-hydrolysing) [EC:6.3.5.4]	der:Dere_GG16161	Metabolism;Amino acid metabolism;Alanine, aspartate and glutamate metabolism	0
FF38_09302	path:ko00250	K00294	1-pyrroline-5-carboxylate dehydrogenase [EC:1.2.1.88]	dwi:Dwil_GK12188	Metabolism;Amino acid metabolism;Alanine, aspartate and glutamate metabolism	0
FF38_10334	path:ko00250	K00820	glucosamine--fructose-6-phosphate aminotransferase (isomerizing) [EC:2.6.1.16]	dgr:Dgri_GH20131	Metabolism;Amino acid metabolism;Alanine, aspartate and glutamate metabolism	0
FF38_06238	path:ko00250	K00264	glutamate synthase (NADPH/NADH) [EC:1.4.1.13 1.4.1.14]	dmo:Dmoj_GI11930	Metabolism;Amino acid metabolism;Alanine, aspartate and glutamate metabolism	0
FF38_05334	path:ko00250	K00814	alanine transaminase [EC:2.6.1.2]	dwi:Dwil_GK17070	Metabolism;Amino acid metabolism;Alanine, aspartate and glutamate metabolism	0
FF38_03235	path:ko00250	K01425	glutaminase [EC:3.5.1.2]	dse:Dsec_GM20343	Metabolism;Amino acid metabolism;Alanine, aspartate and glutamate metabolism	0
FF38_01116	path:ko00250	K00264	glutamate synthase (NADPH/NADH) [EC:1.4.1.13 1.4.1.14]	dwi:Dwil_GK12671	Metabolism;Amino acid metabolism;Alanine, aspartate and glutamate metabolism	0
FF38_11323	path:ko00250	K01755	argininosuccinate lyase [EC:4.3.2.1]	dmo:Dmoj_GI12353	Metabolism;Amino acid metabolism;Alanine, aspartate and glutamate metabolism	0
FF38_05553	path:ko00250	K00827	alanine-glyoxylate transaminase / (R)-3-amino-2-methylpropionate-pyruvate transaminase [EC:2.6.1.44 2.6.1.40]	dvi:Dvir_GJ13565	Metabolism;Amino acid metabolism;Alanine, aspartate and glutamate metabolism	0
FF38_12179	path:ko00250	K01940	argininosuccinate synthase [EC:6.3.4.5]	dvi:Dvir_GJ11071	Metabolism;Amino acid metabolism;Alanine, aspartate and glutamate metabolism	0
FF38_11689	path:ko00250	K00139	succinate-semialdehyde dehydrogenase [EC:1.2.1.24]	dpo:Dpse_GA18355	Metabolism;Amino acid metabolism;Alanine, aspartate and glutamate metabolism	0
FF38_04857	path:ko00250	K00830	alanine-glyoxylate transaminase / serine-glyoxylate transaminase / serine-pyruvate transaminase [EC:2.6.1.44 2.6.1.45 2.6.1.51]	dwi:Dwil_GK20138	Metabolism;Amino acid metabolism;Alanine, aspartate and glutamate metabolism	0
FF38_02125	path:ko00250	K01915	glutamine synthetase [EC:6.3.1.2]	dvi:Dvir_GJ15245	Metabolism;Amino acid metabolism;Alanine, aspartate and glutamate metabolism	0
FF38_01970	path:ko00250	K01756	adenylosuccinate lyase [EC:4.3.2.2]	dvi:Dvir_GJ14098	Metabolism;Amino acid metabolism;Alanine, aspartate and glutamate metabolism	0
FF38_04533	path:ko00250	K01580	glutamate decarboxylase [EC:4.1.1.15]	dse:Dsec_GM15264	Metabolism;Amino acid metabolism;Alanine, aspartate and glutamate metabolism	0
FF38_07849	path:ko00250	K00294	1-pyrroline-5-carboxylate dehydrogenase [EC:1.2.1.88]	aag:AaeL_AAEL005422	Metabolism;Amino acid metabolism;Alanine, aspartate and glutamate metabolism	0
FF38_13679	path:ko00250	K01915	glutamine synthetase [EC:6.3.1.2]	dvi:Dvir_GJ16218	Metabolism;Amino acid metabolism;Alanine, aspartate and glutamate metabolism	0
FF38_12568	path:ko00250	K01939	adenylosuccinate synthase [EC:6.3.4.4]	dpo:Dpse_GA14431	Metabolism;Amino acid metabolism;Alanine, aspartate and glutamate metabolism	0
FF38_11856	path:ko00250	K00261	glutamate dehydrogenase (NAD(P)+) [EC:1.4.1.3]	dpe:Dper_GL23033	Metabolism;Amino acid metabolism;Alanine, aspartate and glutamate metabolism	0
FF38_00410	path:ko00250	K00820	glucosamine--fructose-6-phosphate aminotransferase (isomerizing) [EC:2.6.1.16]	dse:Dsec_GM16296	Metabolism;Amino acid metabolism;Alanine, aspartate and glutamate metabolism	0
FF38_01743	path:ko00250	K00272	D-aspartate oxidase [EC:1.4.3.1]	dya:Dyak_GE13080	Metabolism;Amino acid metabolism;Alanine, aspartate and glutamate metabolism	0
FF38_13224	path:ko00250	K11540	carbamoyl-phosphate synthase / aspartate carbamoyltransferase / dihydroorotase [EC:6.3.5.5 2.1.3.2 3.5.2.3]	dvi:Dvir_GJ18689	Metabolism;Amino acid metabolism;Alanine, aspartate and glutamate metabolism	0
FF38_05902	path:ko00250	K14454	aspartate aminotransferase, cytoplasmic [EC:2.6.1.1]	dmo:Dmoj_GI18831	Metabolism;Amino acid metabolism;Alanine, aspartate and glutamate metabolism	0
FF38_10489	path:ko00250	K14455	aspartate aminotransferase, mitochondrial [EC:2.6.1.1]	dvi:Dvir_GJ17439	Metabolism;Amino acid metabolism;Alanine, aspartate and glutamate metabolism	0
FF38_14190	path:ko00250	K00764	amidophosphoribosyltransferase [EC:2.4.2.14]	dme:Dmel_CG10078	Metabolism;Amino acid metabolism;Alanine, aspartate and glutamate metabolism	0
FF38_00259	path:ko00250	K00764	amidophosphoribosyltransferase [EC:2.4.2.14]	dan:Dana_GF16846	Metabolism;Amino acid metabolism;Alanine, aspartate and glutamate metabolism	0
FF38_02188	path:ko00250	K13524	4-aminobutyrate aminotransferase / (S)-3-amino-2-methylpropionate transaminase [EC:2.6.1.19 2.6.1.22]	dwi:Dwil_GK20289	Metabolism;Amino acid metabolism;Alanine, aspartate and glutamate metabolism	0
FF38_01384	path:ko00330	K14677	aminoacylase [EC:3.5.1.14]	dvi:Dvir_GJ24611	Metabolism;Amino acid metabolism;Arginine and proline metabolism	0
FF38_00131	path:ko00330	K11142	cytosol aminopeptidase [EC:3.4.11.1 3.4.11.5]	dwi:Dwil_GK13093	Metabolism;Amino acid metabolism;Arginine and proline metabolism	0
FF38_13472	path:ko00330	K00261	glutamate dehydrogenase (NAD(P)+) [EC:1.4.1.3]	dan:Dana_GF17976	Metabolism;Amino acid metabolism;Arginine and proline metabolism	0
FF38_01389	path:ko00330	K14677	aminoacylase [EC:3.5.1.14]	dpe:Dper_GL23825	Metabolism;Amino acid metabolism;Arginine and proline metabolism	0
FF38_09302	path:ko00330	K00294	1-pyrroline-5-carboxylate dehydrogenase [EC:1.2.1.88]	dwi:Dwil_GK12188	Metabolism;Amino acid metabolism;Arginine and proline metabolism	0
FF38_00701	path:ko00330	K12657	delta-1-pyrroline-5-carboxylate synthetase [EC:2.7.2.11 1.2.1.41]	dan:Dana_GF10939	Metabolism;Amino acid metabolism;Arginine and proline metabolism	0
FF38_09284	path:ko00330	K14085	aldehyde dehydrogenase family 7 member A1 [EC:1.2.1.31 1.2.1.8 1.2.1.3]	dvi:Dvir_GJ11906	Metabolism;Amino acid metabolism;Arginine and proline metabolism	0
FF38_00444	path:ko00330	K00128	aldehyde dehydrogenase (NAD+) [EC:1.2.1.3]	dwi:Dwil_GK12053	Metabolism;Amino acid metabolism;Arginine and proline metabolism	0
FF38_00108	path:ko00330	K00472	prolyl 4-hydroxylase [EC:1.14.11.2]	dvi:Dvir_GJ24502	Metabolism;Amino acid metabolism;Arginine and proline metabolism	0
FF38_03235	path:ko00330	K01425	glutaminase [EC:3.5.1.2]	dse:Dsec_GM20343	Metabolism;Amino acid metabolism;Arginine and proline metabolism	0
FF38_06795	path:ko00330	K00274	monoamine oxidase [EC:1.4.3.4]	ame:551871	Metabolism;Amino acid metabolism;Arginine and proline metabolism	0
FF38_06800	path:ko00330	K00274	monoamine oxidase [EC:1.4.3.4]	ame:551871	Metabolism;Amino acid metabolism;Arginine and proline metabolism	0
FF38_08680	path:ko00330	K08660	cytosolic nonspecific dipeptidase [EC:3.4.13.18]	der:Dere_GG23176	Metabolism;Amino acid metabolism;Arginine and proline metabolism	0
FF38_10960	path:ko00330	K01581	ornithine decarboxylase [EC:4.1.1.17]	dpo:Dpse_GA21280	Metabolism;Amino acid metabolism;Arginine and proline metabolism	0
FF38_11323	path:ko00330	K01755	argininosuccinate lyase [EC:4.3.2.1]	dmo:Dmoj_GI12353	Metabolism;Amino acid metabolism;Arginine and proline metabolism	0
FF38_07618	path:ko00330	K13253	nitric-oxide synthase, invertebrate [EC:1.14.13.39]	dwi:Dwil_GK23979	Metabolism;Amino acid metabolism;Arginine and proline metabolism	0
FF38_05715	path:ko00330	K00819	ornithine--oxo-acid transaminase [EC:2.6.1.13]	dpo:Dpse_GA21318	Metabolism;Amino acid metabolism;Arginine and proline metabolism	0
FF38_12179	path:ko00330	K01940	argininosuccinate synthase [EC:6.3.4.5]	dvi:Dvir_GJ11071	Metabolism;Amino acid metabolism;Arginine and proline metabolism	0
FF38_00319	path:ko00330	K08660	cytosolic nonspecific dipeptidase [EC:3.4.13.18]	dvi:Dvir_GJ14978	Metabolism;Amino acid metabolism;Arginine and proline metabolism	0
FF38_02125	path:ko00330	K01915	glutamine synthetase [EC:6.3.1.2]	dvi:Dvir_GJ15245	Metabolism;Amino acid metabolism;Arginine and proline metabolism	0
FF38_07849	path:ko00330	K00294	1-pyrroline-5-carboxylate dehydrogenase [EC:1.2.1.88]	aag:AaeL_AAEL005422	Metabolism;Amino acid metabolism;Arginine and proline metabolism	0
FF38_13679	path:ko00330	K01915	glutamine synthetase [EC:6.3.1.2]	dvi:Dvir_GJ16218	Metabolism;Amino acid metabolism;Arginine and proline metabolism	0
FF38_11856	path:ko00330	K00261	glutamate dehydrogenase (NAD(P)+) [EC:1.4.1.3]	dpe:Dper_GL23033	Metabolism;Amino acid metabolism;Arginine and proline metabolism	0
FF38_13501	path:ko00330	K00274	monoamine oxidase [EC:1.4.3.4]	ame:551871	Metabolism;Amino acid metabolism;Arginine and proline metabolism	0
FF38_05902	path:ko00330	K14454	aspartate aminotransferase, cytoplasmic [EC:2.6.1.1]	dmo:Dmoj_GI18831	Metabolism;Amino acid metabolism;Arginine and proline metabolism	0
FF38_10489	path:ko00330	K14455	aspartate aminotransferase, mitochondrial [EC:2.6.1.1]	dvi:Dvir_GJ17439	Metabolism;Amino acid metabolism;Arginine and proline metabolism	0
FF38_04514	path:ko00330	K00128	aldehyde dehydrogenase (NAD+) [EC:1.2.1.3]	dya:Dyak_GE18837	Metabolism;Amino acid metabolism;Arginine and proline metabolism	0
FF38_14165	path:ko00330	K00802	spermine synthase [EC:2.5.1.22]	dvi:Dvir_GJ12230	Metabolism;Amino acid metabolism;Arginine and proline metabolism	0
FF38_07620	path:ko00330	K13253	nitric-oxide synthase, invertebrate [EC:1.14.13.39]	dmo:Dmoj_GI17812	Metabolism;Amino acid metabolism;Arginine and proline metabolism	0
FF38_01513	path:ko00330	K00934	arginine kinase [EC:2.7.3.3]	dme:Dmel_CG4546	Metabolism;Amino acid metabolism;Arginine and proline metabolism	0
FF38_05441	path:ko00270	K01251	adenosylhomocysteinase [EC:3.3.1.1]	dan:Dana_GF10239	Metabolism;Amino acid metabolism;Cysteine and methionine metabolism	0
FF38_13900	path:ko00270	K01697	cystathionine beta-synthase [EC:4.2.1.22]	dvi:Dvir_GJ24676	Metabolism;Amino acid metabolism;Cysteine and methionine metabolism	0
FF38_10920	path:ko00270	K00815	tyrosine aminotransferase [EC:2.6.1.5]	dan:Dana_GF22556	Metabolism;Amino acid metabolism;Cysteine and methionine metabolism	0
FF38_08065	path:ko00270	K00547	homocysteine S-methyltransferase [EC:2.1.1.10]	dpe:Dper_GL19626	Metabolism;Amino acid metabolism;Cysteine and methionine metabolism	0
FF38_11069	path:ko00270	K08963	methylthioribose-1-phosphate isomerase [EC:5.3.1.23]	dmo:Dmoj_GI10562	Metabolism;Amino acid metabolism;Cysteine and methionine metabolism	0
FF38_09019	path:ko00270	K00789	S-adenosylmethionine synthetase [EC:2.5.1.6]	dwi:Dwil_GK24606	Metabolism;Amino acid metabolism;Cysteine and methionine metabolism	0
FF38_02114	path:ko00270	K01251	adenosylhomocysteinase [EC:3.3.1.1]	dwi:Dwil_GK19859	Metabolism;Amino acid metabolism;Cysteine and methionine metabolism	0
FF38_02166	path:ko00270	K01758	cystathionine gamma-lyase [EC:4.4.1.1]	dvi:Dvir_GJ15425	Metabolism;Amino acid metabolism;Cysteine and methionine metabolism	0
FF38_05902	path:ko00270	K14454	aspartate aminotransferase, cytoplasmic [EC:2.6.1.1]	dmo:Dmoj_GI18831	Metabolism;Amino acid metabolism;Cysteine and methionine metabolism	0
FF38_10489	path:ko00270	K14455	aspartate aminotransferase, mitochondrial [EC:2.6.1.1]	dvi:Dvir_GJ17439	Metabolism;Amino acid metabolism;Cysteine and methionine metabolism	0
FF38_00001	path:ko00270	K00016	L-lactate dehydrogenase [EC:1.1.1.27]	dvi:Dvir_GJ11996	Metabolism;Amino acid metabolism;Cysteine and methionine metabolism	0
FF38_01958	path:ko00270	K01251	adenosylhomocysteinase [EC:3.3.1.1]	dvi:Dvir_GJ13390	Metabolism;Amino acid metabolism;Cysteine and methionine metabolism	0
FF38_14165	path:ko00270	K00802	spermine synthase [EC:2.5.1.22]	dvi:Dvir_GJ12230	Metabolism;Amino acid metabolism;Cysteine and methionine metabolism	0
FF38_11724	path:ko00260	K00831	phosphoserine aminotransferase [EC:2.6.1.52]	dan:Dana_GF16606	Metabolism;Amino acid metabolism;Glycine, serine and threonine metabolism	0
FF38_10876	path:ko00260	K00605	aminomethyltransferase [EC:2.1.2.10]	dwi:Dwil_GK14613	Metabolism;Amino acid metabolism;Glycine, serine and threonine metabolism	0
FF38_11032	path:ko00260	K15789	threonine 3-dehydrogenase [EC:1.1.1.103]	dan:Dana_GF10346	Metabolism;Amino acid metabolism;Glycine, serine and threonine metabolism	0
FF38_08265	path:ko00260	K00108	choline dehydrogenase [EC:1.1.99.1]	dpo:Dpse_GA11047	Metabolism;Amino acid metabolism;Glycine, serine and threonine metabolism	0
FF38_02389	path:ko00260	K00639	glycine C-acetyltransferase [EC:2.3.1.29]	dgr:Dgri_GH16379	Metabolism;Amino acid metabolism;Glycine, serine and threonine metabolism	0
FF38_09284	path:ko00260	K14085	aldehyde dehydrogenase family 7 member A1 [EC:1.2.1.31 1.2.1.8 1.2.1.3]	dvi:Dvir_GJ11906	Metabolism;Amino acid metabolism;Glycine, serine and threonine metabolism	0
FF38_13900	path:ko00260	K01697	cystathionine beta-synthase [EC:4.2.1.22]	dvi:Dvir_GJ24676	Metabolism;Amino acid metabolism;Glycine, serine and threonine metabolism	0
FF38_06795	path:ko00260	K00274	monoamine oxidase [EC:1.4.3.4]	ame:551871	Metabolism;Amino acid metabolism;Glycine, serine and threonine metabolism	0
FF38_06800	path:ko00260	K00274	monoamine oxidase [EC:1.4.3.4]	ame:551871	Metabolism;Amino acid metabolism;Glycine, serine and threonine metabolism	0
FF38_05553	path:ko00260	K00827	alanine-glyoxylate transaminase / (R)-3-amino-2-methylpropionate-pyruvate transaminase [EC:2.6.1.44 2.6.1.40]	dvi:Dvir_GJ13565	Metabolism;Amino acid metabolism;Glycine, serine and threonine metabolism	0
FF38_11554	path:ko00260	K00314	sarcosine dehydrogenase [EC:1.5.8.3]	dvi:Dvir_GJ20980	Metabolism;Amino acid metabolism;Glycine, serine and threonine metabolism	0
FF38_09261	path:ko00260	K00108	choline dehydrogenase [EC:1.1.99.1]	dpo:Dpse_GA22681	Metabolism;Amino acid metabolism;Glycine, serine and threonine metabolism	0
FF38_04857	path:ko00260	K00830	alanine-glyoxylate transaminase / serine-glyoxylate transaminase / serine-pyruvate transaminase [EC:2.6.1.44 2.6.1.45 2.6.1.51]	dwi:Dwil_GK20138	Metabolism;Amino acid metabolism;Glycine, serine and threonine metabolism	0
FF38_00349	path:ko00260	K00108	choline dehydrogenase [EC:1.1.99.1]	cqu:CpipJ_CPIJ007618	Metabolism;Amino acid metabolism;Glycine, serine and threonine metabolism	0
FF38_10331	path:ko00260	K00552	glycine N-methyltransferase [EC:2.1.1.20]	dwi:Dwil_GK13726	Metabolism;Amino acid metabolism;Glycine, serine and threonine metabolism	0
FF38_09000	path:ko00260	K01754	threonine dehydratase [EC:4.3.1.19]	dan:Dana_GF17208	Metabolism;Amino acid metabolism;Glycine, serine and threonine metabolism	0
FF38_09263	path:ko00260	K00108	choline dehydrogenase [EC:1.1.99.1]	dan:Dana_GF19429	Metabolism;Amino acid metabolism;Glycine, serine and threonine metabolism	0
FF38_11750	path:ko00260	K00281	glycine dehydrogenase [EC:1.4.4.2]	dan:Dana_GF17458	Metabolism;Amino acid metabolism;Glycine, serine and threonine metabolism	0
FF38_04911	path:ko00260	K00600	glycine hydroxymethyltransferase [EC:2.1.2.1]	aag:AaeL_AAEL002510	Metabolism;Amino acid metabolism;Glycine, serine and threonine metabolism	0
FF38_13501	path:ko00260	K00274	monoamine oxidase [EC:1.4.3.4]	ame:551871	Metabolism;Amino acid metabolism;Glycine, serine and threonine metabolism	0
FF38_07585	path:ko00260	K00058	D-3-phosphoglycerate dehydrogenase [EC:1.1.1.95]	dmo:Dmoj_GI18148	Metabolism;Amino acid metabolism;Glycine, serine and threonine metabolism	0
FF38_02166	path:ko00260	K01758	cystathionine gamma-lyase [EC:4.4.1.1]	dvi:Dvir_GJ15425	Metabolism;Amino acid metabolism;Glycine, serine and threonine metabolism	0
FF38_13207	path:ko00260	K00382	dihydrolipoamide dehydrogenase [EC:1.8.1.4]	dwi:Dwil_GK12667	Metabolism;Amino acid metabolism;Glycine, serine and threonine metabolism	0
FF38_00834	path:ko00260	K00049	glyoxylate/hydroxypyruvate reductase [EC:1.1.1.79 1.1.1.81]	dwi:Dwil_GK13923	Metabolism;Amino acid metabolism;Glycine, serine and threonine metabolism	0
FF38_09268	path:ko00260	K00108	choline dehydrogenase [EC:1.1.99.1]	dan:Dana_GF19426	Metabolism;Amino acid metabolism;Glycine, serine and threonine metabolism	0
FF38_10046	path:ko00260	K00643	5-aminolevulinate synthase [EC:2.3.1.37]	dme:Dmel_CG3017	Metabolism;Amino acid metabolism;Glycine, serine and threonine metabolism	0
FF38_03833	path:ko00340	K01590	histidine decarboxylase [EC:4.1.1.22]	dpe:Dper_GL11582	Metabolism;Amino acid metabolism;Histidine metabolism	0
FF38_01326	path:ko00340	K01593	aromatic-L-amino-acid decarboxylase [EC:4.1.1.28]	dgr:Dgri_GH13483	Metabolism;Amino acid metabolism;Histidine metabolism	0
FF38_09284	path:ko00340	K14085	aldehyde dehydrogenase family 7 member A1 [EC:1.2.1.31 1.2.1.8 1.2.1.3]	dvi:Dvir_GJ11906	Metabolism;Amino acid metabolism;Histidine metabolism	0
FF38_00444	path:ko00340	K00128	aldehyde dehydrogenase (NAD+) [EC:1.2.1.3]	dwi:Dwil_GK12053	Metabolism;Amino acid metabolism;Histidine metabolism	0
FF38_06795	path:ko00340	K00274	monoamine oxidase [EC:1.4.3.4]	ame:551871	Metabolism;Amino acid metabolism;Histidine metabolism	0
FF38_06800	path:ko00340	K00274	monoamine oxidase [EC:1.4.3.4]	ame:551871	Metabolism;Amino acid metabolism;Histidine metabolism	0
FF38_08680	path:ko00340	K08660	cytosolic nonspecific dipeptidase [EC:3.4.13.18]	der:Dere_GG23176	Metabolism;Amino acid metabolism;Histidine metabolism	0
FF38_09993	path:ko00340	K01593	aromatic-L-amino-acid decarboxylase [EC:4.1.1.28]	aag:AaeL_AAEL003475	Metabolism;Amino acid metabolism;Histidine metabolism	0
FF38_00319	path:ko00340	K08660	cytosolic nonspecific dipeptidase [EC:3.4.13.18]	dvi:Dvir_GJ14978	Metabolism;Amino acid metabolism;Histidine metabolism	0
FF38_03395	path:ko00340	K01663	glutamine amidotransferase / cyclase [EC:2.4.2.- 4.1.3.-]	ztr:MYCGRDRAFT_43769	Metabolism;Amino acid metabolism;Histidine metabolism	0
FF38_13501	path:ko00340	K00274	monoamine oxidase [EC:1.4.3.4]	ame:551871	Metabolism;Amino acid metabolism;Histidine metabolism	0
FF38_04514	path:ko00340	K00128	aldehyde dehydrogenase (NAD+) [EC:1.2.1.3]	dya:Dyak_GE18837	Metabolism;Amino acid metabolism;Histidine metabolism	0
FF38_09991	path:ko00340	K01593	aromatic-L-amino-acid decarboxylase [EC:4.1.1.28]	tca:661480	Metabolism;Amino acid metabolism;Histidine metabolism	0
FF38_09284	path:ko00300	K14085	aldehyde dehydrogenase family 7 member A1 [EC:1.2.1.31 1.2.1.8 1.2.1.3]	dvi:Dvir_GJ11906	Metabolism;Amino acid metabolism;Lysine biosynthesis	0
FF38_08075	path:ko00310	K07515	enoyl-CoA hydratase / long-chain 3-hydroxyacyl-CoA dehydrogenase [EC:4.2.1.17 1.1.1.211]	dvi:Dvir_GJ17917	Metabolism;Amino acid metabolism;Lysine degradation	0
FF38_04390	path:ko00310	K11419	histone-lysine N-methyltransferase SUV39H [EC:2.1.1.43]	dya:Dyak_GE26397	Metabolism;Amino acid metabolism;Lysine degradation	0
FF38_09284	path:ko00310	K14085	aldehyde dehydrogenase family 7 member A1 [EC:1.2.1.31 1.2.1.8 1.2.1.3]	dvi:Dvir_GJ11906	Metabolism;Amino acid metabolism;Lysine degradation	0
FF38_00444	path:ko00310	K00128	aldehyde dehydrogenase (NAD+) [EC:1.2.1.3]	dwi:Dwil_GK12053	Metabolism;Amino acid metabolism;Lysine degradation	0
FF38_00686	path:ko00310	K11703	collagen beta-1,O-galactosyltransferase [EC:2.4.1.50]	dpo:Dpse_GA16561	Metabolism;Amino acid metabolism;Lysine degradation	0
FF38_08453	path:ko00310	K09188	histone-lysine N-methyltransferase MLL3 [EC:2.1.1.43]	ame:411466	Metabolism;Amino acid metabolism;Lysine degradation	0
FF38_10388	path:ko00310	K13647	procollagen-lysine,2-oxoglutarate 5-dioxygenase, invertebrate [EC:1.14.11.4]	der:Dere_GG13929	Metabolism;Amino acid metabolism;Lysine degradation	0
FF38_02504	path:ko00310	K09186	histone-lysine N-methyltransferase MLL1 [EC:2.1.1.43]	der:Dere_GG21380	Metabolism;Amino acid metabolism;Lysine degradation	0
FF38_09578	path:ko00310	K00164	2-oxoglutarate dehydrogenase E1 component [EC:1.2.4.2]	dmo:Dmoj_GI13269	Metabolism;Amino acid metabolism;Lysine degradation	0
FF38_09623	path:ko00310	K06101	histone-lysine N-methyltransferase ASH1L [EC:2.1.1.43]	dse:Dsec_GM17444	Metabolism;Amino acid metabolism;Lysine degradation	0
FF38_04442	path:ko00310	K11422	histone-lysine N-methyltransferase SETD1 [EC:2.1.1.43]	dvi:Dvir_GJ23622	Metabolism;Amino acid metabolism;Lysine degradation	0
FF38_02475	path:ko00310	K00626	acetyl-CoA C-acetyltransferase [EC:2.3.1.9]	dme:Dmel_CG9149	Metabolism;Amino acid metabolism;Lysine degradation	0
FF38_04564	path:ko00310	K11427	histone-lysine N-methyltransferase, H3 lysine-79 specific [EC:2.1.1.43]	dan:Dana_GF18361	Metabolism;Amino acid metabolism;Lysine degradation	0
FF38_05933	path:ko00310	K00252	glutaryl-CoA dehydrogenase [EC:1.3.8.6]	dgr:Dgri_GH13244	Metabolism;Amino acid metabolism;Lysine degradation	0
FF38_02981	path:ko00310	K11421	histone-lysine N-methyltransferase SETDB [EC:2.1.1.43]	dgr:Dgri_GH21540	Metabolism;Amino acid metabolism;Lysine degradation	0
FF38_00176	path:ko00310	K00626	acetyl-CoA C-acetyltransferase [EC:2.3.1.9]	dmo:Dmoj_GI15420	Metabolism;Amino acid metabolism;Lysine degradation	0
FF38_11485	path:ko00310	K09188	histone-lysine N-methyltransferase MLL3 [EC:2.1.1.43]	aga:AgaP_AGAP011192	Metabolism;Amino acid metabolism;Lysine degradation	0
FF38_06204	path:ko00310	K06101	histone-lysine N-methyltransferase ASH1L [EC:2.1.1.43]	dya:Dyak_GE22484	Metabolism;Amino acid metabolism;Lysine degradation	0
FF38_02955	path:ko00310	K14157	alpha-aminoadipic semialdehyde synthase [EC:1.5.1.8 1.5.1.9]	dwi:Dwil_GK15303	Metabolism;Amino acid metabolism;Lysine degradation	0
FF38_00891	path:ko00310	K11423	histone-lysine N-methyltransferase SETD2 [EC:2.1.1.43]	dvi:Dvir_GJ13235	Metabolism;Amino acid metabolism;Lysine degradation	0
FF38_04514	path:ko00310	K00128	aldehyde dehydrogenase (NAD+) [EC:1.2.1.3]	dya:Dyak_GE18837	Metabolism;Amino acid metabolism;Lysine degradation	0
FF38_06525	path:ko00310	K00471	gamma-butyrobetaine dioxygenase [EC:1.14.11.1]	dmo:Dmoj_GI14867	Metabolism;Amino acid metabolism;Lysine degradation	0
FF38_06920	path:ko00360	K00457	4-hydroxyphenylpyruvate dioxygenase [EC:1.13.11.27]	dya:Dyak_GE22742	Metabolism;Amino acid metabolism;Phenylalanine metabolism	0
FF38_01326	path:ko00360	K01593	aromatic-L-amino-acid decarboxylase [EC:4.1.1.28]	dgr:Dgri_GH13483	Metabolism;Amino acid metabolism;Phenylalanine metabolism	0
FF38_08703	path:ko00360	K00500	phenylalanine-4-hydroxylase [EC:1.14.16.1]	dmo:Dmoj_GI13137	Metabolism;Amino acid metabolism;Phenylalanine metabolism	0
FF38_06795	path:ko00360	K00274	monoamine oxidase [EC:1.4.3.4]	ame:551871	Metabolism;Amino acid metabolism;Phenylalanine metabolism	0
FF38_06800	path:ko00360	K00274	monoamine oxidase [EC:1.4.3.4]	ame:551871	Metabolism;Amino acid metabolism;Phenylalanine metabolism	0
FF38_09993	path:ko00360	K01593	aromatic-L-amino-acid decarboxylase [EC:4.1.1.28]	aag:AaeL_AAEL003475	Metabolism;Amino acid metabolism;Phenylalanine metabolism	0
FF38_10920	path:ko00360	K00815	tyrosine aminotransferase [EC:2.6.1.5]	dan:Dana_GF22556	Metabolism;Amino acid metabolism;Phenylalanine metabolism	0
FF38_13501	path:ko00360	K00274	monoamine oxidase [EC:1.4.3.4]	ame:551871	Metabolism;Amino acid metabolism;Phenylalanine metabolism	0
FF38_05902	path:ko00360	K14454	aspartate aminotransferase, cytoplasmic [EC:2.6.1.1]	dmo:Dmoj_GI18831	Metabolism;Amino acid metabolism;Phenylalanine metabolism	0
FF38_10489	path:ko00360	K14455	aspartate aminotransferase, mitochondrial [EC:2.6.1.1]	dvi:Dvir_GJ17439	Metabolism;Amino acid metabolism;Phenylalanine metabolism	0
FF38_09991	path:ko00360	K01593	aromatic-L-amino-acid decarboxylase [EC:4.1.1.28]	tca:661480	Metabolism;Amino acid metabolism;Phenylalanine metabolism	0
FF38_08703	path:ko00400	K00500	phenylalanine-4-hydroxylase [EC:1.14.16.1]	dmo:Dmoj_GI13137	Metabolism;Amino acid metabolism;Phenylalanine, tyrosine and tryptophan biosynthesis	0
FF38_10920	path:ko00400	K00815	tyrosine aminotransferase [EC:2.6.1.5]	dan:Dana_GF22556	Metabolism;Amino acid metabolism;Phenylalanine, tyrosine and tryptophan biosynthesis	0
FF38_05902	path:ko00400	K14454	aspartate aminotransferase, cytoplasmic [EC:2.6.1.1]	dmo:Dmoj_GI18831	Metabolism;Amino acid metabolism;Phenylalanine, tyrosine and tryptophan biosynthesis	0
FF38_10489	path:ko00400	K14455	aspartate aminotransferase, mitochondrial [EC:2.6.1.1]	dvi:Dvir_GJ17439	Metabolism;Amino acid metabolism;Phenylalanine, tyrosine and tryptophan biosynthesis	0
FF38_11285	path:ko00380	K00486	kynurenine 3-monooxygenase [EC:1.14.13.9]	dgr:Dgri_GH21583	Metabolism;Amino acid metabolism;Tryptophan metabolism	0
FF38_01326	path:ko00380	K01593	aromatic-L-amino-acid decarboxylase [EC:4.1.1.28]	dgr:Dgri_GH13483	Metabolism;Amino acid metabolism;Tryptophan metabolism	0
FF38_08075	path:ko00380	K07515	enoyl-CoA hydratase / long-chain 3-hydroxyacyl-CoA dehydrogenase [EC:4.2.1.17 1.1.1.211]	dvi:Dvir_GJ17917	Metabolism;Amino acid metabolism;Tryptophan metabolism	0
FF38_07433	path:ko00380	K00502	tryptophan 5-monooxygenase [EC:1.14.16.4]	dan:Dana_GF10077	Metabolism;Amino acid metabolism;Tryptophan metabolism	0
FF38_09284	path:ko00380	K14085	aldehyde dehydrogenase family 7 member A1 [EC:1.2.1.31 1.2.1.8 1.2.1.3]	dvi:Dvir_GJ11906	Metabolism;Amino acid metabolism;Tryptophan metabolism	0
FF38_00444	path:ko00380	K00128	aldehyde dehydrogenase (NAD+) [EC:1.2.1.3]	dwi:Dwil_GK12053	Metabolism;Amino acid metabolism;Tryptophan metabolism	0
FF38_03458	path:ko00380	K03781	catalase [EC:1.11.1.6]	dya:Dyak_GE19975	Metabolism;Amino acid metabolism;Tryptophan metabolism	0
FF38_10036	path:ko00380	K00486	kynurenine 3-monooxygenase [EC:1.14.13.9]	dgr:Dgri_GH21583	Metabolism;Amino acid metabolism;Tryptophan metabolism	0
FF38_06795	path:ko00380	K00274	monoamine oxidase [EC:1.4.3.4]	ame:551871	Metabolism;Amino acid metabolism;Tryptophan metabolism	0
FF38_06800	path:ko00380	K00274	monoamine oxidase [EC:1.4.3.4]	ame:551871	Metabolism;Amino acid metabolism;Tryptophan metabolism	0
FF38_04575	path:ko00380	K00816	kynurenine---oxoglutarate transaminase / cysteine-S-conjugate beta-lyase / glutamine---phenylpyruvate transaminase [EC:2.6.1.7 4.4.1.13 2.6.1.64]	dpe:Dper_GL12368	Metabolism;Amino acid metabolism;Tryptophan metabolism	0
FF38_09993	path:ko00380	K01593	aromatic-L-amino-acid decarboxylase [EC:4.1.1.28]	aag:AaeL_AAEL003475	Metabolism;Amino acid metabolism;Tryptophan metabolism	0
FF38_09578	path:ko00380	K00164	2-oxoglutarate dehydrogenase E1 component [EC:1.2.4.2]	dmo:Dmoj_GI13269	Metabolism;Amino acid metabolism;Tryptophan metabolism	0
FF38_02475	path:ko00380	K00626	acetyl-CoA C-acetyltransferase [EC:2.3.1.9]	dme:Dmel_CG9149	Metabolism;Amino acid metabolism;Tryptophan metabolism	0
FF38_05933	path:ko00380	K00252	glutaryl-CoA dehydrogenase [EC:1.3.8.6]	dgr:Dgri_GH13244	Metabolism;Amino acid metabolism;Tryptophan metabolism	0
FF38_00176	path:ko00380	K00626	acetyl-CoA C-acetyltransferase [EC:2.3.1.9]	dmo:Dmoj_GI15420	Metabolism;Amino acid metabolism;Tryptophan metabolism	0
FF38_13501	path:ko00380	K00274	monoamine oxidase [EC:1.4.3.4]	ame:551871	Metabolism;Amino acid metabolism;Tryptophan metabolism	0
FF38_02322	path:ko00380	K00453	tryptophan 2,3-dioxygenase [EC:1.13.11.11]	dwi:Dwil_GK19977	Metabolism;Amino acid metabolism;Tryptophan metabolism	0
FF38_00869	path:ko00380	K03781	catalase [EC:1.11.1.6]	dwi:Dwil_GK12121	Metabolism;Amino acid metabolism;Tryptophan metabolism	0
FF38_04514	path:ko00380	K00128	aldehyde dehydrogenase (NAD+) [EC:1.2.1.3]	dya:Dyak_GE18837	Metabolism;Amino acid metabolism;Tryptophan metabolism	0
FF38_09991	path:ko00380	K01593	aromatic-L-amino-acid decarboxylase [EC:4.1.1.28]	tca:661480	Metabolism;Amino acid metabolism;Tryptophan metabolism	0
FF38_03885	path:ko00350	K00503	dopamine beta-monooxygenase [EC:1.14.17.1]	dmo:Dmoj_GI11219	Metabolism;Amino acid metabolism;Tyrosine metabolism	0
FF38_06920	path:ko00350	K00457	4-hydroxyphenylpyruvate dioxygenase [EC:1.13.11.27]	dya:Dyak_GE22742	Metabolism;Amino acid metabolism;Tyrosine metabolism	0
FF38_01326	path:ko00350	K01593	aromatic-L-amino-acid decarboxylase [EC:4.1.1.28]	dgr:Dgri_GH13483	Metabolism;Amino acid metabolism;Tyrosine metabolism	0
FF38_10015	path:ko00350	K00505	tyrosinase [EC:1.14.18.1]	dme:Dmel_CG42640	Metabolism;Amino acid metabolism;Tyrosine metabolism	0
FF38_09167	path:ko00350	K00501	tyrosine 3-monooxygenase [EC:1.14.16.2]	dgr:Dgri_GH15635	Metabolism;Amino acid metabolism;Tyrosine metabolism	0
FF38_10018	path:ko00350	K00505	tyrosinase [EC:1.14.18.1]	dme:Dmel_CG42640	Metabolism;Amino acid metabolism;Tyrosine metabolism	0
FF38_06795	path:ko00350	K00274	monoamine oxidase [EC:1.4.3.4]	ame:551871	Metabolism;Amino acid metabolism;Tyrosine metabolism	0
FF38_06800	path:ko00350	K00274	monoamine oxidase [EC:1.4.3.4]	ame:551871	Metabolism;Amino acid metabolism;Tyrosine metabolism	0
FF38_10014	path:ko00350	K00505	tyrosinase [EC:1.14.18.1]	dme:Dmel_CG42640	Metabolism;Amino acid metabolism;Tyrosine metabolism	0
FF38_05341	path:ko00350	K00505	tyrosinase [EC:1.14.18.1]	dpo:Dpse_GA19121	Metabolism;Amino acid metabolism;Tyrosine metabolism	0
FF38_07583	path:ko00350	K00451	homogentisate 1,2-dioxygenase [EC:1.13.11.5]	aag:AaeL_AAEL013637	Metabolism;Amino acid metabolism;Tyrosine metabolism	0
FF38_09993	path:ko00350	K01593	aromatic-L-amino-acid decarboxylase [EC:4.1.1.28]	aag:AaeL_AAEL003475	Metabolism;Amino acid metabolism;Tyrosine metabolism	0
FF38_10920	path:ko00350	K00815	tyrosine aminotransferase [EC:2.6.1.5]	dan:Dana_GF22556	Metabolism;Amino acid metabolism;Tyrosine metabolism	0
FF38_12927	path:ko00350	K00431	thyroid peroxidase [EC:1.11.1.8]	cin:100183311	Metabolism;Amino acid metabolism;Tyrosine metabolism	0
FF38_05340	path:ko00350	K00505	tyrosinase [EC:1.14.18.1]	dpo:Dpse_GA19121	Metabolism;Amino acid metabolism;Tyrosine metabolism	0
FF38_13501	path:ko00350	K00274	monoamine oxidase [EC:1.4.3.4]	ame:551871	Metabolism;Amino acid metabolism;Tyrosine metabolism	0
FF38_04387	path:ko00350	K00121	S-(hydroxymethyl)glutathione dehydrogenase / alcohol dehydrogenase [EC:1.1.1.284 1.1.1.1]	dsi:Dsim_GD20694	Metabolism;Amino acid metabolism;Tyrosine metabolism	0
FF38_05902	path:ko00350	K14454	aspartate aminotransferase, cytoplasmic [EC:2.6.1.1]	dmo:Dmoj_GI18831	Metabolism;Amino acid metabolism;Tyrosine metabolism	0
FF38_10489	path:ko00350	K14455	aspartate aminotransferase, mitochondrial [EC:2.6.1.1]	dvi:Dvir_GJ17439	Metabolism;Amino acid metabolism;Tyrosine metabolism	0
FF38_10019	path:ko00350	K00505	tyrosinase [EC:1.14.18.1]	dme:Dmel_CG42640	Metabolism;Amino acid metabolism;Tyrosine metabolism	0
FF38_10017	path:ko00350	K00505	tyrosinase [EC:1.14.18.1]	dme:Dmel_CG42640	Metabolism;Amino acid metabolism;Tyrosine metabolism	0
FF38_10974	path:ko00350	K00503	dopamine beta-monooxygenase [EC:1.14.17.1]	dpo:Dpse_GA11749	Metabolism;Amino acid metabolism;Tyrosine metabolism	0
FF38_09991	path:ko00350	K01593	aromatic-L-amino-acid decarboxylase [EC:4.1.1.28]	tca:661480	Metabolism;Amino acid metabolism;Tyrosine metabolism	0
FF38_13547	path:ko00290	K00826	branched-chain amino acid aminotransferase [EC:2.6.1.42]	dmo:Dmoj_GI15251	Metabolism;Amino acid metabolism;Valine, leucine and isoleucine biosynthesis	0
FF38_09000	path:ko00290	K01754	threonine dehydratase [EC:4.3.1.19]	dan:Dana_GF17208	Metabolism;Amino acid metabolism;Valine, leucine and isoleucine biosynthesis	0
FF38_14075	path:ko00280	K01969	3-methylcrotonyl-CoA carboxylase beta subunit [EC:6.4.1.4]	dpe:Dper_GL11118	Metabolism;Amino acid metabolism;Valine, leucine and isoleucine degradation	0
FF38_10092	path:ko00280	K00248	butyryl-CoA dehydrogenase [EC:1.3.8.1]	dwi:Dwil_GK22361	Metabolism;Amino acid metabolism;Valine, leucine and isoleucine degradation	0
FF38_01344	path:ko00280	K00020	3-hydroxyisobutyrate dehydrogenase [EC:1.1.1.31]	dme:Dmel_CG4747	Metabolism;Amino acid metabolism;Valine, leucine and isoleucine degradation	0
FF38_08075	path:ko00280	K07515	enoyl-CoA hydratase / long-chain 3-hydroxyacyl-CoA dehydrogenase [EC:4.2.1.17 1.1.1.211]	dvi:Dvir_GJ17917	Metabolism;Amino acid metabolism;Valine, leucine and isoleucine degradation	0
FF38_10053	path:ko00280	K07509	acetyl-CoA acyltransferase [EC:2.3.1.16]	dme:Dmel_CG4581	Metabolism;Amino acid metabolism;Valine, leucine and isoleucine degradation	0
FF38_13547	path:ko00280	K00826	branched-chain amino acid aminotransferase [EC:2.6.1.42]	dmo:Dmoj_GI15251	Metabolism;Amino acid metabolism;Valine, leucine and isoleucine degradation	0
FF38_09284	path:ko00280	K14085	aldehyde dehydrogenase family 7 member A1 [EC:1.2.1.31 1.2.1.8 1.2.1.3]	dvi:Dvir_GJ11906	Metabolism;Amino acid metabolism;Valine, leucine and isoleucine degradation	0
FF38_00444	path:ko00280	K00128	aldehyde dehydrogenase (NAD+) [EC:1.2.1.3]	dwi:Dwil_GK12053	Metabolism;Amino acid metabolism;Valine, leucine and isoleucine degradation	0
FF38_07749	path:ko00280	K00253	isovaleryl-CoA dehydrogenase [EC:1.3.8.4]	dan:Dana_GF10158	Metabolism;Amino acid metabolism;Valine, leucine and isoleucine degradation	0
FF38_10338	path:ko00280	K00140	malonate-semialdehyde dehydrogenase (acetylating) / methylmalonate-semialdehyde dehydrogenase [EC:1.2.1.18 1.2.1.27]	dan:Dana_GF20808	Metabolism;Amino acid metabolism;Valine, leucine and isoleucine degradation	0
FF38_14061	path:ko00280	K09699	2-oxoisovalerate dehydrogenase E2 component (dihydrolipoyl transacylase) [EC:2.3.1.168]	dpo:Dpse_GA18998	Metabolism;Amino acid metabolism;Valine, leucine and isoleucine degradation	0
FF38_06098	path:ko00280	K00249	acyl-CoA dehydrogenase [EC:1.3.8.7]	dmo:Dmoj_GI12250	Metabolism;Amino acid metabolism;Valine, leucine and isoleucine degradation	0
FF38_05910	path:ko00280	K01027	3-oxoacid CoA-transferase [EC:2.8.3.5]	dpo:Dpse_GA10977	Metabolism;Amino acid metabolism;Valine, leucine and isoleucine degradation	0
FF38_01721	path:ko00280	K00020	3-hydroxyisobutyrate dehydrogenase [EC:1.1.1.31]	dvi:Dvir_GJ22064	Metabolism;Amino acid metabolism;Valine, leucine and isoleucine degradation	0
FF38_04359	path:ko00280	K00166	2-oxoisovalerate dehydrogenase E1 component, alpha subunit [EC:1.2.4.4]	dpo:Dpse_GA20891	Metabolism;Amino acid metabolism;Valine, leucine and isoleucine degradation	0
FF38_02507	path:ko00280	K01968	3-methylcrotonyl-CoA carboxylase alpha subunit [EC:6.4.1.4]	dpe:Dper_GL24188	Metabolism;Amino acid metabolism;Valine, leucine and isoleucine degradation	0
FF38_02475	path:ko00280	K00626	acetyl-CoA C-acetyltransferase [EC:2.3.1.9]	dme:Dmel_CG9149	Metabolism;Amino acid metabolism;Valine, leucine and isoleucine degradation	0
FF38_00176	path:ko00280	K00626	acetyl-CoA C-acetyltransferase [EC:2.3.1.9]	dmo:Dmoj_GI15420	Metabolism;Amino acid metabolism;Valine, leucine and isoleucine degradation	0
FF38_01863	path:ko00280	K01640	hydroxymethylglutaryl-CoA lyase [EC:4.1.3.4]	dvi:Dvir_GJ17557	Metabolism;Amino acid metabolism;Valine, leucine and isoleucine degradation	0
FF38_02668	path:ko00280	K01641	hydroxymethylglutaryl-CoA synthase [EC:2.3.3.10]	dpe:Dper_GL10732	Metabolism;Amino acid metabolism;Valine, leucine and isoleucine degradation	0
FF38_09614	path:ko00280	K05605	3-hydroxyisobutyryl-CoA hydrolase [EC:3.1.2.4]	dme:Dmel_CG5044	Metabolism;Amino acid metabolism;Valine, leucine and isoleucine degradation	0
FF38_13207	path:ko00280	K00382	dihydrolipoamide dehydrogenase [EC:1.8.1.4]	dwi:Dwil_GK12667	Metabolism;Amino acid metabolism;Valine, leucine and isoleucine degradation	0
FF38_04514	path:ko00280	K00128	aldehyde dehydrogenase (NAD+) [EC:1.2.1.3]	dya:Dyak_GE18837	Metabolism;Amino acid metabolism;Valine, leucine and isoleucine degradation	0
FF38_02188	path:ko00280	K13524	4-aminobutyrate aminotransferase / (S)-3-amino-2-methylpropionate transaminase [EC:2.6.1.19 2.6.1.22]	dwi:Dwil_GK20289	Metabolism;Amino acid metabolism;Valine, leucine and isoleucine degradation	0
FF38_10243	path:ko00280	K07508	acetyl-CoA acyltransferase 2 [EC:2.3.1.16]	dvi:Dvir_GJ17549	Metabolism;Amino acid metabolism;Valine, leucine and isoleucine degradation	0
FF38_04536	path:ko00280	K00167	2-oxoisovalerate dehydrogenase E1 component, beta subunit [EC:1.2.4.4]	dmo:Dmoj_GI18255	Metabolism;Amino acid metabolism;Valine, leucine and isoleucine degradation	0
FF38_06996	path:ko00280	K09478	short/branched chain acyl-CoA dehydrogenase [EC:1.3.99.12]	dme:Dmel_CG3902	Metabolism;Amino acid metabolism;Valine, leucine and isoleucine degradation	0
FF38_03825	path:ko00254	K11262	acetyl-CoA carboxylase / biotin carboxylase [EC:6.4.1.2 6.3.4.14]	dan:Dana_GF11223	Metabolism;Biosynthesis of other secondary metabolites;Aflatoxin biosynthesis	0
FF38_01326	path:ko00965	K01593	aromatic-L-amino-acid decarboxylase [EC:4.1.1.28]	dgr:Dgri_GH13483	Metabolism;Biosynthesis of other secondary metabolites;Betalain biosynthesis	0
FF38_10015	path:ko00965	K00505	tyrosinase [EC:1.14.18.1]	dme:Dmel_CG42640	Metabolism;Biosynthesis of other secondary metabolites;Betalain biosynthesis	0
FF38_10018	path:ko00965	K00505	tyrosinase [EC:1.14.18.1]	dme:Dmel_CG42640	Metabolism;Biosynthesis of other secondary metabolites;Betalain biosynthesis	0
FF38_10014	path:ko00965	K00505	tyrosinase [EC:1.14.18.1]	dme:Dmel_CG42640	Metabolism;Biosynthesis of other secondary metabolites;Betalain biosynthesis	0
FF38_05341	path:ko00965	K00505	tyrosinase [EC:1.14.18.1]	dpo:Dpse_GA19121	Metabolism;Biosynthesis of other secondary metabolites;Betalain biosynthesis	0
FF38_09993	path:ko00965	K01593	aromatic-L-amino-acid decarboxylase [EC:4.1.1.28]	aag:AaeL_AAEL003475	Metabolism;Biosynthesis of other secondary metabolites;Betalain biosynthesis	0
FF38_05340	path:ko00965	K00505	tyrosinase [EC:1.14.18.1]	dpo:Dpse_GA19121	Metabolism;Biosynthesis of other secondary metabolites;Betalain biosynthesis	0
FF38_10019	path:ko00965	K00505	tyrosinase [EC:1.14.18.1]	dme:Dmel_CG42640	Metabolism;Biosynthesis of other secondary metabolites;Betalain biosynthesis	0
FF38_10017	path:ko00965	K00505	tyrosinase [EC:1.14.18.1]	dme:Dmel_CG42640	Metabolism;Biosynthesis of other secondary metabolites;Betalain biosynthesis	0
FF38_09991	path:ko00965	K01593	aromatic-L-amino-acid decarboxylase [EC:4.1.1.28]	tca:661480	Metabolism;Biosynthesis of other secondary metabolites;Betalain biosynthesis	0
FF38_08630	path:ko00524	K00844	hexokinase [EC:2.7.1.1]	dmo:Dmoj_GI14754	Metabolism;Biosynthesis of other secondary metabolites;Butirosin and neomycin biosynthesis	0
FF38_10561	path:ko00524	K00844	hexokinase [EC:2.7.1.1]	dgr:Dgri_GH21465	Metabolism;Biosynthesis of other secondary metabolites;Butirosin and neomycin biosynthesis	0
FF38_00333	path:ko00524	K00844	hexokinase [EC:2.7.1.1]	ecb:100072687	Metabolism;Biosynthesis of other secondary metabolites;Butirosin and neomycin biosynthesis	0
FF38_14013	path:ko00232	K00106	xanthine dehydrogenase/oxidase [EC:1.17.1.4 1.17.3.2]	dpo:Dpse_GA20500	Metabolism;Biosynthesis of other secondary metabolites;Caffeine metabolism	0
[truncated: 7,824 more rows]
