# Supplementary material for: Lucilia cuprina genome unlocks parasitic fly biology to underpin future interventions
Source: Nat Commun. 2015 Jun 25;6:7344. doi: 10.1038/ncomms8344 (PMC4491171; doi:10.1038/ncomms8344)
Supplement: Supplementary Data 4 — Peptidases encoded in the Lucilia cuprina.genome. [file ncomms8344-s5.xlsx]

## Sheet: Sheet1
Supplementary Data 4 | Peptidases inferred to be encoded in Lucilia cuprina
NCBI Gene ID	KEGG BRITE Identifier	KEGG Orthology Identifier	KEGG BRITE Database	Group (Level 2)	Family (Level 3)	Description (Level 4)	E-value	MEROPS Peptidase Database	Description	E-value		Peptidase group types - KEGG BRITE						Peptidase Types - MEROPS
FF38_01384	br:ko01002	K14677	aminoacylase [EC:3.5.1.14]	Metallo Peptidases	Family M20	ACY1; aminoacylase [EC:3.5.1.14]	0	MER011405	- aminoacylase (Drosophila melanogaster) [M20.973]#M20A#	0			Total						Total
FF38_13466	br:ko01002	K04489	caspase invertebrate, apoptosis-related cysteine protease [EC:3.4.22.-]	Cysteine Peptidases	Family C14: caspase family	CASPN; caspase invertebrate, apoptosis-related cysteine protease [EC:3.4.22.-]	0	MER141464	- caspase {insect 1} (Musca domestica) [C14.015]#C14A#	0		Aspartic Peptidases	9					MER000015	7
FF38_14100	br:ko01002	K01285	lysosomal Pro-X carboxypeptidase [EC:3.4.16.2]	Serine Peptidases	Family S28	PRCP; lysosomal Pro-X carboxypeptidase [EC:3.4.16.2]	0	MER168926	- lysosomal Pro-Xaa carboxypeptidase (Drosophila erecta) [S28.001]#S28#	0		Cysteine Peptidases	46					MER000052	3
FF38_02992	br:ko01002	K11844	ubiquitin carboxyl-terminal hydrolase 16/45 [EC:3.1.2.15]	Cysteine Peptidases	Family C19: ubiquitin-specific protease family	USP16_45; ubiquitin carboxyl-terminal hydrolase 16/45 [EC:3.1.2.15]	0	MER278168	- family C19 non-peptidase homologues (Glossina morsitans) [C19.UNW]#C19#	0		Metallo Peptidases	91					MER000208	1
FF38_02512	br:ko01002	K11840	ubiquitin carboxyl-terminal hydrolase 9/24 [EC:3.1.2.15]	Cysteine Peptidases	Family C19: ubiquitin-specific protease family	USP9_24; ubiquitin carboxyl-terminal hydrolase 9/24 [EC:3.1.2.15]	0	MER000867	- Fat facets protein (Drosophila melanogaster) [C19.007]#C19#	0		Peptidases of Unknown Catalytic Type	1					MER000209	1
FF38_13435	br:ko01002	K14213	Xaa-Pro dipeptidase [EC:3.4.13.9]	Metallo Peptidases	Family M24	PEPD; Xaa-Pro dipeptidase [EC:3.4.13.9]	0	MER278591	- Xaa-Pro dipeptidase {eukaryote} (Glossina morsitans) [M24.007]#M24B#	0		Serine Peptidases	96					MER000248	1
FF38_11087	br:ko01002	K09645	vitellogenic carboxypeptidase-like protein [EC:3.4.16.-]	Serine Peptidases	Family S10	CPVL; vitellogenic carboxypeptidase-like protein [EC:3.4.16.-]	0	MER011398	- vitellogenic carboxypeptidase-like protein (Drosophila melanogaster) [S10.003]#S10#	0		Threonine Peptidases	17					MER000643	1
FF38_12118	br:ko01002	K01379	cathepsin D [EC:3.4.23.5]	Aspartic Peptidases	Family A1: pepsin family	CTSD; cathepsin D [EC:3.4.23.5]	0	MER081263	- cathepsin D (Musca domestica) [A01.009]#A01A#	0		Grand Total	260					MER000867	1
FF38_10101	br:ko01002	K09598	signal peptide peptidase-like 3 [EC:3.4.23.-]	Aspartic Peptidases	Family A22: presenilin family	SPPL3; signal peptide peptidase-like 3 [EC:3.4.23.-]	0	MER277866	- impas 2 peptidase (Glossina morsitans) [A22.005]#A22B#	0								MER002248	4
FF38_01183	br:ko01002	K08582	calpain-15 [EC:3.4.22.-]	Cysteine Peptidases	Family C2: calpain family	CAPN15; calpain-15 [EC:3.4.22.-]	0	MER278818	- calpain-15 (Glossina morsitans) [C02.010]#C02A#	0								MER002334	1
FF38_05286	br:ko01002	K01255	leucyl aminopeptidase [EC:3.4.11.1]	Metallo Peptidases	Family M17: leucyl aminopeptidase family	CARP, pepA; leucyl aminopeptidase [EC:3.4.11.1]	0	MER277902	- family M17 non-peptidase homologues (Glossina morsitans) [M17.UNW]#M17#	0								MER003048	1
FF38_01389	br:ko01002	K14677	aminoacylase [EC:3.5.1.14]	Metallo Peptidases	Family M20	ACY1; aminoacylase [EC:3.5.1.14]	0	MER013428	- aminoacylase (Drosophila melanogaster) [M20.973]#M20A#	0								MER003342	1
FF38_10811	br:ko01002	K01265	methionyl aminopeptidase [EC:3.4.11.18]	Metallo Peptidases	Family M24	E3.4.11.18, map; methionyl aminopeptidase [EC:3.4.11.18]	0	MER004610	- methionyl aminopeptidase 2 (Drosophila melanogaster) [M24.002]#M24A#	0								MER004610	1
FF38_13340	br:ko01002	K01410	mitochondrial intermediate peptidase [EC:3.4.24.59]	Metallo Peptidases	Family M3	MIPEP; mitochondrial intermediate peptidase [EC:3.4.24.59]	0	MER277939	- mitochondrial intermediate peptidase (Glossina morsitans) [M03.006]#M03A#	0								MER005413	1
FF38_04869	br:ko01002	K00681	gamma-glutamyltranspeptidase [EC:2.3.2.2]	Threonine Peptidases	Family T3: gamma-glutamyltransferase family	ggt; gamma-glutamyltranspeptidase [EC:2.3.2.2]	0	MER143006	- gamma-glutamyltransferase CG17636 {Diptera} (Drosophila willistoni) [T03.005]#T03#	0								MER011227	1
FF38_06914	br:ko01002	K04505	presenilin 1 [EC:3.4.23.-]	Aspartic Peptidases	Family A22: presenilin family	PSEN1, PS1; presenilin 1 [EC:3.4.23.-]	0	MER109617	- Psn peptidase {{Drosophila}-type} (Drosophila pseudoobscura) [A22.014]#A22A#	0								MER011386	1
FF38_04774	br:ko01002	K07752	carboxypeptidase D [EC:3.4.17.22]	Metallo Peptidases	Family M14: carboxypeptidase A family	CPD; carboxypeptidase D [EC:3.4.17.22]	0	MER278234	- silver protein domain 2 {{Drosophila melanogaster}} (Glossina morsitans) [M14.A20]#M14B#	0								MER011398	1
FF38_08198	br:ko01002	K01408	insulysin [EC:3.4.24.56]	Metallo Peptidases	Family M16: pitrilysin family	IDE, ide; insulysin [EC:3.4.24.56]	0	MER276356	- subfamily M16C non-peptidase homologues (Drosophila virilis) [M16.UNC]#M16C#	0								MER011405	1
FF38_04249	br:ko01002	K06013	STE24 endopeptidase [EC:3.4.24.84]	Metallo Peptidases	Family M48: Ste24 endopeptidase family	STE24; STE24 endopeptidase [EC:3.4.24.84]	0	MER278853	- farnesylated-protein converting enzyme 1 (Glossina morsitans) [M48.003]#M48A#	0								MER011441	1
FF38_09537	br:ko01002	K15900	tRNA threonylcarbamoyladenosine biosynthesis protein	Metallo Peptidases	Family M22	KAE1, OSGEP; tRNA threonylcarbamoyladenosine biosynthesis protein	0	MER189481	- Kae1 putative peptidase (Drosophila mojavensis) [M22.003]#M22#	0								MER011507	1
FF38_07294	br:ko01002	K11843	ubiquitin carboxyl-terminal hydrolase 14 [EC:3.1.2.15]	Cysteine Peptidases	Family C19: ubiquitin-specific protease family	USP14, UBP6; ubiquitin carboxyl-terminal hydrolase 14 [EC:3.1.2.15]	0	MER277359	- ubiquitin-specific peptidase 14 (Glossina morsitans) [C19.015]#C19#	0								MER011512	1
FF38_01912	br:ko01002	K01360	proprotein convertase subtilisin/kexin type 2 [EC:3.4.21.94]	Serine Peptidases	Family S8: subtilisin family	PCSK2; proprotein convertase subtilisin/kexin type 2 [EC:3.4.21.94]	0	MER142177	- subfamily S8B non-peptidase homologues (Drosophila persimilis) [S08.UNB]#S08B#	0								MER011513	1
FF38_12787	br:ko01002	K13539	leishmanolysin-like peptidase [EC:3.4.24.-]	Metallo Peptidases	Family M8: leishmanolysin family	LMLN; leishmanolysin-like peptidase [EC:3.4.24.-]	0	MER277927	- invadolysin {invertebrate-type} (Glossina morsitans) [M08.002]#M08#	0								MER013428	2
FF38_11799	br:ko01002	K01414	oligopeptidase A [EC:3.4.24.70]	Metallo Peptidases	Family M3	prlC; oligopeptidase A [EC:3.4.24.70]	0	MER278760	- subfamily M3A non-peptidase homologues (Glossina morsitans) [M03.UNA]#M03A#	0								MER013775	1
FF38_08656	br:ko01002	K11848	ubiquitin carboxyl-terminal hydrolase 20/33 [EC:3.1.2.15]	Cysteine Peptidases	Family C19: ubiquitin-specific protease family	USP20_33; ubiquitin carboxyl-terminal hydrolase 20/33 [EC:3.1.2.15]	0	MER013775	- CG8494 protein {{Drosophila melanogaster}} (Drosophila melanogaster) [C19.A26]#C19#	0								MER014060	2
FF38_08680	br:ko01002	K08660	cytosolic nonspecific dipeptidase [EC:3.4.13.18]	Metallo Peptidases	Family M20	CNDP2; cytosolic nonspecific dipeptidase [EC:3.4.13.18]	0	MER038725	- carnosine dipeptidase II (Drosophila virilis) [M20.005]#M20A#	0								MER014102	1
FF38_13123	br:ko01002	K08635	membrane metallo-endopeptidase-like 1	Metallo Peptidases	Family M13: neprilysin family	MMEL1; membrane metallo-endopeptidase-like 1	0	MER137662	- Nep2 peptidase {insect} (Drosophila ananassae) [M13.012]#M13#	0								MER015242	1
FF38_00319	br:ko01002	K08660	cytosolic nonspecific dipeptidase [EC:3.4.13.18]	Metallo Peptidases	Family M20	CNDP2; cytosolic nonspecific dipeptidase [EC:3.4.13.18]	0	MER038725	- carnosine dipeptidase II (Drosophila virilis) [M20.005]#M20A#	0								MER016501	1
FF38_06044	br:ko01002	K01283	peptidyl-dipeptidase A [EC:3.4.15.1]	Metallo Peptidases	Family M2	E3.4.15.1, ACE; peptidyl-dipeptidase A [EC:3.4.15.1]	0	MER231147	- family M2 non-peptidase homologues (Glossina morsitans) [M02.UNW]#M02#	0								MER020201	1
FF38_00131	br:ko01002	K11142	cytosol aminopeptidase [EC:3.4.11.1 3.4.11.5]	Metallo Peptidases	Family M17: leucyl aminopeptidase family	LAP3; cytosol aminopeptidase [EC:3.4.11.1 3.4.11.5]	0	MER137457	- family M17 non-peptidase homologues (Drosophila sechellia) [M17.UNW]#M17#	0								MER024841	1
FF38_07495	br:ko01002	K01273	membrane dipeptidase [EC:3.4.13.19]	Metallo Peptidases	Family M19: membrane dipeptidase family	E3.4.13.19, DPEP1; membrane dipeptidase [EC:3.4.13.19]	0	MER278864	- family M19 non-peptidase homologues (Glossina morsitans) [M19.UNW]#M19#	0								MER026542	1
FF38_09452	br:ko01002	K03030	26S proteasome regulatory subunit N11	Metallo Peptidases	Family M67	PSMD14, RPN11, POH1; 26S proteasome regulatory subunit N11	0	MER278377	- PSMD14 peptidase (Glossina morsitans) [M67.001]#M67A#	0								MER030259	2
FF38_14314	br:ko01002	K08342	cysteine protease ATG4 [EC:3.4.22.-]	Cysteine Peptidases	Family C54: Aut2 peptidase family	ATG4; cysteine protease ATG4 [EC:3.4.22.-]	0	MER278781	- CG4428 protein {{Drosophila melanogaster}} (Glossina morsitans) [C54.A04]#C54#	0								MER035551	2
FF38_13791	br:ko01002	K11851	ubiquitin carboxyl-terminal hydrolase 30 [EC:3.1.2.15]	Cysteine Peptidases	Family C19: ubiquitin-specific protease family	USP30; ubiquitin carboxyl-terminal hydrolase 30 [EC:3.1.2.15]	0	MER278374	- family C19 non-peptidase homologues (Glossina morsitans) [C19.UNW]#C19#	0								MER037927	1
FF38_06488	br:ko01002	K01363	cathepsin B [EC:3.4.22.1]	Cysteine Peptidases	Family C1: papain family	CTSB; cathepsin B [EC:3.4.22.1]	0	MER002334	- cathepsin B (Sarcophaga peregrina) [C01.060]#C01A#	0								MER038415	1
FF38_00036	br:ko01002	K01283	peptidyl-dipeptidase A [EC:3.4.15.1]	Metallo Peptidases	Family M2	E3.4.15.1, ACE; peptidyl-dipeptidase A [EC:3.4.15.1]	0	MER136705	- peptidyl-dipeptidase Ance (Drosophila simulans) [M02.003]#M02#	0								MER038725	2
FF38_00035	br:ko01002	K01283	peptidyl-dipeptidase A [EC:3.4.15.1]	Metallo Peptidases	Family M2	E3.4.15.1, ACE; peptidyl-dipeptidase A [EC:3.4.15.1]	0	MER139395	- family M2 non-peptidase homologues (Drosophila sechellia) [M02.UNW]#M02#	0								MER048470	1
FF38_02441	br:ko01002	K11854	ubiquitin carboxyl-terminal hydrolase 35/38 [EC:3.1.2.15]	Cysteine Peptidases	Family C19: ubiquitin-specific protease family	USP35_38; ubiquitin carboxyl-terminal hydrolase 35/38 [EC:3.1.2.15]	0	MER278587	- CG8830 protein {{Drosophila melanogaster}} (Glossina morsitans) [C19.A27]#C19#	0								MER052037	1
FF38_10278	br:ko01002	K08635	membrane metallo-endopeptidase-like 1	Metallo Peptidases	Family M13: neprilysin family	MMEL1; membrane metallo-endopeptidase-like 1	0	MER144625	- CG5894 g.p. {{Drosophila melanogaster}} (Drosophila ananassae) [M13.A15]#M13#	0								MER069970	1
FF38_00344	br:ko01002	K01273	membrane dipeptidase [EC:3.4.13.19]	Metallo Peptidases	Family M19: membrane dipeptidase family	E3.4.13.19, DPEP1; membrane dipeptidase [EC:3.4.13.19]	0	MER278450	- CG6154 protein {{Drosophila melanogaster}} (Glossina morsitans) [M19.A01]#M19#	0								MER081097	1
FF38_06718	br:ko01002	K09646	serine carboxypeptidase 1 [EC:3.4.16.-]	Serine Peptidases	Family S10	SCPEP1; serine carboxypeptidase 1 [EC:3.4.16.-]	0	MER278013	- CG3344 protein {{Drosophila melanogaster}} (Glossina morsitans) [S10.A53]#S10#	0								MER081262	4
FF38_12601	br:ko01002	K08342	cysteine protease ATG4 [EC:3.4.22.-]	Cysteine Peptidases	Family C54: Aut2 peptidase family	ATG4; cysteine protease ATG4 [EC:3.4.22.-]	0	MER278026	- CG6194 protein {{Drosophila melanogaster}} (Glossina morsitans) [C54.A03]#C54#	0								MER081263	1
FF38_12619	br:ko01002	K11842	ubiquitin carboxyl-terminal hydrolase 12/46 [EC:3.1.2.15]	Cysteine Peptidases	Family C19: ubiquitin-specific protease family	USP12_46; ubiquitin carboxyl-terminal hydrolase 12/46 [EC:3.1.2.15]	0	MER167452	- CG7023 protein {{Drosophila melanogaster}} (Drosophila mojavensis) [C19.A23]#C19#	0								MER090597	1
FF38_12554	br:ko01002	K01255	leucyl aminopeptidase [EC:3.4.11.1]	Metallo Peptidases	Family M17: leucyl aminopeptidase family	CARP, pepA; leucyl aminopeptidase [EC:3.4.11.1]	0	MER278355	- leucine aminopeptidase {{Fasciola}-type} (Glossina morsitans) [M17.011]#M17#	0								MER090618	1
FF38_06518	br:ko01002	K01415	endothelin-converting enzyme [EC:3.4.24.71]	Metallo Peptidases	Family M13: neprilysin family	E3.4.24.71, ECE1, ECE2; endothelin-converting enzyme [EC:3.4.24.71]	0	MER278158	- Nep3 protein {{Drosophila melanogaster}} (Glossina morsitans) [M13.A14]#M13#	0								MER090620	1
FF38_02686	br:ko01002	K01322	prolyl oligopeptidase [EC:3.4.21.26]	Serine Peptidases	Family S9: prolyl oligopeptidase family	E3.4.21.26, PREP; prolyl oligopeptidase [EC:3.4.21.26]	0	MER139774	- CG5355 protein {{Drosophila melanogaster}} (Drosophila ananassae) [S09.A66]#S09A#	4e-177								MER090639	1
FF38_14190	br:ko01002	K00764	amidophosphoribosyltransferase [EC:2.4.2.14]	Cysteine Peptidases	Family C44	purF, PPAT; amidophosphoribosyltransferase [EC:2.4.2.14]	0	MER003342	- amidophosphoribosyltransferase precursor (Drosophila melanogaster) [C44.001]#C44#	5e-177								MER090663	1
FF38_00259	br:ko01002	K00764	amidophosphoribosyltransferase [EC:2.4.2.14]	Cysteine Peptidases	Family C44	purF, PPAT; amidophosphoribosyltransferase [EC:2.4.2.14]	0	MER024841	- amidophosphoribosyltransferase precursor (Drosophila virilis) [C44.001]#C44#	9e-173								MER090685	1
FF38_12821	br:ko01002	K11862	ubiquitin thioesterase ZRANB1 [EC:3.1.2.-]	Cysteine Peptidases	Family C64	ZRANB1, TRABID; ubiquitin thioesterase ZRANB1 [EC:3.1.2.-]	0	MER278762	- trabid peptidase (Glossina morsitans) [C64.004]#C64#	2e-163								MER091055	1
FF38_11710	br:ko01002	K06704	disintegrin and metalloproteinase domain-containing protein 10 [EC:3.4.24.81]	Metallo Peptidases	Family M12: astacin/adamalysin family	ADAM10; disintegrin and metalloproteinase domain-containing protein 10 [EC:3.4.24.81]	0	MER011441	- Kuzbanian-like peptidase (Drosophila melanogaster) [M12.322]#M12B#	2e-162								MER103201	1
FF38_12616	br:ko01002	K01262	Xaa-Pro aminopeptidase [EC:3.4.11.9]	Metallo Peptidases	Family M24	pepP; Xaa-Pro aminopeptidase [EC:3.4.11.9]	0	MER278326	- subfamily M24B non-peptidase homologues (Glossina morsitans) [M24.UNB]#M24B#	2e-155								MER109617	1
FF38_04244	br:ko01002	K01365	cathepsin L [EC:3.4.22.15]	Cysteine Peptidases	Family C1: papain family	CTSL; cathepsin L [EC:3.4.22.15]	0	MER000643	- Mername-AA288 peptidase (Sarcophaga peregrina) [C01.092]#C01A#	1e-154								MER119289	1
FF38_09203	br:ko01002	K01262	Xaa-Pro aminopeptidase [EC:3.4.11.9]	Metallo Peptidases	Family M24	pepP; Xaa-Pro aminopeptidase [EC:3.4.11.9]	0	MER278269	- Icp55 peptidase (Glossina morsitans) [M24.026]#M24B#	1e-154								MER125355	1
FF38_03139	br:ko01002	K05610	ubiquitin carboxyl-terminal hydrolase L5 [EC:3.4.19.12]	Cysteine Peptidases	Family C12: ubiquitin C-terminal hydrolase family	UCHL5, UCH37; ubiquitin carboxyl-terminal hydrolase L5 [EC:3.4.19.12]	0	MER278540	- BcDNA.LD24440 {{Drosophila melanogaster}} (Glossina morsitans) [C12.A05]#C12#	1e-150								MER126093	1
FF38_05067	br:ko01002	K17732	mitochondrial-processing peptidase subunit beta [EC:3.4.24.64]	Metallo Peptidases	Family M16: pitrilysin family	PMPCB, MAS1; mitochondrial-processing peptidase subunit beta [EC:3.4.24.64]	0	MER277095	- mitochondrial processing peptidase beta subunit domain 2 (Glossina morsitans) [M16.980]#M16B#	6e-150								MER127999	1
FF38_10215	br:ko01002	K01412	mitochondrial-processing peptidase subunit alpha [EC:3.4.24.64]	Metallo Peptidases	Family M16: pitrilysin family	PMPCA, MAS2; mitochondrial-processing peptidase subunit alpha [EC:3.4.24.64]	0	MER011507	- mitochondrial processing peptidase non-peptidase alpha subunit (Drosophila melanogaster) [M16.971]#M16B#	6e-147								MER136310	1
FF38_05595	br:ko01002	K01262	Xaa-Pro aminopeptidase [EC:3.4.11.9]	Metallo Peptidases	Family M24	pepP; Xaa-Pro aminopeptidase [EC:3.4.11.9]	0	MER026542	- family M24 non-peptidase homologues (Drosophila melanogaster) [M24.UNW]#M24X#	9e-144								MER136318	1
FF38_07371	br:ko01002	K02737	20S proteasome subunit beta 5 [EC:3.4.25.1]	Threonine Peptidases	Family T1: proteasome family	PSMB5; 20S proteasome subunit beta 5 [EC:3.4.25.1]	0	MER143092	- beta5 subunit {{Drosophila melanogaster}} (Drosophila grimshawi) [T01.A06]#T01A#	4e-143								MER136705	1
FF38_06157	br:ko01002	K06059	disintegrin and metalloproteinase domain-containing protein 17 [EC:3.4.24.86]	Metallo Peptidases	Family M12: astacin/adamalysin family	ADAM17, TACE; disintegrin and metalloproteinase domain-containing protein 17 [EC:3.4.24.86]	0	MER277936	- ADAM17 peptidase (Glossina morsitans) [M12.217]#M12B#	1e-138								MER137070	1
FF38_13690	br:ko01002	K01278	dipeptidyl-peptidase 4 [EC:3.4.14.5]	Serine Peptidases	Family S9: prolyl oligopeptidase family	DPP4; dipeptidyl-peptidase 4 [EC:3.4.14.5]	0	MER278060	- CG11034 protein {{Drosophila melanogaster}} (Glossina morsitans) [S09.A64]#S09B#	8e-136								MER137457	1
FF38_06122	br:ko01002	K13046	tolkin [EC:3.4.24.-]	Metallo Peptidases	Family M12: astacin/adamalysin family	tok; tolkin [EC:3.4.24.-]	0	MER137070	- tolkin (Drosophila willistoni) [M12.011]#M12A#	1e-124								MER137662	1
FF38_09811	br:ko01002	K01312	trypsin [EC:3.4.21.4]	Serine Peptidases	Family S1: chymotrypsin family	PRSS; trypsin [EC:3.4.21.4]	0	MER000052	- trypsin alpha {insect} (Lucilia cuprina) [S01.110]#S01A#	2e-124								MER138235	1
FF38_10010	br:ko01002	K07763	matrix metalloproteinase-14 (membrane-inserted) [EC:3.4.24.80]	Metallo Peptidases	Family M10	MMP14; matrix metalloproteinase-14 (membrane-inserted) [EC:3.4.24.80]	0	MER278081	- Dm1 matrix metallopeptidase (Glossina morsitans) [M10.031]#M10A#	3e-122								MER138308	1
FF38_06127	br:ko01002	K11140	aminopeptidase N [EC:3.4.11.2]	Metallo Peptidases	Family M1	ANPEP; aminopeptidase N [EC:3.4.11.2]	0	MER144177	- aminopeptidase N (Drosophila willistoni) [M01.001]#M01#	4e-121								MER138919	1
FF38_11152	br:ko01002	K12655	OTU domain-containing protein 5 [EC:3.1.2.15]	Cysteine Peptidases	Family C85: DUBA deubiquitinylating enzyme	OTUD5, DUBA; OTU domain-containing protein 5 [EC:3.1.2.15]	0	MER278397	- subfamily T1A non-peptidase homologues (Glossina morsitans) [T01.UNA]#T01A#	3e-119								MER138960	1
FF38_04694	br:ko01002	K03128	transcription initiation factor TFIID subunit 2	Metallo Peptidases	Family M1	TAF2; transcription initiation factor TFIID subunit 2	0	MER278738	- family M1 non-peptidase homologues (Glossina morsitans) [M01.UNW]#M01#	3e-117								MER139017	1
FF38_06968	br:ko01002	K01312	trypsin [EC:3.4.21.4]	Serine Peptidases	Family S1: chymotrypsin family	PRSS; trypsin [EC:3.4.21.4]	0	MER000052	- trypsin alpha {insect} (Lucilia cuprina) [S01.110]#S01A#	1e-116								MER139022	1
FF38_09807	br:ko01002	K01312	trypsin [EC:3.4.21.4]	Serine Peptidases	Family S1: chymotrypsin family	PRSS; trypsin [EC:3.4.21.4]	0	MER179270	- trypsin alpha {insect} (Drosophila willistoni) [S01.110]#S01A#	8e-110								MER139395	1
FF38_06123	br:ko01002	K13045	tolloid [EC:3.4.24.-]	Metallo Peptidases	Family M12: astacin/adamalysin family	tld; tolloid [EC:3.4.24.-]	0	MER171912	- tolloid (Drosophila ananassae) [M12.010]#M12A#	1e-105								MER139589	1
FF38_00110	br:ko01002	K11866	STAM-binding protein [EC:3.1.2.15]	Metallo Peptidases	Family M67	STAMBP, AMSH; STAM-binding protein [EC:3.1.2.15]	0	MER277991	- Cg2224 protein {{Drosophila melanogaster}} (Glossina morsitans) [M67.A09]#M67C#	5e-92								MER139774	1
FF38_04790	br:ko01002	K13719	ubiquitin thioesterase OTU1 [EC:3.1.2.-]	Cysteine Peptidases	Family C88	OTU1, YOD1; ubiquitin thioesterase OTU1 [EC:3.1.2.-]	0	MER278197	- YOD1 peptidase (Glossina morsitans) [C88.002]#C88#	6e-78								MER140072	1
FF38_13265	br:ko01002	K01953	asparagine synthase (glutamine-hydrolysing) [EC:6.3.5.4]	Cysteine Peptidases	Family C44	asnB, ASNS; asparagine synthase (glutamine-hydrolysing) [EC:6.3.5.4]	0	MER037927	- family C44 non-peptidase homologues (Aedes aegypti) [C44.UNW]#C44#	5e-71								MER141464	1
FF38_13846	br:ko01002	K02857	rhomboid-related protein 1/2/3 [EC:3.4.21.105]	Serine Peptidases	Family S54: Rhomboid family	RHBDL1_2_3; rhomboid-related protein 1/2/3 [EC:3.4.21.105]	3e-180	MER126093	- rhomboid-2 {{Drosophila}-type} (Culex pipiens) [S54.010]#S54#	3e-129								MER142005	1
FF38_06433	br:ko01002	K00681	gamma-glutamyltranspeptidase [EC:2.3.2.2]	Threonine Peptidases	Family T3: gamma-glutamyltransferase family	ggt; gamma-glutamyltranspeptidase [EC:2.3.2.2]	1e-177	MER278079	- gamma-glutamyltransferase {insect} (Glossina morsitans) [T03.007]#T03#	0								MER142177	1
FF38_12785	br:ko01002	K06224	hedgehog	Cysteine Peptidases	Family C46: hedgehog family	HH; hedgehog	1e-177	MER278305	- hedgehog protein (Glossina morsitans) [C46.001]#C46#	5e-93								MER142580	1
FF38_00370	br:ko01002	K01290	carboxypeptidase A, invertebrate [EC:3.4.17.-]	Metallo Peptidases	Family M14: carboxypeptidase A family	CPAN; carboxypeptidase A, invertebrate [EC:3.4.17.-]	5e-176	MER144903	- CG18585 protein {{Drosophila melanogaster}} (Drosophila yakuba) [M14.A11]#M14A#	7e-178								MER143006	1
FF38_06175	br:ko01002	K11140	aminopeptidase N [EC:3.4.11.2]	Metallo Peptidases	Family M1	ANPEP; aminopeptidase N [EC:3.4.11.2]	2e-173	MER138919	- slamdance {{Drosophila melanogaster}} (Drosophila persimilis) [M01.A02]#M01#	1e-132								MER143092	1
FF38_01388	br:ko01002	K14677	aminoacylase [EC:3.5.1.14]	Metallo Peptidases	Family M20	ACY1; aminoacylase [EC:3.5.1.14]	2e-170	MER013428	- aminoacylase (Drosophila melanogaster) [M20.973]#M20A#	3e-172								MER144081	1
FF38_09201	br:ko01002	K02365	separase [EC:3.4.22.49]	Cysteine Peptidases	Family C50: separase family	ESP1; separase [EC:3.4.22.49]	3e-168	MER278561	- separase {{Drosophila}-type} (Glossina morsitans) [C50.003]#C50#	0								MER144177	1
FF38_12632	br:ko01002	K01278	dipeptidyl-peptidase 4 [EC:3.4.14.5]	Serine Peptidases	Family S9: prolyl oligopeptidase family	DPP4; dipeptidyl-peptidase 4 [EC:3.4.14.5]	3e-166	MER139022	- CG11319 {{Drosophila melanogaster}} (Drosophila willistoni) [S09.A65]#S09B#	7e-179								MER144319	1
FF38_12419	br:ko01002	K02726	20S proteasome subunit alpha 2 [EC:3.4.25.1]	Threonine Peptidases	Family T1: proteasome family	PSMA2; 20S proteasome subunit alpha 2 [EC:3.4.25.1]	7e-164	MER278816	- proteasome subunit alpha 2 (Glossina morsitans) [T01.972]#T01A#	4e-144								MER144625	1
FF38_04643	br:ko01002	K02739	20S proteasome subunit beta 2 [EC:3.4.25.1]	Threonine Peptidases	Family T1: proteasome family	PSMB7; 20S proteasome subunit beta 2 [EC:3.4.25.1]	6e-161	MER233988	- proteasome catalytic subunit 2 (Anastrepha suspensa) [T01.011]#T01A#	1e-135								MER144903	1
FF38_12234	br:ko01002	K02729	20S proteasome subunit alpha 5 [EC:3.4.25.1]	Threonine Peptidases	Family T1: proteasome family	PSMA5; 20S proteasome subunit alpha 5 [EC:3.4.25.1]	5e-159	MER277922	- proteasome subunit alpha 5 (Glossina morsitans) [T01.975]#T01A#	4e-144								MER148627	1
FF38_12119	br:ko01002	K13699	abhydrolase domain-containing protein 5 [EC:2.3.1.51]	Serine Peptidases	Family S33	ABHD5, CGI-58; abhydrolase domain-containing protein 5 [EC:2.3.1.51]	3e-156	MER277986	- CG1882 protein {{Drosophila melanogaster}} (Glossina morsitans) [S33.A84]#S33#	0								MER158696	1
FF38_08769	br:ko01002	K01312	trypsin [EC:3.4.21.4]	Serine Peptidases	Family S1: chymotrypsin family	PRSS; trypsin [EC:3.4.21.4]	3e-156	MER002248	- CG17571 g.p. {{Drosophila melanogaster}} (Sarcophaga bullata) [S01.A85]#S01A#	3e-140								MER158700	1
FF38_11932	br:ko01002	K01415	endothelin-converting enzyme [EC:3.4.24.71]	Metallo Peptidases	Family M13: neprilysin family	E3.4.24.71, ECE1, ECE2; endothelin-converting enzyme [EC:3.4.24.71]	3e-155	MER278087	- family M13 non-peptidase homologues (Glossina morsitans) [M13.UNW]#M13#	0								MER158724	1
FF38_10236	br:ko01002	K09602	ubiquitin thioesterase protein OTUB1 [EC:3.4.-.-]	Cysteine Peptidases	Family C65	OTUB1; ubiquitin thioesterase protein OTUB1 [EC:3.4.-.-]	5e-155	MER277864	- otubain-1 (Glossina morsitans) [C65.001]#C65#	1e-175								MER158727	1
FF38_02578	br:ko01002	K02725	20S proteasome subunit alpha 6 [EC:3.4.25.1]	Threonine Peptidases	Family T1: proteasome family	PSMA1; 20S proteasome subunit alpha 6 [EC:3.4.25.1]	6e-155	MER278265	- subfamily T1A non-peptidase homologues (Glossina morsitans) [T01.UNA]#T01A#	8e-134								MER158739	1
FF38_05330	br:ko01002	K13051	beta-aspartyl-peptidase (threonine type) [EC:3.4.19.5]	Threonine Peptidases	Family T2	iaaA, ASRGL1; beta-aspartyl-peptidase (threonine type) [EC:3.4.19.5]	8e-154	MER278504	- isoaspartyl dipeptidase {threonine type} (Glossina morsitans) [T02.002]#T02#	4e-140								MER159520	1
FF38_13844	br:ko01002	K02857	rhomboid-related protein 1/2/3 [EC:3.4.21.105]	Serine Peptidases	Family S54: Rhomboid family	RHBDL1_2_3; rhomboid-related protein 1/2/3 [EC:3.4.21.105]	2e-153	MER278655	- rhomboid-1 {Diptera} (Glossina morsitans) [S54.001]#S54#	2e-167								MER159649	1
FF38_02706	br:ko01002	K02731	20S proteasome subunit alpha 4 [EC:3.4.25.1]	Threonine Peptidases	Family T1: proteasome family	PSMA7; 20S proteasome subunit alpha 4 [EC:3.4.25.1]	3e-152	MER278062	- proteasome subunit alpha 7 (Glossina morsitans) [T01.974]#T01A#	7e-139								MER160583	1
FF38_09232	br:ko01002	K01415	endothelin-converting enzyme [EC:3.4.24.71]	Metallo Peptidases	Family M13: neprilysin family	E3.4.24.71, ECE1, ECE2; endothelin-converting enzyme [EC:3.4.24.71]	2e-149	MER278494	- CG3775 protein {{Drosophila melanogaster}} (Glossina morsitans) [M13.A01]#M13#	0								MER160639	2
FF38_10601	br:ko01002	K02727	20S proteasome subunit alpha 7 [EC:3.4.25.1]	Threonine Peptidases	Family T1: proteasome family	PSMA3; 20S proteasome subunit alpha 7 [EC:3.4.25.1]	2e-147	MER278669	- subfamily T1A non-peptidase homologues (Glossina morsitans) [T01.UNA]#T01A#	2e-131								MER161466	1
FF38_02876	br:ko01002	K02732	20S proteasome subunit beta 6 [EC:3.4.25.1]	Threonine Peptidases	Family T1: proteasome family	PSMB1; 20S proteasome subunit beta 6 [EC:3.4.25.1]	3e-147	MER180812	- subfamily T1A non-peptidase homologues (Drosophila virilis) [T01.UNA]#T01A#	1e-119								MER162435	1
FF38_07925	br:ko01002	K04489	caspase invertebrate, apoptosis-related cysteine protease [EC:3.4.22.-]	Cysteine Peptidases	Family C14: caspase family	CASPN; caspase invertebrate, apoptosis-related cysteine protease [EC:3.4.22.-]	5e-146	MER278539	- caspase {insect 1} (Glossina morsitans) [C14.015]#C14A#	9e-171								MER165177	1
FF38_00864	br:ko01002	K08658	prenyl protein peptidase [EC:3.4.22.-]	Peptidases of Unknown Catalytic Type	Family U48: prenyl protease 2 family	RCE1, FACE2; prenyl protein peptidase [EC:3.4.22.-]	5e-143	MER277958	- prenyl peptidase 1 (Glossina morsitans) [M79.002]#M79#	5e-160								MER166594	1
FF38_12582	br:ko01002	K01415	endothelin-converting enzyme [EC:3.4.24.71]	Metallo Peptidases	Family M13: neprilysin family	E3.4.24.71, ECE1, ECE2; endothelin-converting enzyme [EC:3.4.24.71]	5e-142	MER278424	- CG14529 protein {{Drosophila melanogaster}} (Glossina morsitans) [M13.A07]#M13#	0								MER167192	1
FF38_02670	br:ko01002	K01371	cathepsin K [EC:3.4.22.38]	Cysteine Peptidases	Family C1: papain family	CTSK; cathepsin K [EC:3.4.22.38]	6e-141	MER158727	- CG4847 protein {{Drosophila melanogaster}} (Drosophila virilis) [C01.A28]#C01A#	1e-135								MER167261	1
FF38_06972	br:ko01002	K01265	methionyl aminopeptidase [EC:3.4.11.18]	Metallo Peptidases	Family M24	E3.4.11.18, map; methionyl aminopeptidase [EC:3.4.11.18]	2e-140	MER278469	- methionyl aminopeptidase 1 (Glossina morsitans) [M24.001]#M24A#	1e-134								MER167452	1
FF38_06967	br:ko01002	K01312	trypsin [EC:3.4.21.4]	Serine Peptidases	Family S1: chymotrypsin family	PRSS; trypsin [EC:3.4.21.4]	2e-140	MER000052	- trypsin alpha {insect} (Lucilia cuprina) [S01.110]#S01A#	4e-129								MER167484	1
FF38_07235	br:ko01002	K01310	chymotrypsin [EC:3.4.21.1]	Serine Peptidases	Family S1: chymotrypsin family	CTRB; chymotrypsin [EC:3.4.21.1]	1e-138	MER162435	- jonah 65Aiv {{Drosophila melanogaster}} (Drosophila persimilis) [S01.B05]#S01A#	4e-134								MER167541	1
FF38_11123	br:ko01002	K13051	beta-aspartyl-peptidase (threonine type) [EC:3.4.19.5]	Threonine Peptidases	Family T2	iaaA, ASRGL1; beta-aspartyl-peptidase (threonine type) [EC:3.4.19.5]	7e-137	MER278814	- isoaspartyl dipeptidase {threonine type} (Glossina morsitans) [T02.002]#T02#	3e-154								MER168652	1
FF38_01195	br:ko01002	K02735	20S proteasome subunit beta 3 [EC:3.4.25.1]	Threonine Peptidases	Family T1: proteasome family	PSMB3; 20S proteasome subunit beta 3 [EC:3.4.25.1]	1e-136	MER278404	- proteasome subunit beta 3 (Glossina morsitans) [T01.983]#T01A#	2e-132								MER168926	1
FF38_04592	br:ko01002	K14358	secernin	Cysteine Peptidases	Family C69	SCRN; secernin	5e-132	MER038415	- secernin 3 (Brachydanio rerio) [C69.005]#C69#	1e-36								MER169367	1
FF38_07237	br:ko01002	K01310	chymotrypsin [EC:3.4.21.1]	Serine Peptidases	Family S1: chymotrypsin family	CTRB; chymotrypsin [EC:3.4.21.1]	1e-128	MER090663	- jonah 65Aiv {{Drosophila melanogaster}} (Drosophila pseudoobscura) [S01.B05]#S01A#	2e-123								MER170899	1
FF38_09579	br:ko01002	K01307	gamma-glutamyl hydrolase [EC:3.4.19.9]	Cysteine Peptidases	Family C26: gamma-glutamyl hydrolase family	GGH; gamma-glutamyl hydrolase [EC:3.4.19.9]	4e-128	MER229777	- CG32155 protein {{Drosophila melanogaster}} (Glossina morsitans) [C26.A22]#C26#	5e-143								MER171004	1
FF38_02940	br:ko01002	K01296	carboxypeptidase M [EC:3.4.17.12]	Metallo Peptidases	Family M14: carboxypeptidase A family	CPM; carboxypeptidase M [EC:3.4.17.12]	6e-128	MER172665	- carboxypeptidase M (Drosophila erecta) [M14.006]#M14B#	0								MER171062	1
FF38_02079	br:ko01002	K01358	ATP-dependent Clp protease, protease subunit [EC:3.4.21.92]	Serine Peptidases	Family S14: ClpP endopeptidase family	clpP, CLPP; ATP-dependent Clp protease, protease subunit [EC:3.4.21.92]	2e-127	MER278364	- peptidase Clp {type 3} (Glossina morsitans) [S14.003]#S14#	1e-128								MER171477	1
FF38_01278	br:ko01002	K13280	signal peptidase, endoplasmic reticulum-type [EC:3.4.-.-]	Serine Peptidases	Family S26: signal peptidase I family	SEC11, sipW; signal peptidase, endoplasmic reticulum-type [EC:3.4.-.-]	2e-126	MER171004	- signal peptidase {invertebrate} (Drosophila willistoni) [S26.023]#S26B#	3e-95								MER171912	1
FF38_09801	br:ko01002	K01312	trypsin [EC:3.4.21.4]	Serine Peptidases	Family S1: chymotrypsin family	PRSS; trypsin [EC:3.4.21.4]	7e-126	MER179270	- trypsin alpha {insect} (Drosophila willistoni) [S01.110]#S01A#	7e-111								MER172665	1
FF38_11509	br:ko01002	K02738	20S proteasome subunit beta 1 [EC:3.4.25.1]	Threonine Peptidases	Family T1: proteasome family	PSMB6; 20S proteasome subunit beta 1 [EC:3.4.25.1]	2e-122	MER278261	- proteasome catalytic subunit 1 (Glossina morsitans) [T01.010]#T01A#	4e-131								MER175160	3
FF38_03634	br:ko01002	K01379	cathepsin D [EC:3.4.23.5]	Aspartic Peptidases	Family A1: pepsin family	CTSD; cathepsin D [EC:3.4.23.5]	2e-121	MER081262	- CAD2 peptidase {{Musca domestica}} (Musca domestica) [A01.092]#A01A#	3e-164								MER175430	1
FF38_03637	br:ko01002	K01379	cathepsin D [EC:3.4.23.5]	Aspartic Peptidases	Family A1: pepsin family	CTSD; cathepsin D [EC:3.4.23.5]	8e-121	MER081097	- CAD3 peptidase {{Musca domestica}} (Musca domestica) [A01.093]#A01A#	7e-167								MER175475	1
FF38_03910	br:ko01002	K01290	carboxypeptidase A, invertebrate [EC:3.4.17.-]	Metallo Peptidases	Family M14: carboxypeptidase A family	CPAN; carboxypeptidase A, invertebrate [EC:3.4.17.-]	5e-120	MER138308	- CG14820 protein {{Drosophila melanogaster}} (Drosophila ananassae) [M14.A12]#M14A#	4e-180								MER175596	1
FF38_13436	br:ko01002	K08585	calpain, invertebrate [EC:3.4.22.-]	Cysteine Peptidases	Family C2: calpain family	CAPNN; calpain, invertebrate [EC:3.4.22.-]	7e-119	MER278067	- subfamily C2A non-peptidase homologues (Glossina morsitans) [C02.UNA]#C02A#	2e-167								MER175827	1
FF38_09466	br:ko01002	K02734	20S proteasome subunit beta 4 [EC:3.4.25.1]	Threonine Peptidases	Family T1: proteasome family	PSMB2; 20S proteasome subunit beta 4 [EC:3.4.25.1]	2e-118	MER016501	- proteasome subunit beta 2 (Drosophila melanogaster) [T01.984]#T01A#	1e-109								MER176674	1
FF38_03636	br:ko01002	K01379	cathepsin D [EC:3.4.23.5]	Aspartic Peptidases	Family A1: pepsin family	CTSD; cathepsin D [EC:3.4.23.5]	7e-118	MER081262	- CAD2 peptidase {{Musca domestica}} (Musca domestica) [A01.092]#A01A#	4e-167								MER176893	1
FF38_11117	br:ko01002	K02727	20S proteasome subunit alpha 7 [EC:3.4.25.1]	Threonine Peptidases	Family T1: proteasome family	PSMA3; 20S proteasome subunit alpha 7 [EC:3.4.25.1]	8e-118	MER103201	- proteasome subunit alpha 3 (Yarrowia lipolytica) [T01.977]#T01A#	3e-88								MER177328	1
FF38_10569	br:ko01002	K01310	chymotrypsin [EC:3.4.21.1]	Serine Peptidases	Family S1: chymotrypsin family	CTRB; chymotrypsin [EC:3.4.21.1]	3e-114	MER000015	- chymotrypsin m-type 2 {insect} (Lucilia cuprina) [S01.168]#S01A#	1e-170								MER178381	1
FF38_10886	br:ko01002	K01310	chymotrypsin [EC:3.4.21.1]	Serine Peptidases	Family S1: chymotrypsin family	CTRB; chymotrypsin [EC:3.4.21.1]	1e-113	MER000015	- chymotrypsin m-type 2 {insect} (Lucilia cuprina) [S01.168]#S01A#	8e-150								MER179270	2
FF38_03631	br:ko01002	K01379	cathepsin D [EC:3.4.23.5]	Aspartic Peptidases	Family A1: pepsin family	CTSD; cathepsin D [EC:3.4.23.5]	3e-113	MER081262	- CAD2 peptidase {{Musca domestica}} (Musca domestica) [A01.092]#A01A#	2e-159								MER180580	3
FF38_10884	br:ko01002	K01310	chymotrypsin [EC:3.4.21.1]	Serine Peptidases	Family S1: chymotrypsin family	CTRB; chymotrypsin [EC:3.4.21.1]	2e-112	MER000015	- chymotrypsin m-type 2 {insect} (Lucilia cuprina) [S01.168]#S01A#	2e-117								MER180812	1
FF38_04661	br:ko01002	K05609	ubiquitin carboxyl-terminal hydrolase L3 [EC:3.4.19.12]	Cysteine Peptidases	Family C12: ubiquitin C-terminal hydrolase family	UCHL3, YUH1; ubiquitin carboxyl-terminal hydrolase L3 [EC:3.4.19.12]	8e-112	MER229593	- ubiquitinyl hydrolase UCH-D (Glossina morsitans) [C12.008]#C12#	1e-121								MER181313	1
FF38_12177	br:ko01002	K08597	sentrin-specific protease 8 [EC:3.4.22.68]	Cysteine Peptidases	Family C48: Ulp1 endopeptidase family	SENP8, NEDP1, DEN1; sentrin-specific protease 8 [EC:3.4.22.68]	5e-111	MER278327	- SENP8 peptidase (Glossina morsitans) [C48.011]#C48#	2e-103								MER181485	1
FF38_07427	br:ko01002	K09640	transmembrane protease, serine 9 [EC:3.4.21.-]	Serine Peptidases	Family S1: chymotrypsin family	TMPRSS9; transmembrane protease, serine 9 [EC:3.4.21.-]	1e-110	MER000015	- chymotrypsin m-type 2 {insect} (Lucilia cuprina) [S01.168]#S01A#	6e-75								MER185846	1
FF38_10815	br:ko01002	K01290	carboxypeptidase A, invertebrate [EC:3.4.17.-]	Metallo Peptidases	Family M14: carboxypeptidase A family	CPAN; carboxypeptidase A, invertebrate [EC:3.4.17.-]	2e-110	MER136310	- CG17633 protein {{Drosophila melanogaster}} (Drosophila ananassae) [M14.A08]#M14A#	9e-162								MER188222	1
FF38_00988	br:ko01002	K02857	rhomboid-related protein 1/2/3 [EC:3.4.21.105]	Serine Peptidases	Family S54: Rhomboid family	RHBDL1_2_3; rhomboid-related protein 1/2/3 [EC:3.4.21.105]	3e-110	MER020201	- rhomboid-4 {insect} (Drosophila melanogaster) [S54.012]#S54#	2e-158								MER188287	1
FF38_10885	br:ko01002	K01310	chymotrypsin [EC:3.4.21.1]	Serine Peptidases	Family S1: chymotrypsin family	CTRB; chymotrypsin [EC:3.4.21.1]	1e-109	MER000015	- chymotrypsin m-type 2 {insect} (Lucilia cuprina) [S01.168]#S01A#	6e-136								MER188314	1
FF38_03615	br:ko01002	K11141	glutamyl aminopeptidase [EC:3.4.11.7]	Metallo Peptidases	Family M1	ENPEP; glutamyl aminopeptidase [EC:3.4.11.7]	4e-109	MER277928	- family M1 non-peptidase homologues (Glossina morsitans) [M01.UNW]#M01#	4e-123								MER188324	1
FF38_10872	br:ko01002	K09649	protease, serine, 16 (thymus) [EC:3.4.-.-]	Serine Peptidases	Family S28	PRSS16; protease, serine, 16 (thymus) [EC:3.4.-.-]	5e-106	MER138235	- CG9953 protein {{Drosophila melanogaster}} (Drosophila willistoni) [S28.A10]#S28#	0								MER189481	1
FF38_13784	br:ko01002	K01278	dipeptidyl-peptidase 4 [EC:3.4.14.5]	Serine Peptidases	Family S9: prolyl oligopeptidase family	DPP4; dipeptidyl-peptidase 4 [EC:3.4.14.5]	2e-105	MER277959	- family S9 non-peptidase homologues (Glossina morsitans) [S09.UNW]#S09X#	3e-175								MER195261	1
FF38_12328	br:ko01002	K01312	trypsin [EC:3.4.21.4]	Serine Peptidases	Family S1: chymotrypsin family	PRSS; trypsin [EC:3.4.21.4]	3e-105	MER178381	- trypsin lambda {{Drosophila melanogaster}} (Drosophila willistoni) [S01.A87]#S01A#	1e-101								MER206013	3
FF38_06646	br:ko01002	K05995	dipeptidase E [EC:3.4.13.21]	Serine Peptidases	Family S51	pepE; dipeptidase E [EC:3.4.13.21]	1e-103	MER069970	- alpha-aspartyl dipeptidase {eukaryote} (Drosophila pseudoobscura) [S51.002]#S51#	2e-105								MER210494	1
FF38_11191	br:ko01002	K08621	a disintegrin and metalloproteinase with thrombospondin motifs 6 [EC:3.4.24.-]	Metallo Peptidases	Family M12: astacin/adamalysin family	ADAMTS6; a disintegrin and metalloproteinase with thrombospondin motifs 6 [EC:3.4.24.-]	1e-102	MER278480	- subfamily M12B non-peptidase homologues (Glossina morsitans) [M12.UNB]#M12B#	5e-157								MER216366	1
FF38_12609	br:ko01002	K01415	endothelin-converting enzyme [EC:3.4.24.71]	Metallo Peptidases	Family M13: neprilysin family	E3.4.24.71, ECE1, ECE2; endothelin-converting enzyme [EC:3.4.24.71]	2e-101	MER278542	- family M13 non-peptidase homologues (Glossina morsitans) [M13.UNW]#M13#	0								MER216530	1
FF38_12081	br:ko01002	K01291	carboxypeptidase B [EC:3.4.17.2]	Metallo Peptidases	Family M14: carboxypeptidase A family	CPB1; carboxypeptidase B [EC:3.4.17.2]	2e-101	MER278303	- CG2915 protein {{Drosophila melanogaster}} (Glossina morsitans) [M14.A05]#M14A#	7e-170								MER216587	1
FF38_07430	br:ko01002	K01310	chymotrypsin [EC:3.4.21.1]	Serine Peptidases	Family S1: chymotrypsin family	CTRB; chymotrypsin [EC:3.4.21.1]	2e-101	MER180580	- jonah 65Aiv {{Drosophila melanogaster}} (Drosophila ananassae) [S01.B05]#S01A#	3e-103								MER216624	1
FF38_10882	br:ko01002	K01310	chymotrypsin [EC:3.4.21.1]	Serine Peptidases	Family S1: chymotrypsin family	CTRB; chymotrypsin [EC:3.4.21.1]	3e-101	MER000015	- chymotrypsin m-type 2 {insect} (Lucilia cuprina) [S01.168]#S01A#	2e-114								MER229593	1
FF38_09141	br:ko01002	K04489	caspase invertebrate, apoptosis-related cysteine protease [EC:3.4.22.-]	Cysteine Peptidases	Family C14: caspase family	CASPN; caspase invertebrate, apoptosis-related cysteine protease [EC:3.4.22.-]	6e-100	MER278426	- caspase DRONC {{Drosophila melanogaster}}-type peptidase (Glossina morsitans) [C14.019]#C14A#	2e-100								MER229777	1
FF38_07428	br:ko01002	K09640	transmembrane protease, serine 9 [EC:3.4.21.-]	Serine Peptidases	Family S1: chymotrypsin family	TMPRSS9; transmembrane protease, serine 9 [EC:3.4.21.-]	9e-100	MER030259	- CG10472 protein {{Drosophila melanogaster}} (Glossina fuscipes) [S01.B16]#S01A#	8e-119								MER231147	1
FF38_07236	br:ko01002	K01310	chymotrypsin [EC:3.4.21.1]	Serine Peptidases	Family S1: chymotrypsin family	CTRB; chymotrypsin [EC:3.4.21.1]	2e-99	MER180580	- jonah 65Aiv {{Drosophila melanogaster}} (Drosophila ananassae) [S01.B05]#S01A#	2e-105								MER233988	1
FF38_08771	br:ko01002	K01312	trypsin [EC:3.4.21.4]	Serine Peptidases	Family S1: chymotrypsin family	PRSS; trypsin [EC:3.4.21.4]	5e-99	MER002248	- CG17571 g.p. {{Drosophila melanogaster}} (Sarcophaga bullata) [S01.A85]#S01A#	2e-124								MER241395	1
FF38_05970	br:ko01002	K01298	carboxypeptidase A2 [EC:3.4.17.15]	Metallo Peptidases	Family M14: carboxypeptidase A family	CPA2; carboxypeptidase A2 [EC:3.4.17.15]	6e-99	MER144081	- CG8562 protein {{Drosophila melanogaster}} (Drosophila sechellia) [M14.A15]#M14A#	2e-167								MER250449	1
FF38_08773	br:ko01002	K01312	trypsin [EC:3.4.21.4]	Serine Peptidases	Family S1: chymotrypsin family	PRSS; trypsin [EC:3.4.21.4]	9e-99	MER002248	- CG17571 g.p. {{Drosophila melanogaster}} (Sarcophaga bullata) [S01.A85]#S01A#	4e-128								MER256687	1
FF38_04236	br:ko01002	K01371	cathepsin K [EC:3.4.22.38]	Cysteine Peptidases	Family C1: papain family	CTSK; cathepsin K [EC:3.4.22.38]	8e-98	MER158724	- CG6347 protein {{Drosophila melanogaster}} (Drosophila virilis) [C01.A29]#C01A#	2e-126								MER258487	1
FF38_07434	br:ko01002	K09640	transmembrane protease, serine 9 [EC:3.4.21.-]	Serine Peptidases	Family S1: chymotrypsin family	TMPRSS9; transmembrane protease, serine 9 [EC:3.4.21.-]	9e-97	MER000015	- chymotrypsin m-type 2 {insect} (Lucilia cuprina) [S01.168]#S01A#	1e-81								MER268037	1
FF38_07429	br:ko01002	K01310	chymotrypsin [EC:3.4.21.1]	Serine Peptidases	Family S1: chymotrypsin family	CTRB; chymotrypsin [EC:3.4.21.1]	6e-96	MER168652	- CG6483 protein {{Drosophila melanogaster}} (Drosophila willistoni) [S01.B14]#S01A#	2e-116								MER275572	1
FF38_08772	br:ko01002	K01312	trypsin [EC:3.4.21.4]	Serine Peptidases	Family S1: chymotrypsin family	PRSS; trypsin [EC:3.4.21.4]	7e-94	MER002248	- CG17571 g.p. {{Drosophila melanogaster}} (Sarcophaga bullata) [S01.A85]#S01A#	4e-115								MER276356	1
FF38_10213	br:ko01002	K09648	mitochondrial inner membrane protease subunit 2 [EC:3.4.21.-]	Serine Peptidases	Family S26: signal peptidase I family	IMP2; mitochondrial inner membrane protease subunit 2 [EC:3.4.21.-]	2e-93	MER011513	- CG11110 protein {{Drosophila melanogaster}} (Drosophila melanogaster) [S26.A09]#S26A#	2e-71								MER277095	1
FF38_04002	br:ko01002	K05687	protein DJ-1	Cysteine Peptidases	Family C56: PfpI endopeptidase family	PARK7; protein DJ-1	1e-89	MER175430	- family C56 non-peptidase homologues (Drosophila willistoni) [C56.UNW]#C56#	8e-75								MER277248	1
FF38_09730	br:ko01002	K11140	aminopeptidase N [EC:3.4.11.2]	Metallo Peptidases	Family M1	ANPEP; aminopeptidase N [EC:3.4.11.2]	4e-86	MER161466	- family M1 non-peptidase homologues (Drosophila willistoni) [M01.UNW]#M01#	1e-96								MER277359	1
FF38_03856	br:ko01002	K01312	trypsin [EC:3.4.21.4]	Serine Peptidases	Family S1: chymotrypsin family	PRSS; trypsin [EC:3.4.21.4]	2e-85	MER159520	- CG34350 protein {{Drosophila melanogaster}} (Drosophila ananassae) [S01.B35]#S01A#	0								MER277864	1
FF38_07431	br:ko01002	K01310	chymotrypsin [EC:3.4.21.1]	Serine Peptidases	Family S1: chymotrypsin family	CTRB; chymotrypsin [EC:3.4.21.1]	8e-84	MER180580	- jonah 65Aiv {{Drosophila melanogaster}} (Drosophila ananassae) [S01.B05]#S01A#	2e-87								MER277866	1
FF38_11600	br:ko01002	K01365	cathepsin L [EC:3.4.22.15]	Cysteine Peptidases	Family C1: papain family	CTSL; cathepsin L [EC:3.4.22.15]	4e-78	MER005413	- insect 26/29 kDa peptidase (Sarcophaga peregrina) [C01.067]#C01A#	1e-157								MER277902	1
FF38_06417	br:ko01002	K01300	carboxypeptidase B2 [EC:3.4.17.20]	Metallo Peptidases	Family M14: carboxypeptidase A family	CPB2; carboxypeptidase B2 [EC:3.4.17.20]	9e-78	MER136318	- CG3097 protein {{Drosophila melanogaster}} (Drosophila persimilis) [M14.A19]#M14A#	0								MER277922	1
FF38_14335	br:ko01002	K08635	membrane metallo-endopeptidase-like 1	Metallo Peptidases	Family M13: neprilysin family	MMEL1; membrane metallo-endopeptidase-like 1	4e-76	MER278820	- family M13 non-peptidase homologues (Glossina morsitans) [M13.UNW]#M13#	0								MER277927	1
FF38_05968	br:ko01002	K01290	carboxypeptidase A, invertebrate [EC:3.4.17.-]	Metallo Peptidases	Family M14: carboxypeptidase A family	CPAN; carboxypeptidase A, invertebrate [EC:3.4.17.-]	5e-76	MER278406	- CG8560 protein {{Drosophila melanogaster}} (Glossina morsitans) [M14.A04]#M14A#	0								MER277928	1
FF38_09315	br:ko01002	K01375	cathepsin V [EC:3.4.22.43]	Cysteine Peptidases	Family C1: papain family	CTSL2, CTSV; cathepsin V [EC:3.4.22.43]	4e-75	MER158700	- CG5367 protein {{Drosophila melanogaster}} (Drosophila mojavensis) [C01.A30]#C01A#	7e-131								MER277936	1
FF38_10846	br:ko01002	K01304	pyroglutamyl-peptidase [EC:3.4.19.3]	Cysteine Peptidases	Family C15: pyroglutamyl peptidase I family	E3.4.19.3, pcp; pyroglutamyl-peptidase [EC:3.4.19.3]	6e-73	MER278546	- CG32147 {{Drosophila melanogaster}} (Glossina morsitans) [C15.A03]#C15#	2e-93								MER277939	1
FF38_06814	br:ko01002	K09640	transmembrane protease, serine 9 [EC:3.4.21.-]	Serine Peptidases	Family S1: chymotrypsin family	TMPRSS9; transmembrane protease, serine 9 [EC:3.4.21.-]	1e-69	MER003048	- CG4386 g.p. {{Drosophila melanogaster}} (Sarcophaga peregrina) [S01.316]#S01A#	5e-157								MER277958	1
FF38_04007	br:ko01002	K01312	trypsin [EC:3.4.21.4]	Serine Peptidases	Family S1: chymotrypsin family	PRSS; trypsin [EC:3.4.21.4]	8e-68	MER210494	- Stubble peptidase {Insecta} (Drosophila willistoni) [S01.225]#S01A#	4e-175								MER277959	1
FF38_11238	br:ko01002	K06835	disintegrin and metalloproteinase domain-containing protein 12 [EC:3.4.24.-]	Metallo Peptidases	Family M12: astacin/adamalysin family	ADAM12; disintegrin and metalloproteinase domain-containing protein 12 [EC:3.4.24.-]	1e-67	MER188222	- subfamily M12B non-peptidase homologues (Drosophila melanogaster) [M12.UNB]#M12B#	7e-143								MER277967	1
FF38_09869	br:ko01002	K09640	transmembrane protease, serine 9 [EC:3.4.21.-]	Serine Peptidases	Family S1: chymotrypsin family	TMPRSS9; transmembrane protease, serine 9 [EC:3.4.21.-]	2e-67	MER160583	- CG4386 protein {{Drosophila melanogaster}} (Drosophila ananassae) [S01.B42]#S01A#	2e-162								MER277986	1
FF38_08260	br:ko01002	K09647	mitochondrial inner membrane protease subunit 1 [EC:3.4.21.-]	Serine Peptidases	Family S26: signal peptidase I family	IMP1; mitochondrial inner membrane protease subunit 1 [EC:3.4.21.-]	2e-67	MER011512	- mitochondrial inner membrane peptidase 2 (Drosophila melanogaster) [S26.012]#S26A#	5e-57								MER277991	1
FF38_11766	br:ko01002	K01273	membrane dipeptidase [EC:3.4.13.19]	Metallo Peptidases	Family M19: membrane dipeptidase family	E3.4.13.19, DPEP1; membrane dipeptidase [EC:3.4.13.19]	5e-66	MER278298	- family M19 non-peptidase homologues (Glossina morsitans) [M19.UNW]#M19#	0								MER278013	1
FF38_01109	br:ko01002	K13703	abhydrolase domain-containing protein 11	Serine Peptidases	Family S33	ABHD11; abhydrolase domain-containing protein 11	5e-66	MER278857	- family S33 non-peptidase homologues (Glossina morsitans) [S33.UNW]#S33#	8e-77								MER278026	1
FF38_03854	br:ko01002	K01312	trypsin [EC:3.4.21.4]	Serine Peptidases	Family S1: chymotrypsin family	PRSS; trypsin [EC:3.4.21.4]	4e-65	MER216587	- CG8213 protein, isoform C {{Drosophila melanogaster}} (Drosophila mojavensis) [S01.B34]#S01A#	3e-169								MER278060	1
FF38_12612	br:ko01002	K01415	endothelin-converting enzyme [EC:3.4.24.71]	Metallo Peptidases	Family M13: neprilysin family	E3.4.24.71, ECE1, ECE2; endothelin-converting enzyme [EC:3.4.24.71]	6e-65	MER278543	- family M13 non-peptidase homologues (Glossina morsitans) [M13.UNW]#M13#	0								MER278062	1
FF38_00043	br:ko01002	K01283	peptidyl-dipeptidase A [EC:3.4.15.1]	Metallo Peptidases	Family M2	E3.4.15.1, ACE; peptidyl-dipeptidase A [EC:3.4.15.1]	1e-64	MER139589	- family M2 non-peptidase homologues (Drosophila mojavensis) [M02.UNW]#M02#	5e-58								MER278067	1
FF38_05969	br:ko01002	K01290	carboxypeptidase A, invertebrate [EC:3.4.17.-]	Metallo Peptidases	Family M14: carboxypeptidase A family	CPAN; carboxypeptidase A, invertebrate [EC:3.4.17.-]	3e-64	MER138960	- CG32379 protein {{Drosophila melanogaster}} (Drosophila pseudoobscura) [M14.A03]#M14A#	7e-142								MER278079	1
FF38_12322	br:ko01002	K01312	trypsin [EC:3.4.21.4]	Serine Peptidases	Family S1: chymotrypsin family	PRSS; trypsin [EC:3.4.21.4]	8e-64	MER278328	- subfamily S1A non-peptidase homologues (Glossina morsitans) [S01.UNA]#S01A#	2e-106								MER278081	1
FF38_04134	br:ko01002	K08632	a disintegrin and metalloproteinase with thrombospondin motifs 18 [EC:3.4.24.-]	Metallo Peptidases	Family M12: astacin/adamalysin family	ADAMTS18; a disintegrin and metalloproteinase with thrombospondin motifs 18 [EC:3.4.24.-]	1e-63	MER256687	- subfamily M12B non-peptidase homologues (Nomascus leucogenys) [M12.UNB]#M12B#	2e-22								MER278087	1
FF38_07511	br:ko01002	K04489	caspase invertebrate, apoptosis-related cysteine protease [EC:3.4.22.-]	Cysteine Peptidases	Family C14: caspase family	CASPN; caspase invertebrate, apoptosis-related cysteine protease [EC:3.4.22.-]	7e-63	MER278426	- caspase DRONC {{Drosophila melanogaster}}-type peptidase (Glossina morsitans) [C14.019]#C14A#	1e-65								MER278158	1
FF38_11984	br:ko01002	K09640	transmembrane protease, serine 9 [EC:3.4.21.-]	Serine Peptidases	Family S1: chymotrypsin family	TMPRSS9; transmembrane protease, serine 9 [EC:3.4.21.-]	8e-63	MER090685	- CG4914 protein {{Drosophila melanogaster}} (Drosophila pseudoobscura) [S01.B41]#S01A#	2e-172								MER278168	1
FF38_10719	br:ko01002	K02737	20S proteasome subunit beta 5 [EC:3.4.25.1]	Threonine Peptidases	Family T1: proteasome family	PSMB5; 20S proteasome subunit beta 5 [EC:3.4.25.1]	2e-62	MER142580	- proteasome catalytic subunit 3 (Kluyveromyces lactis) [T01.012]#T01A#	2e-51								MER278197	1
FF38_05373	br:ko01002	K00764	amidophosphoribosyltransferase [EC:2.4.2.14]	Cysteine Peptidases	Family C44	purF, PPAT; amidophosphoribosyltransferase [EC:2.4.2.14]	3e-61	MER052037	- family C44 non-peptidase homologues (Debaryomyces hansenii) [C44.UNW]#C44#	3e-52								MER278234	1
FF38_12589	br:ko01002	K09640	transmembrane protease, serine 9 [EC:3.4.21.-]	Serine Peptidases	Family S1: chymotrypsin family	TMPRSS9; transmembrane protease, serine 9 [EC:3.4.21.-]	6e-61	MER000248	- subfamily S1A non-peptidase homologues (Lucilia cuprina) [S01.UNA]#S01A#	1e-101								MER278261	1
FF38_14337	br:ko01002	K01415	endothelin-converting enzyme [EC:3.4.24.71]	Metallo Peptidases	Family M13: neprilysin family	E3.4.24.71, ECE1, ECE2; endothelin-converting enzyme [EC:3.4.24.71]	2e-58	MER125355	- family M13 non-peptidase homologues (Drosophila pseudoobscura) [M13.UNW]#M13#	2e-146								MER278263	1
FF38_02259	br:ko01002	K09649	protease, serine, 16 (thymus) [EC:3.4.-.-]	Serine Peptidases	Family S28	PRSS16; protease, serine, 16 (thymus) [EC:3.4.-.-]	8e-58	MER277967	- thymus-specific serine peptidase (Glossina morsitans) [S28.003]#S28#	0								MER278265	1
FF38_10443	br:ko01002	K09640	transmembrane protease, serine 9 [EC:3.4.21.-]	Serine Peptidases	Family S1: chymotrypsin family	TMPRSS9; transmembrane protease, serine 9 [EC:3.4.21.-]	3e-56	MER278647	- subfamily S1A non-peptidase homologues (Glossina morsitans) [S01.UNA]#S01A#	4e-152								MER278268	1
FF38_12329	br:ko01002	K01312	trypsin [EC:3.4.21.4]	Serine Peptidases	Family S1: chymotrypsin family	PRSS; trypsin [EC:3.4.21.4]	7e-56	MER165177	- CG8299 protein {{Drosophila melanogaster}} (Drosophila virilis) [S01.B50]#S01A#	4e-98								MER278269	1
FF38_05635	br:ko01002	K09640	transmembrane protease, serine 9 [EC:3.4.21.-]	Serine Peptidases	Family S1: chymotrypsin family	TMPRSS9; transmembrane protease, serine 9 [EC:3.4.21.-]	6e-55	MER030259	- CG10472 protein {{Drosophila melanogaster}} (Glossina fuscipes) [S01.B16]#S01A#	7e-61								MER278298	1
FF38_01710	br:ko01002	K08630	a disintegrin and metalloproteinase with thrombospondin motifs 16 [EC:3.4.24.-]	Metallo Peptidases	Family M12: astacin/adamalysin family	ADAMTS16; a disintegrin and metalloproteinase with thrombospondin motifs 16 [EC:3.4.24.-]	1e-53	MER278646	- ADAMTS adt-1 {{Caenorhabditis elegans}}-type peptidase (Glossina morsitans) [M12.302]#M12B#	2e-122								MER278299	1
FF38_08588	br:ko01002	K04489	caspase invertebrate, apoptosis-related cysteine protease [EC:3.4.22.-]	Cysteine Peptidases	Family C14: caspase family	CASPN; caspase invertebrate, apoptosis-related cysteine protease [EC:3.4.22.-]	2e-53	MER278443	- caspase DECAY (Glossina morsitans) [C14.022]#C14A#	5e-151								MER278303	1
FF38_13770	br:ko01002	K01290	carboxypeptidase A, invertebrate [EC:3.4.17.-]	Metallo Peptidases	Family M14: carboxypeptidase A family	CPAN; carboxypeptidase A, invertebrate [EC:3.4.17.-]	1e-52	MER278299	- subfamily M14A non-peptidase homologues (Glossina morsitans) [M14.UNA]#M14A#	0								MER278305	1
FF38_02260	br:ko01002	K09649	protease, serine, 16 (thymus) [EC:3.4.-.-]	Serine Peptidases	Family S28	PRSS16; protease, serine, 16 (thymus) [EC:3.4.-.-]	8e-52	MER139017	- thymus-specific serine peptidase (Drosophila virilis) [S28.003]#S28#	6e-117								MER278317	1
FF38_01174	br:ko01002	K09640	transmembrane protease, serine 9 [EC:3.4.21.-]	Serine Peptidases	Family S1: chymotrypsin family	TMPRSS9; transmembrane protease, serine 9 [EC:3.4.21.-]	1e-51	MER000209	- late trypsin (Culex pipiens) [S01.478]#S01A#	3e-38								MER278326	1
FF38_04890	br:ko01002	K01312	trypsin [EC:3.4.21.4]	Serine Peptidases	Family S1: chymotrypsin family	PRSS; trypsin [EC:3.4.21.4]	5e-50	MER169367	- CG32808 protein {{Drosophila melanogaster}} (Drosophila yakuba) [S01.B47]#S01A#	1e-104								MER278327	1
FF38_01828	br:ko01002	K09640	transmembrane protease, serine 9 [EC:3.4.21.-]	Serine Peptidases	Family S1: chymotrypsin family	TMPRSS9; transmembrane protease, serine 9 [EC:3.4.21.-]	2e-49	MER014102	- CG8952 protein {{Drosophila melanogaster}} (Chrysomya bezziana) [S01.A36]#S01A#	1e-45								MER278328	1
FF38_02545	br:ko01002	K01312	trypsin [EC:3.4.21.4]	Serine Peptidases	Family S1: chymotrypsin family	PRSS; trypsin [EC:3.4.21.4]	5e-49	MER090639	- CG16821 protein {{Drosophila melanogaster}} (Drosophila pseudoobscura) [S01.B44]#S01A#	9e-161								MER278355	1
FF38_11226	br:ko01002	K08076	astacin [EC:3.4.24.21]	Metallo Peptidases	Family M12: astacin/adamalysin family	E3.4.24.21; astacin [EC:3.4.24.21]	2e-48	MER144319	- CG6696 g.p. {{Drosophila melanogaster}} (Drosophila ananassae) [M12.A08]#M12A#	1e-120								MER278364	1
FF38_00645	br:ko01002	K09640	transmembrane protease, serine 9 [EC:3.4.21.-]	Serine Peptidases	Family S1: chymotrypsin family	TMPRSS9; transmembrane protease, serine 9 [EC:3.4.21.-]	7e-48	MER278562	- subfamily S1A non-peptidase homologues (Glossina morsitans) [S01.UNA]#S01A#	1e-114								MER278374	1
FF38_11201	br:ko01002	K09614	corin [EC:3.4.21.-]	Serine Peptidases	Family S1: chymotrypsin family	CORIN; corin [EC:3.4.21.-]	2e-47	MER090620	- Nudel peptidase (Drosophila pseudoobscura) [S01.013]#S01A#	1e-155								MER278377	1
FF38_04542	br:ko01002	K01312	trypsin [EC:3.4.21.4]	Serine Peptidases	Family S1: chymotrypsin family	PRSS; trypsin [EC:3.4.21.4]	6e-47	MER090597	- CG5255 protein {{Drosophila melanogaster}} (Drosophila pseudoobscura) [S01.A93]#S01A#	6e-119								MER278397	1
FF38_03862	br:ko01002	K01363	cathepsin B [EC:3.4.22.1]	Cysteine Peptidases	Family C1: papain family	CTSB; cathepsin B [EC:3.4.22.1]	1e-46	MER158696	- subfamily C1A non-peptidase homologues (Drosophila mojavensis) [C01.UNA]#C01A#	3e-152								MER278404	1
FF38_12327	br:ko01002	K01312	trypsin [EC:3.4.21.4]	Serine Peptidases	Family S1: chymotrypsin family	PRSS; trypsin [EC:3.4.21.4]	2e-46	MER216624	- subfamily S1A non-peptidase homologues (Drosophila yakuba) [S01.UNA]#S01A#	4e-47								MER278406	1
FF38_04722	br:ko01002	K01312	trypsin [EC:3.4.21.4]	Serine Peptidases	Family S1: chymotrypsin family	PRSS; trypsin [EC:3.4.21.4]	4e-46	MER176674	- mannan-binding lectin-associated serine peptidase-3 (Drosophila erecta) [S01.132]#S01A#	1e-77								MER278415	1
FF38_05055	br:ko01002	K01316	protease, serine, 7 (enterokinase) [EC:3.4.21.9]	Serine Peptidases	Family S1: chymotrypsin family	PRSS7; protease, serine, 7 (enterokinase) [EC:3.4.21.9]	5e-46	MER166594	- coagulation factor B {{Limulus}, {Tachypleus}}, activated (Drosophila mojavensis) [S01.220]#S01A#	6e-180								MER278424	1
FF38_04678	br:ko01002	K01310	chymotrypsin [EC:3.4.21.1]	Serine Peptidases	Family S1: chymotrypsin family	CTRB; chymotrypsin [EC:3.4.21.1]	3e-45	MER167261	- CG11529 protein {{Drosophila melanogaster}} (Drosophila ananassae) [S01.B22]#S01A#	4e-145								MER278426	2
FF38_09543	br:ko01002	K01312	trypsin [EC:3.4.21.4]	Serine Peptidases	Family S1: chymotrypsin family	PRSS; trypsin [EC:3.4.21.4]	4e-45	MER011227	- subfamily S1A non-peptidase homologues (Drosophila melanogaster) [S01.UNA]#S01A#	0								MER278443	1
FF38_08940	br:ko01002	K09640	transmembrane protease, serine 9 [EC:3.4.21.-]	Serine Peptidases	Family S1: chymotrypsin family	TMPRSS9; transmembrane protease, serine 9 [EC:3.4.21.-]	2e-44	MER090618	- CG32260-PA protein {{Drosophila melanogaster}} (Drosophila pseudoobscura) [S01.B32]#S01A#	1e-121								MER278450	1
FF38_04541	br:ko01002	K01312	trypsin [EC:3.4.21.4]	Serine Peptidases	Family S1: chymotrypsin family	PRSS; trypsin [EC:3.4.21.4]	1e-43	MER011386	- CG17475 protein {{Drosophila melanogaster}} (Drosophila melanogaster) [S01.A96]#S01A#	1e-88								MER278469	1
FF38_12375	br:ko01002	K01262	Xaa-Pro aminopeptidase [EC:3.4.11.9]	Metallo Peptidases	Family M24	pepP; Xaa-Pro aminopeptidase [EC:3.4.11.9]	7e-43	MER177328	- aminopeptidase P1 (Drosophila persimilis) [M24.009]#M24B#	6e-24								MER278480	1
FF38_07793	br:ko01002	K08956	AFG3 family protein [EC:3.4.24.-]	Metallo Peptidases	Family M41: FtsH endopeptidase family	AFG3; AFG3 family protein [EC:3.4.24.-]	2e-42	MER258487	- family M41 non-peptidase homologues (Loxodonta africana) [M41.UNW]#M41#	2e-30								MER278494	1
FF38_00640	br:ko01002	K01310	chymotrypsin [EC:3.4.21.1]	Serine Peptidases	Family S1: chymotrypsin family	CTRB; chymotrypsin [EC:3.4.21.1]	6e-42	MER216366	- subfamily S1A non-peptidase homologues (Drosophila willistoni) [S01.UNA]#S01A#	0								MER278504	1
FF38_01176	br:ko01002	K09640	transmembrane protease, serine 9 [EC:3.4.21.-]	Serine Peptidases	Family S1: chymotrypsin family	TMPRSS9; transmembrane protease, serine 9 [EC:3.4.21.-]	6e-41	MER167192	- late trypsin (Culex pipiens) [S01.478]#S01A#	5e-45								MER278519	1
FF38_11836	br:ko01002	K08778	astacin-like metalloendopeptidase [EC:3.4.-.-]	Metallo Peptidases	Family M12: astacin/adamalysin family	ASTL; astacin-like metalloendopeptidase [EC:3.4.-.-]	7e-41	MER140072	- CG10280 protein {{Drosophila melanogaster}} (Drosophila mojavensis) [M12.A02]#M12A#	5e-123								MER278539	1
FF38_04543	br:ko01002	K01312	trypsin [EC:3.4.21.4]	Serine Peptidases	Family S1: chymotrypsin family	PRSS; trypsin [EC:3.4.21.4]	7e-41	MER175827	- CG5246 protein {{Drosophila melanogaster}} (Drosophila yakuba) [S01.A94]#S01A#	5e-110								MER278540	1
FF38_03655	br:ko01002	K01312	trypsin [EC:3.4.21.4]	Serine Peptidases	Family S1: chymotrypsin family	PRSS; trypsin [EC:3.4.21.4]	2e-39	MER170899	- Snake peptidase {Insecta} (Drosophila willistoni) [S01.200]#S01A#	3e-140								MER278542	1
FF38_14389	br:ko01002	K09640	transmembrane protease, serine 9 [EC:3.4.21.-]	Serine Peptidases	Family S1: chymotrypsin family	TMPRSS9; transmembrane protease, serine 9 [EC:3.4.21.-]	2e-39	MER206013	- CG11911 protein {{Drosophila melanogaster}} (Drosophila virilis) [S01.B68]#S01A#	1e-117								MER278543	1
FF38_08046	br:ko01002	K08076	astacin [EC:3.4.24.21]	Metallo Peptidases	Family M12: astacin/adamalysin family	E3.4.24.21; astacin [EC:3.4.24.21]	4e-39	MER142005	- CG11864 {{Drosophila melanogaster}}-like peptidase (Drosophila virilis) [M12.330]#M12A#	2e-96								MER278546	1
FF38_07321	br:ko01002	K13289	cathepsin A (carboxypeptidase C) [EC:3.4.16.5]	Serine Peptidases	Family S10	CTSA; cathepsin A (carboxypeptidase C) [EC:3.4.16.5]	5e-39	MER119289	- carboxypeptidase Y (Lodderomyces elongisporus) [S10.001]#S10#	8e-41								MER278561	1
FF38_01821	br:ko01002	K01310	chymotrypsin [EC:3.4.21.1]	Serine Peptidases	Family S1: chymotrypsin family	CTRB; chymotrypsin [EC:3.4.21.1]	8e-39	MER000208	- CG8952 protein {{Drosophila melanogaster}} (Lucilia cuprina) [S01.A36]#S01A#	8e-49								MER278562	1
FF38_07219	br:ko01002	K01311	chymotrypsin C [EC:3.4.21.2]	Serine Peptidases	Family S1: chymotrypsin family	CTRC; chymotrypsin C [EC:3.4.21.2]	2e-38	MER206013	- CG11911 protein {{Drosophila melanogaster}} (Drosophila virilis) [S01.B68]#S01A#	5e-123								MER278587	1
FF38_05828	br:ko01002	K01312	trypsin [EC:3.4.21.4]	Serine Peptidases	Family S1: chymotrypsin family	PRSS; trypsin [EC:3.4.21.4]	4e-38	MER035551	- proteolytic lectin {{Glossina}-type} (Stomoxys calcitrans) [S01.493]#S01A#	1e-128								MER278591	1
FF38_04544	br:ko01002	K01312	trypsin [EC:3.4.21.4]	Serine Peptidases	Family S1: chymotrypsin family	PRSS; trypsin [EC:3.4.21.4]	6e-38	MER176893	- subfamily S1A non-peptidase homologues (Drosophila grimshawi) [S01.UNA]#S01A#	3e-81								MER278638	1
FF38_08579	br:ko01002	K09614	corin [EC:3.4.21.-]	Serine Peptidases	Family S1: chymotrypsin family	CORIN; corin [EC:3.4.21.-]	1e-37	MER278317	- subfamily S1A non-peptidase homologues (Glossina morsitans) [S01.UNA]#S01A#	3e-165								MER278646	1
FF38_10762	br:ko01002	K09639	transmembrane protease, serine 8 [EC:3.4.21.-]	Serine Peptidases	Family S1: chymotrypsin family	TMPRSS8; transmembrane protease, serine 8 [EC:3.4.21.-]	1e-37	MER216530	- subfamily S1A non-peptidase homologues (Drosophila erecta) [S01.UNA]#S01A#	2e-163								MER278647	1
FF38_08044	br:ko01002	K01395	meprin A, alpha [EC:3.4.24.18]	Metallo Peptidases	Family M12: astacin/adamalysin family	MEP1A; meprin A, alpha [EC:3.4.24.18]	2e-37	MER015242	- CG11864 {{Drosophila melanogaster}}-like peptidase (Glossina morsitans) [M12.330]#M12A#	6e-102								MER278655	1
FF38_08045	br:ko01002	K08076	astacin [EC:3.4.24.21]	Metallo Peptidases	Family M12: astacin/adamalysin family	E3.4.24.21; astacin [EC:3.4.24.21]	2e-37	MER091055	- CG11864 {{Drosophila melanogaster}}-like peptidase (Aedes aegypti) [M12.330]#M12A#	2e-57								MER278669	1
FF38_05974	br:ko01002	K08783	extracellular matrix protein 14 [EC:3.4.17.-]	Metallo Peptidases	Family M14: carboxypeptidase A family	ECM14; extracellular matrix protein 14 [EC:3.4.17.-]	4e-37	MER278263	- CG8564 protein {{Drosophila melanogaster}} (Glossina morsitans) [M14.A13]#M14A#	3e-165								MER278738	1
FF38_08047	br:ko01002	K08076	astacin [EC:3.4.24.21]	Metallo Peptidases	Family M12: astacin/adamalysin family	E3.4.24.21; astacin [EC:3.4.24.21]	9e-37	MER171062	- CG11864 {{Drosophila melanogaster}}-like peptidase (Drosophila grimshawi) [M12.330]#M12A#	1e-70								MER278760	1
FF38_14375	br:ko01002	K01311	chymotrypsin C [EC:3.4.21.2]	Serine Peptidases	Family S1: chymotrypsin family	CTRC; chymotrypsin C [EC:3.4.21.2]	1e-36	MER206013	- CG11911 protein {{Drosophila melanogaster}} (Drosophila virilis) [S01.B68]#S01A#	7e-129								MER278762	1
FF38_14388	br:ko01002	K01311	chymotrypsin C [EC:3.4.21.2]	Serine Peptidases	Family S1: chymotrypsin family	CTRC; chymotrypsin C [EC:3.4.21.2]	1e-36	MER181313	- CG11911 protein {{Drosophila melanogaster}} (Drosophila virilis) [S01.B68]#S01A#	2e-127								MER278781	1
FF38_14386	br:ko01002	K01310	chymotrypsin [EC:3.4.21.1]	Serine Peptidases	Family S1: chymotrypsin family	CTRB; chymotrypsin [EC:3.4.21.1]	9e-36	MER014060	- proteolytic lectin {{Glossina}-type} (Glossina morsitans) [S01.493]#S01A#	3e-132								MER278814	1
FF38_04086	br:ko01002	K09610	endothelin-converting enzyme-like 1 [EC:3.4.24.-]	Metallo Peptidases	Family M13: neprilysin family	ECEL1; endothelin-converting enzyme-like 1 [EC:3.4.24.-]	9e-36	MER175160	- CG9508 protein {{Drosophila melanogaster}} (Drosophila mojavensis) [M13.A10]#M13#	2e-67								MER278816	1
FF38_04539	br:ko01002	K01312	trypsin [EC:3.4.21.4]	Serine Peptidases	Family S1: chymotrypsin family	PRSS; trypsin [EC:3.4.21.4]	1e-35	MER278519	- subfamily S1A non-peptidase homologues (Glossina morsitans) [S01.UNA]#S01A#	3e-125								MER278818	1
FF38_12611	br:ko01002	K01415	endothelin-converting enzyme [EC:3.4.24.71]	Metallo Peptidases	Family M13: neprilysin family	E3.4.24.71, ECE1, ECE2; endothelin-converting enzyme [EC:3.4.24.71]	2e-35	MER167541	- family M13 non-peptidase homologues (Drosophila mojavensis) [M13.UNW]#M13#	4e-160								MER278820	1
FF38_05839	br:ko01002	K01312	trypsin [EC:3.4.21.4]	Serine Peptidases	Family S1: chymotrypsin family	PRSS; trypsin [EC:3.4.21.4]	2e-35	MER035551	- proteolytic lectin {{Glossina}-type} (Stomoxys calcitrans) [S01.493]#S01A#	5e-127								MER278844	1
FF38_04912	br:ko01002	K01415	endothelin-converting enzyme [EC:3.4.24.71]	Metallo Peptidases	Family M13: neprilysin family	E3.4.24.71, ECE1, ECE2; endothelin-converting enzyme [EC:3.4.24.71]	3e-35	MER188324	- family M13 non-peptidase homologues (Drosophila simulans) [M13.UNW]#M13#	0								MER278853	1
FF38_14387	br:ko01002	K09632	chymotrypsin-like protease [EC:3.4.21.-]	Serine Peptidases	Family S1: chymotrypsin family	CTRL; chymotrypsin-like protease [EC:3.4.21.-]	4e-35	MER014060	- proteolytic lectin {{Glossina}-type} (Glossina morsitans) [S01.493]#S01A#	7e-134								MER278857	1
FF38_11047	br:ko01002	K01254	leukotriene-A4 hydrolase [EC:3.3.2.6]	Metallo Peptidases	Family M1	LTA4H; leukotriene-A4 hydrolase [EC:3.3.2.6]	1e-34	MER181485	- leukotriene A4 hydrolase {{Saccharomyces cerevisiae}} (Penicillium chrysogenum) [M01.034]#M01#	3e-38								MER278864	1
FF38_07744	br:ko01002	K01408	insulysin [EC:3.4.24.56]	Metallo Peptidases	Family M16: pitrilysin family	IDE, ide; insulysin [EC:3.4.24.56]	5e-34	MER277248	- subfamily M16C non-peptidase homologues (Uncinocarpus reesii) [M16.UNC]#M16C#	1e-27								MER282694	1
FF38_07277	br:ko01002	K01293	Gly-Xaa carboxypeptidase [EC:3.4.17.4]	Metallo Peptidases	Family M20	E3.4.17.4; Gly-Xaa carboxypeptidase [EC:3.4.17.4]	7e-34	MER282694	- Gly-Xaa carboxypeptidase (Naumovia castellii) [M20.002]#M20A#	4e-36								Grand Total	260
FF38_04545	br:ko01002	K01312	trypsin [EC:3.4.21.4]	Serine Peptidases	Family S1: chymotrypsin family	PRSS; trypsin [EC:3.4.21.4]	9e-34	MER159649	- CG5233 protein {{Drosophila melanogaster}} (Drosophila persimilis) [S01.A97]#S01A#	4e-78
FF38_07902	br:ko01002	K08624	a disintegrin and metalloproteinase with thrombospondin motifs 9 [EC:3.4.24.-]	Metallo Peptidases	Family M12: astacin/adamalysin family	ADAMTS9; a disintegrin and metalloproteinase with thrombospondin motifs 9 [EC:3.4.24.-]	9e-34	MER268037	- subfamily M12B non-peptidase homologues (Ailuropoda melanoleuca) [M12.UNB]#M12B#	3e-28
FF38_04611	br:ko01002	K01312	trypsin [EC:3.4.21.4]	Serine Peptidases	Family S1: chymotrypsin family	PRSS; trypsin [EC:3.4.21.4]	1e-33	MER171477	- CG7142 protein {{Drosophila melanogaster}} (Drosophila sechellia) [S01.B65]#S01A#	2e-161
FF38_03663	br:ko01002	K01312	trypsin [EC:3.4.21.4]	Serine Peptidases	Family S1: chymotrypsin family	PRSS; trypsin [EC:3.4.21.4]	3e-33	MER278268	- subfamily S1A non-peptidase homologues (Glossina morsitans) [S01.UNA]#S01A#	5e-99
FF38_03626	br:ko01002	K08636	phosphate-regulating neutral endopeptidase [EC:3.4.24.-]	Metallo Peptidases	Family M13: neprilysin family	PHEX; phosphate-regulating neutral endopeptidase [EC:3.4.24.-]	1e-32	MER188314	- CG9507 protein {{Drosophila melanogaster}} (Drosophila willistoni) [M13.A11]#M13#	3e-123
FF38_10590	br:ko01002	K15428	Cys-Gly metallodipeptidase DUG1 [EC:3.4.13.-]	Metallo Peptidases	Family M20	DUG1; Cys-Gly metallodipeptidase DUG1 [EC:3.4.13.-]	1e-32	MER250449	- Dug1 peptidase (Pichia stipitis) [M20.017]#M20A#	2e-34
FF38_08508	br:ko01002	K01312	trypsin [EC:3.4.21.4]	Serine Peptidases	Family S1: chymotrypsin family	PRSS; trypsin [EC:3.4.21.4]	2e-32	MER175596	- CG3916 protein {{Drosophila melanogaster}} (Drosophila willistoni) [S01.B51]#S01A#	3e-114
FF38_04090	br:ko01002	K09610	endothelin-converting enzyme-like 1 [EC:3.4.24.-]	Metallo Peptidases	Family M13: neprilysin family	ECEL1; endothelin-converting enzyme-like 1 [EC:3.4.24.-]	2e-31	MER278415	- CG9505 protein {{Drosophila melanogaster}} (Glossina morsitans) [M13.A12]#M13#	6e-131
FF38_03556	br:ko01002	K03101	signal peptidase II [EC:3.4.23.36]	Aspartic Peptidases	Family A8: signal peptidase II family	lspA; signal peptidase II [EC:3.4.23.36]	2e-31	MER127999	- signal peptidase II (Beutenbergia cavernae) [A08.001]#A08#	1e-33
FF38_03864	br:ko01002	K01312	trypsin [EC:3.4.21.4]	Serine Peptidases	Family S1: chymotrypsin family	PRSS; trypsin [EC:3.4.21.4]	5e-31	MER048470	- Snake peptidase {Insecta} (Delia antiqua) [S01.200]#S01A#	2e-88
FF38_04245	br:ko01002	K01365	cathepsin L [EC:3.4.22.15]	Cysteine Peptidases	Family C1: papain family	CTSL; cathepsin L [EC:3.4.22.15]	2e-30	MER158739	- subfamily C1A non-peptidase homologues (Drosophila willistoni) [C01.UNA]#C01A#	9e-70
FF38_04117	br:ko01002	K08630	a disintegrin and metalloproteinase with thrombospondin motifs 16 [EC:3.4.24.-]	Metallo Peptidases	Family M12: astacin/adamalysin family	ADAMTS16; a disintegrin and metalloproteinase with thrombospondin motifs 16 [EC:3.4.24.-]	2e-30	MER275572	- subfamily M12B non-peptidase homologues (Harpegnathos saltator) [M12.UNB]#M12B#	1e-15
FF38_04277	br:ko01002	K04398	caspase 8 [EC:3.4.22.61]	Cysteine Peptidases	Family C14: caspase family	CASP8; caspase 8 [EC:3.4.22.61]	3e-29	MER167484	- caspase Dredd (Drosophila willistoni) [C14.040]#C14A#	5e-62
FF38_09725	br:ko01002	K04489	caspase invertebrate, apoptosis-related cysteine protease [EC:3.4.22.-]	Cysteine Peptidases	Family C14: caspase family	CASPN; caspase invertebrate, apoptosis-related cysteine protease [EC:3.4.22.-]	9e-29	MER278844	- caspase STRICA {{Drosophila} sp.} (Glossina morsitans) [C14.023]#C14A#	7e-125
FF38_07410	br:ko01002	K08592	sentrin-specific protease 1 [EC:3.4.22.68]	Cysteine Peptidases	Family C48: Ulp1 endopeptidase family	SENP1; sentrin-specific protease 1 [EC:3.4.22.68]	4e-27	MER185846	- Ulp1 peptidase (Clavispora lusitaniae) [C48.001]#C48#	1e-25
FF38_06474	br:ko01002	K09640	transmembrane protease, serine 9 [EC:3.4.21.-]	Serine Peptidases	Family S1: chymotrypsin family	TMPRSS9; transmembrane protease, serine 9 [EC:3.4.21.-]	1e-22	MER160639	- CG11836 protein {{Drosophila melanogaster}} (Drosophila willistoni) [S01.B43]#S01A#	3e-64
FF38_06475	br:ko01002	K09640	transmembrane protease, serine 9 [EC:3.4.21.-]	Serine Peptidases	Family S1: chymotrypsin family	TMPRSS9; transmembrane protease, serine 9 [EC:3.4.21.-]	1e-22	MER160639	- CG11836 protein {{Drosophila melanogaster}} (Drosophila willistoni) [S01.B43]#S01A#	3e-64
FF38_11390	br:ko01002	K08635	membrane metallo-endopeptidase-like 1	Metallo Peptidases	Family M13: neprilysin family	MMEL1; membrane metallo-endopeptidase-like 1	1e-21	MER188287	- CG8550 protein {{Drosophila melanogaster}} (Drosophila grimshawi) [M13.A03]#M13#	9e-51
FF38_04956	br:ko01002	K01415	endothelin-converting enzyme [EC:3.4.24.71]	Metallo Peptidases	Family M13: neprilysin family	E3.4.24.71, ECE1, ECE2; endothelin-converting enzyme [EC:3.4.24.71]	3e-20	MER278638	- family M13 non-peptidase homologues (Glossina morsitans) [M13.UNW]#M13#	0
FF38_04085	br:ko01002	K08635	membrane metallo-endopeptidase-like 1	Metallo Peptidases	Family M13: neprilysin family	MMEL1; membrane metallo-endopeptidase-like 1	3e-19	MER175160	- CG9508 protein {{Drosophila melanogaster}} (Drosophila mojavensis) [M13.A10]#M13#	4e-67
FF38_03964	br:ko01002	K01415	endothelin-converting enzyme [EC:3.4.24.71]	Metallo Peptidases	Family M13: neprilysin family	E3.4.24.71, ECE1, ECE2; endothelin-converting enzyme [EC:3.4.24.71]	2e-18	MER175160	- CG9508 protein {{Drosophila melanogaster}} (Drosophila mojavensis) [M13.A10]#M13#	3e-44
FF38_03103	br:ko01002	K10852	isopenicillin-N N-acyltransferase [EC:2.3.1.164]	Cysteine Peptidases	Family C45	E2.3.1.164; isopenicillin-N N-acyltransferase [EC:2.3.1.164]	6e-17	MER241395	- CG12120-PA protein {{Drosophila melanogaster}} (Drosophila ananassae) [C45.A01]#C45#	8e-62
FF38_00096	br:ko01002	K01953	asparagine synthase (glutamine-hydrolysing) [EC:6.3.5.4]	Cysteine Peptidases	Family C44	asnB, ASNS; asparagine synthase (glutamine-hydrolysing) [EC:6.3.5.4]	2e-15	MER148627	- family C44 non-peptidase homologues (Ciona intestinalis) [C44.UNW]#C44#	1e-27
FF38_01829	br:ko01002	K01310	chymotrypsin [EC:3.4.21.1]	Serine Peptidases	Family S1: chymotrypsin family	CTRB; chymotrypsin [EC:3.4.21.1]	1e-13	MER175475	- 30kP peptidase A {{Bombyx}-type} (Heliothis virescens) [S01.086]#S01A#	3e-18
FF38_10364	br:ko01002	K08618	a disintegrin and metalloproteinase with thrombospondin motifs 2 [EC:3.4.24.14]	Metallo Peptidases	Family M12: astacin/adamalysin family	ADAMTS2; a disintegrin and metalloproteinase with thrombospondin motifs 2 [EC:3.4.24.14]	8e-13	MER195261	- subfamily M23B non-peptidase homologues (Mycobacterium abscessus) [M23.UNB]#M23B#	2e-07
FF38_03632	br:ko01002	K08245	phytepsin [EC:3.4.23.40]	Aspartic Peptidases	Family A1: pepsin family	E3.4.23.40; phytepsin [EC:3.4.23.40]	9e-10	MER081262	- CAD2 peptidase {{Musca domestica}} (Musca domestica) [A01.092]#A01A#	1e-15
