# Supplementary material for: Lucilia cuprina genome unlocks parasitic fly biology to underpin future interventions
Source: Nat Commun. 2015 Jun 25;6:7344. doi: 10.1038/ncomms8344 (PMC4491171; doi:10.1038/ncomms8344)
Supplement: Supplementary Data 5 — Kinases encoded in the Lucilia cuprina.genome. [file ncomms8344-s6.xlsx]

## Sheet: Sheet1
Supplementary Data 5 | Kinases inferred to be encoded in Lucilia cuprina
NCBI Gene ID	KEGG BRITE Identifier	KEGG Orthology Identifier	KEGG BRITE Database	Group (Level 2)	Family (Level 3)	Description (Level 4)	E-value	KINANNOTE support (Type)	Kinase group	Family	Subfamily		Kinase group types - KINANNOTE			Kinase group types - KEGG BRITE
FF38_09322	br:ko01001	K04441	p38 MAP kinase [EC:2.7.11.24]	Serine/threonine protein kinases: CMGC group	MAPK family	P38; p38 MAP kinase [EC:2.7.11.24]	0	ePK	CMGC	MAPK	P38			Total			Total
FF38_00572	br:ko01001	K04409	p21-activated kinase 1 [EC:2.7.11.1]	Serine/threonine protein kinases: STE group	STE20 family	PAK1; p21-activated kinase 1 [EC:2.7.11.1]	0	ePK	STE	STE20	PAKA		AGC	24		Serine/threonine protein kinases: AGC group	24
FF38_02865	br:ko01001	K08794	calcium/calmodulin-dependent protein kinase I [EC:2.7.11.17]	Serine/threonine protein kinases: CAMK group	CAMK1 family	CAMK1; calcium/calmodulin-dependent protein kinase I [EC:2.7.11.17]	0	ePK	CAMK	CAMK1			CAMK	22		Serine/threonine protein kinases: CAMK group	22
FF38_04772	br:ko01001	K07198	5'-AMP-activated protein kinase, catalytic alpha subunit [EC:2.7.11.11]	Serine/threonine protein kinases: CAMK group	CAMKL family	PRKAA, AMPK; 5'-AMP-activated protein kinase, catalytic alpha subunit [EC:2.7.11.11]	0	ePK	CAMK	CAMKL	AMPK		CK1	4		Serine/threonine protein kinases: CK1 group	4
FF38_01082	br:ko01001	K04440	c-Jun N-terminal kinase [EC:2.7.11.24]	Serine/threonine protein kinases: CMGC group	MAPK family	JNK; c-Jun N-terminal kinase [EC:2.7.11.24]	0	ePK	CMGC	MAPK	JNK		CMGC	28		Serine/threonine protein kinases: CMGC group	27
FF38_10533	br:ko01001	K04362	fibroblast growth factor receptor 1 [EC:2.7.10.1]	Tyrosine protein kinases	FGFR family	FGFR1; fibroblast growth factor receptor 1 [EC:2.7.10.1]	0	ePK	TK	FGFR			Other	34		Serine/threonine protein kinases: Other group	36
FF38_05671	br:ko01001	K12323	atrial natriuretic peptide receptor A [EC:4.6.1.2]	Serine/threonine protein kinases: RGC group	RGC family	ANPRA, NPR1; atrial natriuretic peptide receptor A [EC:4.6.1.2]	0	ePK	RGC	RGC			RGC	4		Serine/threonine protein kinases: RGC group	4
FF38_05754	br:ko01001	K08819	cyclin-dependent kinase 12/13 [EC:2.7.11.22 2.7.11.23]	Serine/threonine protein kinases: CMGC group	CDK family	CDK12_13; cyclin-dependent kinase 12/13 [EC:2.7.11.22 2.7.11.23]	0	ePK	CMGC	CDK	CRK7		STE	20		Serine/threonine protein kinases: STE group	20
FF38_03613	br:ko01001	K08827	serine/threonine-protein kinase PRP4 [EC:2.7.11.1]	Serine/threonine protein kinases: CMGC group	DYRK family	PRPF4B; serine/threonine-protein kinase PRP4 [EC:2.7.11.1]	0	ePK	CMGC	DYRK	PRP4		STK	1		Serine/threonine protein kinases: TKL group	9
FF38_13707	br:ko01001	K08857	NIMA (never in mitosis gene a)-related kinase [EC:2.7.11.1]	Serine/threonine protein kinases: Other group	NEK family	NEK; NIMA (never in mitosis gene a)-related kinase [EC:2.7.11.1]	0	ePK	Other	NEK	NEK2		TK	21		Tyrosine protein kinases	21
FF38_00103	br:ko01001	K08825	dual-specificity tyrosine-(Y)-phosphorylation regulated kinase [EC:2.7.12.1]	Serine/threonine protein kinases: CMGC group	DYRK family	DYRK; dual-specificity tyrosine-(Y)-phosphorylation regulated kinase [EC:2.7.12.1]	0	ePK	CMGC	DYRK	DYRK2		TKL	9		Grand Total	167
FF38_00832	br:ko01001	K08875	nuclear receptor-binding protein	Serine/threonine protein kinases: Other group	NRBP family	NRBP; nuclear receptor-binding protein	0	ePK	Other	NRBP			Grand Total	167
FF38_09606	br:ko01001	K08835	serine/threonine-protein kinase OSR1/STK39 [EC:2.7.11.1]	Serine/threonine protein kinases: STE group	STE20 family	OXSR1, STK39; serine/threonine-protein kinase OSR1/STK39 [EC:2.7.11.1]	0	ePK	STE	STE20	FRAY
FF38_11474	br:ko01001	K02208	cyclin-dependent kinase 8/11 [EC:2.7.11.22 2.7.11.23]	Serine/threonine protein kinases: CMGC group	CDK family	CDK8_11; cyclin-dependent kinase 8/11 [EC:2.7.11.22 2.7.11.23]	0	ePK	CMGC	CDK
FF38_04136	br:ko01001	K07376	protein kinase, cGMP-dependent [EC:2.7.11.12]	Serine/threonine protein kinases: AGC group	PKG family	PRKG; protein kinase, cGMP-dependent [EC:2.7.11.12]	0	ePK	AGC	PKG
FF38_03460	br:ko01001	K08790	serine/threonine kinase 38 [EC:2.7.11.1]	Serine/threonine protein kinases: AGC group	NDR family	STK38, NDR; serine/threonine kinase 38 [EC:2.7.11.1]	0	ePK	AGC	NDR	NDR
FF38_11631	br:ko01001	K08791	serine/threonine-protein kinase LATS1/2 [EC:2.7.11.1]	Serine/threonine protein kinases: AGC group	NDR family	LATS1_2, Wts; serine/threonine-protein kinase LATS1/2 [EC:2.7.11.1]	0	ePK	AGC	NDR	LATS
FF38_06521	br:ko01001	K04443	mitogen-activated protein kinase-activated protein kinase 2 [EC:2.7.11.1]	Serine/threonine protein kinases: CAMK group	MAPKAPK family	MAPKAPK2; mitogen-activated protein kinase-activated protein kinase 2 [EC:2.7.11.1]	0	ePK	CAMK	MAPKAPK	MK2
FF38_01511	br:ko01001	K12323	atrial natriuretic peptide receptor A [EC:4.6.1.2]	Serine/threonine protein kinases: RGC group	RGC family	ANPRA, NPR1; atrial natriuretic peptide receptor A [EC:4.6.1.2]	0	ePK	RGC	RGC
FF38_00917	br:ko01001	K16311	serine/threonine-protein kinase SIK [EC:2.7.11.1]	Serine/threonine protein kinases: CAMK group	CAMKL family	SIK; serine/threonine-protein kinase SIK [EC:2.7.11.1]	0	ePK	CAMK	CAMKL	QIK
FF38_06024	br:ko01001	K08864	tousled-like kinase [EC:2.7.11.1]	Serine/threonine protein kinases: Other group	TLK family	TLK; tousled-like kinase [EC:2.7.11.1]	0	ePK	Other	TLK
FF38_03225	br:ko01001	K05129	muscle, skeletal, receptor tyrosine kinase [EC:2.7.10.1]	Tyrosine protein kinases	Musk family	MUSK; muscle, skeletal, receptor tyrosine kinase [EC:2.7.10.1]	0	ePK	TK
FF38_12366	br:ko01001	K04514	Rho-associated protein kinase 1 [EC:2.7.11.1]	Serine/threonine protein kinases: AGC group	DMPK family	ROCK1; Rho-associated protein kinase 1 [EC:2.7.11.1]	0	ePK	AGC	DMPK	ROCK
FF38_03852	br:ko01001	K04674	TGF-beta receptor type-1 [EC:2.7.11.30]	Serine/threonine protein kinases: TKL group	TGFBR1 family	TGFBR1, ALK5; TGF-beta receptor type-1 [EC:2.7.11.30]	0	ePK	TKL	STKR	STKR1
FF38_05307	br:ko01001	K04429	thousand and one amino acid protein kinase [EC:2.7.11.1]	Serine/threonine protein kinases: STE group	STE20 family	TAO; thousand and one amino acid protein kinase [EC:2.7.11.1]	0	ePK	STE	STE20	TAO
FF38_03953	br:ko01001	K13578	bone morphogenetic protein receptor type-1B [EC:2.7.11.30]	Serine/threonine protein kinases: TKL group	TGFBR1 family	BMPR1B, ALK6; bone morphogenetic protein receptor type-1B [EC:2.7.11.30]	0	ePK	TKL	STKR	STKR1
FF38_03923	br:ko01001	K07364	tyrosine-protein kinase Tec [EC:2.7.10.2]	Tyrosine protein kinases	Tec family	TEC; tyrosine-protein kinase Tec [EC:2.7.10.2]	0	ePK	TK	TEC
FF38_14450	br:ko01001	K02202	cyclin-dependent kinase 7 [EC:2.7.11.22 2.7.11.23]	Serine/threonine protein kinases: CMGC group	CDK family	CDK7; cyclin-dependent kinase 7 [EC:2.7.11.22 2.7.11.23]	0	ePK	CMGC	CDK	CDK7
FF38_01211	br:ko01001	K05728	c-src tyrosine kinase [EC:2.7.10.2]	Tyrosine protein kinases	Csk family	CSK; c-src tyrosine kinase [EC:2.7.10.2]	0	ePK	TK	CSK
FF38_08214	br:ko01001	K16307	serine/threonine-protein kinase MRCK [EC:2.7.11.1]	Serine/threonine protein kinases: AGC group	DMPK family	CDC42BP; serine/threonine-protein kinase MRCK [EC:2.7.11.1]	0	ePK	AGC	GRK	BARK
FF38_02351	br:ko01001	K08805	doublecortin-like kinase 1/2 [EC:2.7.11.1]	Serine/threonine protein kinases: CAMK group	DCAMKL family	DCLK1_2; doublecortin-like kinase 1/2 [EC:2.7.11.1]	0	ePK	CAMK	DCAMKL
FF38_08795	br:ko01001	K02449	cyclin-dependent kinase 10 [EC:2.7.11.22]	Serine/threonine protein kinases: CMGC group	CDK family	CDK10; cyclin-dependent kinase 10 [EC:2.7.11.22]	0	ePK	CMGC	CDK	CDK10
FF38_02750	br:ko01001	K08816	vaccinia related kinase [EC:2.7.11.1]	Serine/threonine protein kinases: CK1 group	VRK family	VRK; vaccinia related kinase [EC:2.7.11.1]	0	ePK	CK1	VRK
FF38_09528	br:ko01001	K16308	citron Rho-interacting kinase [EC:2.7.11.1]	Serine/threonine protein kinases: AGC group	DMPK family	CIT; citron Rho-interacting kinase [EC:2.7.11.1]	0	ePK	AGC	DMPK	CRIK
FF38_01833	br:ko01001	K05725	focal adhesion kinase 1 [EC:2.7.10.2]	Tyrosine protein kinases	FAK family	PTK2, FAK; focal adhesion kinase 1 [EC:2.7.10.2]	0	ePK	TK	FAK
FF38_01839	br:ko01001	K08798	MAP/microtubule affinity-regulating kinase [EC:2.7.11.1]	Serine/threonine protein kinases: CAMK group	CAMKL family	MARK; MAP/microtubule affinity-regulating kinase [EC:2.7.11.1]	0	ePK	CAMK	CAMKL	MARK
FF38_13091	br:ko01001	K04426	mitogen-activated protein kinase kinase kinase 5 [EC:2.7.11.25]	Serine/threonine protein kinases: STE group	STE11 family	MAP3K5, ASK1; mitogen-activated protein kinase kinase kinase 5 [EC:2.7.11.25]	0	ePK	STE	STE11	ASK
FF38_13112	br:ko01001	K04372	MAP kinase interacting serine/threonine kinase [EC:2.7.11.1]	Serine/threonine protein kinases: CAMK group	MAPKAPK family	MKNK, MNK; MAP kinase interacting serine/threonine kinase [EC:2.7.11.1]	0	ePK	CAMK	MAPKAPK	MNK
FF38_12396	br:ko01001	K06068	novel protein kinase C delta type [EC:2.7.11.13]	Serine/threonine protein kinases: AGC group	PKC family	PRKCD; novel protein kinase C delta type [EC:2.7.11.13]	0	ePK	AGC	PKC	PKCD
FF38_05806	br:ko01001	K12323	atrial natriuretic peptide receptor A [EC:4.6.1.2]	Serine/threonine protein kinases: RGC group	RGC family	ANPRA, NPR1; atrial natriuretic peptide receptor A [EC:4.6.1.2]	0	ePK	RGC	RGC
FF38_01181	br:ko01001	K08821	cyclin-dependent kinase 14 [EC:2.7.11.22]	Serine/threonine protein kinases: CMGC group	CDK family	CDK14, PFTK1; cyclin-dependent kinase 14 [EC:2.7.11.22]	0	ePK	CMGC	CDK	PFTAIRE
FF38_10526	br:ko01001	K04409	p21-activated kinase 1 [EC:2.7.11.1]	Serine/threonine protein kinases: STE group	STE20 family	PAK1; p21-activated kinase 1 [EC:2.7.11.1]	0	ePK	STE	STE20	PAKA
FF38_08920	br:ko01001	K02178	checkpoint serine/threonine-protein kinase [EC:2.7.11.1]	Serine/threonine protein kinases: Other group	BUB family	BUB1; checkpoint serine/threonine-protein kinase [EC:2.7.11.1]	0	ePK	Other	BUB
FF38_05750	br:ko01001	K08863	polo-like kinase 4 [EC:2.7.11.21]	Serine/threonine protein kinases: Other group	PLK family	PLK4; polo-like kinase 4 [EC:2.7.11.21]	0	ePK	Other	PLK	SAK
FF38_04510	br:ko01001	K04412	serine/threonine kinase 3	Serine/threonine protein kinases: STE group	STE20 family	STK3, MST2; serine/threonine kinase 3	0	ePK	STE	STE20	MST
FF38_03696	br:ko01001	K04413	misshapen/NIK-related kinase [EC:2.7.11.1]	Serine/threonine protein kinases: STE group	STE20 family	MINK; misshapen/NIK-related kinase [EC:2.7.11.1]	0	ePK	STE	STE20	MSN
FF38_10674	br:ko01001	K08860	eukaryotic translation initiation factor 2-alpha kinase 3 [EC:2.7.11.1]	Serine/threonine protein kinases: Other group	PEK family	EIF2AK3; eukaryotic translation initiation factor 2-alpha kinase 3 [EC:2.7.11.1]	0	ePK	Other	PEK	PEK
FF38_02935	br:ko01001	K06632	wee1-like protein kinase [EC:2.7.11.1]	Serine/threonine protein kinases: Other group	WEE family	WEE1; wee1-like protein kinase [EC:2.7.11.1]	0	ePK	Other	WEE	WEE1
FF38_06267	br:ko01001	K04441	p38 MAP kinase [EC:2.7.11.24]	Serine/threonine protein kinases: CMGC group	MAPK family	P38; p38 MAP kinase [EC:2.7.11.24]	0	ePK	CMGC	MAPK	P38
FF38_09748	br:ko01001	K06069	atypical protein kinase C [EC:2.7.11.13]	Serine/threonine protein kinases: AGC group	PKC family	APKC; atypical protein kinase C [EC:2.7.11.13]	0	ePK	AGC	PKC	PKCI
FF38_06707	br:ko01001	K08833	mitogen-activated protein kinase kinase kinase kinase 5 [EC:2.7.11.1]	Serine/threonine protein kinases: STE group	STE20 family	MAP4K5, KHS1; mitogen-activated protein kinase kinase kinase kinase 5 [EC:2.7.11.1]	0	ePK	STE	STE20	KHS
FF38_07607	br:ko01001	K05410	TANK-binding kinase 1 [EC:2.7.11.10]	Serine/threonine protein kinases: Other group	IKK family	TBK1; TANK-binding kinase 1 [EC:2.7.11.10]	0	ePK	Other	IKK
FF38_06598	br:ko01001	K05126	proto-oncogene tyrosine-protein kinase Ret [EC:2.7.10.1]	Tyrosine protein kinases	Ret family	RET; proto-oncogene tyrosine-protein kinase Ret [EC:2.7.10.1]	0	ePK	TK
FF38_02570	br:ko01001	K08825	dual-specificity tyrosine-(Y)-phosphorylation regulated kinase [EC:2.7.12.1]	Serine/threonine protein kinases: CMGC group	DYRK family	DYRK; dual-specificity tyrosine-(Y)-phosphorylation regulated kinase [EC:2.7.12.1]	0	ePK	CMGC	DYRK	DYRK2
FF38_07897	br:ko01001	K08858	serine/threonine-protein kinase SBK [EC:2.7.11.1]	Serine/threonine protein kinases: Other group	NKF1 family	SBK; serine/threonine-protein kinase SBK [EC:2.7.11.1]	0	ePK	Other	NKF1
FF38_11937	br:ko01001	K08823	CDC-like kinase [EC:2.7.12.1]	Serine/threonine protein kinases: CMGC group	CLK family	CLK; CDC-like kinase [EC:2.7.12.1]	0	ePK	CMGC	CLK
FF38_12005	br:ko01001	K08811	testis-specific serine kinase [EC:2.7.11.1]	Serine/threonine protein kinases: CAMK group	TSSK family	TSSK, STK22; testis-specific serine kinase [EC:2.7.11.1]	0	ePK	CAMK	TSSK
FF38_07205	br:ko01001	K08856	serine/threonine kinase 16 [EC:2.7.11.1]	Serine/threonine protein kinases: Other group	NAK family	STK16; serine/threonine kinase 16 [EC:2.7.11.1]	0	ePK	Other	NAK	MPSK
FF38_08660	br:ko01001	K08802	SNF related kinase [EC:2.7.11.1]	Serine/threonine protein kinases: CAMK group	CAMKL family	SNRK; SNF related kinase [EC:2.7.11.1]	0	ePK	CAMK	CAMKL	SNRK
FF38_08216	br:ko01001	K08825	dual-specificity tyrosine-(Y)-phosphorylation regulated kinase [EC:2.7.12.1]	Serine/threonine protein kinases: CMGC group	DYRK family	DYRK; dual-specificity tyrosine-(Y)-phosphorylation regulated kinase [EC:2.7.12.1]	0	ePK	CMGC	DYRK	DYRK1
FF38_08245	br:ko01001	K03083	glycogen synthase kinase 3 beta [EC:2.7.11.26]	Serine/threonine protein kinases: CMGC group	GSK family	GSK3B; glycogen synthase kinase 3 beta [EC:2.7.11.26]	0	ePK	CMGC	GSK
FF38_05213	br:ko01001	K13597	activin receptor type-2, invertebrate	Serine/threonine protein kinases: TKL group	TGFBR2 family	ACVR2N; activin receptor type-2, invertebrate	0	ePK	TKL	STKR	STKR2
FF38_03293	br:ko01001	K17541	SCY1-like protein 2	Serine/threonine protein kinases: Other group	SCY1 family	SCYL2; SCY1-like protein 2	0	ePK	Other	SCY1
FF38_06390	br:ko01001	K05088	proto-oncogene tyrosine-protein kinase ROS [EC:2.7.10.1]	Tyrosine protein kinases	Sev family	ROS1; proto-oncogene tyrosine-protein kinase ROS [EC:2.7.10.1]	0	ePK	TK	SEV
FF38_08375	br:ko01001	K00871	phosphorylase kinase gamma subunit [EC:2.7.11.19]	Serine/threonine protein kinases: CAMK group	PHK family	PHKG; phosphorylase kinase gamma subunit [EC:2.7.11.19]	0	ePK	CAMK	PHK
FF38_03062	br:ko01001	K02214	cell division control protein 7 [EC:2.7.11.1]	Serine/threonine protein kinases: Other group	CDC7 family	CDC7; cell division control protein 7 [EC:2.7.11.1]	0	ePK	Other	CDC7
FF38_09853	br:ko01001	K02677	classical protein kinase C [EC:2.7.11.13]	Serine/threonine protein kinases: AGC group	PKC family	CPKC; classical protein kinase C [EC:2.7.11.13]	0	ePK	AGC	PKC	PKCA
FF38_09856	br:ko01001	K02677	classical protein kinase C [EC:2.7.11.13]	Serine/threonine protein kinases: AGC group	PKC family	CPKC; classical protein kinase C [EC:2.7.11.13]	0	ePK	AGC	PKC	PKCA
FF38_13973	br:ko01001	K04361	epidermal growth factor receptor [EC:2.7.10.1]	Tyrosine protein kinases	EGFR family	EGFR, ERBB1; epidermal growth factor receptor [EC:2.7.10.1]	0	ePK	TK	EGFR
FF38_02098	br:ko01001	K11230	mitogen-activated protein kinase kinase kinase [EC:2.7.11.25]	Serine/threonine protein kinases: STE group	Other families	SSK2; mitogen-activated protein kinase kinase kinase [EC:2.7.11.25]	0	ePK	STE	STE11
FF38_07520	br:ko01001	K05110	Eph receptor B1 [EC:2.7.10.1]	Tyrosine protein kinases	Eph family	EPHB1, ELK, NET; Eph receptor B1 [EC:2.7.10.1]	0	ePK	TK	EPH
FF38_04831	br:ko01001	K04430	mitogen-activated protein kinase kinase 4 [EC:2.7.12.2]	Serine/threonine protein kinases: STE group	STE7 family	MAP2K4, MKK4; mitogen-activated protein kinase kinase 4 [EC:2.7.12.2]	0	ePK	STE	STE7	MEK4
FF38_03158	br:ko01001	K02087	cyclin-dependent kinase 1 [EC:2.7.11.22 2.7.11.23]	Serine/threonine protein kinases: CMGC group	CDK family	CDK1, CDC2; cyclin-dependent kinase 1 [EC:2.7.11.22 2.7.11.23]	0	ePK	CMGC	CDK	CDC2
FF38_00311	br:ko01001	K08858	serine/threonine-protein kinase SBK [EC:2.7.11.1]	Serine/threonine protein kinases: Other group	NKF1 family	SBK; serine/threonine-protein kinase SBK [EC:2.7.11.1]	0	ePK	Other	NKF1
FF38_02007	br:ko01001	K02089	cyclin-dependent kinase 4 [EC:2.7.11.22]	Serine/threonine protein kinases: CMGC group	CDK family	CDK4; cyclin-dependent kinase 4 [EC:2.7.11.22]	0	ePK	CMGC	CDK	CDK4
FF38_11951	br:ko01001	K08789	microtubule-associated serine/threonine kinase [EC:2.7.11.1]	Serine/threonine protein kinases: AGC group	MAST family	MAST; microtubule-associated serine/threonine kinase [EC:2.7.11.1]	0	ePK	AGC	MAST	MAST
FF38_05372	br:ko01001	K04447	Janus kinase 2 [EC:2.7.10.2]	Tyrosine protein kinases	JAK family	JAK2; Janus kinase 2 [EC:2.7.10.2]	0	ePK	TK
FF38_00999	br:ko01001	K05128	RYK receptor-like tyrosine kinase [EC:2.7.10.1]	Tyrosine protein kinases	RYK family	RYK; RYK receptor-like tyrosine kinase [EC:2.7.10.1]	0	ePK	TK	RYK
FF38_01005	br:ko01001	K05128	RYK receptor-like tyrosine kinase [EC:2.7.10.1]	Tyrosine protein kinases	RYK family	RYK; RYK receptor-like tyrosine kinase [EC:2.7.10.1]	0	ePK	TK	RYK
FF38_07070	br:ko01001	K17544	TBC domain-containing protein kinase-like protein	Serine/threonine protein kinases: Other group	TBCK family	TBCK; TBC domain-containing protein kinase-like protein	0	ePK	Other	TBCK
FF38_08430	br:ko01001	K06103	calcium/calmodulin-dependent serine protein kinase [EC:2.7.11.1]	Serine/threonine protein kinases: CAMK group	CASK family	CASK; calcium/calmodulin-dependent serine protein kinase [EC:2.7.11.1]	0	ePK	CAMK	CASK
FF38_09642	br:ko01001	K07376	protein kinase, cGMP-dependent [EC:2.7.11.12]	Serine/threonine protein kinases: AGC group	PKG family	PRKG; protein kinase, cGMP-dependent [EC:2.7.11.12]	0	ePK	AGC	PKG
FF38_05136	br:ko01001	K08836	STE20-like kinase [EC:2.7.11.1]	Serine/threonine protein kinases: STE group	STE20 family	SLK; STE20-like kinase [EC:2.7.11.1]	0	ePK	STE	STE20	SLK
FF38_00102	br:ko01001	K08957	casein kinase 1, alpha [EC:2.7.11.1]	Serine/threonine protein kinases: CK1 group	CK1 family	CSNK1A; casein kinase 1, alpha [EC:2.7.11.1]	0	ePK	CK1	CK1	CK1-A
FF38_13248	br:ko01001	K08838	serine/threonine-protein kinase 24/25/MST4 [EC:2.7.11.1]	Serine/threonine protein kinases: STE group	STE20 family	STK24_25_MST4; serine/threonine-protein kinase 24/25/MST4 [EC:2.7.11.1]	0	ePK	STE	STE20	YSK
FF38_08544	br:ko01001	K08857	NIMA (never in mitosis gene a)-related kinase [EC:2.7.11.1]	Serine/threonine protein kinases: Other group	NEK family	NEK; NIMA (never in mitosis gene a)-related kinase [EC:2.7.11.1]	0	ePK	Other	NEK	NEK8
FF38_08610	br:ko01001	K04427	mitogen-activated protein kinase kinase kinase 7 [EC:2.7.11.25]	Serine/threonine protein kinases: TKL group	MLK family	MAP3K7, TAK1; mitogen-activated protein kinase kinase kinase 7 [EC:2.7.11.25]	0	ePK	TKL	MLK	TAK1
FF38_04364	br:ko01001	K08866	serine/threonine-protein kinase TTK/MPS1 [EC:2.7.12.1]	Serine/threonine protein kinases: Other group	TTK family	TTK, MPS1; serine/threonine-protein kinase TTK/MPS1 [EC:2.7.12.1]	0	ePK	Other	TTK
FF38_00806	br:ko01001	K08832	serine/threonine-protein kinase SRPK3 [EC:2.7.11.1]	Serine/threonine protein kinases: CMGC group	SRPK family	SRPK3, STK23; serine/threonine-protein kinase SRPK3 [EC:2.7.11.1]	0	ePK	CMGC	SRPK
FF38_11249	br:ko01001	K04368	mitogen-activated protein kinase kinase 1 [EC:2.7.12.2]	Serine/threonine protein kinases: STE group	STE7 family	MAP2K1, MEK1; mitogen-activated protein kinase kinase 1 [EC:2.7.12.2]	0	ePK	STE	STE7	MEK1
FF38_14549	br:ko01001	K08867	WNK lysine deficient protein kinase [EC:2.7.11.1]	Serine/threonine protein kinases: Other group	Wnk family	WNK, PRKWNK; WNK lysine deficient protein kinase [EC:2.7.11.1]	0	ePK	Other	WNK
FF38_08020	br:ko01001	K08834	myosin III [EC:2.7.11.1]	Serine/threonine protein kinases: STE group	STE20 family	MYO3, DFNB30; myosin III [EC:2.7.11.1]	0	ePK	STE	STE20	NINAC
FF38_08069	br:ko01001	K08853	AP2-associated kinase [EC:2.7.11.1]	Serine/threonine protein kinases: Other group	NAK family	AAK; AP2-associated kinase [EC:2.7.11.1]	0	ePK	Other	NAK	BIKE
FF38_03164	br:ko01001	K00907	myosin-light-chain kinase [EC:2.7.11.18]	Serine/threonine protein kinases: CAMK group	MLCK family	MYLK; myosin-light-chain kinase [EC:2.7.11.18]	0	ePK	CAMK	MLCK
FF38_03204	br:ko01001	K02090	cyclin-dependent kinase 5 [EC:2.7.11.22]	Serine/threonine protein kinases: CMGC group	CDK family	CDK5; cyclin-dependent kinase 5 [EC:2.7.11.22]	0	ePK	CMGC	CDK	CDK5
FF38_12189	br:ko01001	K04468	nemo like kinase [EC:2.7.11.24]	Serine/threonine protein kinases: CMGC group	MAPK family	NLK; nemo like kinase [EC:2.7.11.24]	0	ePK	CMGC	MAPK	NMO
FF38_13831	br:ko01001	K04432	mitogen-activated protein kinase kinase 3 [EC:2.7.12.2]	Serine/threonine protein kinases: STE group	STE7 family	MAP2K3, MKK3; mitogen-activated protein kinase kinase 3 [EC:2.7.12.2]	0	ePK	STE	STE7	MEK3
FF38_13883	br:ko01001	K04345	protein kinase A [EC:2.7.11.11]	Serine/threonine protein kinases: AGC group	PKA family	PKA; protein kinase A [EC:2.7.11.11]	0	ePK	AGC	PKA
FF38_13882	br:ko01001	K08796	BR serine/threonine kinase [EC:2.7.11.1]	Serine/threonine protein kinases: CAMK group	CAMKL family	BRSK; BR serine/threonine kinase [EC:2.7.11.1]	0	ePK	CAMK	CAMKL	BRSK
FF38_02891	br:ko01001	K06641	serine/threonine-protein kinase Chk2 [EC:2.7.11.1]	Serine/threonine protein kinases: CAMK group	RAD53 family	CHK2; serine/threonine-protein kinase Chk2 [EC:2.7.11.1]	0	ePK	CAMK	RAD53
FF38_00189	br:ko01001	K04373	p90 ribosomal S6 kinase [EC:2.7.11.1]	Serine/threonine protein kinases: AGC group	RSK family	RPS6KA, RSK2; p90 ribosomal S6 kinase [EC:2.7.11.1]	0	ePK	AGC	RSK	RSKP90
FF38_02235	br:ko01001	K03097	casein kinase II subunit alpha [EC:2.7.11.1]	Serine/threonine protein kinases: Other group	CK2 family	CSNK2A; casein kinase II subunit alpha [EC:2.7.11.1]	0	ePK	CMGC	CK2
FF38_06179	br:ko01001	K06070	protein kinase D [EC:2.7.11.13]	Serine/threonine protein kinases: CAMK group	PKD family	PKD; protein kinase D [EC:2.7.11.13]	0	ePK	CAMK	PKD
FF38_11454	br:ko01001	K05096	FMS-like tyrosine kinase 1 [EC:2.7.10.1]	Tyrosine protein kinases	VEGFR family	FLT1, VEGFR1; FMS-like tyrosine kinase 1 [EC:2.7.10.1]	0	ePK	TK
FF38_00781	br:ko01001	K05127	PTK7 protein tyrosine kinase 7 [EC:2.7.10.1]	Tyrosine protein kinases	PTK7 family	PTK7, CCK4; PTK7 protein tyrosine kinase 7 [EC:2.7.10.1]	0	ePK	TK	CCK4
FF38_01781	br:ko01001	K15409	serine/threonine-protein kinase SRPK1 [EC:2.7.11.1]	Serine/threonine protein kinases: CMGC group	SRPK family	SRPK1; serine/threonine-protein kinase SRPK1 [EC:2.7.11.1]	0	ePK	CMGC	SRPK
FF38_13597	br:ko01001	K08892	fyn-related kinase [EC:2.7.10.2]	Tyrosine protein kinases	Src family	FRK, PTK5; fyn-related kinase [EC:2.7.10.2]	0	ePK	TK
FF38_12228	br:ko01001	K06071	protein kinase N [EC:2.7.11.13]	Serine/threonine protein kinases: AGC group	PKN family	PKN; protein kinase N [EC:2.7.11.13]	0	ePK	AGC	PKN
FF38_08495	br:ko01001	K06068	novel protein kinase C delta type [EC:2.7.11.13]	Serine/threonine protein kinases: AGC group	PKC family	PRKCD; novel protein kinase C delta type [EC:2.7.11.13]	0	ePK	AGC	PKC	PKCH
FF38_10150	br:ko01001	K02178	checkpoint serine/threonine-protein kinase [EC:2.7.11.1]	Serine/threonine protein kinases: Other group	BUB family	BUB1; checkpoint serine/threonine-protein kinase [EC:2.7.11.1]	0	ePK	Other	BUB
FF38_10246	br:ko01001	K08829	male germ cell-associated kinase [EC:2.7.11.22]	Serine/threonine protein kinases: CMGC group	RCK family	MAK; male germ cell-associated kinase [EC:2.7.11.22]	0	ePK	CMGC	RCK	MAK
FF38_11077	br:ko01001	K16196	eukaryotic translation initiation factor 2-alpha kinase 4 [EC:2.7.11.1]	Serine/threonine protein kinases: Other group	PEK family	EIF2AK4; eukaryotic translation initiation factor 2-alpha kinase 4 [EC:2.7.11.1]	0	ePK	Other	PEK	GCN2
FF38_12353	br:ko01001	K00907	myosin-light-chain kinase [EC:2.7.11.18]	Serine/threonine protein kinases: CAMK group	MLCK family	MYLK; myosin-light-chain kinase [EC:2.7.11.18]	0	ePK	CAMK	MLCK
FF38_04455	br:ko01001	K06276	3-phosphoinositide dependent protein kinase-1 [EC:2.7.11.1]	Serine/threonine protein kinases: AGC group	PKB family	PDPK1; 3-phosphoinositide dependent protein kinase-1 [EC:2.7.11.1]	0	ePK	AGC	PDK1
FF38_14157	br:ko01001	K16309	serine/threonine-protein kinase greatwall [EC:2.7.11.1]	Serine/threonine protein kinases: AGC group	MAST family	MASTL, GW; serine/threonine-protein kinase greatwall [EC:2.7.11.1]	0	ePK	AGC	MAST
FF38_00665	br:ko01001	K06631	polo-like kinase 1 [EC:2.7.11.21]	Serine/threonine protein kinases: Other group	PLK family	PLK1; polo-like kinase 1 [EC:2.7.11.21]	0	ePK	Other	PLK	PLK1
FF38_07450	br:ko01001	K07376	protein kinase, cGMP-dependent [EC:2.7.11.12]	Serine/threonine protein kinases: AGC group	PKG family	PRKG; protein kinase, cGMP-dependent [EC:2.7.11.12]	0	ePK	AGC	PKG
FF38_03998	br:ko01001	K04456	RAC serine/threonine-protein kinase [EC:2.7.11.1]	Serine/threonine protein kinases: AGC group	AKT family	AKT; RAC serine/threonine-protein kinase [EC:2.7.11.1]	0	ePK	AGC	AKT
FF38_12610	br:ko01001	K08855	cyclin G-associated kinase [EC:2.7.11.1]	Serine/threonine protein kinases: Other group	NAK family	GAK; cyclin G-associated kinase [EC:2.7.11.1]	0	ePK	Other	NAK
FF38_10437	br:ko01001	K04371	mitogen-activated protein kinase 1/3 [EC:2.7.11.24]	Serine/threonine protein kinases: CMGC group	MAPK family	MAPK1_3; mitogen-activated protein kinase 1/3 [EC:2.7.11.24]	0	ePK	CMGC	MAPK	ERK1
FF38_11092	br:ko01001	K08852	serine/threonine-protein kinase/endoribonuclease IRE1 [EC:2.7.11.1 3.1.26.-]	Serine/threonine protein kinases: Other group	IRE family	ERN1; serine/threonine-protein kinase/endoribonuclease IRE1 [EC:2.7.11.1 3.1.26.-]	0	ePK	Other	IRE
FF38_09162	br:ko01001	K06272	integrin-linked kinase [EC:2.7.11.1]	Serine/threonine protein kinases: TKL group	MLK family	ILK; integrin-linked kinase [EC:2.7.11.1]	0	ePK	TKL	MLK	ILK
FF38_09137	br:ko01001	K17541	SCY1-like protein 2	Serine/threonine protein kinases: Other group	SCY1 family	SCYL2; SCY1-like protein 2	0	ePK	Other	SCY1
FF38_00070	br:ko01001	K08824	cyclin-dependent kinase-like [EC:2.7.11.22]	Serine/threonine protein kinases: CMGC group	CDKL family	CDKL; cyclin-dependent kinase-like [EC:2.7.11.22]	0	ePK	CMGC	CDKL
FF38_10585	br:ko01001	K06068	novel protein kinase C delta type [EC:2.7.11.13]	Serine/threonine protein kinases: AGC group	PKC family	PRKCD; novel protein kinase C delta type [EC:2.7.11.13]	0	ePK	AGC	PKC	PKCD
FF38_03469	br:ko01001	K08818	cell division cycle 2-like [EC:2.7.11.22]	Serine/threonine protein kinases: CMGC group	CDK family	CDC2L; cell division cycle 2-like [EC:2.7.11.22]	0	ePK	CMGC	CDK
FF38_03442	br:ko01001	K08269	serine/threonine-protein kinase ULK/ATG1 [EC:2.7.11.1]	Serine/threonine protein kinases: Other group	ULK family	ULK1_2_3, ATG1; serine/threonine-protein kinase ULK/ATG1 [EC:2.7.11.1]	0	ePK	Other	ULK	ULK
FF38_03447	br:ko01001	K04422	mitogen-activated protein kinase kinase kinase 13 [EC:2.7.11.25]	Serine/threonine protein kinases: TKL group	MLK family	MAP3K13, LZK; mitogen-activated protein kinase kinase kinase 13 [EC:2.7.11.25]	0	ePK	TKL	MLK	LZK
FF38_11733	br:ko01001	K07298	serine/threonine-protein kinase 11	Serine/threonine protein kinases: CAMK group	CAMKL family	STK11, LKB1; serine/threonine-protein kinase 11	0	ePK	CAMK	CAMKL	LKB
FF38_11649	br:ko01001	K08269	serine/threonine-protein kinase ULK/ATG1 [EC:2.7.11.1]	Serine/threonine protein kinases: Other group	ULK family	ULK1_2_3, ATG1; serine/threonine-protein kinase ULK/ATG1 [EC:2.7.11.1]	0	ePK	Other	ULK	ULK
FF38_12941	br:ko01001	K08958	casein kinase 1, gamma [EC:2.7.11.1]	Serine/threonine protein kinases: CK1 group	CK1 family	CSNK1G; casein kinase 1, gamma [EC:2.7.11.1]	0	ePK	CK1	CK1	CK1-G
FF38_08472	br:ko01001	K12567	titin [EC:2.7.11.1]	Serine/threonine protein kinases: CAMK group	MLCK family	TTN; titin [EC:2.7.11.1]	0	ePK	CAMK	MLCK
FF38_02198	br:ko01001	K05119	anaplastic lymphoma kinase [EC:2.7.10.1]	Tyrosine protein kinases	Alk family	ALK; anaplastic lymphoma kinase [EC:2.7.10.1]	0	ePK	TK	ALK
FF38_10593	br:ko01001	K17512	tyrosine-protein kinase&#160;shark&#160; [EC:2.7.10.2]	Tyrosine protein kinases	Syk family	SHARK; tyrosine-protein kinase&#160;shark&#160; [EC:2.7.10.2]	0	ePK	TK	SYK
FF38_11223	br:ko01001	K06228	fused [EC:2.7.11.1]	Serine/threonine protein kinases: Other group	ULK family	FU; fused [EC:2.7.11.1]	0	ePK	Other	ULK	FUSED
FF38_00746	br:ko01001	K05122	receptor tyrosine kinase-like orphan receptor 1 [EC:2.7.10.1]	Tyrosine protein kinases	Ror family	ROR1, NTRKR1; receptor tyrosine kinase-like orphan receptor 1 [EC:2.7.10.1]	0	ePK	TK	ROR
FF38_07851	br:ko01001	K08333	phosphoinositide-3-kinase, regulatory subunit 4 [EC:2.7.11.1]	Serine/threonine protein kinases: Other group	VPS15 family	PIK3R4, VPS15; phosphoinositide-3-kinase, regulatory subunit 4 [EC:2.7.11.1]	0	ePK	Other	VPS15
FF38_00755	br:ko01001	K05743	LIM domain kinase 1 [EC:2.7.11.1]	Serine/threonine protein kinases: TKL group	LISK family	LIMK1; LIM domain kinase 1 [EC:2.7.11.1]	0	ePK	TKL	LISK	LIMK
FF38_11078	br:ko01001	K08291	G protein-coupled receptor kinase [EC:2.7.11.16]	Serine/threonine protein kinases: AGC group	GRK family	GRK4_5_6; G protein-coupled receptor kinase [EC:2.7.11.16]	0	ePK	AGC	GRK	GRK
FF38_03761	br:ko01001	K05734	p21-activated kinase 4 [EC:2.7.11.1]	Serine/threonine protein kinases: STE group	STE20 family	PAK4; p21-activated kinase 4 [EC:2.7.11.1]	0	ePK	STE	STE20	PAKB
FF38_06993	br:ko01001	K12323	atrial natriuretic peptide receptor A [EC:4.6.1.2]	Serine/threonine protein kinases: RGC group	RGC family	ANPRA, NPR1; atrial natriuretic peptide receptor A [EC:4.6.1.2]	0	ePK	RGC	RGC
FF38_01081	br:ko01001	K04440	c-Jun N-terminal kinase [EC:2.7.11.24]	Serine/threonine protein kinases: CMGC group	MAPK family	JNK; c-Jun N-terminal kinase [EC:2.7.11.24]	1e-180	ePK	CMGC	MAPK	JNK
FF38_07616	br:ko01001	K11479	aurora kinase B [EC:2.7.11.1]	Serine/threonine protein kinases: Other group	Aur family	AURKB; aurora kinase B [EC:2.7.11.1]	4e-180	ePK	Other	AUR
FF38_01206	br:ko01001	K11481	aurora kinase A [EC:2.7.11.1]	Serine/threonine protein kinases: Other group	Aur family	AURKA; aurora kinase A [EC:2.7.11.1]	2e-179	ePK	Other	AUR
FF38_05748	br:ko01001	K08814	tribbles [EC:2.7.11.-]	Serine/threonine protein kinases: CAMK group	Trbl family	TRIB; tribbles [EC:2.7.11.-]	4e-179	ePK	CAMK	TRBL
FF38_03798	br:ko01001	K02206	cyclin-dependent kinase 2 [EC:2.7.11.22]	Serine/threonine protein kinases: CMGC group	CDK family	CDK2; cyclin-dependent kinase 2 [EC:2.7.11.22]	3e-174	ePK	CMGC	CDK	CDC2
FF38_00566	br:ko01001	K04345	protein kinase A [EC:2.7.11.11]	Serine/threonine protein kinases: AGC group	PKA family	PKA; protein kinase A [EC:2.7.11.11]	4e-174	ePK	AGC	PKA
FF38_08949	br:ko01001	K04431	mitogen-activated protein kinase kinase 7 [EC:2.7.12.2]	Serine/threonine protein kinases: STE group	STE7 family	MAP2K7, MKK7; mitogen-activated protein kinase kinase 7 [EC:2.7.12.2]	2e-171	ePK	STE	STE7	MEK7
FF38_06340	br:ko01001	K04417	mitogen-activated protein kinase kinase kinase 9 [EC:2.7.11.25]	Serine/threonine protein kinases: TKL group	MLK family	MAP3K9, MLK1; mitogen-activated protein kinase kinase kinase 9 [EC:2.7.11.25]	5e-169	ePK	TKL	MLK	MLK
FF38_04847	br:ko01001	K08293	mitogen-activated protein kinase [EC:2.7.11.24]	Serine/threonine protein kinases: CMGC group	MAPK family	E2.7.11.24; mitogen-activated protein kinase [EC:2.7.11.24]	5e-168	ePK	CMGC	MAPK	ERK7
FF38_05258	br:ko01001	K06633	membrane-associated tyrosine- and threonine-specific cdc2-inhibitory kinase [EC:2.7.11.1]	Serine/threonine protein kinases: Other group	WEE family	PKMYT; membrane-associated tyrosine- and threonine-specific cdc2-inhibitory kinase [EC:2.7.11.1]	8e-163	ePK	Other	WEE	MYT1
FF38_01216	br:ko01001	K08865	PDZ-binding kinase [EC:2.7.12.2]	Serine/threonine protein kinases: Other group	TOPK family	PBK; PDZ-binding kinase [EC:2.7.12.2]	9e-138	ePK	Other	TOPK
FF38_03816	br:ko01001	K04409	p21-activated kinase 1 [EC:2.7.11.1]	Serine/threonine protein kinases: STE group	STE20 family	PAK1; p21-activated kinase 1 [EC:2.7.11.1]	7e-117	ePK	STE	STE20	PAKA
FF38_11751	br:ko01001	K08800	NUAK family, SNF1-like kinase [EC:2.7.11.1]	Serine/threonine protein kinases: CAMK group	CAMKL family	NUAK; NUAK family, SNF1-like kinase [EC:2.7.11.1]	3e-114	ePK	CAMK	CAMKL	NUAK
FF38_13649	br:ko01001	K12567	titin [EC:2.7.11.1]	Serine/threonine protein kinases: CAMK group	MLCK family	TTN; titin [EC:2.7.11.1]	2e-113	ePK	CAMK	MLCK
FF38_11564	br:ko01001	K08271	STE20-related kinase adapter protein alpha	Serine/threonine protein kinases: STE group	STE20 family	STRADA, LYK5; STE20-related kinase adapter protein alpha	3e-109	ePK	STE	STE20	STLK
FF38_05363	br:ko01001	K07209	inhibitor of nuclear factor kappa-B kinase subunit beta [EC:2.7.11.10]	Serine/threonine protein kinases: Other group	IKK family	IKBKB, IKKB; inhibitor of nuclear factor kappa-B kinase subunit beta [EC:2.7.11.10]	1e-106	ePK	Other	IKK
FF38_03748	br:ko01001	K14958	kinase suppressor of Ras 1	Serine/threonine protein kinases: TKL group	RAF family	KSR1; kinase suppressor of Ras 1	4e-101	ePK	TKL	RAF	KSR
FF38_00888	br:ko01001	K08804	serine/threonine kinase 17 [EC:2.7.11.1]	Serine/threonine protein kinases: CAMK group	DAPK family	STK17; serine/threonine kinase 17 [EC:2.7.11.1]	1e-94	ePK	CAMK	DAPK	DRAK
FF38_12125	br:ko01001	K08886	activated CDC42 kinase 1 [EC:2.7.10.2 2.7.11.1]	Tyrosine protein kinases	Ack family	TNK2, ACK1; activated CDC42 kinase 1 [EC:2.7.10.2 2.7.11.1]	6e-78	ePK	TK	ACK
FF38_02069	br:ko01001	K05688	PTEN induced putative kinase 1 [EC:2.7.11.1]	Serine/threonine protein kinases: Other group	NKF2 family	PINK1; PTEN induced putative kinase 1 [EC:2.7.11.1]	4e-76	ePK	Other	NKF2
FF38_01889	br:ko01001	K04527	insulin receptor [EC:2.7.10.1]	Tyrosine protein kinases	InsR family	INSR; insulin receptor [EC:2.7.10.1]	5e-74	ePK	TK	INSR
FF38_03265	br:ko01001	K11228	mitogen-activated protein kinase kinase kinase [EC:2.7.11.1]	Serine/threonine protein kinases: STE group	STE11 family	STE11; mitogen-activated protein kinase kinase kinase [EC:2.7.11.1]	1e-60	ePK	STE	STE11
FF38_12120	br:ko01001	K08816	vaccinia related kinase [EC:2.7.11.1]	Serine/threonine protein kinases: CK1 group	VRK family	VRK; vaccinia related kinase [EC:2.7.11.1]	3e-36	ePK	CK1	VRK
FF38_06151	br:ko01001	K04362	fibroblast growth factor receptor 1 [EC:2.7.10.1]	Tyrosine protein kinases	FGFR family	FGFR1; fibroblast growth factor receptor 1 [EC:2.7.10.1]	4e-32	ePK	TK
FF38_03189	br:ko01001	K04367	proto-oncogene serine/threonine-protein kinase mos [EC:2.7.11.1]	Serine/threonine protein kinases: Other group	MOS family	MOS; proto-oncogene serine/threonine-protein kinase mos [EC:2.7.11.1]	4e-29	ePK	STK
FF38_13560	br:ko01001	K04456	RAC serine/threonine-protein kinase [EC:2.7.11.1]	Serine/threonine protein kinases: AGC group	AKT family	AKT; RAC serine/threonine-protein kinase [EC:2.7.11.1]	1e-16	ePK	AGC	RSKL
