# Supplementary material for: Lucilia cuprina genome unlocks parasitic fly biology to underpin future interventions
Source: Nat Commun. 2015 Jun 25;6:7344. doi: 10.1038/ncomms8344 (PMC4491171; doi:10.1038/ncomms8344)
Supplement: Supplementary Data 6 — Phosphatases encoded in the Lucilia cuprina.genome. [file ncomms8344-s7.xlsx]

## Sheet: Sheet1
Supplementary Data 6 | Phosphatases inferred to be encoded in Lucilia cuprina
NCBI Gene ID	KEGG BRITE Identifier	KEGG Orthology Identifier	KEGG BRITE Database	Group (Level 2)	SubGroup (Level 2)	Family (Level 3)	SubFamily (Level 3)	Description (Level 4)	E-value	INTERPROSCAN Database	E-value	Presence of transmembrane domain		Phosphatase Group Types							Phosphatase Family Types
FF38_14242	br:ko01009	K03283	heat shock 70kDa protein 1/8	Protein Ser/ Thr phosphatases	Phosphoprotein phosphatases (PPPs)	Protein phosphatase-5	PP5-interacting proteins	HSPA1_8; heat shock 70kDa protein 1/8	0	Pfam|PF00012|IPR013126|Heat shock protein 70 family|6|612|	1e-276				Total							Total
FF38_00809	br:ko01009	K03283	heat shock 70kDa protein 1/8	Protein Ser/ Thr phosphatases	Phosphoprotein phosphatases (PPPs)	Protein phosphatase-5	PP5-interacting proteins	HSPA1_8; heat shock 70kDa protein 1/8	0	Pfam|PF00012|IPR013126|Heat shock protein 70 family|14|620|	5.7e-274			HAD phosphatases	16						Class I PTPs (Classical)	8
FF38_03660	br:ko01009	K03283	heat shock 70kDa protein 1/8	Protein Ser/ Thr phosphatases	Phosphoprotein phosphatases (PPPs)	Protein phosphatase-5	PP5-interacting proteins	HSPA1_8; heat shock 70kDa protein 1/8	0	Pfam|PF00012|IPR013126|Heat shock protein 70 family|6|611|	5.4e-264			Protein Ser/ Thr phosphatases	163						Class I PTPs (Dual specificity phosphatases)	12
FF38_08126	br:ko01009	K01081	5'-nucleotidase [EC:3.1.3.5]	HAD phosphatases	Other HAD phosphatases	E3.1.3.5; 5'-nucleotidase [EC:3.1.3.5]			0	Pfam|PF05761|IPR008380|HAD-superfamily hydrolase, subfamily IG, 5'-nucleotidase|134|591|	1.6e-180			Protein Tyrosine phosphatases (PTPs)	20						Fcp/Scp phosphatases	4
FF38_04380	br:ko01009	K11584	serine/threonine-protein phosphatase 2A regulatory subunit B'	Protein Ser/ Thr phosphatases	Phosphoprotein phosphatases (PPPs)	Protein phosphatase-2 (PP2A)	Regulatory subunits	PPP2R5; serine/threonine-protein phosphatase 2A regulatory subunit B'	0	Pfam|PF01603|IPR002554|Protein phosphatase 2A, regulatory B subunit, B56|634|1045|GO:0000159|GO:0007165|GO:0008601	6.7e-179			Grand Total	199						MDP-1	1
FF38_11624	br:ko01009	K11584	serine/threonine-protein phosphatase 2A regulatory subunit B'	Protein Ser/ Thr phosphatases	Phosphoprotein phosphatases (PPPs)	Protein phosphatase-2 (PP2A)	Regulatory subunits	PPP2R5; serine/threonine-protein phosphatase 2A regulatory subunit B'	0	Pfam|PF01603|IPR002554|Protein phosphatase 2A, regulatory B subunit, B56|42|448|GO:0000159|GO:0007165|GO:0008601	1.1e-174										Mg2+- or Mn2+- dependent protein phosphatases (PPMs)	11
FF38_06244	br:ko01009	K14559	U3 small nucleolar RNA-associated protein MPP10	Protein Ser/ Thr phosphatases	Phosphoprotein phosphatases (PPPs)	Protein phosphatase-1	PP1-interacting proteins (PIPs)	MPP10; U3 small nucleolar RNA-associated protein MPP10	0	Pfam|PF04006|IPR007151|Mpp10 protein|30|643|	2.5e-159										Other HAD phosphatases	11
FF38_14179	br:ko01009	K10951	solute carrier family 12 (sodium/potassium/chloride transporter), member 2	Protein Ser/ Thr phosphatases	Phosphoprotein phosphatases (PPPs)	Protein phosphatase-1	PP1-interacting proteins (PIPs)	SLC12A2, NKCC1; solute carrier family 12 (sodium/potassium/chloride transporter), member 2	0	Pfam|PF00324|IPR004841|Amino acid permease/ SLC12A domain|220|717|GO:0006810|GO:0016020|GO:0055085	1.5e-140										Phosphoprotein phosphatases (PPPs)	152
FF38_03746	br:ko01009	K10951	solute carrier family 12 (sodium/potassium/chloride transporter), member 2	Protein Ser/ Thr phosphatases	Phosphoprotein phosphatases (PPPs)	Protein phosphatase-1	PP1-interacting proteins (PIPs)	SLC12A2, NKCC1; solute carrier family 12 (sodium/potassium/chloride transporter), member 2	0	Pfam|PF00324|IPR004841|Amino acid permease/ SLC12A domain|134|635|GO:0006810|GO:0016020|GO:0055085	1.2e-105										Grand Total	199
FF38_07584	br:ko01009	K11498	centromeric protein E	Protein Ser/ Thr phosphatases	Phosphoprotein phosphatases (PPPs)	Protein phosphatase-1	PP1-interacting proteins (PIPs)	CENPE; centromeric protein E	0	Pfam|PF00225|IPR001752|Kinesin, motor domain|31|321|GO:0003777|GO:0005524|GO:0007018|GO:0008017	3.6e-104
FF38_13960	br:ko01009	K00850	6-phosphofructokinase 1 [EC:2.7.1.11]	Protein Ser/ Thr phosphatases	Phosphoprotein phosphatases (PPPs)	Protein phosphatase-1	PP1-interacting proteins (PIPs)	pfkA, PFK; 6-phosphofructokinase 1 [EC:2.7.1.11]	0	Pfam|PF00365|IPR000023|Phosphofructokinase domain|19|253|GO:0003872|GO:0005945|GO:0006096	2.6e-92
FF38_08331	br:ko01009	K05016	chloride channel 7	Protein Ser/ Thr phosphatases	Phosphoprotein phosphatases (PPPs)	Protein phosphatase-1	PP1-interacting proteins (PIPs)	CLCN7; chloride channel 7	0	Pfam|PF00654|IPR001807|Chloride channel, voltage gated|244|658|GO:0005247|GO:0006821|GO:0016020|GO:0055085	2.4e-89
FF38_11197	br:ko01009	K05696	tyrosine-protein phosphatase non-receptor type 1 [EC:3.1.3.48]	Protein Tyrosine phosphatases (PTPs)	Class I PTPs (Classical)	Non-receptor PTPs	PTPN1, PTP1B; tyrosine-protein phosphatase non-receptor type 1 [EC:3.1.3.48]		0	Pfam|PF00102|IPR000242|Protein-tyrosine phosphatase, receptor/non-receptor type|119|355|GO:0004725|GO:0006470	1.4e-70
FF38_13707	br:ko01009	K08857	NIMA (never in mitosis gene a)-related kinase [EC:2.7.11.1]	Protein Ser/ Thr phosphatases	Phosphoprotein phosphatases (PPPs)	Protein phosphatase-1	PP1-interacting proteins (PIPs)	NEK; NIMA (never in mitosis gene a)-related kinase [EC:2.7.11.1]	0	Pfam|PF00069|IPR000719|Protein kinase domain|29|290|GO:0004672|GO:0005524|GO:0006468	5.4e-69
FF38_14316	br:ko01009	K07817	receptor-type tyrosine-protein phosphatase N [EC:3.1.3.48]	Protein Tyrosine phosphatases (PTPs)	Class I PTPs (Classical)	Receptor PTPs	PTPRN; receptor-type tyrosine-protein phosphatase N [EC:3.1.3.48]		0	Pfam|PF00102|IPR000242|Protein-tyrosine phosphatase, receptor/non-receptor type|864|1095|GO:0004725|GO:0006470	1.7e-64
FF38_05386	br:ko01009	K14849	ribosomal RNA-processing protein 1	Protein Ser/ Thr phosphatases	Phosphoprotein phosphatases (PPPs)	Protein phosphatase-1	PP1-interacting proteins (PIPs)	RRP1; ribosomal RNA-processing protein 1	0	Pfam|PF05997|IPR010301|Nucleolar, Nop52|55|264|GO:0006364|GO:0030688	1.4e-62
FF38_14339	br:ko01009	K17601	WD repeat-containing protein 81	Protein Ser/ Thr phosphatases	Phosphoprotein phosphatases (PPPs)	Protein phosphatase-1	PP1-interacting proteins (PIPs)	WDR81; WD repeat-containing protein 81	0	Pfam|PF02138|IPR000409|BEACH domain|351|594|	1e-61
FF38_01217	br:ko01009	K11648	SWI/SNF-related matrix-associated actin-dependent regulator of chromatin subfamily B member 1	Protein Ser/ Thr phosphatases	Phosphoprotein phosphatases (PPPs)	Protein phosphatase-1	PP1-interacting proteins (PIPs)	SMARCB1, SNF5, INI1; SWI/SNF-related matrix-associated actin-dependent regulator of chromatin subfamily B member 1	0	Pfam|PF04855|IPR006939|SNF5/SMARCB1/INI1|163|358|GO:0000228|GO:0006338	2.6e-61
FF38_12091	br:ko01009	K17499	protein phosphatase 1G [EC:3.1.3.16]	Protein Ser/ Thr phosphatases	Mg2+- or Mn2+- dependent protein phosphatases (PPMs)	PPM1 phosphatases (PP2C)	PPM1G, PP2CG; protein phosphatase 1G [EC:3.1.3.16]		0	Pfam|PF00481|IPR001932|Protein phosphatase 2C (PP2C)-like domain|24|102|GO:0003824	4.1e-57
FF38_03024	br:ko01009	K17584	phosphorylated CTD-interacting factor 1	Protein Ser/ Thr phosphatases	Phosphoprotein phosphatases (PPPs)	Protein phosphatase-1	PP1-interacting proteins (PIPs)	PCIF1; phosphorylated CTD-interacting factor 1	0	Pfam|PF12237|IPR022035|Phosphorylated CTD interacting factor 1, WW domain|570|704|	1.9e-54
FF38_14305	br:ko01009	K17506	protein phosphatase 1L [EC:3.1.3.16]	Protein Ser/ Thr phosphatases	Mg2+- or Mn2+- dependent protein phosphatases (PPMs)	PPM1 phosphatases (PP2C)	PPM1L, PP2CE; protein phosphatase 1L [EC:3.1.3.16]		0	Pfam|PF00481|IPR001932|Protein phosphatase 2C (PP2C)-like domain|317|494|GO:0003824	1.9e-51	TMHMM
FF38_07288	br:ko01009	K15731	carboxy-terminal domain RNA polymerase II polypeptide A small phosphatase [EC:3.1.3.16]	HAD phosphatases	Fcp/Scp phosphatases	CTDSP; carboxy-terminal domain RNA polymerase II polypeptide A small phosphatase [EC:3.1.3.16]			0	Pfam|PF03031|IPR004274|NLI interacting factor|87|243|GO:0005515	2.7e-48
FF38_11843	br:ko01009	K17580	cancer susceptibility candidate protein 1	Protein Ser/ Thr phosphatases	Phosphoprotein phosphatases (PPPs)	Protein phosphatase-1	PP1-interacting proteins (PIPs)	CASC1; cancer susceptibility candidate protein 1	0	Pfam|PF12366|IPR022110|Casc1 domain|258|521|	2.6e-46
FF38_02250	br:ko01009	K15423	serine/threonine-protein phosphatase 4 catalytic subunit [EC:3.1.3.16]	Protein Ser/ Thr phosphatases	Phosphoprotein phosphatases (PPPs)	Protein phosphatase-4	Catalytic subunits	PPP4C; serine/threonine-protein phosphatase 4 catalytic subunit [EC:3.1.3.16]	0	Pfam|PF00149|IPR004843|Phosphoesterase domain|48|240|GO:0016787	8.2e-46
FF38_09251	br:ko01009	K15423	serine/threonine-protein phosphatase 4 catalytic subunit [EC:3.1.3.16]	Protein Ser/ Thr phosphatases	Phosphoprotein phosphatases (PPPs)	Protein phosphatase-4	Catalytic subunits	PPP4C; serine/threonine-protein phosphatase 4 catalytic subunit [EC:3.1.3.16]	0	Pfam|PF00149|IPR004843|Phosphoesterase domain|48|240|GO:0016787	1.3e-45
FF38_11001	br:ko01009	K06269	serine/threonine-protein phosphatase PP1 catalytic subunit [EC:3.1.3.16]	Protein Ser/ Thr phosphatases	Phosphoprotein phosphatases (PPPs)	Protein phosphatase-1	Catalytic subunits	PPP1C; serine/threonine-protein phosphatase PP1 catalytic subunit [EC:3.1.3.16]	0	Pfam|PF00149|IPR004843|Phosphoesterase domain|29|221|GO:0016787	7.4e-43
FF38_04000	br:ko01009	K06269	serine/threonine-protein phosphatase PP1 catalytic subunit [EC:3.1.3.16]	Protein Ser/ Thr phosphatases	Phosphoprotein phosphatases (PPPs)	Protein phosphatase-1	Catalytic subunits	PPP1C; serine/threonine-protein phosphatase PP1 catalytic subunit [EC:3.1.3.16]	0	Pfam|PF00149|IPR004843|Phosphoesterase domain|56|247|GO:0016787	1.8e-42
FF38_12430	br:ko01009	K06269	serine/threonine-protein phosphatase PP1 catalytic subunit [EC:3.1.3.16]	Protein Ser/ Thr phosphatases	Phosphoprotein phosphatases (PPPs)	Protein phosphatase-1	Catalytic subunits	PPP1C; serine/threonine-protein phosphatase PP1 catalytic subunit [EC:3.1.3.16]	0	Pfam|PF00149|IPR004843|Phosphoesterase domain|57|248|GO:0016787	1.9e-42
FF38_08922	br:ko01009	K15498	serine/threonine-protein phosphatase 6 catalytic subunit [EC:3.1.3.16]	Protein Ser/ Thr phosphatases	Phosphoprotein phosphatases (PPPs)	Protein phosphatase-6	Catalytic subunits	PPP6C; serine/threonine-protein phosphatase 6 catalytic subunit [EC:3.1.3.16]	0	Pfam|PF00149|IPR004843|Phosphoesterase domain|45|237|GO:0016787	3.2e-42
FF38_14304	br:ko01009	K04382	serine/threonine-protein phosphatase 2A catalytic subunit [EC:3.1.3.16]	Protein Ser/ Thr phosphatases	Phosphoprotein phosphatases (PPPs)	Protein phosphatase-2 (PP2A)	Catalytic subunits	PPP2C; serine/threonine-protein phosphatase 2A catalytic subunit [EC:3.1.3.16]	0	Pfam|PF00149|IPR004843|Phosphoesterase domain|51|243|GO:0016787	1.8e-41
FF38_02720	br:ko01009	K04348	serine/threonine-protein phosphatase 2B catalytic subunit [EC:3.1.3.16]	Protein Ser/ Thr phosphatases	Phosphoprotein phosphatases (PPPs)	Calcineurin (PPP3/ PP2B)	Catalytic subunits	PPP3C, CNA; serine/threonine-protein phosphatase 2B catalytic subunit [EC:3.1.3.16]	0	Pfam|PF00149|IPR004843|Phosphoesterase domain|131|331|GO:0016787	3.1e-41
FF38_10408	br:ko01009	K04348	serine/threonine-protein phosphatase 2B catalytic subunit [EC:3.1.3.16]	Protein Ser/ Thr phosphatases	Phosphoprotein phosphatases (PPPs)	Calcineurin (PPP3/ PP2B)	Catalytic subunits	PPP3C, CNA; serine/threonine-protein phosphatase 2B catalytic subunit [EC:3.1.3.16]	0	Pfam|PF00149|IPR004843|Phosphoesterase domain|152|352|GO:0016787	4.2e-41
FF38_03598	br:ko01009	K10356	myosin I	Protein Ser/ Thr phosphatases	Phosphoprotein phosphatases (PPPs)	Protein phosphatase-1	PP1-interacting proteins (PIPs)	MYO1; myosin I	0	Pfam|PF06017|IPR010926|Myosin tail 2|799|1000|GO:0003774|GO:0016459	9.7e-40
FF38_05706	br:ko01009	K04459	dual specificity MAP kinase phosphatase [EC:3.1.3.16 3.1.3.48]	Protein Tyrosine phosphatases (PTPs)	Class I PTPs (Dual specificity phosphatases)	MAPK phosphatases	DUSP, MKP; dual specificity MAP kinase phosphatase [EC:3.1.3.16 3.1.3.48]		0	Pfam|PF00782|IPR000340|Dual specificity phosphatase, catalytic domain|244|376|GO:0006470|GO:0008138	1.1e-39
FF38_11822	br:ko01009	K04348	serine/threonine-protein phosphatase 2B catalytic subunit [EC:3.1.3.16]	Protein Ser/ Thr phosphatases	Phosphoprotein phosphatases (PPPs)	Calcineurin (PPP3/ PP2B)	Catalytic subunits	PPP3C, CNA; serine/threonine-protein phosphatase 2B catalytic subunit [EC:3.1.3.16]	0	Pfam|PF00149|IPR004843|Phosphoesterase domain|121|321|GO:0016787	3.5e-39
FF38_03525	br:ko01009	K15501	serine/threonine-protein phosphatase 6 regulatory subunit 3	Protein Ser/ Thr phosphatases	Phosphoprotein phosphatases (PPPs)	Protein phosphatase-6	Regulatory subunits	PPP6R3, SAPS3; serine/threonine-protein phosphatase 6 regulatory subunit 3	0	Pfam|PF04499|IPR007587|SIT4 phosphatase-associated protein family|382|554|	2.7e-37
FF38_09961	br:ko01009	K01102	pyruvate dehydrogenase phosphatase [EC:3.1.3.43]	Protein Ser/ Thr phosphatases	Mg2+- or Mn2+- dependent protein phosphatases (PPMs)	Pyruvate dehydrogenase phosphatases	Catalytic subunit	PDP; pyruvate dehydrogenase phosphatase [EC:3.1.3.43]	0	Pfam|PF00481|IPR001932|Protein phosphatase 2C (PP2C)-like domain|168|386|GO:0003824	7.7e-33
FF38_07000	br:ko01009	K04459	dual specificity MAP kinase phosphatase [EC:3.1.3.16 3.1.3.48]	Protein Tyrosine phosphatases (PTPs)	Class I PTPs (Dual specificity phosphatases)	MAPK phosphatases	DUSP, MKP; dual specificity MAP kinase phosphatase [EC:3.1.3.16 3.1.3.48]		0	Pfam|PF00782|IPR000340|Dual specificity phosphatase, catalytic domain|12|139|GO:0006470|GO:0008138	1e-31
FF38_10637	br:ko01009	K07189	protein phosphatase 1 regulatory subunit 3A/B/C/D/E	Protein Ser/ Thr phosphatases	Phosphoprotein phosphatases (PPPs)	Protein phosphatase-1	PP1-interacting proteins (PIPs)	PPP1R3; protein phosphatase 1 regulatory subunit 3A/B/C/D/E	0	Pfam|PF03370|IPR005036|Putative phosphatase regulatory subunit|232|338|GO:0005515	1.1e-31
FF38_06319	br:ko01009	K14819	dual specificity phosphatase 12 [EC:3.1.3.16 3.1.3.48]	Protein Tyrosine phosphatases (PTPs)	Class I PTPs (Dual specificity phosphatases)	Atypical DSPs	DUSP12, YVH1; dual specificity phosphatase 12 [EC:3.1.3.16 3.1.3.48]		0	Pfam|PF00782|IPR000340|Dual specificity phosphatase, catalytic domain|49|181|GO:0006470|GO:0008138	1.1e-31
FF38_09283	br:ko01009	K07189	protein phosphatase 1 regulatory subunit 3A/B/C/D/E	Protein Ser/ Thr phosphatases	Phosphoprotein phosphatases (PPPs)	Protein phosphatase-1	PP1-interacting proteins (PIPs)	PPP1R3; protein phosphatase 1 regulatory subunit 3A/B/C/D/E	0	Pfam|PF03370|IPR005036|Putative phosphatase regulatory subunit|500|604|GO:0005515	7e-29
FF38_11055	br:ko01009	K17618	ubiquitin-like domain-containing CTD phosphatase 1 [EC:3.1.3.16]	HAD phosphatases	Fcp/Scp phosphatases	UBLCP1; ubiquitin-like domain-containing CTD phosphatase 1 [EC:3.1.3.16]			0	Pfam|PF03031|IPR004274|NLI interacting factor|145|306|GO:0005515	1e-25
FF38_04905	br:ko01009	K17580	cancer susceptibility candidate protein 1	Protein Ser/ Thr phosphatases	Phosphoprotein phosphatases (PPPs)	Protein phosphatase-1	PP1-interacting proteins (PIPs)	CASC1; cancer susceptibility candidate protein 1	0	Pfam|PF12366|IPR022110|Casc1 domain|999|1199|	6.2e-25
FF38_01402	br:ko01009	K17589	RB1-inducible coiled-coil protein 1	Protein Ser/ Thr phosphatases	Phosphoprotein phosphatases (PPPs)	Protein phosphatase-1	PP1-interacting proteins (PIPs)	RB1CC1; RB1-inducible coiled-coil protein 1	0	Pfam|PF10377|IPR019460|Autophagy-related protein 11|1050|1167|	6.6e-25
FF38_06737	br:ko01009	K06270	protein phosphatase 1 regulatory subunit 12A	Protein Ser/ Thr phosphatases	Phosphoprotein phosphatases (PPPs)	Protein phosphatase-1	PP1-interacting proteins (PIPs)	PPP1R12A, MYPT1; protein phosphatase 1 regulatory subunit 12A	0	Pfam|PF12796|IPR020683|Ankyrin repeat-containing domain|52|141|	4.4e-21
FF38_05768	br:ko01009	K17458	protein phosphatase 1 regulatory subunit 16A	Protein Ser/ Thr phosphatases	Phosphoprotein phosphatases (PPPs)	Protein phosphatase-1	PP1-interacting proteins (PIPs)	PPP1R16A, MYPT3; protein phosphatase 1 regulatory subunit 16A	0	Pfam|PF12796|IPR020683|Ankyrin repeat-containing domain|108|198|	3e-20
FF38_02236	br:ko01009	K17554	apoptosis-stimulating of p53 protein 1	Protein Ser/ Thr phosphatases	Phosphoprotein phosphatases (PPPs)	Protein phosphatase-1	PP1-interacting proteins (PIPs)	PPP1R13B, ASPP1; apoptosis-stimulating of p53 protein 1	0	Pfam|PF12796|IPR020683|Ankyrin repeat-containing domain|770|853|	3.9e-19
FF38_08952	br:ko01009	K17572	brefeldin A-inhibited guanine nucleotide-exchange protein 3	Protein Ser/ Thr phosphatases	Phosphoprotein phosphatases (PPPs)	Protein phosphatase-1	PP1-interacting proteins (PIPs)	ARFGEF3, KEPI; brefeldin A-inhibited guanine nucleotide-exchange protein 3	0	Pfam|PF09324|IPR015403|Domain of unknown function DUF1981, Sec7 associated|1035|1101|	2.4e-17
FF38_08112	br:ko01009	K17603	zinc finger FYVE domain-containing protein 1	Protein Ser/ Thr phosphatases	Phosphoprotein phosphatases (PPPs)	Protein phosphatase-1	PP1-interacting proteins (PIPs)	ZFYVE1; zinc finger FYVE domain-containing protein 1	0	Pfam|PF01363|IPR000306|FYVE zinc finger|623|711|GO:0046872	5.6e-17
FF38_13090	br:ko01009	K11583	serine/threonine-protein phosphatase 2A regulatory subunit B''	Protein Ser/ Thr phosphatases	Phosphoprotein phosphatases (PPPs)	Protein phosphatase-2 (PP2A)	Regulatory subunits	PPP2R3; serine/threonine-protein phosphatase 2A regulatory subunit B''	0	Pfam|PF13499|IPR011992|EF-hand domain pair|873|970|GO:0005509	2.1e-15
FF38_00184	br:ko01009	K17503	protein phosphatase 1H [EC:3.1.3.16]	Protein Ser/ Thr phosphatases	Mg2+- or Mn2+- dependent protein phosphatases (PPMs)	PPM1 phosphatases (PP2C)	PPM1H, ARHCL1; protein phosphatase 1H [EC:3.1.3.16]		0	Pfam|PF00481|IPR001932|Protein phosphatase 2C (PP2C)-like domain|359|465|GO:0003824	6.1e-12
FF38_11036	br:ko01009	K17570	hydrocephalus-inducing protein	Protein Ser/ Thr phosphatases	Phosphoprotein phosphatases (PPPs)	Protein phosphatase-1	PP1-interacting proteins (PIPs)	HYDIN; hydrocephalus-inducing protein	0	Pfam|PF13855|T|-|289|349|	1.2e-11	TMHMM
FF38_08380	br:ko01009	K13192	RNA-binding protein 26	Protein Ser/ Thr phosphatases	Phosphoprotein phosphatases (PPPs)	Protein phosphatase-1	PP1-interacting proteins (PIPs)	RBM26; RNA-binding protein 26	0	Pfam|PF13893|T|-|716|771|	3.5e-10
FF38_01370	br:ko01009	K17573	meiosis arrest female protein 1	Protein Ser/ Thr phosphatases	Phosphoprotein phosphatases (PPPs)	Protein phosphatase-1	PP1-interacting proteins (PIPs)	LKAP, MARF1; meiosis arrest female protein 1	0	Pfam|PF12872|IPR025605|OST-HTH/LOTUS domain|618|686|	1.4e-09
FF38_01329	br:ko01009	K16340	PH domain and leucine-rich repeat-containing protein phosphatase [EC:3.1.3.16]	Protein Ser/ Thr phosphatases	Mg2+- or Mn2+- dependent protein phosphatases (PPMs)	PPM1 phosphatases (PP2C)	PHLPP; PH domain and leucine-rich repeat-containing protein phosphatase [EC:3.1.3.16]		0	Pfam|PF13855|T|-|159|217|	1e-08
FF38_13982	br:ko01009	K05695	receptor-type tyrosine-protein phosphatase F [EC:3.1.3.48]	Protein Tyrosine phosphatases (PTPs)	Class I PTPs (Classical)	Receptor PTPs	PTPRF, LAR; receptor-type tyrosine-protein phosphatase F [EC:3.1.3.48]		0	Pfam|PF00041|IPR003961|Fibronectin, type III|443|526|GO:0005515; Pfam|PF00102|IPR000242|Protein-tyrosine phosphatase, receptor/non-receptor type|1027|1258|GO:0004725|GO:0006470	0.000000000000000019; 3.50E-85
FF38_13984	br:ko01009	K05695	receptor-type tyrosine-protein phosphatase F [EC:3.1.3.48]	Protein Tyrosine phosphatases (PTPs)	Class I PTPs (Classical)	Receptor PTPs	PTPRF, LAR; receptor-type tyrosine-protein phosphatase F [EC:3.1.3.48]		0	Pfam|PF00041|IPR003961|Fibronectin, type III|301|381|GO:0005515; Pfam|PF07679|IPR013098|Immunoglobulin I-set|117|200|	0.000000000000000061; 6.30E-18
FF38_04724	br:ko01009	K03350	anaphase-promoting complex subunit 3	Protein Ser/ Thr phosphatases	Phosphoprotein phosphatases (PPPs)	Protein phosphatase-5	PP5-interacting proteins	APC3, CDC27; anaphase-promoting complex subunit 3	0	Pfam|PF12895|T|-|16|91|; Pfam|PF13414|T|-|774|837|	0.00000000000000059; 6.80E-10
FF38_14549	br:ko01009	K08867	WNK lysine deficient protein kinase [EC:2.7.11.1]	Protein Ser/ Thr phosphatases	Phosphoprotein phosphatases (PPPs)	Protein phosphatase-1	PP1-interacting proteins (PIPs)	WNK, PRKWNK; WNK lysine deficient protein kinase [EC:2.7.11.1]	0	Pfam|PF12202|IPR024678|Serine/threonine-protein kinase OSR1/WNK, CCT domain|821|856|; Pfam|PF00069|IPR000719|Protein kinase domain|539|796|GO:0004672|GO:0005524|GO:0006468	0.0000000000000021; 2.20E-55
FF38_11857	br:ko01009	K03353	anaphase-promoting complex subunit 6	Protein Ser/ Thr phosphatases	Phosphoprotein phosphatases (PPPs)	Protein phosphatase-5	PP5-interacting proteins	APC6, CDC16; anaphase-promoting complex subunit 6	0	Pfam|PF13414|T|-|578|639|; Pfam|PF12895|T|-|34|112|; Pfam|PF01400|IPR001506|Peptidase M12A, astacin|1150|1337|GO:0004222|GO:0006508	0.0000000000071; 1.70E-15; 1.10E-63
FF38_13773	br:ko01009	K04237	partitioning defective protein 3	Protein Ser/ Thr phosphatases	Phosphoprotein phosphatases (PPPs)	Protein phosphatase-1	PP1-interacting proteins (PIPs)	PARD3; partitioning defective protein 3	0	Pfam|PF00595|IPR001478|PDZ domain|506|588|GO:0005515; Pfam|PF12053|IPR021922|Protein of unknown function DUF3534|102|217|	0.0000000000091; 8.70E-33
FF38_00767	br:ko01009	K04703	sprouty-related, EVH1 domain-containing protein	Protein Ser/ Thr phosphatases	Phosphoprotein phosphatases (PPPs)	Protein phosphatase-1	PP1-interacting proteins (PIPs)	SPRED; sprouty-related, EVH1 domain-containing protein	0	Pfam|PF00568|IPR000697|WH1/EVH1|3|112|; Pfam|PF05210|IPR007875|Sprouty|331|435|GO:0007275|GO:0009966|GO:0016020	0.000000000013; 7.00E-32
FF38_01019	br:ko01009	K12171	E3 ubiquitin-protein ligase SH3RF [EC:6.3.2.19]	Protein Ser/ Thr phosphatases	Phosphoprotein phosphatases (PPPs)	Protein phosphatase-1	PP1-interacting proteins (PIPs)	SH3RF, POSH; E3 ubiquitin-protein ligase SH3RF [EC:6.3.2.19]	0	Pfam|PF14604|T|-|584|633|; Pfam|PF00018|IPR001452|Src homology-3 domain|210|253|GO:0005515	0.000000000014; 4.50E-10
FF38_12471	br:ko01009	K01081	5'-nucleotidase [EC:3.1.3.5]	HAD phosphatases	Other HAD phosphatases	E3.1.3.5; 5'-nucleotidase [EC:3.1.3.5]			0	Pfam|PF00149|IPR004843|Phosphoesterase domain|45|264|GO:0016787; Pfam|PF02872|IPR008334|5'-Nucleotidase, C-terminal|358|531|GO:0009166|GO:0016787	0.000000000014; 6.70E-37
FF38_08544	br:ko01009	K08857	NIMA (never in mitosis gene a)-related kinase [EC:2.7.11.1]	Protein Ser/ Thr phosphatases	Phosphoprotein phosphatases (PPPs)	Protein phosphatase-1	PP1-interacting proteins (PIPs)	NEK; NIMA (never in mitosis gene a)-related kinase [EC:2.7.11.1]	0	Pfam|PF00415|IPR000408|Regulator of chromosome condensation, RCC1|477|527|; Pfam|PF00069|IPR000719|Protein kinase domain|104|355|GO:0004672|GO:0005524|GO:0006468	0.000000000024; 3.30E-61
FF38_08073	br:ko01009	K17600	vacuolar protein sorting-associated protein 54	Protein Ser/ Thr phosphatases	Phosphoprotein phosphatases (PPPs)	Protein phosphatase-1	PP1-interacting proteins (PIPs)	VPS54; vacuolar protein sorting-associated protein 54	0	Pfam|PF10475|IPR019515|Vacuolar protein sorting-associated protein 54|277|430|; Pfam|PF07928|IPR012501|Vps54-like|741|869|GO:0042147	0.00000000034; 2.60E-43
FF38_12065	br:ko01009	K01081	5'-nucleotidase [EC:3.1.3.5]	HAD phosphatases	Other HAD phosphatases	E3.1.3.5; 5'-nucleotidase [EC:3.1.3.5]			0	Pfam|PF00149|IPR004843|Phosphoesterase domain|955|1125|GO:0016787; Pfam|PF10191|IPR019335|Conserved oligomeric Golgi complex subunit 7|2|754|GO:0006886|GO:0017119; Pfam|PF02872|IPR008334|5'-Nucleotidase, C-terminal|1197|1355|GO:0009166|GO:0016787	0.00000000076; 2.60E-232; 2.30E-37
FF38_06068	br:ko01009	K15732	RNA polymerase II subunit A C-terminal domain phosphatase [EC:3.1.3.16]	HAD phosphatases	Fcp/Scp phosphatases	CTDP1, FCP1; RNA polymerase II subunit A C-terminal domain phosphatase [EC:3.1.3.16]			0	Pfam|PF00533|IPR001357|BRCT domain|513|589|; Pfam|PF03031|IPR004274|NLI interacting factor|165|303|GO:0005515	0.000000001; 1.70E-24
FF38_05070	br:ko01009	K17598	synaptotagmin-like protein	Protein Ser/ Thr phosphatases	Phosphoprotein phosphatases (PPPs)	Protein phosphatase-1	PP1-interacting proteins (PIPs)	SYTL; synaptotagmin-like protein	0	Pfam|PF02318|IPR010911|Zinc finger, FYVE-type|61|160|GO:0006886|GO:0017137; Pfam|PF00168|IPR000008|C2 domain|4930|5018|GO:0005515	0.0000000056; 6.70E-22
FF38_04306	br:ko01009	K08073	bifunctional polynucleotide phosphatase/kinase [EC:3.1.3.32 2.7.1.78]	HAD phosphatases	Other HAD phosphatases	PNKP; bifunctional polynucleotide phosphatase/kinase [EC:3.1.3.32 2.7.1.78]			0	Pfam|PF13671|T|-|377|499|; Pfam|PF08645|IPR013954|Polynucleotide kinase 3 phosphatase|175|338|	1.2E-25; 3.20E-56
FF38_14519	br:ko01009	K11407	histone deacetylase 6/10 [EC:3.5.1.98]	Protein Ser/ Thr phosphatases	Phosphoprotein phosphatases (PPPs)	Protein phosphatase-1	PP1-interacting proteins (PIPs)	HDAC6_10; histone deacetylase 6/10 [EC:3.5.1.98]	0	Pfam|PF00850|IPR023801|Histone deacetylase domain|507|806|; Pfam|PF02148|IPR001607|Zinc finger, UBP-type|958|1018|GO:0008270	1.2E-98; 3.80E-18
FF38_08383	br:ko01009	K02210	DNA replication licensing factor MCM7 [EC:3.6.4.12]	Protein Ser/ Thr phosphatases	Phosphoprotein phosphatases (PPPs)	Protein phosphatase-1	PP1-interacting proteins (PIPs)	MCM7, CDC47; DNA replication licensing factor MCM7 [EC:3.6.4.12]	0	Pfam|PF00493|IPR001208|Mini-chromosome maintenance, DNA-dependent ATPase|322|640|GO:0003677|GO:0005524|GO:0006260; Pfam|PF14551|IPR027925|MCM N-terminal domain|13|165|	1.3E-131; 6.70E-27
FF38_05441	br:ko01009	K01251	adenosylhomocysteinase [EC:3.3.1.1]	Protein Ser/ Thr phosphatases	Phosphoprotein phosphatases (PPPs)	Protein phosphatase-1	PP1-interacting proteins (PIPs)	E3.3.1.1, ahcY; adenosylhomocysteinase [EC:3.3.1.1]	0	Pfam|PF05221|IPR000043|Adenosylhomocysteinase|77|187|GO:0004013|GO:0006730; Pfam|PF00670|IPR015878|S-adenosyl-L-homocysteine hydrolase, NAD binding domain|301|461|	1.3E-76; 2.30E-80
FF38_02114	br:ko01009	K01251	adenosylhomocysteinase [EC:3.3.1.1]	Protein Ser/ Thr phosphatases	Phosphoprotein phosphatases (PPPs)	Protein phosphatase-1	PP1-interacting proteins (PIPs)	E3.3.1.1, ahcY; adenosylhomocysteinase [EC:3.3.1.1]	0	Pfam|PF00670|IPR015878|S-adenosyl-L-homocysteine hydrolase, NAD binding domain|191|352|; Pfam|PF05221|IPR000043|Adenosylhomocysteinase|5|431|GO:0004013|GO:0006730	1.4E-87; 2.50E-144
FF38_11666	br:ko01009	K04461	protein phosphatase 1B [EC:3.1.3.16]	Protein Ser/ Thr phosphatases	Mg2+- or Mn2+- dependent protein phosphatases (PPMs)	PPM1 phosphatases (PP2C)	PPM1B, PP2CB; protein phosphatase 1B [EC:3.1.3.16]		0	Pfam|PF00481|IPR001932|Protein phosphatase 2C (PP2C)-like domain|23|277|GO:0003824; Pfam|PF07830|IPR012911|Protein serine/threonine phosphatase 2C, C-terminal|278|355|GO:0000287|GO:0004721|GO:0030145	1.5E-81; 4.50E-23
FF38_01833	br:ko01009	K05725	focal adhesion kinase 1 [EC:2.7.10.2]	Protein Ser/ Thr phosphatases	Phosphoprotein phosphatases (PPPs)	Protein phosphatase-1	PP1-interacting proteins (PIPs)	PTK2, FAK; focal adhesion kinase 1 [EC:2.7.10.2]	0	Pfam|PF07714|IPR001245|Serine-threonine/tyrosine-protein kinase catalytic domain|468|734|GO:0004672|GO:0006468; Pfam|PF03623|IPR005189|Focal adhesion kinase, targeting (FAT) domain|1271|1403|GO:0004713|GO:0004871|GO:0005925|GO:0006468|GO:0007172	1.5E-89; 1.10E-55
FF38_03739	br:ko01009	K04958	inositol 1,4,5-triphosphate receptor type 1	Protein Ser/ Thr phosphatases	Phosphoprotein phosphatases (PPPs)	Protein phosphatase-1	PP1-interacting proteins (PIPs)	ITPR1; inositol 1,4,5-triphosphate receptor type 1	0	Pfam|PF08454|IPR013662|RyR/IP3R Homology associated domain|2014|2130|; Pfam|PF01365|IPR000699|Intracellular calcium-release channel|497|704|GO:0005262|GO:0016020|GO:0070588; Pfam|PF00520|IPR005821|Ion transport domain|2452|2649|GO:0005216|GO:0006811|GO:0016020|GO:0055085; Pfam|PF02815|IPR016093|MIR motif|237|456|GO:0016020; Pfam|PF08709|IPR014821|Inositol 1,4,5-trisphosphate/ryanodine receptor|8|…	1.6E-31; 5.60E-70; 3.20E-12; 1.90E-63; 1.10E-90
FF38_11138	br:ko01009	K07207	tuberous sclerosis 2	Protein Ser/ Thr phosphatases	Phosphoprotein phosphatases (PPPs)	Protein phosphatase-1	PP1-interacting proteins (PIPs)	TSC2; tuberous sclerosis 2	0	Pfam|PF03542|IPR018515|Tuberin-type domain|558|911|GO:0005096|GO:0043547; Pfam|PF11864|IPR024584|Tuberin, N-terminal|43|477|; Pfam|PF02145|IPR000331|Rap GTPase activating protein domain|1670|1857|GO:0005096|GO:0051056	1.8E-138; 4.20E-85; 1.00E-39
FF38_07045	br:ko01009	K17583	nucleolar MIF4G domain-containing protein 1	Protein Ser/ Thr phosphatases	Phosphoprotein phosphatases (PPPs)	Protein phosphatase-1	PP1-interacting proteins (PIPs)	NOM1; nucleolar MIF4G domain-containing protein 1	0	Pfam|PF02854|IPR003890|MIF4G-like, type 3|371|571|GO:0003723|GO:0005515; Pfam|PF02847|IPR003891|Initiation factor eIF-4 gamma, MA3|670|772|	1E-22; 4.60E-24
FF38_02335	br:ko01009	K13219	splicing factor, proline- and glutamine-rich	Protein Ser/ Thr phosphatases	Phosphoprotein phosphatases (PPPs)	Protein phosphatase-1	PP1-interacting proteins (PIPs)	SFPQ, PSF; splicing factor, proline- and glutamine-rich	0	Pfam|PF08075|IPR012975|NOPS|401|453|; Pfam|PF00076|IPR000504|RNA recognition motif domain|256|319|GO:0003676	1E-25; 2.50E-15
FF38_12475	br:ko01009	K17493	calmodulin-regulated spectrin-associated protein	Protein Ser/ Thr phosphatases	Phosphoprotein phosphatases (PPPs)	Protein phosphatase-1	PP1-interacting proteins (PIPs)	CAMSAP; calmodulin-regulated spectrin-associated protein	0	Pfam|PF11971|IPR022613|Calmodulin-regulated spectrin-associated protein, CH domain|193|273|; Pfam|PF08683|IPR014797|CKK domain|1629|1748|GO:0008017	2.4E-24; 9.70E-47
FF38_00673	br:ko01009	K13807	serine/threonine-protein phosphatase with EF-hands [EC:3.1.3.16]	Protein Ser/ Thr phosphatases	Phosphoprotein phosphatases (PPPs)	PPEF/PP7 protein phosphatases	PPEF, PPP7C; serine/threonine-protein phosphatase with EF-hands [EC:3.1.3.16]		0	Pfam|PF00149|IPR004843|Phosphoesterase domain|291|503|GO:0016787; Pfam|PF13499|IPR011992|EF-hand domain pair|674|738|GO:0005509	2.5E-37; 3.90E-12
FF38_12100	br:ko01009	K15728	phosphatidate phosphatase LPIN [EC:3.1.3.4]	HAD phosphatases	Other HAD phosphatases	LPIN; phosphatidate phosphatase LPIN [EC:3.1.3.4]			0	Pfam|PF04571|IPR007651|Lipin, N-terminal|1|108|; Pfam|PF08235|IPR013209|LNS2, Lipin/Ned1/Smp2|854|1008|	2.6E-46; 4.90E-69
FF38_13734	br:ko01009	K11248	endophilin-B	Protein Ser/ Thr phosphatases	Phosphoprotein phosphatases (PPPs)	Protein phosphatase-1	PP1-interacting proteins (PIPs)	SH3GLB; endophilin-B	0	Pfam|PF00651|IPR013069|BTB/POZ|34|140|GO:0005515; Pfam|PF03114|IPR004148|BAR domain|450|696|GO:0005515|GO:0005737	2.8E-20; 1.60E-63
FF38_02344	br:ko01009	K02932	large subunit ribosomal protein L5e	Protein Ser/ Thr phosphatases	Phosphoprotein phosphatases (PPPs)	Protein phosphatase-1	PP1-interacting proteins (PIPs)	RP-L5e, RPL5; large subunit ribosomal protein L5e	0	Pfam|PF00861|IPR005484|Ribosomal protein L18/L5|26|173|GO:0003735|GO:0005622|GO:0005840|GO:0006412; Pfam|PF14204|IPR025607|Ribosomal protein L5 eukaryotic/L18 archaeal, C-terminal|192|282|	2.8E-44; 2.80E-37
FF38_04534	br:ko01009	K02607	origin recognition complex subunit 5	Protein Ser/ Thr phosphatases	Phosphoprotein phosphatases (PPPs)	Protein phosphatase-1	PP1-interacting proteins (PIPs)	ORC5; origin recognition complex subunit 5	0	Pfam|PF14630|IPR020796|Origin recognition complex, subunit 5|175|458|GO:0000808|GO:0005634|GO:0006260; Pfam|PF13191|T|-|11|151|	3.4E-69; 3.10E-12
FF38_04308	br:ko01009	K04460	serine/threonine-protein phosphatase 5 [EC:3.1.3.16]	Protein Ser/ Thr phosphatases	Phosphoprotein phosphatases (PPPs)	Protein phosphatase-5	Catalytic subunits	PPP5C; serine/threonine-protein phosphatase 5 [EC:3.1.3.16]	0	Pfam|PF00149|IPR004843|Phosphoesterase domain|275|469|GO:0016787; Pfam|PF08321|IPR013235|PPP domain|173|268|; Pfam|PF13414|T|-|66|131|	3.7E-42; 1.80E-36; 1.30E-14
FF38_07784	br:ko01009	K04079	molecular chaperone HtpG	Protein Ser/ Thr phosphatases	Phosphoprotein phosphatases (PPPs)	Protein phosphatase-5	PP5-interacting proteins	htpG, HSP90A; molecular chaperone HtpG	0	Pfam|PF00183|IPR001404|Heat shock protein Hsp90 family|184|716|GO:0005524|GO:0006457|GO:0006950|GO:0051082; Pfam|PF02518|IPR003594|Histidine kinase-like ATPase, ATP-binding domain|29|179|GO:0005524	4.3E-263; 8.30E-12
FF38_00462	br:ko01009	K10356	myosin I	Protein Ser/ Thr phosphatases	Phosphoprotein phosphatases (PPPs)	Protein phosphatase-1	PP1-interacting proteins (PIPs)	MYO1; myosin I	0	Pfam|PF06017|IPR010926|Myosin tail 2|861|1050|GO:0003774|GO:0016459; Pfam|PF00063|IPR001609|Myosin head, motor domain|48|706|GO:0003774|GO:0005524|GO:0016459	4.6E-38; 7.70E-243
FF38_01958	br:ko01009	K01251	adenosylhomocysteinase [EC:3.3.1.1]	Protein Ser/ Thr phosphatases	Phosphoprotein phosphatases (PPPs)	Protein phosphatase-1	PP1-interacting proteins (PIPs)	E3.3.1.1, ahcY; adenosylhomocysteinase [EC:3.3.1.1]	0	Pfam|PF05221|IPR000043|Adenosylhomocysteinase|75|501|GO:0004013|GO:0006730; Pfam|PF00670|IPR015878|S-adenosyl-L-homocysteine hydrolase, NAD binding domain|261|421|	5.1E-123; 1.90E-77
FF38_10797	br:ko01009	K06639	cell division cycle 14 [EC:3.1.3.16 3.1.3.48]	Protein Tyrosine phosphatases (PTPs)	Class I PTPs (Dual specificity phosphatases)	CDC14	CDC14; cell division cycle 14 [EC:3.1.3.16 3.1.3.48]		0	Pfam|PF14671|T|-|15|156|; Pfam|PF00782|IPR000340|Dual specificity phosphatase, catalytic domain|264|321|GO:0006470|GO:0008138	5.4E-53; 3.80E-13
FF38_05486	br:ko01009	K17509	pyruvate dehydrogenase phosphatase regulatory subunit	Protein Ser/ Thr phosphatases	Mg2+- or Mn2+- dependent protein phosphatases (PPMs)	Pyruvate dehydrogenase phosphatases	Regulatory subunit	PDPR; pyruvate dehydrogenase phosphatase regulatory subunit	0	Pfam|PF01266|IPR006076|FAD dependent oxidoreductase|70|428|GO:0016491|GO:0055114; Pfam|PF01571|IPR006222|Glycine cleavage T-protein, N-terminal|555|773|GO:0004047|GO:0005737|GO:0006546; Pfam|PF08669|IPR013977|Glycine cleavage T-protein, C-terminal barrel|782|886|	7.2E-64; 6.90E-49; 2.00E-17
FF38_13972	br:ko01009	K04679	MAD, mothers against decapentaplegic interacting protein	Protein Ser/ Thr phosphatases	Phosphoprotein phosphatases (PPPs)	Protein phosphatase-1	PP1-interacting proteins (PIPs)	MADHIP, SARA; MAD, mothers against decapentaplegic interacting protein	0	Pfam|PF01363|IPR000306|FYVE zinc finger|628|689|GO:0046872; Pfam|PF11409|IPR024608|Smad anchor for receptor activation, Smad-binding domain|728|764|; Pfam|PF11979|IPR022557|Domain of unknown function DUF3480|1083|1449|	8.5E-19; 1.30E-19; 4.00E-165
FF38_06364	br:ko01009	K07293	tyrosine-protein phosphatase non-receptor type 11 [EC:3.1.3.48]	Protein Tyrosine phosphatases (PTPs)	Class I PTPs (Classical)	Non-receptor PTPs	PTPN11; tyrosine-protein phosphatase non-receptor type 11 [EC:3.1.3.48]		0	Pfam|PF00017|IPR000980|SH2 domain|270|345|GO:0005515; Pfam|PF00102|IPR000242|Protein-tyrosine phosphatase, receptor/non-receptor type|587|784|GO:0004725|GO:0006470	8.6E-25; 1.40E-63
FF38_11804	br:ko01009	K05766	protein phosphatase slingshot [EC:3.1.3.16 3.1.3.48]	Protein Tyrosine phosphatases (PTPs)	Class I PTPs (Dual specificity phosphatases)	Slingshots	SSH; protein phosphatase slingshot [EC:3.1.3.16 3.1.3.48]		0	Pfam|PF00782|IPR000340|Dual specificity phosphatase, catalytic domain|470|598|GO:0006470|GO:0008138; Pfam|PF08766|IPR014876|DEK, C-terminal|405|457|	8.6E-35; 8.50E-16
FF38_14290	br:ko01009	K17608	striatin 1/3/4	Protein Ser/ Thr phosphatases	Phosphoprotein phosphatases (PPPs)	Protein phosphatase-2 (PP2A)	Other PP2-interacting proteins	STRN1_3_4; striatin 1/3/4	0	Pfam|PF08232|IPR013258|Striatin, N-terminal|105|242|; Pfam|PF00400|IPR001680|WD40 repeat|429|467|GO:0005515	9.2E-43; 2.30E-09
FF38_07616	br:ko01009	K11479	aurora kinase B [EC:2.7.11.1]	Protein Ser/ Thr phosphatases	Phosphoprotein phosphatases (PPPs)	Protein phosphatase-1	PP1-interacting proteins (PIPs)	AURKB; aurora kinase B [EC:2.7.11.1]	4e-180	Pfam|PF00069|IPR000719|Protein kinase domain|363|614|GO:0004672|GO:0005524|GO:0006468	3.7e-67
FF38_01206	br:ko01009	K11481	aurora kinase A [EC:2.7.11.1]	Protein Ser/ Thr phosphatases	Phosphoprotein phosphatases (PPPs)	Protein phosphatase-1	PP1-interacting proteins (PIPs)	AURKA; aurora kinase A [EC:2.7.11.1]	2e-179	Pfam|PF00069|IPR000719|Protein kinase domain|154|405|GO:0004672|GO:0005524|GO:0006468	4.3e-69
FF38_09320	br:ko01009	K10356	myosin I	Protein Ser/ Thr phosphatases	Phosphoprotein phosphatases (PPPs)	Protein phosphatase-1	PP1-interacting proteins (PIPs)	MYO1; myosin I	1e-178	Pfam|PF06017|IPR010926|Myosin tail 2|95|286|GO:0003774|GO:0016459	1.2e-45
FF38_08099	br:ko01009	K10147	protein phosphatase 1D [EC:3.1.3.16]	Protein Ser/ Thr phosphatases	Mg2+- or Mn2+- dependent protein phosphatases (PPMs)	PPM1 phosphatases (PP2C)	PPM1D, WIP1; protein phosphatase 1D [EC:3.1.3.16]		3e-172	Pfam|PF00481|IPR001932|Protein phosphatase 2C (PP2C)-like domain|150|461|GO:0003824	4.8e-58
FF38_00893	br:ko01009	K17617	CTD nuclear envelope phosphatase 1 [EC:3.1.3.16]	HAD phosphatases	Fcp/Scp phosphatases	CTDNEP1, DULLARD, NEM1; CTD nuclear envelope phosphatase 1 [EC:3.1.3.16]			2e-171	Pfam|PF03031|IPR004274|NLI interacting factor|61|230|GO:0005515	7.5e-48
FF38_07891	br:ko01009	K04380	microtubule-associated protein tau	Protein Ser/ Thr phosphatases	Phosphoprotein phosphatases (PPPs)	Protein phosphatase-1	PP1-interacting proteins (PIPs)	MAPT, TAU; microtubule-associated protein tau	3e-168	Pfam|PF00418|IPR001084|Microtubule associated protein, tubulin-binding repeat|287|317|GO:0015631	7.1e-11
FF38_05258	br:ko01009	K06633	membrane-associated tyrosine- and threonine-specific cdc2-inhibitory kinase [EC:2.7.11.1]	Protein Ser/ Thr phosphatases	Phosphoprotein phosphatases (PPPs)	Protein phosphatase-1	PP1-interacting proteins (PIPs)	PKMYT; membrane-associated tyrosine- and threonine-specific cdc2-inhibitory kinase [EC:2.7.11.1]	8e-163	Pfam|PF00069|IPR000719|Protein kinase domain|94|339|GO:0004672|GO:0005524|GO:0006468	5.3e-52
FF38_07152	br:ko01009	K17497	phosphomannomutase [EC:5.4.2.8]	HAD phosphatases	Other HAD phosphatases	PMM; phosphomannomutase [EC:5.4.2.8]			5e-154	Pfam|PF03332|IPR005002|Eukaryotic phosphomannomutase|32|251|GO:0004615|GO:0005737|GO:0019307	4.1e-107
FF38_09906	br:ko01009	K17575	protein phosphatase 1 regulatory subunit 36	Protein Ser/ Thr phosphatases	Phosphoprotein phosphatases (PPPs)	Protein phosphatase-1	PP1-interacting proteins (PIPs)	PPP1R36; protein phosphatase 1 regulatory subunit 36	8e-154	Pfam|PF14895|T|-|295|634|	1.5e-139
FF38_10452	br:ko01009	K14165	atypical dual specificity phosphatase [EC:3.1.3.16 3.1.3.48]	Protein Tyrosine phosphatases (PTPs)	Class I PTPs (Dual specificity phosphatases)	Atypical DSPs	K14165; atypical dual specificity phosphatase [EC:3.1.3.16 3.1.3.48]		3e-150	Pfam|PF00782|IPR000340|Dual specificity phosphatase, catalytic domain|89|225|GO:0006470|GO:0008138	6.5e-32
FF38_12789	br:ko01009	K04459	dual specificity MAP kinase phosphatase [EC:3.1.3.16 3.1.3.48]	Protein Tyrosine phosphatases (PTPs)	Class I PTPs (Dual specificity phosphatases)	MAPK phosphatases	DUSP, MKP; dual specificity MAP kinase phosphatase [EC:3.1.3.16 3.1.3.48]		1e-149	Pfam|PF00782|IPR000340|Dual specificity phosphatase, catalytic domain|91|202|GO:0006470|GO:0008138	1.7e-35
FF38_04365	br:ko01009	K17562	protein phosphatase 1 regulatory subunit 21	Protein Ser/ Thr phosphatases	Phosphoprotein phosphatases (PPPs)	Protein phosphatase-1	PP1-interacting proteins (PIPs)	PPP1R21, CCDC128, KLRAQ1; protein phosphatase 1 regulatory subunit 21	2e-148	Pfam|PF10205|IPR019343|Uncharacterised domain KLRAQ/TTKRSYEDQ, N-terminal|11|105|	6.9e-34
FF38_13994	br:ko01009	K17605	serine/threonine-protein phosphatase 2A activator	Protein Ser/ Thr phosphatases	Phosphoprotein phosphatases (PPPs)	Protein phosphatase-2 (PP2A)	Other PP2-interacting proteins	PPP2R4, PTPA; serine/threonine-protein phosphatase 2A activator	2e-147	Pfam|PF03095|IPR004327|Phosphotyrosyl phosphatase activator, PTPA|55|351|GO:0019211	1e-117
FF38_03019	br:ko01009	K15183	RNA polymerase II elongation factor ELL	Protein Ser/ Thr phosphatases	Phosphoprotein phosphatases (PPPs)	Protein phosphatase-1	PP1-interacting proteins (PIPs)	ELL; RNA polymerase II elongation factor ELL	4e-145	Pfam|PF07303|IPR010844|Occludin/RNA polymerase II elongation factor, ELL domain|970|1070|; Pfam|PF10390|IPR019464|RNA polymerase II elongation factor ELL|16|486|GO:0006368|GO:0008023	2.3E-28; 4.70E-90
FF38_07154	br:ko01009	K03238	translation initiation factor 2 subunit 2	Protein Ser/ Thr phosphatases	Phosphoprotein phosphatases (PPPs)	Protein phosphatase-1	PP1-interacting proteins (PIPs)	EIF2S2; translation initiation factor 2 subunit 2	7e-140	Pfam|PF01873|IPR002735|Translation initiation factor IF2/IF5|127|247|GO:0003743|GO:0006413	5.9e-48
FF38_03064	br:ko01009	K14819	dual specificity phosphatase 12 [EC:3.1.3.16 3.1.3.48]	Protein Tyrosine phosphatases (PTPs)	Class I PTPs (Dual specificity phosphatases)	Atypical DSPs	DUSP12, YVH1; dual specificity phosphatase 12 [EC:3.1.3.16 3.1.3.48]		4e-139	Pfam|PF00782|IPR000340|Dual specificity phosphatase, catalytic domain|5|96|GO:0006470|GO:0008138	4.4e-28
FF38_00360	br:ko01009	K17623	pseudouridine-5'-monophosphatase [EC:3.1.3.-]	HAD phosphatases	Other HAD phosphatases	HDHD1; pseudouridine-5'-monophosphatase [EC:3.1.3.-]			4e-139	Pfam|PF13419|IPR023214|HAD-like domain|94|268|	3e-20
FF38_06063	br:ko01009	K17560	unconventional prefoldin RPB5 interactor 1	Protein Ser/ Thr phosphatases	Phosphoprotein phosphatases (PPPs)	Protein phosphatase-1	PP1-interacting proteins (PIPs)	URI1; unconventional prefoldin RPB5 interactor 1	3e-138	Pfam|PF02996|IPR004127|Prefoldin alpha-like|9|118|GO:0006457|GO:0016272|GO:0051082	1.6e-17
FF38_07968	br:ko01009	K12866	WW domain-binding protein 11	Protein Ser/ Thr phosphatases	Phosphoprotein phosphatases (PPPs)	Protein phosphatase-1	PP1-interacting proteins (PIPs)	WBP11, NPWBP; WW domain-binding protein 11	1e-137	Pfam|PF09429|IPR019007|WW domain binding protein 11|12|94|GO:0006396	1.4e-23
FF38_01467	br:ko01009	K02210	DNA replication licensing factor MCM7 [EC:3.6.4.12]	Protein Ser/ Thr phosphatases	Phosphoprotein phosphatases (PPPs)	Protein phosphatase-1	PP1-interacting proteins (PIPs)	MCM7, CDC47; DNA replication licensing factor MCM7 [EC:3.6.4.12]	1e-135	Pfam|PF00493|IPR001208|Mini-chromosome maintenance, DNA-dependent ATPase|199|318|GO:0003677|GO:0005524|GO:0006260	4.9e-50
FF38_02687	br:ko01009	K01079	phosphoserine phosphatase [EC:3.1.3.3]	HAD phosphatases	Other HAD phosphatases	serB, PSPH; phosphoserine phosphatase [EC:3.1.3.3]			9e-133	Pfam|PF12710|T|-|64|234|	7.2e-17
FF38_11782	br:ko01009	K17606	immunoglobulin-binding protein 1	Protein Ser/ Thr phosphatases	Phosphoprotein phosphatases (PPPs)	Protein phosphatase-2 (PP2A)	Other PP2-interacting proteins	IGBP1, TAP42; immunoglobulin-binding protein 1	2e-131	Pfam|PF04177|IPR007304|TAP42-like protein|11|384|GO:0009966	1.7e-88
FF38_14280	br:ko01009	K17501	protein phosphatase 1E [EC:3.1.3.16]	Protein Ser/ Thr phosphatases	Mg2+- or Mn2+- dependent protein phosphatases (PPMs)	PPM1 phosphatases (PP2C)	PPM1E, POPX1; protein phosphatase 1E [EC:3.1.3.16]		2e-131	Pfam|PF00481|IPR001932|Protein phosphatase 2C (PP2C)-like domain|224|473|GO:0003824	2.2e-55
FF38_13803	br:ko01009	K17597	double-stranded RNA-binding protein Staufen	Protein Ser/ Thr phosphatases	Phosphoprotein phosphatases (PPPs)	Protein phosphatase-1	PP1-interacting proteins (PIPs)	STAU; double-stranded RNA-binding protein Staufen	2e-130	Pfam|PF00035|IPR014720|Double-stranded RNA-binding domain|13|62|	8.7e-11
FF38_05242	br:ko01009	K17610	calcineurin B homologous protein 1	Protein Ser/ Thr phosphatases	Phosphoprotein phosphatases (PPPs)	Calcineurin (PPP3/ PP2B)	Regulatory subunits	CHP, CHP1; calcineurin B homologous protein 1	1e-123	Pfam|PF13499|IPR011992|EF-hand domain pair|31|132|GO:0005509	9.4e-09
FF38_01300	br:ko01009	K14165	atypical dual specificity phosphatase [EC:3.1.3.16 3.1.3.48]	Protein Tyrosine phosphatases (PTPs)	Class I PTPs (Dual specificity phosphatases)	Atypical DSPs	K14165; atypical dual specificity phosphatase [EC:3.1.3.16 3.1.3.48]		5e-122	Pfam|PF00782|IPR000340|Dual specificity phosphatase, catalytic domain|143|205|GO:0006470|GO:0008138	1.6e-15
FF38_12063	br:ko01009	K06268	serine/threonine-protein phosphatase 2B regulatory subunit	Protein Ser/ Thr phosphatases	Phosphoprotein phosphatases (PPPs)	Calcineurin (PPP3/ PP2B)	Regulatory subunits	PPP3R, CNB; serine/threonine-protein phosphatase 2B regulatory subunit	3e-117	Pfam|PF13499|IPR011992|EF-hand domain pair|22|78|GO:0005509	6.5e-12
FF38_08358	br:ko01009	K10147	protein phosphatase 1D [EC:3.1.3.16]	Protein Ser/ Thr phosphatases	Mg2+- or Mn2+- dependent protein phosphatases (PPMs)	PPM1 phosphatases (PP2C)	PPM1D, WIP1; protein phosphatase 1D [EC:3.1.3.16]		2e-115	Pfam|PF13873|IPR028002|Myb/SANT-like DNA-binding domain|14|90|	1.2e-20
FF38_14393	br:ko01009	K15503	serine/threonine-protein phosphatase 6 regulatory ankyrin repeat subunit B	Protein Ser/ Thr phosphatases	Phosphoprotein phosphatases (PPPs)	Protein phosphatase-6	Regulatory subunits	ANKRD44; serine/threonine-protein phosphatase 6 regulatory ankyrin repeat subunit B	6e-115	Pfam|PF12796|IPR020683|Ankyrin repeat-containing domain|1054|1141|	5.7e-22
FF38_08234	br:ko01009	K15425	serine/threonine-protein phosphatase 4 regulatory subunit 2	Protein Ser/ Thr phosphatases	Phosphoprotein phosphatases (PPPs)	Protein phosphatase-4	Regulatory subunits	PPP4R2; serine/threonine-protein phosphatase 4 regulatory subunit 2	4e-114	Pfam|PF09184|IPR015267|Protein phosphatase 4 core regulatory subunit R2|8|293|	1e-72
FF38_12744	br:ko01009	K17603	zinc finger FYVE domain-containing protein 1	Protein Ser/ Thr phosphatases	Phosphoprotein phosphatases (PPPs)	Protein phosphatase-1	PP1-interacting proteins (PIPs)	ZFYVE1; zinc finger FYVE domain-containing protein 1	4e-112	Pfam|PF01363|IPR000306|FYVE zinc finger|1047|1108|GO:0046872	6.3e-21
FF38_01262	br:ko01009	K17550	protein phosphatase 1 regulatory subunit 7	Protein Ser/ Thr phosphatases	Phosphoprotein phosphatases (PPPs)	Protein phosphatase-1	PP1-interacting proteins (PIPs)	PPP1R7, SDS22; protein phosphatase 1 regulatory subunit 7	7e-105	Pfam|PF12799|IPR025875|Leucine rich repeat 4|179|220|	1.4e-09
FF38_10037	br:ko01009	K05742	solute carrier family 9 (sodium/hydrogen exchanger), member 1	Protein Ser/ Thr phosphatases	Phosphoprotein phosphatases (PPPs)	Protein phosphatase-1	PP1-interacting proteins (PIPs)	SLC9A1, NHE1; solute carrier family 9 (sodium/hydrogen exchanger), member 1	2e-103	Pfam|PF07984|IPR012937|Domain of unknown function DUF1693|510|839|	4.2e-157
FF38_12606	br:ko01009	K17492	ubinuclein	Protein Ser/ Thr phosphatases	Phosphoprotein phosphatases (PPPs)	Protein phosphatase-1	PP1-interacting proteins (PIPs)	UBN; ubinuclein	3e-102	Pfam|PF08729|IPR014840|Hpc2-related domain|131|182|; Pfam|PF14075|IPR026947|Ubinuclein middle domain|417|612|	0.00000000000000018; 7.00E-61
FF38_06321	br:ko01009	K13248	pyridoxal phosphate phosphatase PHOSPHO2 [EC:3.1.3.74]	HAD phosphatases	Other HAD phosphatases	PHOSPHO2; pyridoxal phosphate phosphatase PHOSPHO2 [EC:3.1.3.74]			5e-102	Pfam|PF06888|IPR016965|Phosphatase PHOSPHO-type|123|355|GO:0016791	4.9e-80
FF38_07368	br:ko01009	K02183	calmodulin	Protein Ser/ Thr phosphatases	Phosphoprotein phosphatases (PPPs)	Calcineurin (PPP3/ PP2B)	Regulatory subunits	CALM; calmodulin	2e-101	Pfam|PF13499|IPR011992|EF-hand domain pair|14|73|GO:0005509	6.6e-21
FF38_01043	br:ko01009	K17495	CUB and sushi domain-containing protein	Protein Ser/ Thr phosphatases	Phosphoprotein phosphatases (PPPs)	Protein phosphatase-1	PP1-interacting proteins (PIPs)	CSMD; CUB and sushi domain-containing protein	6e-96	Pfam|PF00059|IPR001304|C-type lectin|326|438|GO:0030246; Pfam|PF00084|IPR000436|Sushi/SCR/CCP|444|497|	0.000000000044; 1.00E-10
FF38_02759	br:ko01009	K17580	cancer susceptibility candidate protein 1	Protein Ser/ Thr phosphatases	Phosphoprotein phosphatases (PPPs)	Protein phosphatase-1	PP1-interacting proteins (PIPs)	CASC1; cancer susceptibility candidate protein 1	4e-90	Pfam|PF01582|IPR000157|Toll/interleukin-1 receptor homology (TIR) domain|3815|3944|GO:0005515|GO:0007165; Pfam|PF12366|IPR022110|Casc1 domain|773|909|; Pfam|PF13306|IPR026906|Leucine rich repeat 5|1207|1340|; Pfam|PF13855|T|-|1391|1446|	5.4E-31; 3.30E-46; 6.80E-14; 3.30E-12
FF38_09191	br:ko01009	K04459	dual specificity MAP kinase phosphatase [EC:3.1.3.16 3.1.3.48]	Protein Tyrosine phosphatases (PTPs)	Class I PTPs (Dual specificity phosphatases)	MAPK phosphatases	DUSP, MKP; dual specificity MAP kinase phosphatase [EC:3.1.3.16 3.1.3.48]		2e-83	Pfam|PF00782|IPR000340|Dual specificity phosphatase, catalytic domain|59|190|GO:0006470|GO:0008138	1.5e-39
FF38_03624	br:ko01009	K15502	serine/threonine-protein phosphatase 6 regulatory ankyrin repeat subunit A	Protein Ser/ Thr phosphatases	Phosphoprotein phosphatases (PPPs)	Protein phosphatase-1	PP1-interacting proteins (PIPs)	ANKRD28; serine/threonine-protein phosphatase 6 regulatory ankyrin repeat subunit A	2e-80	Pfam|PF12796|IPR020683|Ankyrin repeat-containing domain|1658|1750|	4.8e-18
FF38_09859	br:ko01009	K14165	atypical dual specificity phosphatase [EC:3.1.3.16 3.1.3.48]	Protein Tyrosine phosphatases (PTPs)	Class I PTPs (Dual specificity phosphatases)	Atypical DSPs	K14165; atypical dual specificity phosphatase [EC:3.1.3.16 3.1.3.48]		5e-75	Pfam|PF00782|IPR000340|Dual specificity phosphatase, catalytic domain|57|172|GO:0006470|GO:0008138	7.3e-17
FF38_09185	br:ko01009	K15498	serine/threonine-protein phosphatase 6 catalytic subunit [EC:3.1.3.16]	Protein Ser/ Thr phosphatases	Phosphoprotein phosphatases (PPPs)	Protein phosphatase-6	Catalytic subunits	PPP6C; serine/threonine-protein phosphatase 6 catalytic subunit [EC:3.1.3.16]	1e-72	Pfam|PF12070|IPR022709|Protein of unknown function DUF3550/UPF0682|23|552|	1.9e-246
FF38_09204	br:ko01009	K03504	DNA polymerase delta subunit 3	Protein Ser/ Thr phosphatases	Phosphoprotein phosphatases (PPPs)	Protein phosphatase-1	PP1-interacting proteins (PIPs)	POLD3; DNA polymerase delta subunit 3	2e-71	Pfam|PF13896|T|-|649|805|	1.9e-54
FF38_04865	br:ko01009	K17605	serine/threonine-protein phosphatase 2A activator	Protein Ser/ Thr phosphatases	Phosphoprotein phosphatases (PPPs)	Protein phosphatase-2 (PP2A)	Other PP2-interacting proteins	PPP2R4, PTPA; serine/threonine-protein phosphatase 2A activator	3e-63	Pfam|PF03095|IPR004327|Phosphotyrosyl phosphatase activator, PTPA|1|128|GO:0019211	2e-57
FF38_06367	br:ko01009	K07293	tyrosine-protein phosphatase non-receptor type 11 [EC:3.1.3.48]	Protein Tyrosine phosphatases (PTPs)	Class I PTPs (Classical)	Non-receptor PTPs	PTPN11; tyrosine-protein phosphatase non-receptor type 11 [EC:3.1.3.48]		3e-62	Pfam|PF00017|IPR000980|SH2 domain|6|81|GO:0005515	1.1e-22
FF38_09676	br:ko01009	K01081	5'-nucleotidase [EC:3.1.3.5]	HAD phosphatases	Other HAD phosphatases	E3.1.3.5; 5'-nucleotidase [EC:3.1.3.5]			8e-61	Pfam|PF05761|IPR008380|HAD-superfamily hydrolase, subfamily IG, 5'-nucleotidase|81|524|	2.6e-139
FF38_01101	br:ko01009	K14806	ATP-dependent RNA helicase DDX31/DBP7 [EC:3.6.4.13]	Protein Ser/ Thr phosphatases	Phosphoprotein phosphatases (PPPs)	Protein phosphatase-1	PP1-interacting proteins (PIPs)	DDX31, DBP7; ATP-dependent RNA helicase DDX31/DBP7 [EC:3.6.4.13]	3e-60	Pfam|PF13959|IPR025313|Domain of unknown function DUF4217|24|86|	2.5e-18
FF38_10169	br:ko01009	K17500	integrin-linked kinase-associated serine/threonine phosphatase 2C [EC:3.1.3.16]	Protein Ser/ Thr phosphatases	Mg2+- or Mn2+- dependent protein phosphatases (PPMs)	PPM1 phosphatases (PP2C)	ILKAP; integrin-linked kinase-associated serine/threonine phosphatase 2C [EC:3.1.3.16]		5e-59	Pfam|PF02373|IPR003347|JmjC domain|209|308|GO:0005515	4.3e-17
FF38_04443	br:ko01009	K15503	serine/threonine-protein phosphatase 6 regulatory ankyrin repeat subunit B	Protein Ser/ Thr phosphatases	Phosphoprotein phosphatases (PPPs)	Protein phosphatase-6	Regulatory subunits	ANKRD44; serine/threonine-protein phosphatase 6 regulatory ankyrin repeat subunit B	7e-59	Pfam|PF00651|IPR013069|BTB/POZ|86|181|GO:0005515; Pfam|PF01363|IPR000306|FYVE zinc finger|1091|1152|GO:0046872; Pfam|PF12796|IPR020683|Ankyrin repeat-containing domain|716|818|	0.0000000029; 1.20E-18; 5.50E-19
FF38_01188	br:ko01009	K05696	tyrosine-protein phosphatase non-receptor type 1 [EC:3.1.3.48]	Protein Tyrosine phosphatases (PTPs)	Class I PTPs (Classical)	Non-receptor PTPs	PTPN1, PTP1B; tyrosine-protein phosphatase non-receptor type 1 [EC:3.1.3.48]		2e-56	Pfam|PF02586|IPR003738|Protein of unknown function DUF159|1|284|	1.2e-46
FF38_08671	br:ko01009	K17570	hydrocephalus-inducing protein	Protein Ser/ Thr phosphatases	Phosphoprotein phosphatases (PPPs)	Protein phosphatase-1	PP1-interacting proteins (PIPs)	HYDIN; hydrocephalus-inducing protein	2e-55	Pfam|PF13855|T|-|260|313|	2.9e-13	TMHMM
FF38_06138	br:ko01009	K17570	hydrocephalus-inducing protein	Protein Ser/ Thr phosphatases	Phosphoprotein phosphatases (PPPs)	Protein phosphatase-1	PP1-interacting proteins (PIPs)	HYDIN; hydrocephalus-inducing protein	2e-51	Pfam|PF13855|T|-|160|219|	9.6e-17
FF38_09886	br:ko01009	K12897	transformer-2 protein	Protein Ser/ Thr phosphatases	Phosphoprotein phosphatases (PPPs)	Protein phosphatase-1	PP1-interacting proteins (PIPs)	TRA2; transformer-2 protein	6e-51	Pfam|PF00076|IPR000504|RNA recognition motif domain|125|193|GO:0003676	7.4e-20
FF38_05929	br:ko01009	K16833	protein phosphatase inhibitor 2	Protein Ser/ Thr phosphatases	Phosphoprotein phosphatases (PPPs)	Protein phosphatase-1	PP1-interacting proteins (PIPs)	PPP1R2, IPP2; protein phosphatase inhibitor 2	2e-49	Pfam|PF04979|IPR007062|Protein phosphatase inhibitor 2 (IPP-2)|46|166|GO:0004864|GO:0009966|GO:0043666	6.4e-41
FF38_04529	br:ko01009	K17495	CUB and sushi domain-containing protein	Protein Ser/ Thr phosphatases	Phosphoprotein phosphatases (PPPs)	Protein phosphatase-1	PP1-interacting proteins (PIPs)	CSMD; CUB and sushi domain-containing protein	2e-49	Pfam|PF00084|IPR000436|Sushi/SCR/CCP|298|351|	5.4e-11
FF38_00966	br:ko01009	K17570	hydrocephalus-inducing protein	Protein Ser/ Thr phosphatases	Phosphoprotein phosphatases (PPPs)	Protein phosphatase-1	PP1-interacting proteins (PIPs)	HYDIN; hydrocephalus-inducing protein	6e-49	Pfam|PF13855|T|-|1423|1482|	8.4e-16
FF38_01205	br:ko01009	K04458	receptor-type tyrosine-protein phosphatase R [EC:3.1.3.48]	Protein Tyrosine phosphatases (PTPs)	Class I PTPs (Classical)	Receptor PTPs	PTPRR; receptor-type tyrosine-protein phosphatase R [EC:3.1.3.48]		2e-47	Pfam|PF00102|IPR000242|Protein-tyrosine phosphatase, receptor/non-receptor type|1381|1676|GO:0004725|GO:0006470	2.7e-60	TMHMM
FF38_09145	br:ko01009	K03283	heat shock 70kDa protein 1/8	Protein Ser/ Thr phosphatases	Phosphoprotein phosphatases (PPPs)	Protein phosphatase-5	PP5-interacting proteins	HSPA1_8; heat shock 70kDa protein 1/8	2e-45	Pfam|PF00012|IPR013126|Heat shock protein 70 family|5|399|	1.7e-55
FF38_03773	br:ko01009	K02183	calmodulin	Protein Ser/ Thr phosphatases	Phosphoprotein phosphatases (PPPs)	Calcineurin (PPP3/ PP2B)	Regulatory subunits	CALM; calmodulin	3e-42	Pfam|PF13499|IPR011992|EF-hand domain pair|370|429|GO:0005509	1.6e-16
FF38_11369	br:ko01009	K17554	apoptosis-stimulating of p53 protein 1	Protein Ser/ Thr phosphatases	Phosphoprotein phosphatases (PPPs)	Protein phosphatase-1	PP1-interacting proteins (PIPs)	PPP1R13B, ASPP1; apoptosis-stimulating of p53 protein 1	1e-41	Pfam|PF00018|IPR001452|Src homology-3 domain|15|62|GO:0005515	1.8e-12
FF38_11806	br:ko01009	K17570	hydrocephalus-inducing protein	Protein Ser/ Thr phosphatases	Phosphoprotein phosphatases (PPPs)	Protein phosphatase-1	PP1-interacting proteins (PIPs)	HYDIN; hydrocephalus-inducing protein	4e-40	Pfam|PF13855|T|-|133|180|	8.2e-13	TMHMM
FF38_12629	br:ko01009	K15503	serine/threonine-protein phosphatase 6 regulatory ankyrin repeat subunit B	Protein Ser/ Thr phosphatases	Phosphoprotein phosphatases (PPPs)	Protein phosphatase-6	Regulatory subunits	ANKRD44; serine/threonine-protein phosphatase 6 regulatory ankyrin repeat subunit B	1e-39	Pfam|PF12796|IPR020683|Ankyrin repeat-containing domain|82|171|	1.3e-19
FF38_01470	br:ko01009	K17619	magnesium-dependent phosphatase 1 [EC:3.1.3.48 3.1.3.-]	HAD phosphatases	MDP-1	MDP1; magnesium-dependent phosphatase 1 [EC:3.1.3.48 3.1.3.-]			3e-38	Pfam|PF12689|IPR010036|Magnesium-dependent phosphatase-1, eukaryotic/arcaheal type|20|183|GO:0016791	4.1e-50
FF38_12776	br:ko01009	K15503	serine/threonine-protein phosphatase 6 regulatory ankyrin repeat subunit B	Protein Ser/ Thr phosphatases	Phosphoprotein phosphatases (PPPs)	Protein phosphatase-6	Regulatory subunits	ANKRD44; serine/threonine-protein phosphatase 6 regulatory ankyrin repeat subunit B	9e-38	Pfam|PF12796|IPR020683|Ankyrin repeat-containing domain|305|395|	4.7e-19
FF38_04944	br:ko01009	K17553	protein phosphatase 1 regulatory subunit 11	Protein Ser/ Thr phosphatases	Phosphoprotein phosphatases (PPPs)	Protein phosphatase-1	PP1-interacting proteins (PIPs)	PPP1R11; protein phosphatase 1 regulatory subunit 11	5e-37	Pfam|PF07491|IPR011107|Protein phosphatase inhibitor|32|87|	2.5e-24
FF38_14035	br:ko01009	K15503	serine/threonine-protein phosphatase 6 regulatory ankyrin repeat subunit B	Protein Ser/ Thr phosphatases	Phosphoprotein phosphatases (PPPs)	Protein phosphatase-6	Regulatory subunits	ANKRD44; serine/threonine-protein phosphatase 6 regulatory ankyrin repeat subunit B	2e-36	Pfam|PF12796|IPR020683|Ankyrin repeat-containing domain|640|723|	1.7e-20
FF38_07683	br:ko01009	K02183	calmodulin	Protein Ser/ Thr phosphatases	Phosphoprotein phosphatases (PPPs)	Calcineurin (PPP3/ PP2B)	Regulatory subunits	CALM; calmodulin	3e-36	Pfam|PF13499|IPR011992|EF-hand domain pair|88|148|GO:0005509	1.1e-13
FF38_02453	br:ko01009	K02183	calmodulin	Protein Ser/ Thr phosphatases	Phosphoprotein phosphatases (PPPs)	Calcineurin (PPP3/ PP2B)	Regulatory subunits	CALM; calmodulin	1e-33	Pfam|PF13499|IPR011992|EF-hand domain pair|93|153|GO:0005509	6.2e-14
FF38_04453	br:ko01009	K06639	cell division cycle 14 [EC:3.1.3.16 3.1.3.48]	Protein Tyrosine phosphatases (PTPs)	Class I PTPs (Dual specificity phosphatases)	CDC14	CDC14; cell division cycle 14 [EC:3.1.3.16 3.1.3.48]		9e-33	Pfam|PF14671|T|-|1|49|	1.9e-09
FF38_10730	br:ko01009	K02183	calmodulin	Protein Ser/ Thr phosphatases	Phosphoprotein phosphatases (PPPs)	Calcineurin (PPP3/ PP2B)	Regulatory subunits	CALM; calmodulin	2e-31	Pfam|PF13499|IPR011992|EF-hand domain pair|94|154|GO:0005509	3.8e-14
FF38_06231	br:ko01009	K17560	unconventional prefoldin RPB5 interactor 1	Protein Ser/ Thr phosphatases	Phosphoprotein phosphatases (PPPs)	Protein phosphatase-1	PP1-interacting proteins (PIPs)	URI1; unconventional prefoldin RPB5 interactor 1	3e-31	Pfam|PF04628|IPR006722|Sedlin|8|133|GO:0005622|GO:0006888	8e-47
FF38_06038	br:ko01009	K15728	phosphatidate phosphatase LPIN [EC:3.1.3.4]	HAD phosphatases	Other HAD phosphatases	LPIN; phosphatidate phosphatase LPIN [EC:3.1.3.4]			6e-31	Pfam|PF08235|IPR013209|LNS2, Lipin/Ned1/Smp2|1|58|	2.7e-14
FF38_13963	br:ko01009	K17495	CUB and sushi domain-containing protein	Protein Ser/ Thr phosphatases	Phosphoprotein phosphatases (PPPs)	Protein phosphatase-1	PP1-interacting proteins (PIPs)	CSMD; CUB and sushi domain-containing protein	5e-30	Pfam|PF00084|IPR000436|Sushi/SCR/CCP|883|941|	4.6e-09
FF38_03954	br:ko01009	K02183	calmodulin	Protein Ser/ Thr phosphatases	Phosphoprotein phosphatases (PPPs)	Calcineurin (PPP3/ PP2B)	Regulatory subunits	CALM; calmodulin	1e-27	Pfam|PF13499|IPR011992|EF-hand domain pair|86|146|GO:0005509; Pfam|PF14658|T|-|13|69|	0.0000000000000011; 5.80E-12
FF38_07315	br:ko01009	K02183	calmodulin	Protein Ser/ Thr phosphatases	Phosphoprotein phosphatases (PPPs)	Calcineurin (PPP3/ PP2B)	Regulatory subunits	CALM; calmodulin	5e-27	Pfam|PF13499|IPR011992|EF-hand domain pair|52|111|GO:0005509	4.2e-14
FF38_08687	br:ko01009	K10356	myosin I	Protein Ser/ Thr phosphatases	Phosphoprotein phosphatases (PPPs)	Protein phosphatase-1	PP1-interacting proteins (PIPs)	MYO1; myosin I	1e-25	Pfam|PF00078|IPR000477|Reverse transcriptase|741|985|GO:0003723|GO:0003964|GO:0006278	3.1e-42
FF38_04998	br:ko01009	K02183	calmodulin	Protein Ser/ Thr phosphatases	Phosphoprotein phosphatases (PPPs)	Calcineurin (PPP3/ PP2B)	Regulatory subunits	CALM; calmodulin	1e-24	Pfam|PF13499|IPR011992|EF-hand domain pair|80|136|GO:0005509	7.2e-09
FF38_04866	br:ko01009	K17495	CUB and sushi domain-containing protein	Protein Ser/ Thr phosphatases	Phosphoprotein phosphatases (PPPs)	Protein phosphatase-1	PP1-interacting proteins (PIPs)	CSMD; CUB and sushi domain-containing protein	1e-24	Pfam|PF00059|IPR001304|C-type lectin|264|370|GO:0030246; Pfam|PF00084|IPR000436|Sushi/SCR/CCP|506|550|	0.00000000000000023; 1.70E-09; 3.30E-10
FF38_07684	br:ko01009	K02183	calmodulin	Protein Ser/ Thr phosphatases	Phosphoprotein phosphatases (PPPs)	Calcineurin (PPP3/ PP2B)	Regulatory subunits	CALM; calmodulin	2e-23	Pfam|PF13499|IPR011992|EF-hand domain pair|383|443|GO:0005509	2.9e-13
FF38_09457	br:ko01009	K15503	serine/threonine-protein phosphatase 6 regulatory ankyrin repeat subunit B	Protein Ser/ Thr phosphatases	Phosphoprotein phosphatases (PPPs)	Protein phosphatase-6	Regulatory subunits	ANKRD44; serine/threonine-protein phosphatase 6 regulatory ankyrin repeat subunit B	2e-22	Pfam|PF12796|IPR020683|Ankyrin repeat-containing domain|33|123|	1.1e-21
FF38_09459	br:ko01009	K15503	serine/threonine-protein phosphatase 6 regulatory ankyrin repeat subunit B	Protein Ser/ Thr phosphatases	Phosphoprotein phosphatases (PPPs)	Protein phosphatase-6	Regulatory subunits	ANKRD44; serine/threonine-protein phosphatase 6 regulatory ankyrin repeat subunit B	2e-21	Pfam|PF12796|IPR020683|Ankyrin repeat-containing domain|184|273|	1.4e-17
FF38_11679	br:ko01009	K15499	serine/threonine-protein phosphatase 6 regulatory subunit 1	Protein Ser/ Thr phosphatases	Phosphoprotein phosphatases (PPPs)	Protein phosphatase-6	Regulatory subunits	PPP6R1, SAPS1; serine/threonine-protein phosphatase 6 regulatory subunit 1	3e-21	Pfam|PF07947|IPR012506|YhhN-like|37|217|GO:0016021	9.8e-52	TMHMM
FF38_12105	br:ko01009	K04460	serine/threonine-protein phosphatase 5 [EC:3.1.3.16]	Protein Ser/ Thr phosphatases	Phosphoprotein phosphatases (PPPs)	Protein phosphatase-5	Catalytic subunits	PPP5C; serine/threonine-protein phosphatase 5 [EC:3.1.3.16]	3e-21	Pfam|PF13414|T|-|115|180|; Pfam|PF13877|IPR025986|RNA-polymerase II-associated protein 3-like, C-terminal domain|373|464|	4.1E-20; 1.20E-19
FF38_12420	br:ko01009	K17596	SPOC domain-containing protein 1	Protein Ser/ Thr phosphatases	Phosphoprotein phosphatases (PPPs)	Protein phosphatase-1	PP1-interacting proteins (PIPs)	SPOCD1; SPOC domain-containing protein 1	8e-19	Pfam|PF07500|IPR003618|Transcription elongation factor S-II, central domain|1565|1697|GO:0006351; Pfam|PF00628|IPR019787|Zinc finger, PHD-finger|1049|1099|GO:0005515; Pfam|PF07533|IPR006576|BRK domain|1391|1429|GO:0005515|GO:0016817; Pfam|PF07744|IPR012921|Spen paralogue and orthologue SPOC, C-terminal|2057|2163|	1.2E-28; 4.80E-10; 2.20E-12; 3.60E-17
FF38_11307	br:ko01009	K17571	protein phosphatase 1 regulatory subunit 32	Protein Ser/ Thr phosphatases	Phosphoprotein phosphatases (PPPs)	Protein phosphatase-1	PP1-interacting proteins (PIPs)	PPP1R32; protein phosphatase 1 regulatory subunit 32	5e-18	Pfam|PF03937|IPR005631|Flavinator of succinate dehydrogenase|71|146|	1.1e-20
FF38_11306	br:ko01009	K15503	serine/threonine-protein phosphatase 6 regulatory ankyrin repeat subunit B	Protein Ser/ Thr phosphatases	Phosphoprotein phosphatases (PPPs)	Protein phosphatase-6	Regulatory subunits	ANKRD44; serine/threonine-protein phosphatase 6 regulatory ankyrin repeat subunit B	7e-17	Pfam|PF12796|IPR020683|Ankyrin repeat-containing domain|79|169|	1.1e-15
FF38_08720	br:ko01009	K15503	serine/threonine-protein phosphatase 6 regulatory ankyrin repeat subunit B	Protein Ser/ Thr phosphatases	Phosphoprotein phosphatases (PPPs)	Protein phosphatase-6	Regulatory subunits	ANKRD44; serine/threonine-protein phosphatase 6 regulatory ankyrin repeat subunit B	8e-17	Pfam|PF12796|IPR020683|Ankyrin repeat-containing domain|1372|1438|; Pfam|PF12075|IPR021939|Kank N-terminal motif|144|184|	0.000000000000000026; 1.10E-12
FF38_13992	br:ko01009	K08857	NIMA (never in mitosis gene a)-related kinase [EC:2.7.11.1]	Protein Ser/ Thr phosphatases	Phosphoprotein phosphatases (PPPs)	Protein phosphatase-1	PP1-interacting proteins (PIPs)	NEK; NIMA (never in mitosis gene a)-related kinase [EC:2.7.11.1]	2e-15	Pfam|PF02893|IPR004182|GRAM domain|310|375|	5.7e-17
FF38_08548	br:ko01009	K12897	transformer-2 protein	Protein Ser/ Thr phosphatases	Phosphoprotein phosphatases (PPPs)	Protein phosphatase-1	PP1-interacting proteins (PIPs)	TRA2; transformer-2 protein	2e-14	Pfam|PF00076|IPR000504|RNA recognition motif domain|293|362|GO:0003676	2.2e-13
FF38_04839	br:ko01009	K05725	focal adhesion kinase 1 [EC:2.7.10.2]	Protein Ser/ Thr phosphatases	Phosphoprotein phosphatases (PPPs)	Protein phosphatase-1	PP1-interacting proteins (PIPs)	PTK2, FAK; focal adhesion kinase 1 [EC:2.7.10.2]	7e-14	Pfam|PF00595|IPR001478|PDZ domain|257|324|GO:0005515; Pfam|PF00373|IPR019748|FERM central domain|486|608|	0.00000000054; 7.30E-14
FF38_04609	br:ko01009	K12171	E3 ubiquitin-protein ligase SH3RF [EC:6.3.2.19]	Protein Ser/ Thr phosphatases	Phosphoprotein phosphatases (PPPs)	Protein phosphatase-1	PP1-interacting proteins (PIPs)	SH3RF, POSH; E3 ubiquitin-protein ligase SH3RF [EC:6.3.2.19]	9e-14	Pfam|PF00018|IPR001452|Src homology-3 domain|487|532|GO:0005515	6.8e-13
FF38_12907	br:ko01009	K17558	protein phosphatase 1 regulatory subunit 15B	Protein Ser/ Thr phosphatases	Phosphoprotein phosphatases (PPPs)	Protein phosphatase-1	PP1-interacting proteins (PIPs)	PPP1R15B, CREP; protein phosphatase 1 regulatory subunit 15B	1e-13	Pfam|PF10488|IPR019523|Protein phosphatase 1, regulatory subunit 15A/B, C-terminal|288|356|	8.9e-18
FF38_13167	br:ko01009	K15503	serine/threonine-protein phosphatase 6 regulatory ankyrin repeat subunit B	Protein Ser/ Thr phosphatases	Phosphoprotein phosphatases (PPPs)	Protein phosphatase-6	Regulatory subunits	ANKRD44; serine/threonine-protein phosphatase 6 regulatory ankyrin repeat subunit B	1e-12	Pfam|PF12796|IPR020683|Ankyrin repeat-containing domain|7|93|; Pfam|PF00536|IPR021129|Sterile alpha motif, type 1|439|492|	0.000000000000015; 8.00E-09
FF38_06839	br:ko01009	K08889	tyrosine-protein kinase Fer [EC:2.7.10.2]	Protein Ser/ Thr phosphatases	Phosphoprotein phosphatases (PPPs)	Protein phosphatase-1	PP1-interacting proteins (PIPs)	FER, TYK3; tyrosine-protein kinase Fer [EC:2.7.10.2]	3e-12	Pfam|PF00017|IPR000980|SH2 domain|258|338|GO:0005515; Pfam|PF00617|IPR001895|Guanine-nucleotide dissociation stimulator CDC25|829|908|GO:0005085|GO:0005622|GO:0007264	0.00000000000034; 2.30E-12
FF38_02120	br:ko01009	K06268	serine/threonine-protein phosphatase 2B regulatory subunit	Protein Ser/ Thr phosphatases	Phosphoprotein phosphatases (PPPs)	Calcineurin (PPP3/ PP2B)	Regulatory subunits	PPP3R, CNB; serine/threonine-protein phosphatase 2B regulatory subunit	9e-12	Pfam|PF13499|IPR011992|EF-hand domain pair|203|266|GO:0005509	2e-13
FF38_00937	br:ko01009	K12171	E3 ubiquitin-protein ligase SH3RF [EC:6.3.2.19]	Protein Ser/ Thr phosphatases	Phosphoprotein phosphatases (PPPs)	Protein phosphatase-1	PP1-interacting proteins (PIPs)	SH3RF, POSH; E3 ubiquitin-protein ligase SH3RF [EC:6.3.2.19]	4e-11	Pfam|PF00018|IPR001452|Src homology-3 domain|92|137|GO:0005515	4.6e-13
FF38_13475	br:ko01009	K02183	calmodulin	Protein Ser/ Thr phosphatases	Phosphoprotein phosphatases (PPPs)	Calcineurin (PPP3/ PP2B)	Regulatory subunits	CALM; calmodulin	4e-11	Pfam|PF13499|IPR011992|EF-hand domain pair|52|109|GO:0005509	1.6e-10
FF38_08672	br:ko01009	K16518	A-kinase anchor protein 1, mitochondrial	Protein Ser/ Thr phosphatases	Phosphoprotein phosphatases (PPPs)	Protein phosphatase-1	PP1-interacting proteins (PIPs)	AKAP1; A-kinase anchor protein 1, mitochondrial	6e-10	Pfam|PF00567|IPR002999|Tudor domain|404|523|	3.8e-22
FF38_08543	br:ko01009	K04460	serine/threonine-protein phosphatase 5 [EC:3.1.3.16]	Protein Ser/ Thr phosphatases	Phosphoprotein phosphatases (PPPs)	Protein phosphatase-5	Catalytic subunits	PPP5C; serine/threonine-protein phosphatase 5 [EC:3.1.3.16]	7e-10	Pfam|PF13414|T|-|133|195|	2.4e-19
FF38_06884	br:ko01009	K17569	G patch domain-containing protein 2	Protein Ser/ Thr phosphatases	Phosphoprotein phosphatases (PPPs)	Protein phosphatase-1	PP1-interacting proteins (PIPs)	GPATCH2; G patch domain-containing protein 2	1e-09	Pfam|PF01585|IPR000467|G-patch domain|294|336|GO:0003676	4.7e-12
FF38_09207	br:ko01009	K17592	sacsin	Protein Ser/ Thr phosphatases	Phosphoprotein phosphatases (PPPs)	Protein phosphatase-1	PP1-interacting proteins (PIPs)	SACS; sacsin	2e-09	Pfam|PF12449|IPR022155|Protein of unknown function DUF3684|276|426|	4.3e-28
FF38_13212	br:ko01009	K13192	RNA-binding protein 26	Protein Ser/ Thr phosphatases	Phosphoprotein phosphatases (PPPs)	Protein phosphatase-1	PP1-interacting proteins (PIPs)	RBM26; RNA-binding protein 26	2e-09	Pfam|PF01607|IPR002557|Chitin binding domain|685|737|GO:0005576|GO:0006030|GO:0008061	2.4e-10
FF38_07150	br:ko01009	K14849	ribosomal RNA-processing protein 1	Protein Ser/ Thr phosphatases	Phosphoprotein phosphatases (PPPs)	Protein phosphatase-1	PP1-interacting proteins (PIPs)	RRP1; ribosomal RNA-processing protein 1	1e-08	Pfam|PF05255|IPR007919|Uncharacterised protein family UPF0220|7|149|	1.4e-42	TMHMM
