# Supplementary material for: Lucilia cuprina genome unlocks parasitic fly biology to underpin future interventions
Source: Nat Commun. 2015 Jun 25;6:7344. doi: 10.1038/ncomms8344 (PMC4491171; doi:10.1038/ncomms8344)
Supplement: Supplementary Data 7 — GTPases encoded in the Lucilia cuprina.genome. [file ncomms8344-s8.xlsx]

## Sheet: Sheet1
Supplementary Data 7 | GTPases inferred to be encoded in Lucilia cuprina
NCBI Gene ID	KEGG BRITE Identifier	KEGG Orthology Identifier	KEGG BRITE Database	Group (Level 2)	Family (Level 3)	SubFamily (Level 3)	Description (Level 4)	E-value	INTERPROSCAN Database		GTPase group types					GTPase family types
FF38_01434	br:ko04031	K04640	guanine nucleotide-binding protein subunit alpha, other	Heterotrimeric G-proteins	Alpha Subunits	Alpha others - lower eukaryotes	GNA; guanine nucleotide-binding protein subunit alpha, other	0	Pfam|PF00503|IPR001019|Guanine nucleotide binding protein (G-protein), alpha subunit			Total					Total
FF38_10879	br:ko04031	K04630	guanine nucleotide-binding protein G(i) subunit alpha	Heterotrimeric G-proteins	Alpha Subunits	Alpha type 1 (Gi/o) [Table]	GNAI; guanine nucleotide-binding protein G(i) subunit alpha	0	Pfam|PF00503|IPR001019|Guanine nucleotide binding protein (G-protein), alpha subunit		Heterotrimeric G-proteins	11				Alpha Subunits	7
FF38_05702	br:ko04031	K07868	Rho-related BTB domain-containing protein 1/2	Small (Monomeric) G-proteins	Rho Family	RhoBTB	RHOBTB1_2; Rho-related BTB domain-containing protein 1/2	0	Pfam|PF00071|IPR001806|Small GTPase superfamily ; Pfam|PF00651|IPR013069|BTB/POZ		Small (Monomeric) G-proteins	81				Arf/Sar Family	16
FF38_03845	br:ko04031	K07847	Rad and Gem related GTP binding protein 1	Small (Monomeric) G-proteins	Ras Family	Rad/Gem/Kir [Table]	REM1; Rad and Gem related GTP binding protein 1	0	Pfam|PF00071|IPR001806|Small GTPase superfamily ; Pfam|PF11179|IPR021349|Protein of unknown function DUF2967		Grand Total	92				Beta Subunits	3
FF38_06348	br:ko04031	K04539	guanine nucleotide-binding protein subunit beta-5	Heterotrimeric G-proteins	Beta Subunits	Beta [Table]	GNB5; guanine nucleotide-binding protein subunit beta-5	0	Pfam|PF00400|IPR001680|WD40 repeat							Gamma Subunits	1
FF38_12312	br:ko04031	K04632	guanine nucleotide-binding protein G(s) subunit alpha	Heterotrimeric G-proteins	Alpha Subunits	Alpha type 2 (Gs)	GNAS; guanine nucleotide-binding protein G(s) subunit alpha	0	Pfam|PF00503|IPR001019|Guanine nucleotide binding protein (G-protein), alpha subunit							Rab Family	32
FF38_11560	br:ko04031	K07870	Ras homolog gene family, member T1	Small (Monomeric) G-proteins	Rho Family	Miro	RHOT1, ARHT1; Ras homolog gene family, member T1	0	Pfam|PF08355|IPR013566|EF hand associated, type-1 ; Pfam|PF08356|IPR013567|EF hand associated, type-2 ; Pfam|PF00071|IPR001806|Small GTPase superfamily ; Pfam|PF08477|IPR013684|Mitochondrial Rho-like							Ran Family	3
FF38_08804	br:ko04031	K07874	Ras-related protein Rab-1A	Small (Monomeric) G-proteins	Rab Family	Rab1/35 [Table]	RAB1A; Ras-related protein Rab-1A	0	Pfam|PF08169|IPR012603|RBB1NT ; Pfam|PF11717|IPR025995|RNA binding activity-knot of a chromodomain ; Pfam|PF01388|IPR001606|ARID/BRIGHT DNA-binding domain							Ras Family	21
FF38_05724	br:ko04031	K07972	guanine nucleotide-binding protein subunit beta, other	Heterotrimeric G-proteins	Beta Subunits	Beta [Table]	GNB; guanine nucleotide-binding protein subunit beta, other	0	Pfam|PF00400|IPR001680|WD40 repeat							Rho Family	7
FF38_08957	br:ko04031	K04536	guanine nucleotide-binding protein G(I)/G(S)/G(T) subunit beta-1	Heterotrimeric G-proteins	Beta Subunits	Beta [Table]	GNB1; guanine nucleotide-binding protein G(I)/G(S)/G(T) subunit beta-1	0	Pfam|PF00400|IPR001680|WD40 repeat							Unclassified	2
FF38_13339	br:ko04031	K04634	guanine nucleotide-binding protein G(q) subunit alpha	Heterotrimeric G-proteins	Alpha Subunits	Alpha type 3 (Gq/11) [Table]	GNAQ; guanine nucleotide-binding protein G(q) subunit alpha	0	Pfam|PF00503|IPR001019|Guanine nucleotide binding protein (G-protein), alpha subunit							Grand Total	92
FF38_12059	br:ko04031	K07883	Ras-related protein Rab-3C	Small (Monomeric) G-proteins	Rab Family	Rab3/27 [Table]	RAB3C; Ras-related protein Rab-3C	6e-161	Pfam|PF00071|IPR001806|Small GTPase superfamily
FF38_04276	br:ko04031	K07936	GTP-binding nuclear protein Ran	Small (Monomeric) G-proteins	Ran Family	Ran	RAN; GTP-binding nuclear protein Ran	8e-158	Pfam|PF00071|IPR001806|Small GTPase superfamily
FF38_13905	br:ko04031	K07925	Ras-related protein Rab-39B	Small (Monomeric) G-proteins	Rab Family	Rab39/42 [Table]	RAB39B; Ras-related protein Rab-39B	1e-155	Pfam|PF00071|IPR001806|Small GTPase superfamily
FF38_02563	br:ko04031	K07881	Ras-related protein Rab-14	Small (Monomeric) G-proteins	Rab Family	Rab2/4/14 [Table]	RAB14; Ras-related protein Rab-14	9e-154	Pfam|PF00071|IPR001806|Small GTPase superfamily
FF38_01020	br:ko04031	K07880	Ras-related protein Rab-4B	Small (Monomeric) G-proteins	Rab Family	Rab2/4/14 [Table]	RAB4B; Ras-related protein Rab-4B	1e-151	Pfam|PF00071|IPR001806|Small GTPase superfamily
FF38_13108	br:ko04031	K07904	Ras-related protein Rab-11A	Small (Monomeric) G-proteins	Rab Family	Rab11/25 [Table]	RAB11A; Ras-related protein Rab-11A	6e-151	Pfam|PF00071|IPR001806|Small GTPase superfamily
FF38_11500	br:ko04031	K07847	Rad and Gem related GTP binding protein 1	Small (Monomeric) G-proteins	Ras Family	Rad/Gem/Kir [Table]	REM1; Rad and Gem related GTP binding protein 1	9e-151	Pfam|PF00071|IPR001806|Small GTPase superfamily
FF38_09997	br:ko04031	K07877	Ras-related protein Rab-2A	Small (Monomeric) G-proteins	Rab Family	Rab2/4/14 [Table]	RAB2A; Ras-related protein Rab-2A	1e-150	Pfam|PF00071|IPR001806|Small GTPase superfamily
FF38_05511	br:ko04031	K07889	Ras-related protein Rab-5C	Small (Monomeric) G-proteins	Rab Family	Rab5/17/22/31 [Table]	RAB5C; Ras-related protein Rab-5C	1e-149	Pfam|PF00071|IPR001806|Small GTPase superfamily
FF38_08540	br:ko04031	K07976	Rab family, other	Small (Monomeric) G-proteins	Rab Family	Others	RAB; Rab family, other	8e-149	Pfam|PF00071|IPR001806|Small GTPase superfamily
FF38_12835	br:ko04031	K07874	Ras-related protein Rab-1A	Small (Monomeric) G-proteins	Rab Family	Rab1/35 [Table]	RAB1A; Ras-related protein Rab-1A	2e-147	Pfam|PF00071|IPR001806|Small GTPase superfamily
FF38_09165	br:ko04031	K07852	Ras-like protein family member 11A	Small (Monomeric) G-proteins	Ras Family	Others	RASL11A; Ras-like protein family member 11A	9e-146	Pfam|PF00071|IPR001806|Small GTPase superfamily
FF38_08600	br:ko04031	K07903	Ras-related protein Rab-10	Small (Monomeric) G-proteins	Rab Family	Rab8/10/13 [Table]	RAB10; Ras-related protein Rab-10	2e-142	Pfam|PF00071|IPR001806|Small GTPase superfamily
FF38_05517	br:ko04031	K07897	Ras-related protein Rab-7A	Small (Monomeric) G-proteins	Rab Family	Rab7/9 [Table]	RAB7A; Ras-related protein Rab-7A	2e-142	Pfam|PF00071|IPR001806|Small GTPase superfamily
FF38_09312	br:ko04031	K07901	Ras-related protein Rab-8A	Small (Monomeric) G-proteins	Rab Family	Rab8/10/13 [Table]	RAB8A, MEL; Ras-related protein Rab-8A	2e-141	Pfam|PF00071|IPR001806|Small GTPase superfamily
FF38_02472	br:ko04031	K04392	Ras-related C3 botulinum toxin substrate 1	Small (Monomeric) G-proteins	Rho Family	Rac/Cdc42 [Table]	RAC1; Ras-related C3 botulinum toxin substrate 1	5e-139	Pfam|PF00071|IPR001806|Small GTPase superfamily
FF38_07888	br:ko04031	K04392	Ras-related C3 botulinum toxin substrate 1	Small (Monomeric) G-proteins	Rho Family	Rac/Cdc42 [Table]	RAC1; Ras-related C3 botulinum toxin substrate 1	5e-139	Pfam|PF00071|IPR001806|Small GTPase superfamily
FF38_09611	br:ko04031	K07953	GTP-binding protein SAR1 [EC:3.6.5.-]	Small (Monomeric) G-proteins	Arf/Sar Family	Sar	SAR1; GTP-binding protein SAR1 [EC:3.6.5.-]	1e-138	Pfam|PF00025|IPR006689|Small GTPase superfamily, ARF/SAR type
FF38_05846	br:ko04031	K07893	Ras-related protein Rab-6A	Small (Monomeric) G-proteins	Rab Family	Rab6/41 [Table]	RAB6A; Ras-related protein Rab-6A	3e-138	Pfam|PF00071|IPR001806|Small GTPase superfamily
FF38_04526	br:ko04031	K07917	Ras-related protein Rab-30	Small (Monomeric) G-proteins	Rab Family	Rab19/30/43 [Table]	RAB30; Ras-related protein Rab-30	2e-137	Pfam|PF00071|IPR001806|Small GTPase superfamily
FF38_11502	br:ko04031	K04513	Ras homolog gene family, member A	Small (Monomeric) G-proteins	Rho Family	RhoA/B/C [Table]	RHOA; Ras homolog gene family, member A	1e-136	Pfam|PF00071|IPR001806|Small GTPase superfamily
FF38_10939	br:ko04031	K07952	ADP-ribosylation factor related protein 1	Small (Monomeric) G-proteins	Arf/Sar Family	Arp	ARFRP1; ADP-ribosylation factor related protein 1	2e-135	Pfam|PF00025|IPR006689|Small GTPase superfamily, ARF/SAR type
FF38_06783	br:ko04031	K07893	Ras-related protein Rab-6A	Small (Monomeric) G-proteins	Rab Family	Rab6/41 [Table]	RAB6A; Ras-related protein Rab-6A	6e-135	Pfam|PF00071|IPR001806|Small GTPase superfamily
FF38_05965	br:ko04031	K04392	Ras-related C3 botulinum toxin substrate 1	Small (Monomeric) G-proteins	Rho Family	Rac/Cdc42 [Table]	RAC1; Ras-related C3 botulinum toxin substrate 1	2e-133	Pfam|PF00071|IPR001806|Small GTPase superfamily
FF38_12260	br:ko04031	K07937	ADP-ribosylation factor 1	Small (Monomeric) G-proteins	Arf/Sar Family	Arf [Table]	ARF1; ADP-ribosylation factor 1	5e-131	Pfam|PF00025|IPR006689|Small GTPase superfamily, ARF/SAR type
FF38_12793	br:ko04031	K07955	ADP-ribosylation factor-like protein 8	Small (Monomeric) G-proteins	Arf/Sar Family	Arl8	ARL8; ADP-ribosylation factor-like protein 8	7e-131	Pfam|PF00025|IPR006689|Small GTPase superfamily, ARF/SAR type
FF38_08789	br:ko04031	K07876	Ras-related protein Rab-35	Small (Monomeric) G-proteins	Rab Family	Rab1/35 [Table]	RAB35, RAB1C; Ras-related protein Rab-35	8e-130	Pfam|PF00071|IPR001806|Small GTPase superfamily
FF38_12272	br:ko04031	K07942	ADP-ribosylation factor-like protein 1	Small (Monomeric) G-proteins	Arf/Sar Family	Arl1/Arl5 [Table]	ARL1; ADP-ribosylation factor-like protein 1	5e-129	Pfam|PF00025|IPR006689|Small GTPase superfamily, ARF/SAR type
FF38_04614	br:ko04031	K07208	Ras homolog enriched in brain	Small (Monomeric) G-proteins	Ras Family	Rheb	RHEB; Ras homolog enriched in brain	1e-127	Pfam|PF00071|IPR001806|Small GTPase superfamily
FF38_01409	br:ko04031	K04353	Ras-related protein Rap-1A	Small (Monomeric) G-proteins	Ras Family	Rap [Table]	RAP1A; Ras-related protein Rap-1A	3e-127	Pfam|PF00071|IPR001806|Small GTPase superfamily
FF38_07442	br:ko04031	K04353	Ras-related protein Rap-1A	Small (Monomeric) G-proteins	Ras Family	Rap [Table]	RAP1A; Ras-related protein Rap-1A	3e-127	Pfam|PF00071|IPR001806|Small GTPase superfamily
FF38_07323	br:ko04031	K07844	RASD family, member 2	Small (Monomeric) G-proteins	Ras Family	RasD	RASD2; RASD family, member 2	6e-127	Pfam|PF00071|IPR001806|Small GTPase superfamily
FF38_06264	br:ko04031	K07977	Arf/Sar family, other	Small (Monomeric) G-proteins	Arf/Sar Family	Others	ARF; Arf/Sar family, other	3e-126	Pfam|PF00025|IPR006689|Small GTPase superfamily, ARF/SAR type
FF38_08684	br:ko04031	K07941	ADP-ribosylation factor 6	Small (Monomeric) G-proteins	Arf/Sar Family	Arf [Table]	ARF6; ADP-ribosylation factor 6	5e-126	Pfam|PF00025|IPR006689|Small GTPase superfamily, ARF/SAR type
FF38_13078	br:ko04031	K06234	Ras-related protein Rab-23	Small (Monomeric) G-proteins	Rab Family	Rab23	RAB23; Ras-related protein Rab-23	5e-125	Pfam|PF00071|IPR001806|Small GTPase superfamily
FF38_04062	br:ko04031	K07899	Ras-related protein Rab-9A	Small (Monomeric) G-proteins	Rab Family	Rab7/9 [Table]	RAB9A, RAB9; Ras-related protein Rab-9A	7e-125	Pfam|PF00071|IPR001806|Small GTPase superfamily
FF38_11736	br:ko04031	K07841	DIRAS family, GTP-binding Ras-like 2	Small (Monomeric) G-proteins	Ras Family	Di-Ras [Table]	DIRAS2; DIRAS family, GTP-binding Ras-like 2	2e-124	Pfam|PF00071|IPR001806|Small GTPase superfamily
FF38_06423	br:ko04031	K07950	ADP-ribosylation factor-like protein 5B	Small (Monomeric) G-proteins	Arf/Sar Family	Arl1/Arl5 [Table]	ARL5B; ADP-ribosylation factor-like protein 5B	2e-124	Pfam|PF00025|IPR006689|Small GTPase superfamily, ARF/SAR type
FF38_04314	br:ko04031	K07943	ADP-ribosylation factor-like protein 2	Small (Monomeric) G-proteins	Arf/Sar Family	Arl2/Arl3	ARL2; ADP-ribosylation factor-like protein 2	2e-122	Pfam|PF00025|IPR006689|Small GTPase superfamily, ARF/SAR type
FF38_03018	br:ko04031	K04346	guanine nucleotide-binding protein subunit alpha-12	Heterotrimeric G-proteins	Alpha Subunits	Alpha type 4 (G12/13)	GNA12; guanine nucleotide-binding protein subunit alpha-12	2e-122	Pfam|PF00503|IPR001019|Guanine nucleotide binding protein (G-protein), alpha subunit
FF38_00124	br:ko04031	K12272	signal recognition particle receptor subunit beta	Small (Monomeric) G-proteins	Unclassified	SRPRB, SRP102; signal recognition particle receptor subunit beta		3e-121	Pfam|PF09439|IPR019009|Signal recognition particle receptor, beta subunit
FF38_05402	br:ko04031	K07945	ADP-ribosylation factor-like protein 4	Small (Monomeric) G-proteins	Arf/Sar Family	Arl4/Arl7	ARL4; ADP-ribosylation factor-like protein 4	3e-120	Pfam|PF00025|IPR006689|Small GTPase superfamily, ARF/SAR type
FF38_10672	br:ko04031	K07851	Ras-like protein family member 10B	Small (Monomeric) G-proteins	Ras Family	Others	RASL10B; Ras-like protein family member 10B	3e-120	Pfam|PF00071|IPR001806|Small GTPase superfamily
FF38_13468	br:ko04031	K07944	ADP-ribosylation factor-like protein 3	Small (Monomeric) G-proteins	Arf/Sar Family	Arl2/Arl3	ARL3; ADP-ribosylation factor-like protein 3	3e-119	Pfam|PF00025|IPR006689|Small GTPase superfamily, ARF/SAR type
FF38_04013	br:ko04031	K07827	GTPase KRas	Small (Monomeric) G-proteins	Ras Family	Ras [Table]	KRAS, KRAS2; GTPase KRas	2e-117	Pfam|PF00071|IPR001806|Small GTPase superfamily
FF38_04889	br:ko04031	K07885	Ras-related protein Rab-27A	Small (Monomeric) G-proteins	Rab Family	Rab3/27 [Table]	RAB27A; Ras-related protein Rab-27A	3e-116	Pfam|PF00071|IPR001806|Small GTPase superfamily
FF38_02200	br:ko04031	K17197	NF-kappa-B inhibitor-interacting Ras-like protein	Small (Monomeric) G-proteins	Ras Family	Nki-Ras	NKIRAS; NF-kappa-B inhibitor-interacting Ras-like protein	3e-115	Pfam|PF08477|IPR013684|Mitochondrial Rho-like
FF38_08938	br:ko04031	K07830	Ras-related protein R-Ras2	Small (Monomeric) G-proteins	Ras Family	Ras [Table]	RRAS2, TC21; Ras-related protein R-Ras2	4e-115	Pfam|PF00071|IPR001806|Small GTPase superfamily
FF38_10453	br:ko04031	K07933	Rab-like protein 3	Small (Monomeric) G-proteins	Unclassified	RABL3; Rab-like protein 3		2e-113	Pfam|PF00071|IPR001806|Small GTPase superfamily
FF38_09970	br:ko04031	K07890	Ras-related protein Rab-21	Small (Monomeric) G-proteins	Rab Family	Rab20/21/24 [Table]	RAB21; Ras-related protein Rab-21	7e-109	Pfam|PF00071|IPR001806|Small GTPase superfamily
FF38_07018	br:ko04031	K17198	Ras-related and estrogen-regulated growth inhibitor-like protein	Small (Monomeric) G-proteins	Ras Family	Others	RERGL; Ras-related and estrogen-regulated growth inhibitor-like protein	5e-108	Pfam|PF00071|IPR001806|Small GTPase superfamily
FF38_03017	br:ko04031	K04346	guanine nucleotide-binding protein subunit alpha-12	Heterotrimeric G-proteins	Alpha Subunits	Alpha type 4 (G12/13)	GNA12; guanine nucleotide-binding protein subunit alpha-12	2e-104	Pfam|PF00503|IPR001019|Guanine nucleotide binding protein (G-protein), alpha subunit
FF38_00971	br:ko04031	K07890	Ras-related protein Rab-21	Small (Monomeric) G-proteins	Rab Family	Rab20/21/24 [Table]	RAB21; Ras-related protein Rab-21	7e-91	Pfam|PF00071|IPR001806|Small GTPase superfamily
FF38_03355	br:ko04031	K07914	Ras-related protein Rab-37	Small (Monomeric) G-proteins	Rab Family	Rab26/37	RAB37; Ras-related protein Rab-37	6e-90	Pfam|PF00071|IPR001806|Small GTPase superfamily
FF38_07040	br:ko04031	K07893	Ras-related protein Rab-6A	Small (Monomeric) G-proteins	Rab Family	Rab6/41 [Table]	RAB6A; Ras-related protein Rab-6A	9e-87	Pfam|PF00071|IPR001806|Small GTPase superfamily
FF38_11865	br:ko04031	K07944	ADP-ribosylation factor-like protein 3	Small (Monomeric) G-proteins	Arf/Sar Family	Arl2/Arl3	ARL3; ADP-ribosylation factor-like protein 3	9e-84	Pfam|PF01400|IPR001506|Peptidase M12A, astacin
FF38_00908	br:ko04031	K07874	Ras-related protein Rab-1A	Small (Monomeric) G-proteins	Rab Family	Rab1/35 [Table]	RAB1A; Ras-related protein Rab-1A	5e-83	Pfam|PF11717|IPR025995|RNA binding activity-knot of a chromodomain
FF38_08200	br:ko04031	K07837	Ras-related protein Rap-2A	Small (Monomeric) G-proteins	Ras Family	Rap [Table]	RAP2A; Ras-related protein Rap-2A	8e-80	Pfam|PF00071|IPR001806|Small GTPase superfamily
FF38_10065	br:ko04031	K07837	Ras-related protein Rap-2A	Small (Monomeric) G-proteins	Ras Family	Rap [Table]	RAP2A; Ras-related protein Rap-2A	8e-80	Pfam|PF00071|IPR001806|Small GTPase superfamily
FF38_03716	br:ko04031	K07937	ADP-ribosylation factor 1	Small (Monomeric) G-proteins	Arf/Sar Family	Arf [Table]	ARF1; ADP-ribosylation factor 1	1e-78	Pfam|PF00025|IPR006689|Small GTPase superfamily, ARF/SAR type
FF38_00332	br:ko04031	K07944	ADP-ribosylation factor-like protein 3	Small (Monomeric) G-proteins	Arf/Sar Family	Arl2/Arl3	ARL3; ADP-ribosylation factor-like protein 3	1e-53	Pfam|PF01400|IPR001506|Peptidase M12A, astacin
FF38_01410	br:ko04031	K07930	Ras-related protein Rab-43	Small (Monomeric) G-proteins	Rab Family	Rab19/30/43 [Table]	RAB43; Ras-related protein Rab-43	3e-51	Pfam|PF00071|IPR001806|Small GTPase superfamily
FF38_02130	br:ko04031	K07847	Rad and Gem related GTP binding protein 1	Small (Monomeric) G-proteins	Ras Family	Rad/Gem/Kir [Table]	REM1; Rad and Gem related GTP binding protein 1	1e-49	Pfam|PF00071|IPR001806|Small GTPase superfamily
FF38_11365	br:ko04031	K07847	Rad and Gem related GTP binding protein 1	Small (Monomeric) G-proteins	Ras Family	Rad/Gem/Kir [Table]	REM1; Rad and Gem related GTP binding protein 1	5e-48	Pfam|PF00071|IPR001806|Small GTPase superfamily
FF38_03015	br:ko04031	K04346	guanine nucleotide-binding protein subunit alpha-12	Heterotrimeric G-proteins	Alpha Subunits	Alpha type 4 (G12/13)	GNA12; guanine nucleotide-binding protein subunit alpha-12	6e-47	Pfam|PF00503|IPR001019|Guanine nucleotide binding protein (G-protein), alpha subunit
FF38_10575	br:ko04031	K07874	Ras-related protein Rab-1A	Small (Monomeric) G-proteins	Rab Family	Rab1/35 [Table]	RAB1A; Ras-related protein Rab-1A	8e-46	Pfam|PF00071|IPR001806|Small GTPase superfamily
FF38_03248	br:ko04031	K07843	RAS, dexamethasone-induced Ras-related protein 1	Small (Monomeric) G-proteins	Ras Family	RasD	RASD1; RAS, dexamethasone-induced Ras-related protein 1	3e-40	Pfam|PF00071|IPR001806|Small GTPase superfamily
FF38_02495	br:ko04031	K07843	RAS, dexamethasone-induced Ras-related protein 1	Small (Monomeric) G-proteins	Ras Family	RasD	RASD1; RAS, dexamethasone-induced Ras-related protein 1	6e-39	Pfam|PF00071|IPR001806|Small GTPase superfamily
FF38_03717	br:ko04031	K07977	Arf/Sar family, other	Small (Monomeric) G-proteins	Arf/Sar Family	Others	ARF; Arf/Sar family, other	5e-38	Pfam|PF00025|IPR006689|Small GTPase superfamily, ARF/SAR type
FF38_03715	br:ko04031	K07977	Arf/Sar family, other	Small (Monomeric) G-proteins	Arf/Sar Family	Others	ARF; Arf/Sar family, other	5e-38	Pfam|PF00025|IPR006689|Small GTPase superfamily, ARF/SAR type
FF38_10152	br:ko04031	K07855	Ras-related and estrogen-regulated growth inhibitor	Small (Monomeric) G-proteins	Ras Family	Others	RERG; Ras-related and estrogen-regulated growth inhibitor	1e-32	Pfam|PF00071|IPR001806|Small GTPase superfamily
FF38_09060	br:ko04031	K07841	DIRAS family, GTP-binding Ras-like 2	Small (Monomeric) G-proteins	Ras Family	Di-Ras [Table]	DIRAS2; DIRAS family, GTP-binding Ras-like 2	7e-32	Pfam|PF00071|IPR001806|Small GTPase superfamily
FF38_06712	br:ko04031	K07881	Ras-related protein Rab-14	Small (Monomeric) G-proteins	Rab Family	Rab2/4/14 [Table]	RAB14; Ras-related protein Rab-14	2e-28	Pfam|PF00071|IPR001806|Small GTPase superfamily
FF38_12599	br:ko04031	K07874	Ras-related protein Rab-1A	Small (Monomeric) G-proteins	Rab Family	Rab1/35 [Table]	RAB1A; Ras-related protein Rab-1A	2e-27	Pfam|PF04051|IPR007194|Transport protein particle (TRAPP) component
FF38_01060	br:ko04031	K07928	Ras-related protein Rab-40	Small (Monomeric) G-proteins	Rab Family	Rab40	RAB40; Ras-related protein Rab-40	4e-25	Pfam|PF07525|IPR001496|SOCS protein, C-terminal
FF38_05029	br:ko04031	K07901	Ras-related protein Rab-8A	Small (Monomeric) G-proteins	Rab Family	Rab8/10/13 [Table]	RAB8A, MEL; Ras-related protein Rab-8A	2e-21	Pfam|PF08637|IPR013946|Nuclear control of ATP synthase 2
FF38_07171	br:ko04031	K04392	Ras-related C3 botulinum toxin substrate 1	Small (Monomeric) G-proteins	Rho Family	Rac/Cdc42 [Table]	RAC1; Ras-related C3 botulinum toxin substrate 1	4e-16	Pfam|PF00071|IPR001806|Small GTPase superfamily
FF38_06961	br:ko04031	K04543	guanine nucleotide-binding protein G(I)/G(S)/G(O) subunit gamma-7	Heterotrimeric G-proteins	Gamma Subunits	Gamma [Table]	GNG7; guanine nucleotide-binding protein G(I)/G(S)/G(O) subunit gamma-7	1e-11	Pfam|PF00631|IPR015898|G-protein gamma-like domain
FF38_04846	br:ko04031	K07884	Ras-related protein Rab-3D	Small (Monomeric) G-proteins	Rab Family	Rab3/27 [Table]	RAB3D; Ras-related protein Rab-3D	1e-09	Pfam|PF13664|IPR025423|Domain of unknown function DUF4149
FF38_10546	br:ko04031	K07936	GTP-binding nuclear protein Ran	Small (Monomeric) G-proteins	Ran Family	Ran	RAN; GTP-binding nuclear protein Ran	4e-09	Pfam|PF06585|IPR010562|Haemolymph juvenile hormone binding
FF38_10543	br:ko04031	K07936	GTP-binding nuclear protein Ran	Small (Monomeric) G-proteins	Ran Family	Ran	RAN; GTP-binding nuclear protein Ran	5e-09	Pfam|PF06585|IPR010562|Haemolymph juvenile hormone binding
