# Supplementary material for: Lucilia cuprina genome unlocks parasitic fly biology to underpin future interventions
Source: Nat Commun. 2015 Jun 25;6:7344. doi: 10.1038/ncomms8344 (PMC4491171; doi:10.1038/ncomms8344)
Supplement: Supplementary Data 8 — G protein-coupled receptors (GPCRs) encoded in the Lucilia cuprina.genome. [file ncomms8344-s9.xlsx]

## Sheet: Sheet1
Supplementary Data 8 | GPCRs inferred to be encoded in Lucilia cuprina
NCBI Gene ID	KEGG BRITE Identifier	KEGG Orthology Identifier	KEGG BRITE Database	Class	Subclass	Family	Description	E-value	INTERPROSCAN Database	E-value	Presence of transmembrane domain	GPCR class types				GPCR subclass types
FF38_10431	br:ko04030	K08471	gustatory receptor	Others	Chemoreception	Insect odorant	GR; gustatory receptor	0	Pfam|PF06151|IPR009318|Gustatory receptor|28|421|GO:0008527|GO:0016021|GO:0050912	2.2e-148			Total				Total
FF38_11823	br:ko04030	K04163	5-hydroxytryptamine receptor 7	Class A. Rhodopsin family	Biogenic Amine	Serotonin [Table]	HTR7; 5-hydroxytryptamine receptor 7	0	Pfam|PF00001|IPR000276|G protein-coupled receptor, rhodopsin-like|332|650|GO:0004930|GO:0007186|GO:0016021	8.8e-97		Class A. Rhodopsin family	73			Base and nucleoside	1
FF38_05298	br:ko04030	K14049	dopamine D2-like receptor	Class A. Rhodopsin family	Biogenic Amine	Dopamine [Table]	DRD2N; dopamine D2-like receptor	0	Pfam|PF00001|IPR000276|G protein-coupled receptor, rhodopsin-like|485|957|GO:0004930|GO:0007186|GO:0016021	2e-84		Class B. Secretin receptor family	18			Biogenic Amine	6
FF38_13459	br:ko04030	K04148	dopamine D1-like receptor	Class A. Rhodopsin family	Biogenic Amine	Dopamine [Table]	DRD1N, DopR; dopamine D1-like receptor	0	Pfam|PF00001|IPR000276|G protein-coupled receptor, rhodopsin-like|263|549|GO:0004930|GO:0007186|GO:0016021	3.4e-72	TMHMM	Class C. Metabotropic glutamate receptor family	9			Biogenic Amine	23
FF38_12987	br:ko04030	K04225	tachykinin-like receptor	Class A. Rhodopsin family	Neuropeptide	Tachykinin [Table]	TAKR; tachykinin-like receptor	0	Pfam|PF00001|IPR000276|G protein-coupled receptor, rhodopsin-like|39|302|GO:0004930|GO:0007186|GO:0016021	5.6e-67	TMHMM	Others	97			Calcium-regulating peptide	3
FF38_06140	br:ko04030	K04225	tachykinin-like receptor	Class A. Rhodopsin family	Neuropeptide	Tachykinin [Table]	TAKR; tachykinin-like receptor	0	Pfam|PF00001|IPR000276|G protein-coupled receptor, rhodopsin-like|165|427|GO:0004930|GO:0007186|GO:0016021	3e-66		Grand Total	197			Cell adhesion	2
FF38_10136	br:ko04030	K04157	5-hydroxytryptamine receptor 2	Class A. Rhodopsin family	Biogenic Amine	Serotonin [Table]	HTR2; 5-hydroxytryptamine receptor 2	0	Pfam|PF00001|IPR000276|G protein-coupled receptor, rhodopsin-like|510|1128|GO:0004930|GO:0007186|GO:0016021	4.4e-64						Chemoreception	93
FF38_08963	br:ko04030	K04233	allatostatin receptor	Class A. Rhodopsin family	Neuropeptide	Galanin [Table]	GALRN, AR; allatostatin receptor	0	Pfam|PF00001|IPR000276|G protein-coupled receptor, rhodopsin-like|119|375|GO:0004930|GO:0007186|GO:0016021	1.8e-61						Complement peptide	1
FF38_04133	br:ko04030	K08471	gustatory receptor	Others	Chemoreception	Insect odorant	GR; gustatory receptor	0	Pfam|PF08395|IPR013604|7TM chemoreceptor|76|439|GO:0016021|GO:0050909	9.3e-61						Glucose-responding	1
FF38_13088	br:ko04030	K13802	opsin Rh1	Class A. Rhodopsin family	Vision	Opsin [Table]	NINAE, Rh1; opsin Rh1	0	Pfam|PF00001|IPR000276|G protein-coupled receptor, rhodopsin-like|65|327|GO:0004930|GO:0007186|GO:0016021	1.9e-59	TMHMM					Gut peptide	3
FF38_13507	br:ko04030	K14071	leucokinin receptor	Class A. Rhodopsin family	Neuropeptide	Tachykinin [Table]	LKR; leucokinin receptor	0	Pfam|PF00001|IPR000276|G protein-coupled receptor, rhodopsin-like|48|314|GO:0004930|GO:0007186|GO:0016021	1.6e-58	TMHMM					Hypothalamic hormone	12
FF38_09717	br:ko04030	K04578	corticotropin releasing hormone receptor 1	Class B. Secretin receptor family	Hypothalamic hormone	Corticotropin-releasing hormone	CRHR1; corticotropin releasing hormone receptor 1	0	Pfam|PF02793|IPR001879|GPCR, family 2, extracellular hormone receptor domain|69|129|GO:0004930|GO:0016020; Pfam|PF00002|IPR000832|GPCR, family 2, secretin-like|174|355|GO:0004930|GO:0007186|GO:0016021	1.4e-54						Lipid	1
FF38_02731	br:ko04030	K04255	r-opsin	Class A. Rhodopsin family	Vision	Opsin [Table]	OPN4, Rh2_7; r-opsin	0	Pfam|PF00001|IPR000276|G protein-coupled receptor, rhodopsin-like|63|325|GO:0004930|GO:0007186|GO:0016021	3.6e-53	TMHMM					Neuropeptide	18
FF38_10113	br:ko04030	K08376	neuropeptide S receptor 1	Class A. Rhodopsin family	Neuropeptide	Neuropeptide S	NPSR1, GPR154; neuropeptide S receptor 1	0	Pfam|PF00001|IPR000276|G protein-coupled receptor, rhodopsin-like|344|609|GO:0004930|GO:0007186|GO:0016021	1.7e-52						Other	20
FF38_07655	br:ko04030	K04255	r-opsin	Class A. Rhodopsin family	Vision	Opsin [Table]	OPN4, Rh2_7; r-opsin	0	Pfam|PF00001|IPR000276|G protein-coupled receptor, rhodopsin-like|64|327|GO:0004930|GO:0007186|GO:0016021	4.8e-52	TMHMM					Pancreatic peptide	2
FF38_06376	br:ko04030	K04577	calcitonin receptor-like	Class B. Secretin receptor family	Calcium-regulating peptide	Calcitonin	CALCRL; calcitonin receptor-like	0	Pfam|PF02793|IPR001879|GPCR, family 2, extracellular hormone receptor domain|167|232|GO:0004930|GO:0016020; Pfam|PF00002|IPR000832|GPCR, family 2, secretin-like|246|485|GO:0004930|GO:0007186|GO:0016021	1.2e-51						Pituitary hormone	1
FF38_07910	br:ko04030	K04280	gonadotropin-releasing hormone receptor	Class A. Rhodopsin family	Hypothalamic hormone	Gonadotropin-releasing hormone	GNRHR; gonadotropin-releasing hormone receptor	0	Pfam|PF00001|IPR000276|G protein-coupled receptor, rhodopsin-like|62|324|GO:0004930|GO:0007186|GO:0016021	4.3e-49	TMHMM					Vision	6
FF38_14303	br:ko04030	K08471	gustatory receptor	Others	Chemoreception	Insect odorant	GR; gustatory receptor	0	Pfam|PF08395|IPR013604|7TM chemoreceptor|1070|1475|GO:0016021|GO:0050909	2.3e-48	TMHMM					Wnt signaling	4
FF38_11209	br:ko04030	K04255	r-opsin	Class A. Rhodopsin family	Vision	Opsin [Table]	OPN4, Rh2_7; r-opsin	0	Pfam|PF00001|IPR000276|G protein-coupled receptor, rhodopsin-like|76|339|GO:0004930|GO:0007186|GO:0016021	1.2e-46						Grand Total	197
FF38_12790	br:ko04030	K04134	muscarinic acetylcholine receptor	Class A. Rhodopsin family	Biogenic Amine	Acetylcholine (muscarinic) [Table]	CHRMN; muscarinic acetylcholine receptor	0	Pfam|PF00001|IPR000276|G protein-coupled receptor, rhodopsin-like|875|989|GO:0004930|GO:0007186|GO:0016021	1.3e-46
FF38_04494	br:ko04030	K04249	thyroid stimulating hormone receptor	Class A. Rhodopsin family	Pituitary hormone	Thyrotropin	TSHR; thyroid stimulating hormone receptor	0	Pfam|PF00001|IPR000276|G protein-coupled receptor, rhodopsin-like|718|969|GO:0004930|GO:0007186|GO:0016021	6.2e-39
FF38_13266	br:ko04030	K08471	gustatory receptor	Others	Chemoreception	Insect odorant	GR; gustatory receptor	0	Pfam|PF08395|IPR013604|7TM chemoreceptor|69|380|GO:0016021|GO:0050909	4.4e-36
FF38_10114	br:ko04030	K04623	bride of sevenless protein	Class C. Metabotropic glutamate receptor family	Glucose-responding	Bride of sevenless proteins (BOSS)	BOSS; bride of sevenless protein	0	Pfam|PF00003|IPR017978|GPCR, family 3, C-terminal|525|765|GO:0004930|GO:0007186|GO:0016021	7.9e-36	TMHMM
FF38_07774	br:ko04030	K08471	gustatory receptor	Others	Chemoreception	Insect odorant	GR; gustatory receptor	0	Pfam|PF08395|IPR013604|7TM chemoreceptor|16|220|GO:0016021|GO:0050909	1e-27	TMHMM
FF38_08736	br:ko04030	K04611	metabotropic X receptor	Class C. Metabotropic glutamate receptor family	Biogenic Amine	Glutamate (metabotropic) [Table]	MXR; metabotropic X receptor	0	Pfam|PF07562|IPR011500|GPCR, family 3, nine cysteines domain|344|395|GO:0004930|GO:0007186; Pfam|PF01094|IPR001828|Extracellular ligand-binding receptor|1|304|; Pfam|PF00003|IPR017978|GPCR, family 3, C-terminal|428|666|GO:0004930|GO:0007186|GO:0016021	0.000000000000058; 8.80E-60; 8.40E-76
FF38_13773	br:ko04030	K04237	partitioning defective protein 3	Class A. Rhodopsin family	Complement peptide	Thrombin	PARD3; partitioning defective protein 3	0	Pfam|PF00595|IPR001478|PDZ domain|506|588|GO:0005515; Pfam|PF12053|IPR021922|Protein of unknown function DUF3534|102|217|	0.0000000000091; 8.70E-33
FF38_00223	br:ko04030	K04615	gamma-aminobutyric acid type B receptor	Class C. Metabotropic glutamate receptor family	Biogenic Amine	GABA	GABBR; gamma-aminobutyric acid type B receptor	0	Pfam|PF01094|IPR001828|Extracellular ligand-binding receptor|65|422|; Pfam|PF00003|IPR017978|GPCR, family 3, C-terminal|486|742|GO:0004930|GO:0007186|GO:0016021	1.3E-51; 2.20E-49	TMHMM
FF38_13221	br:ko04030	K02432	frizzled 1/7	Others	Wnt signaling	Frizzled / Smoothened family	FZD1_7, fz; frizzled 1/7	0	Pfam|PF01392|IPR020067|Frizzled domain|74|184|GO:0005515; Pfam|PF01534|IPR000539|Frizzled protein|254|587|GO:0007166|GO:0016020	1.7E-32; 5.00E-137
FF38_12122	br:ko04030	K04600	cadherin EGF LAG seven-pass G-type receptor 1	Class B. Secretin receptor family	Cell adhesion	Cadherin EGF LAG (CELSR)	CELSR1; cadherin EGF LAG seven-pass G-type receptor 1	0	Pfam|PF02210|IPR001791|Laminin G domain|1682|1833|; Pfam|PF00028|IPR002126|Cadherin|686|778|GO:0005509|GO:0007156|GO:0016020; Pfam|PF12003|IPR022624|Domain of unknown function DUF3497|2385|2610|; Pfam|PF00002|IPR000832|GPCR, family 2, secretin-like|2905|3124|GO:0004930|GO:0007186|GO:0016021; Pfam|PF01825|IPR000203|GPS domain|2837|2889|GO:0007218|GO:0016020	1E-32; 1.2E-23; 1.70E-14; 3.10E-33; 1.70E-12
FF38_00053	br:ko04030	K08399	leucine-rich repeat-containing G protein-coupled receptor 6	Class A. Rhodopsin family	Other	LGR like	LGR6; leucine-rich repeat-containing G protein-coupled receptor 6	0	Pfam|PF00001|IPR000276|G protein-coupled receptor, rhodopsin-like|961|1208|GO:0004930|GO:0007186|GO:0016021; Pfam|PF13855|T|-|414|473|	2.3E-32; 5.90E-12
FF38_09416	br:ko04030	K04615	gamma-aminobutyric acid type B receptor	Class C. Metabotropic glutamate receptor family	Biogenic Amine	GABA	GABBR; gamma-aminobutyric acid type B receptor	0	Pfam|PF00003|IPR017978|GPCR, family 3, C-terminal|783|1040|GO:0004930|GO:0007186|GO:0016021; Pfam|PF01094|IPR001828|Extracellular ligand-binding receptor|269|711|	2.5E-37; 2.20E-44
FF38_07867	br:ko04030	K04615	gamma-aminobutyric acid type B receptor	Class C. Metabotropic glutamate receptor family	Biogenic Amine	GABA	GABBR; gamma-aminobutyric acid type B receptor	0	Pfam|PF01094|IPR001828|Extracellular ligand-binding receptor|50|386|; Pfam|PF00003|IPR017978|GPCR, family 3, C-terminal|456|709|GO:0004930|GO:0007186|GO:0016021	3.1E-36; 1.10E-48
FF38_05876	br:ko04030	K02375	frizzled 5/8	Others	Wnt signaling	Frizzled / Smoothened family	FZD5_8, fz2; frizzled 5/8	0	Pfam|PF01392|IPR020067|Frizzled domain|87|201|GO:0005515; Pfam|PF01534|IPR000539|Frizzled protein|323|637|GO:0007166|GO:0016020	5.5E-36; 1.20E-142
FF38_02990	br:ko04030	K04690	frizzled	Others	Wnt signaling	Frizzled / Smoothened family	FZDN, fz3; frizzled	0	Pfam|PF01392|IPR020067|Frizzled domain|42|154|GO:0005515; Pfam|PF01534|IPR000539|Frizzled protein|248|543|GO:0007166|GO:0016020	5.7E-25; 3.40E-41	TMHMM
FF38_13980	br:ko04030	K04255	r-opsin	Class A. Rhodopsin family	Vision	Opsin [Table]	OPN4, Rh2_7; r-opsin	7e-178	Pfam|PF00001|IPR000276|G protein-coupled receptor, rhodopsin-like|79|342|GO:0004930|GO:0007186|GO:0016021	7.1e-44
FF38_10669	br:ko04030	K08471	gustatory receptor	Others	Chemoreception	Insect odorant	GR; gustatory receptor	9e-175	Pfam|PF02949|IPR004117|Olfactory receptor, Drosophila|1043|1192|GO:0004984|GO:0005549|GO:0007608|GO:0016020	1.2e-27	TMHMM
FF38_09344	br:ko04030	K08471	gustatory receptor	Others	Chemoreception	Insect odorant	GR; gustatory receptor	5e-174	Pfam|PF08395|IPR013604|7TM chemoreceptor|10|399|GO:0016021|GO:0050909	5.2e-38	TMHMM
FF38_08151	br:ko04030	K08471	gustatory receptor	Others	Chemoreception	Insect odorant	GR; gustatory receptor	1e-173	Pfam|PF02949|IPR004117|Olfactory receptor, Drosophila|56|331|GO:0004984|GO:0005549|GO:0007608|GO:0016020	2.1e-38
FF38_12103	br:ko04030	K08471	gustatory receptor	Others	Chemoreception	Insect odorant	GR; gustatory receptor	6e-171	Pfam|PF02949|IPR004117|Olfactory receptor, Drosophila|83|392|GO:0004984|GO:0005549|GO:0007608|GO:0016020	1.2e-54	TMHMM
FF38_11518	br:ko04030	K08471	gustatory receptor	Others	Chemoreception	Insect odorant	GR; gustatory receptor	1e-170	Pfam|PF02949|IPR004117|Olfactory receptor, Drosophila|55|360|GO:0004984|GO:0005549|GO:0007608|GO:0016020	1.7e-52	TMHMM
FF38_11178	br:ko04030	K04153	5-hydroxytryptamine receptor 1	Class A. Rhodopsin family	Biogenic Amine	Serotonin [Table]	HTR1; 5-hydroxytryptamine receptor 1	2e-170	Pfam|PF00001|IPR000276|G protein-coupled receptor, rhodopsin-like|3|361|GO:0004930|GO:0007186|GO:0016021	6.9e-60	TMHMM
FF38_12875	br:ko04030	K08471	gustatory receptor	Others	Chemoreception	Insect odorant	GR; gustatory receptor	6e-167	Pfam|PF06151|IPR009318|Gustatory receptor|3|370|GO:0008527|GO:0016021|GO:0050912	5.8e-133	TMHMM
FF38_11389	br:ko04030	K04578	corticotropin releasing hormone receptor 1	Class B. Secretin receptor family	Hypothalamic hormone	Corticotropin-releasing hormone	CRHR1; corticotropin releasing hormone receptor 1	6e-167	Pfam|PF02793|IPR001879|GPCR, family 2, extracellular hormone receptor domain|112|172|GO:0004930|GO:0016020; Pfam|PF00002|IPR000832|GPCR, family 2, secretin-like|189|435|GO:0004930|GO:0007186|GO:0016021	7.1e-70
FF38_08301	br:ko04030	K08471	gustatory receptor	Others	Chemoreception	Insect odorant	GR; gustatory receptor	1e-166	Pfam|PF08395|IPR013604|7TM chemoreceptor|47|436|GO:0016021|GO:0050909	3.7e-53
FF38_13394	br:ko04030	K08471	gustatory receptor	Others	Chemoreception	Insect odorant	GR; gustatory receptor	5e-165	Pfam|PF08395|IPR013604|7TM chemoreceptor|1|429|GO:0016021|GO:0050909; Pfam|PF01694|IPR022764|Peptidase S54, rhomboid domain|521|650|GO:0004252|GO:0016021	1.4E-31; 9.70E-19	TMHMM
FF38_05701	br:ko04030	K04218	somatostatin receptor 2	Class A. Rhodopsin family	Hypothalamic hormone	Somatostatin	SSTR2; somatostatin receptor 2	9e-165	Pfam|PF00001|IPR000276|G protein-coupled receptor, rhodopsin-like|144|398|GO:0004930|GO:0007186|GO:0016021	2.4e-58
FF38_10982	br:ko04030	K04153	5-hydroxytryptamine receptor 1	Class A. Rhodopsin family	Biogenic Amine	Serotonin [Table]	HTR1; 5-hydroxytryptamine receptor 1	8e-164	Pfam|PF00001|IPR000276|G protein-coupled receptor, rhodopsin-like|114|573|GO:0004930|GO:0007186|GO:0016021	3.9e-81
FF38_00352	br:ko04030	K04131	muscarinic acetylcholine receptor M3	Class A. Rhodopsin family	Biogenic Amine	Acetylcholine (muscarinic) [Table]	CHRM3; muscarinic acetylcholine receptor M3	1e-163	Pfam|PF00001|IPR000276|G protein-coupled receptor, rhodopsin-like|249|331|GO:0004930|GO:0007186|GO:0016021	1.2e-20
FF38_03185	br:ko04030	K08471	gustatory receptor	Others	Chemoreception	Insect odorant	GR; gustatory receptor	2e-162	Pfam|PF02949|IPR004117|Olfactory receptor, Drosophila|449|760|GO:0004984|GO:0005549|GO:0007608|GO:0016020	1.1e-57	TMHMM
FF38_12734	br:ko04030	K04233	allatostatin receptor	Class A. Rhodopsin family	Neuropeptide	Galanin [Table]	GALRN, AR; allatostatin receptor	3e-162	Pfam|PF00001|IPR000276|G protein-coupled receptor, rhodopsin-like|59|318|GO:0004930|GO:0007186|GO:0016021	1.6e-59	TMHMM
FF38_05336	br:ko04030	K08471	gustatory receptor	Others	Chemoreception	Insect odorant	GR; gustatory receptor	1e-161	Pfam|PF02949|IPR004117|Olfactory receptor, Drosophila|60|342|GO:0004984|GO:0005549|GO:0007608|GO:0016020	1.6e-53	TMHMM
FF38_05296	br:ko04030	K04165	Octopamine receptor	Class A. Rhodopsin family	Biogenic Amine	Octopamine	Oamb; Octopamine receptor	4e-161	Pfam|PF00001|IPR000276|G protein-coupled receptor, rhodopsin-like|159|242|GO:0004930|GO:0007186|GO:0016021	2.4e-22
FF38_04827	br:ko04030	K08471	gustatory receptor	Others	Chemoreception	Insect odorant	GR; gustatory receptor	1e-159	Pfam|PF02949|IPR004117|Olfactory receptor, Drosophila|91|444|GO:0004984|GO:0005549|GO:0007608|GO:0016020	2.5e-30
FF38_04734	br:ko04030	K04307	leucine-rich repeat-containing G protein-coupled receptor 8	Class A. Rhodopsin family	Pancreatic peptide	Relaxin	LGR8; leucine-rich repeat-containing G protein-coupled receptor 8	4e-158	Pfam|PF13855|T|-|260|312|	2.7e-13	TMHMM
FF38_02393	br:ko04030	K08471	gustatory receptor	Others	Chemoreception	Insect odorant	GR; gustatory receptor	6e-155	Pfam|PF02949|IPR004117|Olfactory receptor, Drosophila|57|363|GO:0004984|GO:0005549|GO:0007608|GO:0016020	1.3e-56	TMHMM
FF38_00942	br:ko04030	K04131	muscarinic acetylcholine receptor M3	Class A. Rhodopsin family	Biogenic Amine	Acetylcholine (muscarinic) [Table]	CHRM3; muscarinic acetylcholine receptor M3	1e-153	Pfam|PF00001|IPR000276|G protein-coupled receptor, rhodopsin-like|110|305|GO:0004930|GO:0007186|GO:0016021	2.7e-57
FF38_04892	br:ko04030	K04266	adenosine receptor A2a	Class A. Rhodopsin family	Base and nucleoside	Adenosine	ADORA2A, ADOR; adenosine receptor A2a	2e-152	Pfam|PF00001|IPR000276|G protein-coupled receptor, rhodopsin-like|74|348|GO:0004930|GO:0007186|GO:0016021	7.2e-57
FF38_01531	br:ko04030	K08462	G protein-coupled receptor 125	Class B. Secretin receptor family	Other	Putative / unclassified Class B GPCRs	GPR125; G protein-coupled receptor 125	7e-152	Pfam|PF13855|T|-|94|154|; Pfam|PF00002|IPR000832|GPCR, family 2, secretin-like|735|1045|GO:0004930|GO:0007186|GO:0016021	0.0000000000002; 2.80E-09
FF38_08767	br:ko04030	K08471	gustatory receptor	Others	Chemoreception	Insect odorant	GR; gustatory receptor	7e-147	Pfam|PF02949|IPR004117|Olfactory receptor, Drosophila|73|392|GO:0004984|GO:0005549|GO:0007608|GO:0016020	3.6e-59	TMHMM
FF38_05178	br:ko04030	K08471	gustatory receptor	Others	Chemoreception	Insect odorant	GR; gustatory receptor	9e-143	Pfam|PF02949|IPR004117|Olfactory receptor, Drosophila|173|340|GO:0004984|GO:0005549|GO:0007608|GO:0016020	1.5e-42	TMHMM
FF38_05435	br:ko04030	K04255	r-opsin	Class A. Rhodopsin family	Vision	Opsin [Table]	OPN4, Rh2_7; r-opsin	1e-140	Pfam|PF00001|IPR000276|G protein-coupled receptor, rhodopsin-like|110|362|GO:0004930|GO:0007186|GO:0016021	2.1e-45
FF38_00438	br:ko04030	K14072	neuropeptide Y receptor	Class A. Rhodopsin family	Neuropeptide	Tachykinin [Table]	NEPYR; neuropeptide Y receptor	9e-139	Pfam|PF00001|IPR000276|G protein-coupled receptor, rhodopsin-like|244|445|GO:0004930|GO:0007186|GO:0016021	7.6e-45
FF38_12873	br:ko04030	K08471	gustatory receptor	Others	Chemoreception	Insect odorant	GR; gustatory receptor	3e-137	Pfam|PF06151|IPR009318|Gustatory receptor|7|371|GO:0008527|GO:0016021|GO:0050912	1.1e-110	TMHMM
FF38_14226	br:ko04030	K08471	gustatory receptor	Others	Chemoreception	Insect odorant	GR; gustatory receptor	1e-136	Pfam|PF02949|IPR004117|Olfactory receptor, Drosophila|86|401|GO:0004984|GO:0005549|GO:0007608|GO:0016020	3.9e-64
FF38_03063	br:ko04030	K08471	gustatory receptor	Others	Chemoreception	Insect odorant	GR; gustatory receptor	6e-136	Pfam|PF02949|IPR004117|Olfactory receptor, Drosophila|75|392|GO:0004984|GO:0005549|GO:0007608|GO:0016020	8.6e-66	TMHMM
FF38_09487	br:ko04030	K08471	gustatory receptor	Others	Chemoreception	Insect odorant	GR; gustatory receptor	5e-133	Pfam|PF06151|IPR009318|Gustatory receptor|1|358|GO:0008527|GO:0016021|GO:0050912	8.9e-115	TMHMM
FF38_05703	br:ko04030	K04218	somatostatin receptor 2	Class A. Rhodopsin family	Hypothalamic hormone	Somatostatin	SSTR2; somatostatin receptor 2	5e-132	Pfam|PF00001|IPR000276|G protein-coupled receptor, rhodopsin-like|242|499|GO:0004930|GO:0007186|GO:0016021	2.8e-58	TMHMM
FF38_02104	br:ko04030	K08471	gustatory receptor	Others	Chemoreception	Insect odorant	GR; gustatory receptor	8e-131	Pfam|PF02949|IPR004117|Olfactory receptor, Drosophila|79|383|GO:0004984|GO:0005549|GO:0007608|GO:0016020	1e-75	TMHMM
FF38_11895	br:ko04030	K04160	5-hydroxytryptamine receptor 4	Class A. Rhodopsin family	Biogenic Amine	Serotonin [Table]	HTR4; 5-hydroxytryptamine receptor 4	9e-129	Pfam|PF00001|IPR000276|G protein-coupled receptor, rhodopsin-like|298|595|GO:0004930|GO:0007186|GO:0016021	8.9e-73
FF38_14230	br:ko04030	K08471	gustatory receptor	Others	Chemoreception	Insect odorant	GR; gustatory receptor	4e-128	Pfam|PF02949|IPR004117|Olfactory receptor, Drosophila|881|1202|GO:0004984|GO:0005549|GO:0007608|GO:0016020	5.9e-57	TMHMM
FF38_00382	br:ko04030	K08471	gustatory receptor	Others	Chemoreception	Insect odorant	GR; gustatory receptor	1e-123	Pfam|PF02949|IPR004117|Olfactory receptor, Drosophila|76|394|GO:0004984|GO:0005549|GO:0007608|GO:0016020	1.5e-11
FF38_07646	br:ko04030	K08471	gustatory receptor	Others	Chemoreception	Insect odorant	GR; gustatory receptor	2e-123	Pfam|PF02949|IPR004117|Olfactory receptor, Drosophila|72|381|GO:0004984|GO:0005549|GO:0007608|GO:0016020	2.2e-43	TMHMM
FF38_03672	br:ko04030	K08471	gustatory receptor	Others	Chemoreception	Insect odorant	GR; gustatory receptor	2e-120	Pfam|PF02949|IPR004117|Olfactory receptor, Drosophila|84|389|GO:0004984|GO:0005549|GO:0007608|GO:0016020	5.8e-59
FF38_11888	br:ko04030	K04160	5-hydroxytryptamine receptor 4	Class A. Rhodopsin family	Biogenic Amine	Serotonin [Table]	HTR4; 5-hydroxytryptamine receptor 4	6e-119	Pfam|PF00001|IPR000276|G protein-coupled receptor, rhodopsin-like|327|607|GO:0004930|GO:0007186|GO:0016021	7.4e-73
FF38_05604	br:ko04030	K04599	G protein-coupled receptor Mth (Methuselah protein)	Class B. Secretin receptor family	Other	Methuselah-like proteins (MTH)	MTH; G protein-coupled receptor Mth (Methuselah protein)	7e-115	Pfam|PF00002|IPR000832|GPCR, family 2, secretin-like|224|482|GO:0004930|GO:0007186|GO:0016021; Pfam|PF06652|IPR010596|Methuselah, N-terminal domain|32|212|GO:0004930|GO:0006950	0.0000000000000039; 3.70E-51
FF38_10432	br:ko04030	K08471	gustatory receptor	Others	Chemoreception	Insect odorant	GR; gustatory receptor	7e-114	Pfam|PF06151|IPR009318|Gustatory receptor|193|389|GO:0008527|GO:0016021|GO:0050912	9.1e-61	TMHMM
FF38_05589	br:ko04030	K08471	gustatory receptor	Others	Chemoreception	Insect odorant	GR; gustatory receptor	3e-112	Pfam|PF02949|IPR004117|Olfactory receptor, Drosophila|69|375|GO:0004984|GO:0005549|GO:0007608|GO:0016020	1.5e-31	TMHMM
FF38_12317	br:ko04030	K08471	gustatory receptor	Others	Chemoreception	Insect odorant	GR; gustatory receptor	6e-111	Pfam|PF08395|IPR013604|7TM chemoreceptor|22|406|GO:0016021|GO:0050909	6.9e-30	TMHMM
FF38_05588	br:ko04030	K08471	gustatory receptor	Others	Chemoreception	Insect odorant	GR; gustatory receptor	5e-110	Pfam|PF02949|IPR004117|Olfactory receptor, Drosophila|69|373|GO:0004984|GO:0005549|GO:0007608|GO:0016020	2.8e-32	TMHMM
FF38_03005	br:ko04030	K08471	gustatory receptor	Others	Chemoreception	Insect odorant	GR; gustatory receptor	2e-109	Pfam|PF02949|IPR004117|Olfactory receptor, Drosophila|71|375|GO:0004984|GO:0005549|GO:0007608|GO:0016020	1.4e-68	TMHMM
FF38_12865	br:ko04030	K08471	gustatory receptor	Others	Chemoreception	Insect odorant	GR; gustatory receptor	5e-108	Pfam|PF02949|IPR004117|Olfactory receptor, Drosophila|65|372|GO:0004984|GO:0005549|GO:0007608|GO:0016020	7e-62	TMHMM
FF38_03673	br:ko04030	K08471	gustatory receptor	Others	Chemoreception	Insect odorant	GR; gustatory receptor	8e-108	Pfam|PF02949|IPR004117|Olfactory receptor, Drosophila|81|386|GO:0004984|GO:0005549|GO:0007608|GO:0016020	1.2e-52
FF38_04924	br:ko04030	K04196	cholecystokinin-like receptor	Class A. Rhodopsin family	Gut peptide	Cholecystokinin	CCKLR; cholecystokinin-like receptor	2e-104	Pfam|PF00001|IPR000276|G protein-coupled receptor, rhodopsin-like|117|656|GO:0004930|GO:0007186|GO:0016021	5e-56
FF38_06316	br:ko04030	K04306	leucine-rich repeat-containing G protein-coupled receptor 7	Class A. Rhodopsin family	Pancreatic peptide	Relaxin	LGR7; leucine-rich repeat-containing G protein-coupled receptor 7	2e-104	Pfam|PF00001|IPR000276|G protein-coupled receptor, rhodopsin-like|367|625|GO:0004930|GO:0007186|GO:0016021; Pfam|PF13855|T|-|194|252|	3.3E-26; 0.0000000017
FF38_04962	br:ko04030	K08471	gustatory receptor	Others	Chemoreception	Insect odorant	GR; gustatory receptor	2e-103	Pfam|PF02949|IPR004117|Olfactory receptor, Drosophila|66|336|GO:0004984|GO:0005549|GO:0007608|GO:0016020	1.3e-48	TMHMM
FF38_07326	br:ko04030	K08471	gustatory receptor	Others	Chemoreception	Insect odorant	GR; gustatory receptor	7e-102	Pfam|PF08395|IPR013604|7TM chemoreceptor|317|476|GO:0016021|GO:0050909	5.5e-27
FF38_04498	br:ko04030	K04145	dopamine receptor D2	Class A. Rhodopsin family	Biogenic Amine	Dopamine [Table]	DRD2; dopamine receptor D2	4e-101	Pfam|PF00001|IPR000276|G protein-coupled receptor, rhodopsin-like|271|738|GO:0004930|GO:0007186|GO:0016021	1.3e-77
FF38_12102	br:ko04030	K08471	gustatory receptor	Others	Chemoreception	Insect odorant	GR; gustatory receptor	3e-100	Pfam|PF02949|IPR004117|Olfactory receptor, Drosophila|77|258|GO:0004984|GO:0005549|GO:0007608|GO:0016020	5.2e-17	TMHMM
FF38_11231	br:ko04030	K04196	cholecystokinin-like receptor	Class A. Rhodopsin family	Gut peptide	Cholecystokinin	CCKLR; cholecystokinin-like receptor	5e-100	Pfam|PF00001|IPR000276|G protein-coupled receptor, rhodopsin-like|139|340|GO:0004930|GO:0007186|GO:0016021	1.1e-41
FF38_03662	br:ko04030	K08471	gustatory receptor	Others	Chemoreception	Insect odorant	GR; gustatory receptor	2e-97	Pfam|PF08395|IPR013604|7TM chemoreceptor|15|392|GO:0016021|GO:0050909	3.3e-37	TMHMM
FF38_07389	br:ko04030	K08471	gustatory receptor	Others	Chemoreception	Insect odorant	GR; gustatory receptor	4e-97	Pfam|PF02949|IPR004117|Olfactory receptor, Drosophila|68|299|GO:0004984|GO:0005549|GO:0007608|GO:0016020	1.6e-27	TMHMM
FF38_13937	br:ko04030	K08471	gustatory receptor	Others	Chemoreception	Insect odorant	GR; gustatory receptor	7e-96	Pfam|PF08395|IPR013604|7TM chemoreceptor|24|386|GO:0016021|GO:0050909	1.5e-16	TMHMM
FF38_14405	br:ko04030	K08471	gustatory receptor	Others	Chemoreception	Insect odorant	GR; gustatory receptor	5e-95	Pfam|PF02949|IPR004117|Olfactory receptor, Drosophila|67|372|GO:0004984|GO:0005549|GO:0007608|GO:0016020	2.1e-72	TMHMM
FF38_05300	br:ko04030	K08471	gustatory receptor	Others	Chemoreception	Insect odorant	GR; gustatory receptor	2e-94	Pfam|PF02949|IPR004117|Olfactory receptor, Drosophila|68|370|GO:0004984|GO:0005549|GO:0007608|GO:0016020	7.6e-67	TMHMM
FF38_08431	br:ko04030	K08471	gustatory receptor	Others	Chemoreception	Insect odorant	GR; gustatory receptor	1e-93	Pfam|PF08395|IPR013604|7TM chemoreceptor|19|398|GO:0016021|GO:0050909	6.3e-26	TMHMM
FF38_02103	br:ko04030	K08471	gustatory receptor	Others	Chemoreception	Insect odorant	GR; gustatory receptor	3e-91	Pfam|PF02949|IPR004117|Olfactory receptor, Drosophila|67|372|GO:0004984|GO:0005549|GO:0007608|GO:0016020	1e-72	TMHMM
FF38_07645	br:ko04030	K08471	gustatory receptor	Others	Chemoreception	Insect odorant	GR; gustatory receptor	1e-86	Pfam|PF02949|IPR004117|Olfactory receptor, Drosophila|79|275|GO:0004984|GO:0005549|GO:0007608|GO:0016020	1e-46	TMHMM
FF38_06341	br:ko04030	K08471	gustatory receptor	Others	Chemoreception	Insect odorant	GR; gustatory receptor	3e-85	Pfam|PF02949|IPR004117|Olfactory receptor, Drosophila|12|138|GO:0004984|GO:0005549|GO:0007608|GO:0016020	2.1e-67	TMHMM
FF38_03095	br:ko04030	K08471	gustatory receptor	Others	Chemoreception	Insect odorant	GR; gustatory receptor	6e-85	Pfam|PF08395|IPR013604|7TM chemoreceptor|43|341|GO:0016021|GO:0050909	1.9e-27	TMHMM
FF38_00437	br:ko04030	K14072	neuropeptide Y receptor	Class A. Rhodopsin family	Neuropeptide	Tachykinin [Table]	NEPYR; neuropeptide Y receptor	9e-83	Pfam|PF00001|IPR000276|G protein-coupled receptor, rhodopsin-like|13|72|GO:0004930|GO:0007186|GO:0016021	1.3e-12	TMHMM
FF38_11669	br:ko04030	K04165	Octopamine receptor	Class A. Rhodopsin family	Biogenic Amine	Octopamine	Oamb; Octopamine receptor	2e-82	Pfam|PF00001|IPR000276|G protein-coupled receptor, rhodopsin-like|178|532|GO:0004930|GO:0007186|GO:0016021	1.2e-84
FF38_08871	br:ko04030	K08471	gustatory receptor	Others	Chemoreception	Insect odorant	GR; gustatory receptor	9e-80	Pfam|PF02949|IPR004117|Olfactory receptor, Drosophila|68|376|GO:0004984|GO:0005549|GO:0007608|GO:0016020	2.5e-28	TMHMM
FF38_08113	br:ko04030	K08471	gustatory receptor	Others	Chemoreception	Insect odorant	GR; gustatory receptor	3e-79	Pfam|PF08395|IPR013604|7TM chemoreceptor|1021|1338|GO:0016021|GO:0050909	8.8e-30	TMHMM
FF38_04497	br:ko04030	K04145	dopamine receptor D2	Class A. Rhodopsin family	Biogenic Amine	Dopamine [Table]	DRD2; dopamine receptor D2	2e-78	Pfam|PF00001|IPR000276|G protein-coupled receptor, rhodopsin-like|235|684|GO:0004930|GO:0007186|GO:0016021	6.1e-74
FF38_11899	br:ko04030	K04160	5-hydroxytryptamine receptor 4	Class A. Rhodopsin family	Biogenic Amine	Serotonin [Table]	HTR4; 5-hydroxytryptamine receptor 4	5e-78	Pfam|PF00001|IPR000276|G protein-coupled receptor, rhodopsin-like|1405|1527|GO:0004930|GO:0007186|GO:0016021	6.8e-54
FF38_03119	br:ko04030	K08471	gustatory receptor	Others	Chemoreception	Insect odorant	GR; gustatory receptor	3e-76	Pfam|PF02949|IPR004117|Olfactory receptor, Drosophila|76|406|GO:0004984|GO:0005549|GO:0007608|GO:0016020	1.6e-42	TMHMM
FF38_02105	br:ko04030	K08469	G protein-coupled receptor 158	Class C. Metabotropic glutamate receptor family	Other	Putative / unclassified Class C GPCRs	GPR158; G protein-coupled receptor 158	4e-74	Pfam|PF00003|IPR017978|GPCR, family 3, C-terminal|1024|1250|GO:0004930|GO:0007186|GO:0016021	2.1e-27
FF38_07475	br:ko04030	K04153	5-hydroxytryptamine receptor 1	Class A. Rhodopsin family	Biogenic Amine	Serotonin [Table]	HTR1; 5-hydroxytryptamine receptor 1	7e-74	Pfam|PF00001|IPR000276|G protein-coupled receptor, rhodopsin-like|198|349|GO:0004930|GO:0007186|GO:0016021	5.8e-19
FF38_11876	br:ko04030	K08471	gustatory receptor	Others	Chemoreception	Insect odorant	GR; gustatory receptor	9e-74	Pfam|PF00028|IPR002126|Cadherin|1264|1355|GO:0005509|GO:0007156|GO:0016020	4.9e-15
FF38_05605	br:ko04030	K08471	gustatory receptor	Others	Chemoreception	Insect odorant	GR; gustatory receptor	4e-73	Pfam|PF02949|IPR004117|Olfactory receptor, Drosophila|91|318|GO:0004984|GO:0005549|GO:0007608|GO:0016020	7e-41	TMHMM
FF38_05609	br:ko04030	K04599	G protein-coupled receptor Mth (Methuselah protein)	Class B. Secretin receptor family	Other	Methuselah-like proteins (MTH)	MTH; G protein-coupled receptor Mth (Methuselah protein)	2e-72	Pfam|PF00002|IPR000832|GPCR, family 2, secretin-like|485|733|GO:0004930|GO:0007186|GO:0016021; Pfam|PF06652|IPR010596|Methuselah, N-terminal domain|2455|2590|GO:0004930|GO:0006950	0.0000000000073; 1.30E-31	TMHMM
FF38_09901	br:ko04030	K04592	latrophilin 1	Class B. Secretin receptor family	Other	Latrophilin	LPHN1; latrophilin 1	1e-71	Pfam|PF12003|IPR022624|Domain of unknown function DUF3497|410|644|; Pfam|PF01825|IPR000203|GPS domain|669|712|GO:0007218|GO:0016020; Pfam|PF02140|IPR000922|D-galactoside/L-rhamnose binding SUEL lectin domain|4|52|GO:0030246	1.9E-53; 0.000000000000011; 5.90E-13
FF38_08997	br:ko04030	K08471	gustatory receptor	Others	Chemoreception	Insect odorant	GR; gustatory receptor	1e-70	Pfam|PF02949|IPR004117|Olfactory receptor, Drosophila|93|398|GO:0004984|GO:0005549|GO:0007608|GO:0016020	3.1e-49	TMHMM
FF38_04203	br:ko04030	K04153	5-hydroxytryptamine receptor 1	Class A. Rhodopsin family	Biogenic Amine	Serotonin [Table]	HTR1; 5-hydroxytryptamine receptor 1	4e-70	Pfam|PF00001|IPR000276|G protein-coupled receptor, rhodopsin-like|200|280|GO:0004930|GO:0007186|GO:0016021	5.5e-26
FF38_12252	br:ko04030	K04599	G protein-coupled receptor Mth (Methuselah protein)	Class B. Secretin receptor family	Other	Methuselah-like proteins (MTH)	MTH; G protein-coupled receptor Mth (Methuselah protein)	5e-68	Pfam|PF06652|IPR010596|Methuselah, N-terminal domain|6|176|GO:0004930|GO:0006950	9.4e-38
FF38_05432	br:ko04030	K08471	gustatory receptor	Others	Chemoreception	Insect odorant	GR; gustatory receptor	3e-66	Pfam|PF02949|IPR004117|Olfactory receptor, Drosophila|1241|1551|GO:0004984|GO:0005549|GO:0007608|GO:0016020	4.4e-61	TMHMM
FF38_08869	br:ko04030	K08471	gustatory receptor	Others	Chemoreception	Insect odorant	GR; gustatory receptor	4e-66	Pfam|PF02949|IPR004117|Olfactory receptor, Drosophila|68|366|GO:0004984|GO:0005549|GO:0007608|GO:0016020	7.3e-27	TMHMM
FF38_03243	br:ko04030	K08471	gustatory receptor	Others	Chemoreception	Insect odorant	GR; gustatory receptor	6e-65	Pfam|PF02949|IPR004117|Olfactory receptor, Drosophila|174|396|GO:0004984|GO:0005549|GO:0007608|GO:0016020	7.8e-39
FF38_02588	br:ko04030	K08402	G protein-coupled receptor 109	Class A. Rhodopsin family	Other	Nicotinic acid	GPR109; G protein-coupled receptor 109	6e-64	Pfam|PF01167|IPR000007|Tubby, C-terminal|236|471|	2.3e-107
FF38_12834	br:ko04030	K08375	neuropeptide FF receptor 2	Class A. Rhodopsin family	Neuropeptide	Neuropeptide FF	NPFFR2; neuropeptide FF receptor 2	2e-61	Pfam|PF00001|IPR000276|G protein-coupled receptor, rhodopsin-like|267|531|GO:0004930|GO:0007186|GO:0016021	1.7e-55
FF38_04202	br:ko04030	K04153	5-hydroxytryptamine receptor 1	Class A. Rhodopsin family	Biogenic Amine	Serotonin [Table]	HTR1; 5-hydroxytryptamine receptor 1	7e-60	Pfam|PF00001|IPR000276|G protein-coupled receptor, rhodopsin-like|8|104|GO:0004930|GO:0007186|GO:0016021	6.4e-19	TMHMM
FF38_11713	br:ko04030	K05052	neuromedin U receptor 1	Class A. Rhodopsin family	Neuropeptide	Neuromedin U	NMUR1; neuromedin U receptor 1	1e-58	Pfam|PF00001|IPR000276|G protein-coupled receptor, rhodopsin-like|138|399|GO:0004930|GO:0007186|GO:0016021	8.4e-48
FF38_02398	br:ko04030	K08471	gustatory receptor	Others	Chemoreception	Insect odorant	GR; gustatory receptor	2e-58	Pfam|PF02949|IPR004117|Olfactory receptor, Drosophila|57|359|GO:0004984|GO:0005549|GO:0007608|GO:0016020	2e-48	TMHMM
FF38_10345	br:ko04030	K04576	calcitonin receptor	Class B. Secretin receptor family	Calcium-regulating peptide	Calcitonin	CALCR; calcitonin receptor	3e-56	Pfam|PF02793|IPR001879|GPCR, family 2, extracellular hormone receptor domain|289|356|GO:0004930|GO:0016020; Pfam|PF00002|IPR000832|GPCR, family 2, secretin-like|381|636|GO:0004930|GO:0007186|GO:0016021	3e-60
FF38_04834	br:ko04030	K04157	5-hydroxytryptamine receptor 2	Class A. Rhodopsin family	Biogenic Amine	Serotonin [Table]	HTR2; 5-hydroxytryptamine receptor 2	5e-56	Pfam|PF00001|IPR000276|G protein-coupled receptor, rhodopsin-like|854|942|GO:0004930|GO:0007186|GO:0016021	1.9e-52
FF38_11229	br:ko04030	K04196	cholecystokinin-like receptor	Class A. Rhodopsin family	Gut peptide	Cholecystokinin	CCKLR; cholecystokinin-like receptor	4e-55	Pfam|PF00001|IPR000276|G protein-coupled receptor, rhodopsin-like|114|224|GO:0004930|GO:0007186|GO:0016021	1.5e-11
FF38_02727	br:ko04030	K04138	adrenergic receptor alpha-2A	Class A. Rhodopsin family	Biogenic Amine	Adrenaline [Table]	ADRA2A; adrenergic receptor alpha-2A	2e-52	Pfam|PF00001|IPR000276|G protein-coupled receptor, rhodopsin-like|189|323|GO:0004930|GO:0007186|GO:0016021	6.4e-46
FF38_03948	br:ko04030	K08469	G protein-coupled receptor 158	Class C. Metabotropic glutamate receptor family	Other	Putative / unclassified Class C GPCRs	GPR158; G protein-coupled receptor 158	7e-51	Pfam|PF00003|IPR017978|GPCR, family 3, C-terminal|646|881|GO:0004930|GO:0007186|GO:0016021	6.7e-17
FF38_02776	br:ko04030	K08471	gustatory receptor	Others	Chemoreception	Insect odorant	GR; gustatory receptor	1e-50	Pfam|PF02949|IPR004117|Olfactory receptor, Drosophila|78|424|GO:0004984|GO:0005549|GO:0007608|GO:0016020	7.9e-28	TMHMM
FF38_04516	br:ko04030	K08471	gustatory receptor	Others	Chemoreception	Insect odorant	GR; gustatory receptor	3e-49	Pfam|PF08395|IPR013604|7TM chemoreceptor|2|123|GO:0016021|GO:0050909	3.1e-14	TMHMM
FF38_12128	br:ko04030	K08471	gustatory receptor	Others	Chemoreception	Insect odorant	GR; gustatory receptor	8e-48	Pfam|PF02949|IPR004117|Olfactory receptor, Drosophila|69|380|GO:0004984|GO:0005549|GO:0007608|GO:0016020	1.1e-50	TMHMM
FF38_14118	br:ko04030	K05052	neuromedin U receptor 1	Class A. Rhodopsin family	Neuropeptide	Neuromedin U	NMUR1; neuromedin U receptor 1	2e-46	Pfam|PF00001|IPR000276|G protein-coupled receptor, rhodopsin-like|71|248|GO:0004930|GO:0007186|GO:0016021	2.9e-35
FF38_12251	br:ko04030	K04599	G protein-coupled receptor Mth (Methuselah protein)	Class B. Secretin receptor family	Other	Methuselah-like proteins (MTH)	MTH; G protein-coupled receptor Mth (Methuselah protein)	9e-46	Pfam|PF06652|IPR010596|Methuselah, N-terminal domain|48|228|GO:0004930|GO:0006950; Pfam|PF00002|IPR000832|GPCR, family 2, secretin-like|238|425|GO:0004930|GO:0007186|GO:0016021	1.6E-35; 5.70E-09
FF38_06079	br:ko04030	K08471	gustatory receptor	Others	Chemoreception	Insect odorant	GR; gustatory receptor	2e-45	Pfam|PF02949|IPR004117|Olfactory receptor, Drosophila|76|376|GO:0004984|GO:0005549|GO:0007608|GO:0016020	2.9e-65	TMHMM
FF38_09248	br:ko04030	K08471	gustatory receptor	Others	Chemoreception	Insect odorant	GR; gustatory receptor	6e-44	Pfam|PF08395|IPR013604|7TM chemoreceptor|25|424|GO:0016021|GO:0050909	2e-14	TMHMM
FF38_10897	br:ko04030	K08471	gustatory receptor	Others	Chemoreception	Insect odorant	GR; gustatory receptor	1e-42	Pfam|PF08395|IPR013604|7TM chemoreceptor|67|417|GO:0016021|GO:0050909	7.4e-26
FF38_12828	br:ko04030	K04284	growth hormone secretagogue receptor	Class A. Rhodopsin family	Neuropeptide	Ghrelin	GHSR; growth hormone secretagogue receptor	2e-42	Pfam|PF00001|IPR000276|G protein-coupled receptor, rhodopsin-like|295|562|GO:0004930|GO:0007186|GO:0016021	7.2e-51
FF38_12196	br:ko04030	K08471	gustatory receptor	Others	Chemoreception	Insect odorant	GR; gustatory receptor	6e-42	Pfam|PF02949|IPR004117|Olfactory receptor, Drosophila|62|371|GO:0004984|GO:0005549|GO:0007608|GO:0016020	1.3e-36	TMHMM
FF38_09484	br:ko04030	K05053	neuromedin U receptor 2	Class A. Rhodopsin family	Neuropeptide	Neuromedin U	NMUR2; neuromedin U receptor 2	1e-41	Pfam|PF00001|IPR000276|G protein-coupled receptor, rhodopsin-like|256|468|GO:0004930|GO:0007186|GO:0016021	1e-37
FF38_08774	br:ko04030	K08471	gustatory receptor	Others	Chemoreception	Insect odorant	GR; gustatory receptor	1e-40	Pfam|PF08395|IPR013604|7TM chemoreceptor|9|390|GO:0016021|GO:0050909	4.8e-42	TMHMM
FF38_04058	br:ko04030	K04593	latrophilin 2	Class B. Secretin receptor family	Other	Latrophilin	LPHN2; latrophilin 2	7e-40	Pfam|PF00002|IPR000832|GPCR, family 2, secretin-like|2|219|GO:0004930|GO:0007186|GO:0016021	2.7e-14	TMHMM
FF38_11877	br:ko04030	K08471	gustatory receptor	Others	Chemoreception	Insect odorant	GR; gustatory receptor	2e-39	Pfam|PF08395|IPR013604|7TM chemoreceptor|73|409|GO:0016021|GO:0050909	5.6e-13	TMHMM
FF38_12126	br:ko04030	K08471	gustatory receptor	Others	Chemoreception	Insect odorant	GR; gustatory receptor	1e-38	Pfam|PF02949|IPR004117|Olfactory receptor, Drosophila|203|507|GO:0004984|GO:0005549|GO:0007608|GO:0016020	5.8e-35	TMHMM
FF38_01136	br:ko04030	K08471	gustatory receptor	Others	Chemoreception	Insect odorant	GR; gustatory receptor	4e-37	Pfam|PF02949|IPR004117|Olfactory receptor, Drosophila|90|394|GO:0004984|GO:0005549|GO:0007608|GO:0016020	4.7e-42	TMHMM
FF38_07390	br:ko04030	K08471	gustatory receptor	Others	Chemoreception	Insect odorant	GR; gustatory receptor	4e-37	Pfam|PF02949|IPR004117|Olfactory receptor, Drosophila|11|93|GO:0004984|GO:0005549|GO:0007608|GO:0016020	4e-26	TMHMM
FF38_00916	br:ko04030	K08421	G protein-coupled receptor 84	Class A. Rhodopsin family	Other	Putative / unclassified Class A GPCRs	GPR84; G protein-coupled receptor 84	6e-37	Pfam|PF00001|IPR000276|G protein-coupled receptor, rhodopsin-like|43|348|GO:0004930|GO:0007186|GO:0016021	5.1e-50	TMHMM
FF38_08768	br:ko04030	K08471	gustatory receptor	Others	Chemoreception	Insect odorant	GR; gustatory receptor	6e-37	Pfam|PF08395|IPR013604|7TM chemoreceptor|11|361|GO:0016021|GO:0050909	3.5e-37	TMHMM
FF38_13293	br:ko04030	K08471	gustatory receptor	Others	Chemoreception	Insect odorant	GR; gustatory receptor	3e-36	Pfam|PF08395|IPR013604|7TM chemoreceptor|367|730|GO:0016021|GO:0050909	2.7e-31	TMHMM
FF38_04098	br:ko04030	K08471	gustatory receptor	Others	Chemoreception	Insect odorant	GR; gustatory receptor	2e-35	Pfam|PF02949|IPR004117|Olfactory receptor, Drosophila|45|347|GO:0004984|GO:0005549|GO:0007608|GO:0016020	1e-36	TMHMM
FF38_04787	br:ko04030	K08471	gustatory receptor	Others	Chemoreception	Insect odorant	GR; gustatory receptor	2e-35	Pfam|PF08395|IPR013604|7TM chemoreceptor|11|264|GO:0016021|GO:0050909	2.6e-24	TMHMM
FF38_12855	br:ko04030	K04150	histamine receptor H2	Class A. Rhodopsin family	Biogenic Amine	Histamine [Table]	HRH2; histamine receptor H2	4e-33	Pfam|PF00001|IPR000276|G protein-coupled receptor, rhodopsin-like|62|309|GO:0004930|GO:0007186|GO:0016021	5.6e-54	TMHMM
FF38_12869	br:ko04030	K08471	gustatory receptor	Others	Chemoreception	Insect odorant	GR; gustatory receptor	1e-32	Pfam|PF08395|IPR013604|7TM chemoreceptor|6|220|GO:0016021|GO:0050909	4.5e-25	TMHMM
FF38_08761	br:ko04030	K08471	gustatory receptor	Others	Chemoreception	Insect odorant	GR; gustatory receptor	2e-32	Pfam|PF08395|IPR013604|7TM chemoreceptor|11|352|GO:0016021|GO:0050909	1.1e-29	TMHMM
FF38_11232	br:ko04030	K08471	gustatory receptor	Others	Chemoreception	Insect odorant	GR; gustatory receptor	2e-32	Pfam|PF02949|IPR004117|Olfactory receptor, Drosophila|18|148|GO:0004984|GO:0005549|GO:0007608|GO:0016020	7.8e-25	TMHMM
FF38_12127	br:ko04030	K08471	gustatory receptor	Others	Chemoreception	Insect odorant	GR; gustatory receptor	4e-32	Pfam|PF02949|IPR004117|Olfactory receptor, Drosophila|61|376|GO:0004984|GO:0005549|GO:0007608|GO:0016020	1.6e-41	TMHMM
FF38_13051	br:ko04030	K04153	5-hydroxytryptamine receptor 1	Class A. Rhodopsin family	Biogenic Amine	Serotonin [Table]	HTR1; 5-hydroxytryptamine receptor 1	8e-31	Pfam|PF00001|IPR000276|G protein-coupled receptor, rhodopsin-like|28|73|GO:0004930|GO:0007186|GO:0016021	2e-12	TMHMM
FF38_09798	br:ko04030	K08375	neuropeptide FF receptor 2	Class A. Rhodopsin family	Neuropeptide	Neuropeptide FF	NPFFR2; neuropeptide FF receptor 2	1e-30	Pfam|PF00001|IPR000276|G protein-coupled receptor, rhodopsin-like|46|301|GO:0004930|GO:0007186|GO:0016021	1.5e-40	TMHMM
FF38_03227	br:ko04030	K08471	gustatory receptor	Others	Chemoreception	Insect odorant	GR; gustatory receptor	1e-30	Pfam|PF02949|IPR004117|Olfactory receptor, Drosophila|4|208|GO:0004984|GO:0005549|GO:0007608|GO:0016020	4e-31	TMHMM
FF38_03116	br:ko04030	K08471	gustatory receptor	Others	Chemoreception	Insect odorant	GR; gustatory receptor	3e-29	Pfam|PF02949|IPR004117|Olfactory receptor, Drosophila|374|475|GO:0004984|GO:0005549|GO:0007608|GO:0016020	2e-22	TMHMM
FF38_03104	br:ko04030	K08471	gustatory receptor	Others	Chemoreception	Insect odorant	GR; gustatory receptor	1e-28	Pfam|PF08395|IPR013604|7TM chemoreceptor|335|696|GO:0016021|GO:0050909	3e-27	TMHMM
FF38_00921	br:ko04030	K08421	G protein-coupled receptor 84	Class A. Rhodopsin family	Other	Putative / unclassified Class A GPCRs	GPR84; G protein-coupled receptor 84	1e-27	Pfam|PF00001|IPR000276|G protein-coupled receptor, rhodopsin-like|49|441|GO:0004930|GO:0007186|GO:0016021	7.6e-52	TMHMM
FF38_12255	br:ko04030	K04599	G protein-coupled receptor Mth (Methuselah protein)	Class B. Secretin receptor family	Other	Methuselah-like proteins (MTH)	MTH; G protein-coupled receptor Mth (Methuselah protein)	3e-25	Pfam|PF06652|IPR010596|Methuselah, N-terminal domain|29|201|GO:0004930|GO:0006950	4.3e-27
FF38_09882	br:ko04030	K08471	gustatory receptor	Others	Chemoreception	Insect odorant	GR; gustatory receptor	4e-25	Pfam|PF08395|IPR013604|7TM chemoreceptor|15|327|GO:0016021|GO:0050909	5.1e-29	TMHMM
FF38_12540	br:ko04030	K04209	neuropeptide Y receptor, invertebrate	Class A. Rhodopsin family	Neuropeptide	Neuropeptide Y [Table]	NPYNR; neuropeptide Y receptor, invertebrate	7e-24	Pfam|PF07898|IPR012464|Protein of unknown function DUF1676|277|453|	8.7e-11
FF38_01172	br:ko04030	K08471	gustatory receptor	Others	Chemoreception	Insect odorant	GR; gustatory receptor	7e-24	Pfam|PF08395|IPR013604|7TM chemoreceptor|314|389|GO:0016021|GO:0050909	8.5e-10	TMHMM
FF38_14171	br:ko04030	K04280	gonadotropin-releasing hormone receptor	Class A. Rhodopsin family	Hypothalamic hormone	Gonadotropin-releasing hormone	GNRHR; gonadotropin-releasing hormone receptor	2e-23	Pfam|PF00001|IPR000276|G protein-coupled receptor, rhodopsin-like|24|153|GO:0004930|GO:0007186|GO:0016021	1.4e-20	TMHMM
FF38_14170	br:ko04030	K04280	gonadotropin-releasing hormone receptor	Class A. Rhodopsin family	Hypothalamic hormone	Gonadotropin-releasing hormone	GNRHR; gonadotropin-releasing hormone receptor	5e-22	Pfam|PF00001|IPR000276|G protein-coupled receptor, rhodopsin-like|187|310|GO:0004930|GO:0007186|GO:0016021	1.4e-15
FF38_00932	br:ko04030	K08471	gustatory receptor	Others	Chemoreception	Insect odorant	GR; gustatory receptor	5e-22	Pfam|PF08395|IPR013604|7TM chemoreceptor|2|214|GO:0016021|GO:0050909	2.6e-12	TMHMM
FF38_06208	br:ko04030	K08471	gustatory receptor	Others	Chemoreception	Insect odorant	GR; gustatory receptor	1e-19	Pfam|PF02949|IPR004117|Olfactory receptor, Drosophila|84|270|GO:0004984|GO:0005549|GO:0007608|GO:0016020	6.2e-15	TMHMM
FF38_06207	br:ko04030	K08471	gustatory receptor	Others	Chemoreception	Insect odorant	GR; gustatory receptor	1e-19	Pfam|PF02949|IPR004117|Olfactory receptor, Drosophila|84|270|GO:0004984|GO:0005549|GO:0007608|GO:0016020	6.2e-15	TMHMM
FF38_05960	br:ko04030	K04309	leucine-rich repeat-containing G protein-coupled receptor 4	Class A. Rhodopsin family	Other	LGR like	LGR4, GPR48; leucine-rich repeat-containing G protein-coupled receptor 4	2e-19	Pfam|PF13855|T|-|112|172|	4.5e-11
FF38_12999	br:ko04030	K04599	G protein-coupled receptor Mth (Methuselah protein)	Class B. Secretin receptor family	Other	Methuselah-like proteins (MTH)	MTH; G protein-coupled receptor Mth (Methuselah protein)	3e-19	Pfam|PF06652|IPR010596|Methuselah, N-terminal domain|22|171|GO:0004930|GO:0006950	1.9e-14
FF38_03777	br:ko04030	K04599	G protein-coupled receptor Mth (Methuselah protein)	Class B. Secretin receptor family	Other	Methuselah-like proteins (MTH)	MTH; G protein-coupled receptor Mth (Methuselah protein)	9e-19	Pfam|PF06652|IPR010596|Methuselah, N-terminal domain|32|201|GO:0004930|GO:0006950	4.3e-29
FF38_08770	br:ko04030	K08471	gustatory receptor	Others	Chemoreception	Insect odorant	GR; gustatory receptor	4e-17	Pfam|PF08395|IPR013604|7TM chemoreceptor|23|400|GO:0016021|GO:0050909	1e-39	TMHMM
FF38_08776	br:ko04030	K08471	gustatory receptor	Others	Chemoreception	Insect odorant	GR; gustatory receptor	6e-17	Pfam|PF08395|IPR013604|7TM chemoreceptor|52|303|GO:0016021|GO:0050909	1.8e-14	TMHMM
FF38_08775	br:ko04030	K08471	gustatory receptor	Others	Chemoreception	Insect odorant	GR; gustatory receptor	4e-16	Pfam|PF08395|IPR013604|7TM chemoreceptor|18|374|GO:0016021|GO:0050909	1.8e-17	TMHMM
FF38_12877	br:ko04030	K04261	prostaglandin E receptor 4	Class A. Rhodopsin family	Lipid	Prostaglandin	PTGER4; prostaglandin E receptor 4	9e-16	Pfam|PF00001|IPR000276|G protein-coupled receptor, rhodopsin-like|32|271|GO:0004930|GO:0007186|GO:0016021	1e-17	TMHMM
FF38_08132	br:ko04030	K04205	neuropeptide Y receptor type 2	Class A. Rhodopsin family	Neuropeptide	Neuropeptide Y [Table]	NPY2R; neuropeptide Y receptor type 2	2e-15	Pfam|PF00001|IPR000276|G protein-coupled receptor, rhodopsin-like|105|422|GO:0004930|GO:0007186|GO:0016021	2e-19
FF38_01178	br:ko04030	K08471	gustatory receptor	Others	Chemoreception	Insect odorant	GR; gustatory receptor	3e-15	Pfam|PF08395|IPR013604|7TM chemoreceptor|126|224|GO:0016021|GO:0050909	2.7e-14	TMHMM
FF38_10675	br:ko04030	K04153	5-hydroxytryptamine receptor 1	Class A. Rhodopsin family	Biogenic Amine	Serotonin [Table]	HTR1; 5-hydroxytryptamine receptor 1	8e-15	Pfam|PF00001|IPR000276|G protein-coupled receptor, rhodopsin-like|40|371|GO:0004930|GO:0007186|GO:0016021	1.3e-32	TMHMM
FF38_07641	br:ko04030	K04282	thyrotropin-releasing hormone receptor	Class A. Rhodopsin family	Hypothalamic hormone	Thyrotropin-releasing hormone	TRHR; thyrotropin-releasing hormone receptor	1e-14	Pfam|PF00001|IPR000276|G protein-coupled receptor, rhodopsin-like|112|472|GO:0004930|GO:0007186|GO:0016021	1.5e-27
FF38_02671	br:ko04030	K04282	thyrotropin-releasing hormone receptor	Class A. Rhodopsin family	Hypothalamic hormone	Thyrotropin-releasing hormone	TRHR; thyrotropin-releasing hormone receptor	2e-14	Pfam|PF00001|IPR000276|G protein-coupled receptor, rhodopsin-like|111|485|GO:0004930|GO:0007186|GO:0016021	3.8e-28
FF38_01768	br:ko04030	K08471	gustatory receptor	Others	Chemoreception	Insect odorant	GR; gustatory receptor	3e-14	Pfam|PF08395|IPR013604|7TM chemoreceptor|14|362|GO:0016021|GO:0050909	1.8e-36	TMHMM
FF38_06395	br:ko04030	K04599	G protein-coupled receptor Mth (Methuselah protein)	Class B. Secretin receptor family	Other	Methuselah-like proteins (MTH)	MTH; G protein-coupled receptor Mth (Methuselah protein)	3e-14	Pfam|PF06652|IPR010596|Methuselah, N-terminal domain|59|209|GO:0004930|GO:0006950	7.9e-35	TMHMM
FF38_05873	br:ko04030	K04282	thyrotropin-releasing hormone receptor	Class A. Rhodopsin family	Hypothalamic hormone	Thyrotropin-releasing hormone	TRHR; thyrotropin-releasing hormone receptor	3e-14	Pfam|PF00001|IPR000276|G protein-coupled receptor, rhodopsin-like|153|412|GO:0004930|GO:0007186|GO:0016021	1.1e-18
FF38_03545	br:ko04030	K04600	cadherin EGF LAG seven-pass G-type receptor 1	Class B. Secretin receptor family	Cell adhesion	Cadherin EGF LAG (CELSR)	CELSR1; cadherin EGF LAG seven-pass G-type receptor 1	3e-14	Pfam|PF02210|IPR001791|Laminin G domain|104|254|	2.8e-14
FF38_10162	br:ko04030	K08471	gustatory receptor	Others	Chemoreception	Insect odorant	GR; gustatory receptor	4e-14	Pfam|PF02949|IPR004117|Olfactory receptor, Drosophila|6|59|GO:0004984|GO:0005549|GO:0007608|GO:0016020	3.9e-09
FF38_05686	br:ko04030	K04605	metabotropic glutamate receptor 2/3	Class C. Metabotropic glutamate receptor family	Biogenic Amine	Glutamate (metabotropic) [Table]	GRM2_3; metabotropic glutamate receptor 2/3	5e-14	Pfam|PF00003|IPR017978|GPCR, family 3, C-terminal|371|638|GO:0004930|GO:0007186|GO:0016021	8e-38	TMHMM
FF38_04714	br:ko04030	K04690	frizzled	Others	Wnt signaling	Frizzled / Smoothened family	FZDN, fz3; frizzled	2e-13	Pfam|PF00076|IPR000504|RNA recognition motif domain|21|81|GO:0003676	5.1e-11
FF38_03175	br:ko04030	K04282	thyrotropin-releasing hormone receptor	Class A. Rhodopsin family	Hypothalamic hormone	Thyrotropin-releasing hormone	TRHR; thyrotropin-releasing hormone receptor	1e-12	Pfam|PF10324|IPR019427|7TM GPCR, serpentine receptor class w (Srw)|103|412|	6.6e-32
FF38_01266	br:ko04030	K08471	gustatory receptor	Others	Chemoreception	Insect odorant	GR; gustatory receptor	3e-12	Pfam|PF08395|IPR013604|7TM chemoreceptor|8|408|GO:0016021|GO:0050909	1.3e-13	TMHMM
FF38_14503	br:ko04030	K04585	parathyroid hormone receptor 1	Class B. Secretin receptor family	Calcium-regulating peptide	Parathyroid hormone	PTHR1; parathyroid hormone receptor 1	3e-12	Pfam|PF05585|IPR008737|Peptidase aspartic, putative|95|240|	1.3e-10
FF38_01289	br:ko04030	K04309	leucine-rich repeat-containing G protein-coupled receptor 4	Class A. Rhodopsin family	Other	LGR like	LGR4, GPR48; leucine-rich repeat-containing G protein-coupled receptor 4	1e-11	Pfam|PF13855|T|-|57|97|	5.9e-09
FF38_11421	br:ko04030	K08378	G protein-coupled receptor 103	Class A. Rhodopsin family	Neuropeptide	Orexigenic neuropeptide QRFP	GPR103; G protein-coupled receptor 103	3e-11	Pfam|PF00001|IPR000276|G protein-coupled receptor, rhodopsin-like|97|271|GO:0004930|GO:0007186|GO:0016021	7e-14
FF38_01128	br:ko04030	K04282	thyrotropin-releasing hormone receptor	Class A. Rhodopsin family	Hypothalamic hormone	Thyrotropin-releasing hormone	TRHR; thyrotropin-releasing hormone receptor	2e-09	Pfam|PF10324|IPR019427|7TM GPCR, serpentine receptor class w (Srw)|147|454|	3.7e-24
FF38_05520	br:ko04030	K04204	neuropeptide Y receptor type 1/4/6	Class A. Rhodopsin family	Neuropeptide	Neuropeptide Y [Table]	NPY1R_4R_6R; neuropeptide Y receptor type 1/4/6	3e-09	Pfam|PF00001|IPR000276|G protein-coupled receptor, rhodopsin-like|120|510|GO:0004930|GO:0007186|GO:0016021	4.1e-24
FF38_02753	br:ko04030	K04620	G protein-coupled receptor family C group 5 member C	Class C. Metabotropic glutamate receptor family	Other	Orphan GPRC5	GPRC5C; G protein-coupled receptor family C group 5 member C	4e-09	Pfam|PF09791|IPR019180|Oxidoreductase-like, N-terminal|39|63|	1.1e-10
