# Supplementary material for: Lucilia cuprina genome unlocks parasitic fly biology to underpin future interventions
Source: Nat Commun. 2015 Jun 25;6:7344. doi: 10.1038/ncomms8344 (PMC4491171; doi:10.1038/ncomms8344)
Supplement: Supplementary Data 9 — Ion channels encoded in the Lucilia cuprina.genome. [file ncomms8344-s10.xlsx]

## Sheet: Sheet1
Supplementary Data 9 | Ion channels inferred to be encoded in Lucilia cuprina
NCBI Gene ID	KEGG BRITE Identifier	KEGG Orthology Identifier	KEGG BRITE Database	Super Family	Family	Description	E-value	InterProScan Database	E-value	Presence of transmembrane domain	Ion channel Super Families				Ion channel Families
FF38_09173	br:ko04040	K05330	potassium inwardly-rectifying channel subfamily J, other	Related to voltage-gated cation channels	Inward rectifier channel (Kir)	KCNJN; potassium inwardly-rectifying channel subfamily J, other	0	Pfam|PF01007|IPR016449|Potassium channel, inwardly rectifying, Kir|160|494|GO:0005242|GO:0006813|GO:0016021	9.2e-144			Total				Total
FF38_09171	br:ko04040	K05330	potassium inwardly-rectifying channel subfamily J, other	Related to voltage-gated cation channels	Inward rectifier channel (Kir)	KCNJN; potassium inwardly-rectifying channel subfamily J, other	0	Pfam|PF01007|IPR016449|Potassium channel, inwardly rectifying, Kir|193|519|GO:0005242|GO:0006813|GO:0016021	1.5e-138		Chloride channels	6			Acetylcholine (nicotinic)	12
FF38_05967	br:ko04040	K03440	amiloride-sensitive sodium channel, other	Epithelial and related channels	Acid-sensing ion channel (ASIC)	ASICN; amiloride-sensitive sodium channel, other	0	Pfam|PF00858|IPR001873|Na+ channel, amiloride-sensitive|56|552|GO:0005272|GO:0006814|GO:0016020	8.2e-106		Cys-loop superfamily	24			Acid-sensing ion channel (ASIC)	28
FF38_10093	br:ko04040	K03440	amiloride-sensitive sodium channel, other	Epithelial and related channels	Acid-sensing ion channel (ASIC)	ASICN; amiloride-sensitive sodium channel, other	0	Pfam|PF00858|IPR001873|Na+ channel, amiloride-sensitive|53|556|GO:0005272|GO:0006814|GO:0016020	7.6e-103		Epithelial and related channels	28			Anionic glutamate	2
FF38_05870	br:ko04040	K05012	chloride channel 3/4/5	Chloride channels	CLCN chloride channel	CLCN3_4_5; chloride channel 3/4/5	0	Pfam|PF00654|IPR001807|Chloride channel, voltage gated|294|696|GO:0005247|GO:0006821|GO:0016020|GO:0055085	5.4e-97		Glutamate-gated cation channels	21			Ca2+ channel, CACN alpha-1, CaVx.x	6
FF38_02662	br:ko04040	K03440	amiloride-sensitive sodium channel, other	Epithelial and related channels	Acid-sensing ion channel (ASIC)	ASICN; amiloride-sensitive sodium channel, other	0	Pfam|PF00858|IPR001873|Na+ channel, amiloride-sensitive|576|1053|GO:0005272|GO:0006814|GO:0016020	2.6e-91		Related to voltage-gated cation channels	24			Ca2+ channel, CACN alpha-2 delta	3
FF38_08331	br:ko04040	K05016	chloride channel 7	Chloride channels	CLCN chloride channel	CLCN7; chloride channel 7	0	Pfam|PF00654|IPR001807|Chloride channel, voltage gated|244|658|GO:0005247|GO:0006821|GO:0016020|GO:0055085	2.4e-89		Ryanodine and IP3 receptors	2			Ca2+ channel, CACN beta	1
FF38_02949	br:ko04040	K05330	potassium inwardly-rectifying channel subfamily J, other	Related to voltage-gated cation channels	Inward rectifier channel (Kir)	KCNJN; potassium inwardly-rectifying channel subfamily J, other	0	Pfam|PF01007|IPR016449|Potassium channel, inwardly rectifying, Kir|222|507|GO:0005242|GO:0006813|GO:0016021	2.7e-82		Voltage-gated cation channels	31			Calcium activated chloride channel	1
FF38_13119	br:ko04040	K05011	chloride channel 2	Chloride channels	CLCN chloride channel	CLCN2; chloride channel 2	0	Pfam|PF00654|IPR001807|Chloride channel, voltage gated|318|717|GO:0005247|GO:0006821|GO:0016020|GO:0055085	3.5e-79		Grand Total	136			CLCN chloride channel	4
FF38_12464	br:ko04040	K03440	amiloride-sensitive sodium channel, other	Epithelial and related channels	Acid-sensing ion channel (ASIC)	ASICN; amiloride-sensitive sodium channel, other	0	Pfam|PF00858|IPR001873|Na+ channel, amiloride-sensitive|44|538|GO:0005272|GO:0006814|GO:0016020	4.5e-79						Cyclic nucleotide-gated channel (CNG)	2
FF38_10812	br:ko04040	K03440	amiloride-sensitive sodium channel, other	Epithelial and related channels	Acid-sensing ion channel (ASIC)	ASICN; amiloride-sensitive sodium channel, other	0	Pfam|PF00858|IPR001873|Na+ channel, amiloride-sensitive|515|985|GO:0005272|GO:0006814|GO:0016020	2.3e-77						GABA-A	2
FF38_11673	br:ko04040	K03440	amiloride-sensitive sodium channel, other	Epithelial and related channels	Acid-sensing ion channel (ASIC)	ASICN; amiloride-sensitive sodium channel, other	0	Pfam|PF00858|IPR001873|Na+ channel, amiloride-sensitive|571|1031|GO:0005272|GO:0006814|GO:0016020	8.9e-76						Glutamate (ionotropic), NMDA	2
FF38_04092	br:ko04040	K03440	amiloride-sensitive sodium channel, other	Epithelial and related channels	Acid-sensing ion channel (ASIC)	ASICN; amiloride-sensitive sodium channel, other	0	Pfam|PF00858|IPR001873|Na+ channel, amiloride-sensitive|582|1053|GO:0005272|GO:0006814|GO:0016020	9.8e-71						Glutamate (ionotropic), non-NMDA	19
FF38_06432	br:ko04040	K03440	amiloride-sensitive sodium channel, other	Epithelial and related channels	Acid-sensing ion channel (ASIC)	ASICN; amiloride-sensitive sodium channel, other	0	Pfam|PF00858|IPR001873|Na+ channel, amiloride-sensitive|1993|2396|GO:0005272|GO:0006814|GO:0016020	9.7e-70						Glycine	8
FF38_10202	br:ko04040	K03440	amiloride-sensitive sodium channel, other	Epithelial and related channels	Acid-sensing ion channel (ASIC)	ASICN; amiloride-sensitive sodium channel, other	0	Pfam|PF00858|IPR001873|Na+ channel, amiloride-sensitive|29|447|GO:0005272|GO:0006814|GO:0016020	3.1e-65						Inward rectifier channel (Kir)	3
FF38_00778	br:ko04040	K03440	amiloride-sensitive sodium channel, other	Epithelial and related channels	Acid-sensing ion channel (ASIC)	ASICN; amiloride-sensitive sodium channel, other	0	Pfam|PF00858|IPR001873|Na+ channel, amiloride-sensitive|33|470|GO:0005272|GO:0006814|GO:0016020	2.1e-62						IP3 receptor	1
FF38_07993	br:ko04040	K03440	amiloride-sensitive sodium channel, other	Epithelial and related channels	Acid-sensing ion channel (ASIC)	ASICN; amiloride-sensitive sodium channel, other	0	Pfam|PF00858|IPR001873|Na+ channel, amiloride-sensitive|11|433|GO:0005272|GO:0006814|GO:0016020	2.5e-61						K+ channel, KCNA, Kv1.x (Shaker)	1
FF38_03249	br:ko04040	K05388	voltage-gated sodium channel alpha, invertebrate	Voltage-gated cation channels	Na+ channel, SCN alpha, NaV1.x	SCNAN; voltage-gated sodium channel alpha, invertebrate	0	Pfam|PF00520|IPR005821|Ion transport domain|40|282|GO:0005216|GO:0006811|GO:0016020|GO:0055085	2.5e-61	TMHMM					K+ channel, KCNB, Kv2.x (Shab)	2
FF38_06275	br:ko04040	K05315	voltage-dependent calcium channel alpha 1, invertebrate	Voltage-gated cation channels	Ca2+ channel, CACN alpha-1, CaVx.x	CACNA1N; voltage-dependent calcium channel alpha 1, invertebrate	0	Pfam|PF00520|IPR005821|Ion transport domain|114|340|GO:0005216|GO:0006811|GO:0016020|GO:0055085	8.4e-59						K+ channel, KCNC, Kv3.x (Shaw)	2
FF38_14156	br:ko04040	K03440	amiloride-sensitive sodium channel, other	Epithelial and related channels	Acid-sensing ion channel (ASIC)	ASICN; amiloride-sensitive sodium channel, other	0	Pfam|PF00858|IPR001873|Na+ channel, amiloride-sensitive|74|545|GO:0005272|GO:0006814|GO:0016020	1.9e-58						K+ channel, KCND, Kv4.x (Shal)	1
FF38_09110	br:ko04040	K05315	voltage-dependent calcium channel alpha 1, invertebrate	Voltage-gated cation channels	Ca2+ channel, CACN alpha-1, CaVx.x	CACNA1N; voltage-dependent calcium channel alpha 1, invertebrate	0	Pfam|PF00520|IPR005821|Ion transport domain|110|344|GO:0005216|GO:0006811|GO:0016020|GO:0055085	9.2e-54						K+ channel, KCNH, Kv10-12.x (Ether-a-go-go)	2
FF38_07593	br:ko04040	K05317	voltage-dependent calcium channel beta, invertebrate	Voltage-gated cation channels	Ca2+ channel, CACN beta	CACNBN; voltage-dependent calcium channel beta, invertebrate	0	Pfam|PF00625|IPR008145|Guanylate kinase/L-type calcium channel beta subunit|37|217|GO:0005515	8.1e-46						K+ channel, KCNK, K2px.x	7
FF38_02702	br:ko04040	K05323	potassium channel subfamily K, invertebrate	Voltage-gated cation channels	K+ channel, KCNK, K2px.x	KCNKN; potassium channel subfamily K, invertebrate	0	Pfam|PF07885|IPR013099|Two pore domain potassium channel domain|143|202|	6.6e-20	TMHMM					K+ channel, KCNN, KCa2-3.x (Small conductance)	2
FF38_01707	br:ko04040	K05326	cyclic nucleotide gated channel, invertebrate	Related to voltage-gated cation channels	Cyclic nucleotide-gated channel (CNG)	CNGN; cyclic nucleotide gated channel, invertebrate	0	Pfam|PF00520|IPR005821|Ion transport domain|601|791|GO:0005216|GO:0006811|GO:0016020|GO:0055085	8.1e-12						K+ channel, KCNQ, Kv7.x (KQT-like)	1
FF38_05673	br:ko04040	K05329	mucolipin	Related to voltage-gated cation channels	Transient receptor potential family, TRPML (Mucolipin)	TRPML; mucolipin	0	Pfam|PF08016|IPR013122|Polycystin cation channel, PKD1/PKD2|461|592|	8.8e-12						K+ channel, KCNT, KCa4.x	1
FF38_05723	br:ko04040	K05329	mucolipin	Related to voltage-gated cation channels	Transient receptor potential family, TRPML (Mucolipin)	TRPML; mucolipin	0	Pfam|PF01607|IPR002557|Chitin binding domain|46|103|GO:0005576|GO:0006030|GO:0008061	1.4e-10						Na+ channel, SCN alpha, NaV1.x	2
FF38_05722	br:ko04040	K05329	mucolipin	Related to voltage-gated cation channels	Transient receptor potential family, TRPML (Mucolipin)	TRPML; mucolipin	0	Pfam|PF01607|IPR002557|Chitin binding domain|41|101|GO:0005576|GO:0006030|GO:0008061	3.4e-09						Nucleotide sensitive chloride channel	1
FF38_07217	br:ko04040	K05313	glutamate receptor, ionotropic, invertebrate	Glutamate-gated cation channels	Glutamate (ionotropic), non-NMDA	GRIN; glutamate receptor, ionotropic, invertebrate	0	Pfam|PF00497|IPR001638|Extracellular solute-binding protein, family 3|392|790|GO:0005215|GO:0006810; Pfam|PF00060|IPR001320|Ionotropic glutamate receptor|524|822|GO:0004970|GO:0005234|GO:0016020	0.0000000000000000066; 9.80E-46						Ryanodine receptor (RYR)	1
FF38_03400	br:ko04040	K04952	cyclic nucleotide gated channel beta 1	Related to voltage-gated cation channels	Cyclic nucleotide-gated channel (CNG)	CNGB1; cyclic nucleotide gated channel beta 1	0	Pfam|PF00027|IPR000595|Cyclic nucleotide-binding domain|824|914|; Pfam|PF00520|IPR005821|Ion transport domain|537|722|GO:0005216|GO:0006811|GO:0016020|GO:0055085	0.0000000000000061; 2.80E-09						Transient receptor potential family, TRPA (ANKTM1)	4
FF38_08445	br:ko04040	K05322	potassium voltage-gated channel Eag-related subfamily H, invertebrate	Voltage-gated cation channels	K+ channel, KCNH, Kv10-12.x (Ether-a-go-go)	KCNHN; potassium voltage-gated channel Eag-related subfamily H, invertebrate	0	Pfam|PF00027|IPR000595|Cyclic nucleotide-binding domain|741|825|; Pfam|PF00520|IPR005821|Ion transport domain|429|637|GO:0005216|GO:0006811|GO:0016020|GO:0055085	0.000000000000016; 8.10E-20						Transient receptor potential family, TRPC (Classical)	3
FF38_08974	br:ko04040	K05321	potassium voltage-gated channel Shal-related subfamily D, invertebrate	Voltage-gated cation channels	K+ channel, KCND, Kv4.x (Shal)	KCNDN; potassium voltage-gated channel Shal-related subfamily D, invertebrate	0	Pfam|PF11601|IPR021645|Shal-type voltage-gated potassium channels|2|30|; Pfam|PF11879|IPR024587|Potassium channel, voltage dependent, Kv4, C-terminal|445|537|; Pfam|PF02214|IPR003131|Potassium channel tetramerisation-type BTB domain|44|132|GO:0051260; Pfam|PF00520|IPR005821|Ion transport domain|231|405|GO:0005216|GO:0006811|GO:0016020|GO:0055085	0.00000000000002; 4.70E-21; 4.50E-29; 1.90E-29						Transient receptor potential family, TRPML (Mucolipin)	6
FF38_05936	br:ko04040	K05316	voltage-dependent calcium channel alpha-2/delta, invertebrate	Voltage-gated cation channels	Ca2+ channel, CACN alpha-2 delta	CACNA2DN; voltage-dependent calcium channel alpha-2/delta, invertebrate	0	Pfam|PF00092|IPR002035|von Willebrand factor, type A|261|434|; Pfam|PF02743|IPR004010|Cache domain|528|615|; Pfam|PF08399|IPR013608|VWA N-terminal|111|236|	0.000000000000054; 7.30E-19; 1.10E-38						Transient receptor potential family, TRPP (Polycystin)	4
FF38_12881	br:ko04040	K04984	transient receptor potential cation channel subfamily A member 1	Related to voltage-gated cation channels	Transient receptor potential family, TRPA (ANKTM1)	TRPA1, ANKTM1; transient receptor potential cation channel subfamily A member 1	0	Pfam|PF12796|IPR020683|Ankyrin repeat-containing domain|363|429|; Pfam|PF00520|IPR005821|Ion transport domain|900|1091|GO:0005216|GO:0006811|GO:0016020|GO:0055085	0.0000000000008; 1.50E-12						Transient receptor potential family, TRPV (Vanilloid)	2
FF38_08085	br:ko04040	K05320	potassium voltage-gated channel Shaw-related subfamily C, invertebrate	Voltage-gated cation channels	K+ channel, KCNC, Kv3.x (Shaw)	KCNCN; potassium voltage-gated channel Shaw-related subfamily C, invertebrate	0	Pfam|PF00520|IPR005821|Ion transport domain|306|481|GO:0005216|GO:0006811|GO:0016020|GO:0055085; Pfam|PF02214|IPR003131|Potassium channel tetramerisation-type BTB domain|9|99|GO:0051260	1.1E-29; 2.00E-29						Grand Total	136
FF38_05124	br:ko04040	K05312	nicotinic acetylcholine receptor, invertebrate	Cys-loop superfamily	Acetylcholine (nicotinic)	CHRNN; nicotinic acetylcholine receptor, invertebrate	0	Pfam|PF02932|IPR006029|Neurotransmitter-gated ion-channel transmembrane domain|148|402|GO:0006811|GO:0016020; Pfam|PF02931|IPR006202|Neurotransmitter-gated ion-channel ligand-binding|14|141|GO:0005230|GO:0006810|GO:0016020	1.1E-69; 3.00E-34
FF38_14390	br:ko04040	K05313	glutamate receptor, ionotropic, invertebrate	Glutamate-gated cation channels	Glutamate (ionotropic), non-NMDA	GRIN; glutamate receptor, ionotropic, invertebrate	0	Pfam|PF10613|IPR019594|Glutamate receptor, L-glutamate/glycine-binding|428|495|GO:0004970|GO:0005234|GO:0016020; Pfam|PF00060|IPR001320|Ionotropic glutamate receptor|549|825|GO:0004970|GO:0005234|GO:0016020; Pfam|PF01094|IPR001828|Extracellular ligand-binding receptor|40|388|	1.2E-20; 8.20E-41; 1.80E-35
FF38_06870	br:ko04040	K05316	voltage-dependent calcium channel alpha-2/delta, invertebrate	Voltage-gated cation channels	Ca2+ channel, CACN alpha-2 delta	CACNA2DN; voltage-dependent calcium channel alpha-2/delta, invertebrate	0	Pfam|PF02743|IPR004010|Cache domain|473|545|; Pfam|PF00092|IPR002035|von Willebrand factor, type A|257|426|; Pfam|PF08399|IPR013608|VWA N-terminal|117|228|	1.3E-21; 1.90E-14; 1.60E-31	TMHMM
FF38_06409	br:ko04040	K04962	ryanodine receptor 2	Ryanodine and IP3 receptors	Ryanodine receptor (RYR)	RYR2; ryanodine receptor 2	0	Pfam|PF08709|IPR014821|Inositol 1,4,5-trisphosphate/ryanodine receptor|14|205|; Pfam|PF06459|IPR009460|Ryanodine Receptor TM 4-6|4487|4770|GO:0005219|GO:0006874|GO:0016021; Pfam|PF02815|IPR016093|MIR motif|213|387|GO:0016020; Pfam|PF01365|IPR000699|Intracellular calcium-release channel|2222|2449|GO:0005262|GO:0016020|GO:0070588; Pfam|PF02026|IPR003032|Ryanodine receptor Ryr|968|1060|; Pfam|PF0052…	1.4E-65; 2.70E-71; 1.00E-40; 1.30E-72; 4.60E-30; 2.50E-10; 5.00E-37; 6.90E-28
FF38_03990	br:ko04040	K05312	nicotinic acetylcholine receptor, invertebrate	Cys-loop superfamily	Acetylcholine (nicotinic)	CHRNN; nicotinic acetylcholine receptor, invertebrate	0	Pfam|PF02932|IPR006029|Neurotransmitter-gated ion-channel transmembrane domain|259|530|GO:0006811|GO:0016020; Pfam|PF02931|IPR006202|Neurotransmitter-gated ion-channel ligand-binding|37|252|GO:0005230|GO:0006810|GO:0016020	1.4E-72; 4.30E-78
FF38_03739	br:ko04040	K04958	inositol 1,4,5-triphosphate receptor type 1	Ryanodine and IP3 receptors	IP3 receptor	ITPR1; inositol 1,4,5-triphosphate receptor type 1	0	Pfam|PF08454|IPR013662|RyR/IP3R Homology associated domain|2014|2130|; Pfam|PF01365|IPR000699|Intracellular calcium-release channel|497|704|GO:0005262|GO:0016020|GO:0070588; Pfam|PF00520|IPR005821|Ion transport domain|2452|2649|GO:0005216|GO:0006811|GO:0016020|GO:0055085; Pfam|PF02815|IPR016093|MIR motif|237|456|GO:0016020; Pfam|PF08709|IPR014821|Inositol 1,4,5-trisphosphate/ryanodine receptor|8|…	1.6E-31; 5.60E-70; 3.20E-12; 1.90E-63; 1.10E-90
FF38_12027	br:ko04040	K05202	glutamate receptor, ionotropic kainate 2	Glutamate-gated cation channels	Glutamate (ionotropic), non-NMDA	GRIK2; glutamate receptor, ionotropic kainate 2	0	Pfam|PF00060|IPR001320|Ionotropic glutamate receptor|545|822|GO:0004970|GO:0005234|GO:0016020; Pfam|PF01094|IPR001828|Extracellular ligand-binding receptor|35|375|; Pfam|PF00497|IPR001638|Extracellular solute-binding protein, family 3|439|784|GO:0005215|GO:0006810	1.8E-45; 1.60E-43; 1.80E-23
FF38_11236	br:ko04040	K05175	gamma-aminobutyric acid receptor subunit alpha	Cys-loop superfamily	GABA-A	GABRA; gamma-aminobutyric acid receptor subunit alpha	0	Pfam|PF02932|IPR006029|Neurotransmitter-gated ion-channel transmembrane domain|356|597|GO:0006811|GO:0016020; Pfam|PF02931|IPR006202|Neurotransmitter-gated ion-channel ligand-binding|145|348|GO:0005230|GO:0006810|GO:0016020	1.9E-37; 1.10E-46
FF38_04138	br:ko04040	K05312	nicotinic acetylcholine receptor, invertebrate	Cys-loop superfamily	Acetylcholine (nicotinic)	CHRNN; nicotinic acetylcholine receptor, invertebrate	0	Pfam|PF02931|IPR006202|Neurotransmitter-gated ion-channel ligand-binding|7|214|GO:0005230|GO:0006810|GO:0016020; Pfam|PF02932|IPR006029|Neurotransmitter-gated ion-channel transmembrane domain|221|490|GO:0006811|GO:0016020	1E-71; 9.70E-55
FF38_07978	br:ko04040	K05328	transient receptor potential cation channel subfamily C, invertebrate	Related to voltage-gated cation channels	Transient receptor potential family, TRPC (Classical)	TRPCN; transient receptor potential cation channel subfamily C, invertebrate	0	Pfam|PF00520|IPR005821|Ion transport domain|510|749|GO:0005216|GO:0006811|GO:0016020|GO:0055085; Pfam|PF08344|IPR013555|Transient receptor ion channel domain|262|324|	2.3E-32; 1.70E-32
FF38_11281	br:ko04040	K05312	nicotinic acetylcholine receptor, invertebrate	Cys-loop superfamily	Acetylcholine (nicotinic)	CHRNN; nicotinic acetylcholine receptor, invertebrate	0	Pfam|PF02931|IPR006202|Neurotransmitter-gated ion-channel ligand-binding|47|254|GO:0005230|GO:0006810|GO:0016020; Pfam|PF02932|IPR006029|Neurotransmitter-gated ion-channel transmembrane domain|357|422|GO:0006811|GO:0016020	2.3E-70; 4.90E-09	TMHMM
FF38_03518	br:ko04040	K05199	glutamate receptor 3	Glutamate-gated cation channels	Glutamate (ionotropic), non-NMDA	GRIA3; glutamate receptor 3	0	Pfam|PF00060|IPR001320|Ionotropic glutamate receptor|665|985|GO:0004970|GO:0005234|GO:0016020; Pfam|PF01094|IPR001828|Extracellular ligand-binding receptor|83|496|; Pfam|PF10613|IPR019594|Glutamate receptor, L-glutamate/glycine-binding|544|612|GO:0004970|GO:0005234|GO:0016020	2.4E-63; 1.90E-109; 5.40E-25
FF38_07882	br:ko04040	K05202	glutamate receptor, ionotropic kainate 2	Glutamate-gated cation channels	Glutamate (ionotropic), non-NMDA	GRIK2; glutamate receptor, ionotropic kainate 2	0	Pfam|PF01094|IPR001828|Extracellular ligand-binding receptor|39|359|; Pfam|PF10613|IPR019594|Glutamate receptor, L-glutamate/glycine-binding|410|474|GO:0004970|GO:0005234|GO:0016020; Pfam|PF00060|IPR001320|Ionotropic glutamate receptor|528|805|GO:0004970|GO:0005234|GO:0016020	2.7E-56; 1.2E-26; 4.10E-54	TMHMM
FF38_03747	br:ko04040	K05208	glutamate receptor ionotropic, NMDA 1	Glutamate-gated cation channels	Glutamate (ionotropic), NMDA	GRIN1; glutamate receptor ionotropic, NMDA 1	0	Pfam|PF01094|IPR001828|Extracellular ligand-binding receptor|88|366|; Pfam|PF10562|IPR018882|Calmodulin-binding domain C0, NMDA receptor, NR1 subunit|852|880|; Pfam|PF00060|IPR001320|Ionotropic glutamate receptor|572|840|GO:0004970|GO:0005234|GO:0016020; Pfam|PF00497|IPR001638|Extracellular solute-binding protein, family 3|510|807|GO:0005215|GO:0006810	2.9E-3; 1.50E-115; 1.10E-36; 1.80E-20
FF38_13208	br:ko04040	K05175	gamma-aminobutyric acid receptor subunit alpha	Cys-loop superfamily	GABA-A	GABRA; gamma-aminobutyric acid receptor subunit alpha	0	Pfam|PF02931|IPR006202|Neurotransmitter-gated ion-channel ligand-binding|661|836|GO:0005230|GO:0006810|GO:0016020; Pfam|PF02932|IPR006029|Neurotransmitter-gated ion-channel transmembrane domain|973|1237|GO:0006811|GO:0016020	3.1E-51; 1.00E-36
FF38_03986	br:ko04040	K05312	nicotinic acetylcholine receptor, invertebrate	Cys-loop superfamily	Acetylcholine (nicotinic)	CHRNN; nicotinic acetylcholine receptor, invertebrate	0	Pfam|PF02932|IPR006029|Neurotransmitter-gated ion-channel transmembrane domain|340|618|GO:0006811|GO:0016020; Pfam|PF02931|IPR006202|Neurotransmitter-gated ion-channel ligand-binding|119|333|GO:0005230|GO:0006810|GO:0016020	4.2E-75; 1.90E-80
FF38_00075	br:ko04040	K05313	glutamate receptor, ionotropic, invertebrate	Glutamate-gated cation channels	Glutamate (ionotropic), non-NMDA	GRIN; glutamate receptor, ionotropic, invertebrate	0	Pfam|PF01094|IPR001828|Extracellular ligand-binding receptor|37|374|; Pfam|PF00060|IPR001320|Ionotropic glutamate receptor|552|827|GO:0004970|GO:0005234|GO:0016020; Pfam|PF10613|IPR019594|Glutamate receptor, L-glutamate/glycine-binding|431|498|GO:0004970|GO:0005234|GO:0016020	4.4E-43; 8.00E-33; 4.50E-19
FF38_03829	br:ko04040	K05324	potassium voltage-gated channel KQT-like subfamily, invertebrate	Voltage-gated cation channels	K+ channel, KCNQ, Kv7.x (KQT-like)	KCNQN; potassium voltage-gated channel KQT-like subfamily, invertebrate	0	Pfam|PF03520|IPR013821|Potassium channel, voltage dependent, KCNQ, C-terminal|553|700|; Pfam|PF00520|IPR005821|Ion transport domain|77|259|GO:0005216|GO:0006811|GO:0016020|GO:0055085	4.4E-59; 1.20E-24	TMHMM
FF38_05058	br:ko04040	K05273	glutamate receptor, anionic, other	Cys-loop superfamily	Anionic glutamate	GRGLCN; glutamate receptor, anionic, other	0	Pfam|PF02931|IPR006202|Neurotransmitter-gated ion-channel ligand-binding|33|244|GO:0005230|GO:0006810|GO:0016020; Pfam|PF02932|IPR006029|Neurotransmitter-gated ion-channel transmembrane domain|252|348|GO:0006811|GO:0016020	4.5E-50; 7.10E-34	TMHMM
FF38_14446	br:ko04040	K05388	voltage-gated sodium channel alpha, invertebrate	Voltage-gated cation channels	Na+ channel, SCN alpha, NaV1.x	SCNAN; voltage-gated sodium channel alpha, invertebrate	0	Pfam|PF06512|IPR010526|Sodium ion transport-associated|1052|1312|GO:0001518|GO:0005248|GO:0006814; Pfam|PF00520|IPR005821|Ion transport domain|182|427|GO:0005216|GO:0006811|GO:0016020|GO:0055085; Pfam|PF11933|IPR024583|Domain of unknown function DUF3451|494|726|	4E-76; 3.20E-65; 6.30E-66
FF38_02561	br:ko04040	K05316	voltage-dependent calcium channel alpha-2/delta, invertebrate	Voltage-gated cation channels	Ca2+ channel, CACN alpha-2 delta	CACNA2DN; voltage-dependent calcium channel alpha-2/delta, invertebrate	0	Pfam|PF02743|IPR004010|Cache domain|476|570|; Pfam|PF08399|IPR013608|VWA N-terminal|113|240|; Pfam|PF13519|T|-|269|456|	5E-24; 1.9E-41; 1.40E-14	TMHMM
FF38_03996	br:ko04040	K05312	nicotinic acetylcholine receptor, invertebrate	Cys-loop superfamily	Acetylcholine (nicotinic)	CHRNN; nicotinic acetylcholine receptor, invertebrate	0	Pfam|PF02932|IPR006029|Neurotransmitter-gated ion-channel transmembrane domain|252|480|GO:0006811|GO:0016020; Pfam|PF02931|IPR006202|Neurotransmitter-gated ion-channel ligand-binding|31|245|GO:0005230|GO:0006810|GO:0016020	5E-72; 4.50E-75
FF38_09464	br:ko04040	K05313	glutamate receptor, ionotropic, invertebrate	Glutamate-gated cation channels	Glutamate (ionotropic), non-NMDA	GRIN; glutamate receptor, ionotropic, invertebrate	0	Pfam|PF00060|IPR001320|Ionotropic glutamate receptor|547|854|GO:0004970|GO:0005234|GO:0016020; Pfam|PF10613|IPR019594|Glutamate receptor, L-glutamate/glycine-binding|434|493|GO:0004970|GO:0005234|GO:0016020	6.2E-45; 1.90E-21
FF38_12024	br:ko04040	K05313	glutamate receptor, ionotropic, invertebrate	Glutamate-gated cation channels	Glutamate (ionotropic), non-NMDA	GRIN; glutamate receptor, ionotropic, invertebrate	0	Pfam|PF00060|IPR001320|Ionotropic glutamate receptor|533|809|GO:0004970|GO:0005234|GO:0016020; Pfam|PF10613|IPR019594|Glutamate receptor, L-glutamate/glycine-binding|416|479|GO:0004970|GO:0005234|GO:0016020; Pfam|PF01094|IPR001828|Extracellular ligand-binding receptor|19|364|	6.5E-41; 4.7E-19; 6.40E-44
FF38_03496	br:ko04040	K05328	transient receptor potential cation channel subfamily C, invertebrate	Related to voltage-gated cation channels	Transient receptor potential family, TRPC (Classical)	TRPCN; transient receptor potential cation channel subfamily C, invertebrate	0	Pfam|PF00520|IPR005821|Ion transport domain|425|658|GO:0005216|GO:0006811|GO:0016020|GO:0055085; Pfam|PF08344|IPR013555|Transient receptor ion channel domain|175|237|	6.6E-28; 2.80E-29
FF38_06111	br:ko04040	K05202	glutamate receptor, ionotropic kainate 2	Glutamate-gated cation channels	Glutamate (ionotropic), non-NMDA	GRIK2; glutamate receptor, ionotropic kainate 2	0	Pfam|PF00060|IPR001320|Ionotropic glutamate receptor|603|974|GO:0004970|GO:0005234|GO:0016020; Pfam|PF01094|IPR001828|Extracellular ligand-binding receptor|107|439|; Pfam|PF00497|IPR001638|Extracellular solute-binding protein, family 3|482|937|GO:0005215|GO:0006810	6.6E-49; 1.2E-49; 1.40E-26
FF38_07568	br:ko04040	K05320	potassium voltage-gated channel Shaw-related subfamily C, invertebrate	Voltage-gated cation channels	K+ channel, KCNC, Kv3.x (Shaw)	KCNCN; potassium voltage-gated channel Shaw-related subfamily C, invertebrate	0	Pfam|PF00520|IPR005821|Ion transport domain|236|415|GO:0005216|GO:0006811|GO:0016020|GO:0055085; Pfam|PF02214|IPR003131|Potassium channel tetramerisation-type BTB domain|15|105|GO:0051260	6.8E-31; 1.60E-29
FF38_10352	br:ko04040	K05322	potassium voltage-gated channel Eag-related subfamily H, invertebrate	Voltage-gated cation channels	K+ channel, KCNH, Kv10-12.x (Ether-a-go-go)	KCNHN; potassium voltage-gated channel Eag-related subfamily H, invertebrate	0	Pfam|PF00520|IPR005821|Ion transport domain|270|483|GO:0005216|GO:0006811|GO:0016020|GO:0055085; Pfam|PF00027|IPR000595|Cyclic nucleotide-binding domain|589|668|; Pfam|PF13426|IPR000014|PAS domain|31|152|GO:0004871|GO:0007165	7.1E-24; 3.60E-11; 7.50E-18
FF38_07883	br:ko04040	K05313	glutamate receptor, ionotropic, invertebrate	Glutamate-gated cation channels	Glutamate (ionotropic), non-NMDA	GRIN; glutamate receptor, ionotropic, invertebrate	0	Pfam|PF00060|IPR001320|Ionotropic glutamate receptor|542|817|GO:0004970|GO:0005234|GO:0016020; Pfam|PF00497|IPR001638|Extracellular solute-binding protein, family 3|419|780|GO:0005215|GO:0006810; Pfam|PF01094|IPR001828|Extracellular ligand-binding receptor|49|373|	7.3E-45; 3.2E-22; 5.80E-33
FF38_05203	br:ko04040	K05313	glutamate receptor, ionotropic, invertebrate	Glutamate-gated cation channels	Glutamate (ionotropic), non-NMDA	GRIN; glutamate receptor, ionotropic, invertebrate	0	Pfam|PF01094|IPR001828|Extracellular ligand-binding receptor|927|1253|; Pfam|PF01094|IPR001828|Extracellular ligand-binding receptor|29|360|; Pfam|PF00060|IPR001320|Ionotropic glutamate receptor|528|808|GO:0004970|GO:0005234|GO:0016020; Pfam|PF00060|IPR001320|Ionotropic glutamate receptor|1423|1701|GO:0004970|GO:0005234|GO:0016020; Pfam|PF00497|IPR001638|Extracellular solute-binding protein, fami…	7.4E-33; 1.90E-31; 2.60E-45; 4.00E-45; 5.90E-22; 3.50E-27
FF38_12352	br:ko04040	K13803	transient-receptor-potential-like protein	Related to voltage-gated cation channels	Transient receptor potential family, TRPC (Classical)	TRPL; transient-receptor-potential-like protein	0	Pfam|PF08344|IPR013555|Transient receptor ion channel domain|189|251|; Pfam|PF00520|IPR005821|Ion transport domain|437|670|GO:0005216|GO:0006811|GO:0016020|GO:0055085	8.7E-29; 3.70E-31
FF38_04895	br:ko04040	K05210	glutamate receptor ionotropic, NMDA 2B	Glutamate-gated cation channels	Glutamate (ionotropic), NMDA	GRIN2B; glutamate receptor ionotropic, NMDA 2B	0	Pfam|PF01094|IPR001828|Extracellular ligand-binding receptor|413|678|; Pfam|PF00060|IPR001320|Ionotropic glutamate receptor|885|1157|GO:0004970|GO:0005234|GO:0016020; Pfam|PF00497|IPR001638|Extracellular solute-binding protein, family 3|786|1124|GO:0005215|GO:0006810	9.6E-20; 1.90E-29; 4.20E-27
FF38_06435	br:ko04040	K03440	amiloride-sensitive sodium channel, other	Epithelial and related channels	Acid-sensing ion channel (ASIC)	ASICN; amiloride-sensitive sodium channel, other	8e-171	Pfam|PF00858|IPR001873|Na+ channel, amiloride-sensitive|4|474|GO:0005272|GO:0006814|GO:0016020	6.1e-81	TMHMM
FF38_12211	br:ko04040	K04886	potassium voltage-gated channel Shab-related subfamily B member 2	Voltage-gated cation channels	K+ channel, KCNB, Kv2.x (Shab)	KCNB2; potassium voltage-gated channel Shab-related subfamily B member 2	1e-170	Pfam|PF00520|IPR005821|Ion transport domain|57|239|GO:0005216|GO:0006811|GO:0016020|GO:0055085	1.4e-34	TMHMM
FF38_00431	br:ko04040	K04986	polycystin 2	Related to voltage-gated cation channels	Transient receptor potential family, TRPP (Polycystin)	PKD2; polycystin 2	2e-163	Pfam|PF08016|IPR013122|Polycystin cation channel, PKD1/PKD2|172|557|	2.1e-110	TMHMM
FF38_00338	br:ko04040	K03440	amiloride-sensitive sodium channel, other	Epithelial and related channels	Acid-sensing ion channel (ASIC)	ASICN; amiloride-sensitive sodium channel, other	2e-160	Pfam|PF00858|IPR001873|Na+ channel, amiloride-sensitive|14|465|GO:0005272|GO:0006814|GO:0016020	3.1e-53	TMHMM
FF38_12588	br:ko04040	K03440	amiloride-sensitive sodium channel, other	Epithelial and related channels	Acid-sensing ion channel (ASIC)	ASICN; amiloride-sensitive sodium channel, other	2e-159	Pfam|PF00858|IPR001873|Na+ channel, amiloride-sensitive|9|403|GO:0005272|GO:0006814|GO:0016020	2.8e-42	TMHMM
FF38_03882	br:ko04040	K05315	voltage-dependent calcium channel alpha 1, invertebrate	Voltage-gated cation channels	Ca2+ channel, CACN alpha-1, CaVx.x	CACNA1N; voltage-dependent calcium channel alpha 1, invertebrate	7e-156	Pfam|PF00520|IPR005821|Ion transport domain|29|179|GO:0005216|GO:0006811|GO:0016020|GO:0055085	4.7e-26	TMHMM
FF38_04093	br:ko04040	K03440	amiloride-sensitive sodium channel, other	Epithelial and related channels	Acid-sensing ion channel (ASIC)	ASICN; amiloride-sensitive sodium channel, other	1e-140	Pfam|PF00858|IPR001873|Na+ channel, amiloride-sensitive|53|513|GO:0005272|GO:0006814|GO:0016020	2.2e-67
FF38_01547	br:ko04040	K05325	potassium intermediate/small conductance calcium-activated channel subfamily N, invertebrate	Voltage-gated cation channels	K+ channel, KCNN, KCa2-3.x (Small conductance)	KCNNN; potassium intermediate/small conductance calcium-activated channel subfamily N, invertebrate	3e-140	Pfam|PF02888|IPR004178|Calmodulin-binding domain|64|139|GO:0005516|GO:0006813|GO:0015269|GO:0016021	1.8e-32
FF38_02231	br:ko04040	K05329	mucolipin	Related to voltage-gated cation channels	Transient receptor potential family, TRPML (Mucolipin)	TRPML; mucolipin	2e-138	Pfam|PF01607|IPR002557|Chitin binding domain|60|101|GO:0005576|GO:0006030|GO:0008061	3.5e-11
FF38_10914	br:ko04040	K05312	nicotinic acetylcholine receptor, invertebrate	Cys-loop superfamily	Acetylcholine (nicotinic)	CHRNN; nicotinic acetylcholine receptor, invertebrate	5e-128	Pfam|PF02931|IPR006202|Neurotransmitter-gated ion-channel ligand-binding|21|135|GO:0005230|GO:0006810|GO:0016020; Pfam|PF02932|IPR006029|Neurotransmitter-gated ion-channel transmembrane domain|142|199|GO:0006811|GO:0016020	2.4E-34; 2.10E-20
FF38_10913	br:ko04040	K05312	nicotinic acetylcholine receptor, invertebrate	Cys-loop superfamily	Acetylcholine (nicotinic)	CHRNN; nicotinic acetylcholine receptor, invertebrate	6e-125	Pfam|PF02932|IPR006029|Neurotransmitter-gated ion-channel transmembrane domain|27|214|GO:0006811|GO:0016020	4.3e-30	TMHMM
FF38_11672	br:ko04040	K03440	amiloride-sensitive sodium channel, other	Epithelial and related channels	Acid-sensing ion channel (ASIC)	ASICN; amiloride-sensitive sodium channel, other	4e-124	Pfam|PF01395|IPR006170|Pheromone/general odorant binding protein|507|623|GO:0005549; Pfam|PF00858|IPR001873|Na+ channel, amiloride-sensitive|671|1118|GO:0005272|GO:0006814|GO:0016020	4.6E-28; 1.20E-64	TMHMM
FF38_12210	br:ko04040	K04885	potassium voltage-gated channel Shab-related subfamily B member 1	Voltage-gated cation channels	K+ channel, KCNB, Kv2.x (Shab)	KCNB1; potassium voltage-gated channel Shab-related subfamily B member 1	3e-113	Pfam|PF02214|IPR003131|Potassium channel tetramerisation-type BTB domain|300|399|GO:0051260	1.8e-32
FF38_06426	br:ko04040	K04883	potassium voltage-gated channel Shaker-related subfamily A, beta member 2	Voltage-gated cation channels	K+ channel, KCNA, Kv1.x (Shaker)	KCNAB2; potassium voltage-gated channel Shaker-related subfamily A, beta member 2	4e-113	Pfam|PF00248|IPR023210|NADP-dependent oxidoreductase domain|351|667|	9.8e-76
FF38_13441	br:ko04040	K04912	potassium channel subfamily K member 1	Voltage-gated cation channels	K+ channel, KCNK, K2px.x	KCNK1; potassium channel subfamily K member 1	2e-107	Pfam|PF07885|IPR013099|Two pore domain potassium channel domain|197|253|	7.1e-19	TMHMM
FF38_13232	br:ko04040	K05202	glutamate receptor, ionotropic kainate 2	Glutamate-gated cation channels	Glutamate (ionotropic), non-NMDA	GRIK2; glutamate receptor, ionotropic kainate 2	1e-103	Pfam|PF00060|IPR001320|Ionotropic glutamate receptor|29|200|GO:0004970|GO:0005234|GO:0016020	6.1e-45	TMHMM
FF38_02819	br:ko04040	K05325	potassium intermediate/small conductance calcium-activated channel subfamily N, invertebrate	Voltage-gated cation channels	K+ channel, KCNN, KCa2-3.x (Small conductance)	KCNNN; potassium intermediate/small conductance calcium-activated channel subfamily N, invertebrate	3e-97	Pfam|PF03530|IPR015449|Potassium channel, calcium-activated, SK|126|205|GO:0006813|GO:0016021|GO:0016286	3.7e-31
FF38_12042	br:ko04040	K05315	voltage-dependent calcium channel alpha 1, invertebrate	Voltage-gated cation channels	Ca2+ channel, CACN alpha-1, CaVx.x	CACNA1N; voltage-dependent calcium channel alpha 1, invertebrate	3e-86	Pfam|PF00520|IPR005821|Ion transport domain|177|258|GO:0005216|GO:0006811|GO:0016020|GO:0055085	8.9e-19
FF38_00958	br:ko04040	K05329	mucolipin	Related to voltage-gated cation channels	Transient receptor potential family, TRPML (Mucolipin)	TRPML; mucolipin	1e-84	Pfam|PF01607|IPR002557|Chitin binding domain|27|79|GO:0005576|GO:0006030|GO:0008061	7e-13
FF38_01990	br:ko04040	K05195	glycine receptor alpha-3	Cys-loop superfamily	Glycine	GLRA3; glycine receptor alpha-3	7e-82	Pfam|PF02931|IPR006202|Neurotransmitter-gated ion-channel ligand-binding|73|269|GO:0005230|GO:0006810|GO:0016020; Pfam|PF02932|IPR006029|Neurotransmitter-gated ion-channel transmembrane domain|277|367|GO:0006811|GO:0016020	3.8E-33; 6.00E-28	TMHMM
FF38_03479	br:ko04040	K05195	glycine receptor alpha-3	Cys-loop superfamily	Glycine	GLRA3; glycine receptor alpha-3	1e-81	Pfam|PF02932|IPR006029|Neurotransmitter-gated ion-channel transmembrane domain|243|477|GO:0006811|GO:0016020; Pfam|PF02931|IPR006202|Neurotransmitter-gated ion-channel ligand-binding|37|235|GO:0005230|GO:0006810|GO:0016020	5.3E-29; 4.90E-37
FF38_03519	br:ko04040	K05195	glycine receptor alpha-3	Cys-loop superfamily	Glycine	GLRA3; glycine receptor alpha-3	7e-77	Pfam|PF02932|IPR006029|Neurotransmitter-gated ion-channel transmembrane domain|26|188|GO:0006811|GO:0016020	9.4e-17
FF38_03218	br:ko04040	K04946	potassium channel subfamily T member 1	Voltage-gated cation channels	K+ channel, KCNT, KCa4.x	KCNT1; potassium channel subfamily T member 1	4e-70	Pfam|PF03493|IPR003929|Potassium channel, calcium-activated, BK, alpha subunit|354|413|GO:0006813|GO:0015269|GO:0016020	4.4e-13
FF38_11246	br:ko04040	K04975	transient receptor potential cation channel subfamily V member 6	Related to voltage-gated cation channels	Transient receptor potential family, TRPV (Vanilloid)	TRPV6; transient receptor potential cation channel subfamily V member 6	3e-68	Pfam|PF00520|IPR005821|Ion transport domain|532|645|GO:0005216|GO:0006811|GO:0016020|GO:0055085	8.4e-10
FF38_08580	br:ko04040	K03440	amiloride-sensitive sodium channel, other	Epithelial and related channels	Acid-sensing ion channel (ASIC)	ASICN; amiloride-sensitive sodium channel, other	4e-64	Pfam|PF00858|IPR001873|Na+ channel, amiloride-sensitive|17|483|GO:0005272|GO:0006814|GO:0016020	3.7e-60	TMHMM
FF38_05125	br:ko04040	K05312	nicotinic acetylcholine receptor, invertebrate	Cys-loop superfamily	Acetylcholine (nicotinic)	CHRNN; nicotinic acetylcholine receptor, invertebrate	5e-64	Pfam|PF02931|IPR006202|Neurotransmitter-gated ion-channel ligand-binding|31|126|GO:0005230|GO:0006810|GO:0016020	1.8e-32
FF38_09018	br:ko04040	K05329	mucolipin	Related to voltage-gated cation channels	Transient receptor potential family, TRPML (Mucolipin)	TRPML; mucolipin	1e-62	Pfam|PF01522|IPR002509|Polysaccharide deacetylase|3152|3266|GO:0005975|GO:0016810; Pfam|PF01607|IPR002557|Chitin binding domain|67|117|GO:0005576|GO:0006030|GO:0008061	0.0000000088; 7.10E-14
FF38_14158	br:ko04040	K03440	amiloride-sensitive sodium channel, other	Epithelial and related channels	Acid-sensing ion channel (ASIC)	ASICN; amiloride-sensitive sodium channel, other	3e-58	Pfam|PF00858|IPR001873|Na+ channel, amiloride-sensitive|186|352|GO:0005272|GO:0006814|GO:0016020	9.3e-20
FF38_01451	br:ko04040	K04984	transient receptor potential cation channel subfamily A member 1	Related to voltage-gated cation channels	Transient receptor potential family, TRPA (ANKTM1)	TRPA1, ANKTM1; transient receptor potential cation channel subfamily A member 1	2e-57	Pfam|PF00520|IPR005821|Ion transport domain|537|720|GO:0005216|GO:0006811|GO:0016020|GO:0055085; Pfam|PF12796|IPR020683|Ankyrin repeat-containing domain|169|258|	0.000000000063; 2.30E-23
FF38_10748	br:ko04040	K05019	chloride channel, nucleotide-sensitive, 1A	Chloride channels	Nucleotide sensitive chloride channel	CLNS1A; chloride channel, nucleotide-sensitive, 1A	3e-57	Pfam|PF03517|T|-|34|176|	6.8e-31
FF38_00090	br:ko04040	K05195	glycine receptor alpha-3	Cys-loop superfamily	Glycine	GLRA3; glycine receptor alpha-3	9e-57	Pfam|PF02931|IPR006202|Neurotransmitter-gated ion-channel ligand-binding|110|334|GO:0005230|GO:0006810|GO:0016020; Pfam|PF02932|IPR006029|Neurotransmitter-gated ion-channel transmembrane domain|344|555|GO:0006811|GO:0016020	3.1E-44; 4.40E-25	TMHMM
FF38_00271	br:ko04040	K04984	transient receptor potential cation channel subfamily A member 1	Related to voltage-gated cation channels	Transient receptor potential family, TRPA (ANKTM1)	TRPA1, ANKTM1; transient receptor potential cation channel subfamily A member 1	1e-56	Pfam|PF12796|IPR020683|Ankyrin repeat-containing domain|240|336|	1.5e-21
FF38_14501	br:ko04040	K05315	voltage-dependent calcium channel alpha 1, invertebrate	Voltage-gated cation channels	Ca2+ channel, CACN alpha-1, CaVx.x	CACNA1N; voltage-dependent calcium channel alpha 1, invertebrate	5e-56	Pfam|PF00520|IPR005821|Ion transport domain|1|113|GO:0005216|GO:0006811|GO:0016020|GO:0055085	3.7e-29
FF38_07423	br:ko04040	K05195	glycine receptor alpha-3	Cys-loop superfamily	Glycine	GLRA3; glycine receptor alpha-3	6e-54	Pfam|PF02932|IPR006029|Neurotransmitter-gated ion-channel transmembrane domain|283|507|GO:0006811|GO:0016020; Pfam|PF02931|IPR006202|Neurotransmitter-gated ion-channel ligand-binding|49|273|GO:0005230|GO:0006810|GO:0016020	7.4E-27; 1.50E-44	TMHMM
FF38_03380	br:ko04040	K05195	glycine receptor alpha-3	Cys-loop superfamily	Glycine	GLRA3; glycine receptor alpha-3	5e-53	Pfam|PF11938|IPR021852|Domain of unknown function DUF3456|30|191|; Pfam|PF02931|IPR006202|Neurotransmitter-gated ion-channel ligand-binding|266|490|GO:0005230|GO:0006810|GO:0016020	7.8E-47; 2.20E-45
FF38_05452	br:ko04040	K05202	glutamate receptor, ionotropic kainate 2	Glutamate-gated cation channels	Glutamate (ionotropic), non-NMDA	GRIK2; glutamate receptor, ionotropic kainate 2	9e-52	Pfam|PF01094|IPR001828|Extracellular ligand-binding receptor|6|182|	9.6e-15
FF38_01226	br:ko04040	K03440	amiloride-sensitive sodium channel, other	Epithelial and related channels	Acid-sensing ion channel (ASIC)	ASICN; amiloride-sensitive sodium channel, other	8e-50	Pfam|PF00858|IPR001873|Na+ channel, amiloride-sensitive|24|460|GO:0005272|GO:0006814|GO:0016020	2.7e-39	TMHMM
FF38_13878	br:ko04040	K04975	transient receptor potential cation channel subfamily V member 6	Related to voltage-gated cation channels	Transient receptor potential family, TRPV (Vanilloid)	TRPV6; transient receptor potential cation channel subfamily V member 6	9e-50	Pfam|PF12796|IPR020683|Ankyrin repeat-containing domain|184|311|; Pfam|PF00520|IPR005821|Ion transport domain|546|701|GO:0005216|GO:0006811|GO:0016020|GO:0055085	0.00000000000016; 5.30E-09
FF38_03520	br:ko04040	K05195	glycine receptor alpha-3	Cys-loop superfamily	Glycine	GLRA3; glycine receptor alpha-3	5e-48	Pfam|PF02932|IPR006029|Neurotransmitter-gated ion-channel transmembrane domain|8|80|GO:0006811|GO:0016020	7.3e-35	TMHMM
FF38_03815	br:ko04040	K05202	glutamate receptor, ionotropic kainate 2	Glutamate-gated cation channels	Glutamate (ionotropic), non-NMDA	GRIK2; glutamate receptor, ionotropic kainate 2	4e-45	Pfam|PF01094|IPR001828|Extracellular ligand-binding receptor|47|172|	3.2e-22
FF38_14368	br:ko04040	K04804	nicotinic acetylcholine receptor alpha-2	Cys-loop superfamily	Acetylcholine (nicotinic)	CHRNA2; nicotinic acetylcholine receptor alpha-2	2e-43	Pfam|PF02931|IPR006202|Neurotransmitter-gated ion-channel ligand-binding|39|236|GO:0005230|GO:0006810|GO:0016020	1.4e-43	TMHMM
FF38_13684	br:ko04040	K03440	amiloride-sensitive sodium channel, other	Epithelial and related channels	Acid-sensing ion channel (ASIC)	ASICN; amiloride-sensitive sodium channel, other	7e-41	Pfam|PF00858|IPR001873|Na+ channel, amiloride-sensitive|64|520|GO:0005272|GO:0006814|GO:0016020	7.7e-55
FF38_13884	br:ko04040	K05273	glutamate receptor, anionic, other	Cys-loop superfamily	Anionic glutamate	GRGLCN; glutamate receptor, anionic, other	2e-38	Pfam|PF02932|IPR006029|Neurotransmitter-gated ion-channel transmembrane domain|837|925|GO:0006811|GO:0016020; Pfam|PF02931|IPR006202|Neurotransmitter-gated ion-channel ligand-binding|615|720|GO:0005230|GO:0006810|GO:0016020	0.0000000000064; 1.90E-16
FF38_02527	br:ko04040	K03440	amiloride-sensitive sodium channel, other	Epithelial and related channels	Acid-sensing ion channel (ASIC)	ASICN; amiloride-sensitive sodium channel, other	4e-36	Pfam|PF00858|IPR001873|Na+ channel, amiloride-sensitive|154|235|GO:0005272|GO:0006814|GO:0016020	2.4e-13
FF38_04137	br:ko04040	K03440	amiloride-sensitive sodium channel, other	Epithelial and related channels	Acid-sensing ion channel (ASIC)	ASICN; amiloride-sensitive sodium channel, other	9e-36	Pfam|PF00858|IPR001873|Na+ channel, amiloride-sensitive|57|507|GO:0005272|GO:0006814|GO:0016020	4.8e-47	TMHMM
FF38_07372	br:ko04040	K05194	glycine receptor alpha-2	Cys-loop superfamily	Glycine	GLRA2; glycine receptor alpha-2	1e-35	Pfam|PF02932|IPR006029|Neurotransmitter-gated ion-channel transmembrane domain|29|115|GO:0006811|GO:0016020	1.5e-20	TMHMM
FF38_02099	br:ko04040	K05312	nicotinic acetylcholine receptor, invertebrate	Cys-loop superfamily	Acetylcholine (nicotinic)	CHRNN; nicotinic acetylcholine receptor, invertebrate	2e-33	Pfam|PF02931|IPR006202|Neurotransmitter-gated ion-channel ligand-binding|7|61|GO:0005230|GO:0006810|GO:0016020	2.6e-16
FF38_13358	br:ko04040	K05012	chloride channel 3/4/5	Chloride channels	CLCN chloride channel	CLCN3_4_5; chloride channel 3/4/5	2e-32	Pfam|PF01237|IPR000648|Oxysterol-binding protein|416|756|; Pfam|PF00169|IPR001849|Pleckstrin homology domain|19|112|GO:0005515|GO:0005543	3E-76; 1.90E-11
FF38_11317	br:ko04040	K04849	voltage-dependent calcium channel N type alpha-1B	Voltage-gated cation channels	Ca2+ channel, CACN alpha-1, CaVx.x	CACNA1B; voltage-dependent calcium channel N type alpha-1B	1e-31	Pfam|PF00520|IPR005821|Ion transport domain|5|62|GO:0005216|GO:0006811|GO:0016020|GO:0055085	6.6e-16	TMHMM
FF38_06823	br:ko04040	K03440	amiloride-sensitive sodium channel, other	Epithelial and related channels	Acid-sensing ion channel (ASIC)	ASICN; amiloride-sensitive sodium channel, other	3e-31	Pfam|PF00858|IPR001873|Na+ channel, amiloride-sensitive|145|344|GO:0005272|GO:0006814|GO:0016020	1.4e-15	TMHMM
FF38_06055	br:ko04040	K05323	potassium channel subfamily K, invertebrate	Voltage-gated cation channels	K+ channel, KCNK, K2px.x	KCNKN; potassium channel subfamily K, invertebrate	3e-30	Pfam|PF07885|IPR013099|Two pore domain potassium channel domain|122|187|	1.4e-20	TMHMM
FF38_07201	br:ko04040	K04989	polycystin 1L3	Related to voltage-gated cation channels	Transient receptor potential family, TRPP (Polycystin)	PKD1L3; polycystin 1L3	7e-30	Pfam|PF08016|IPR013122|Polycystin cation channel, PKD1/PKD2|131|551|	2.5e-82	TMHMM
FF38_09227	br:ko04040	K05323	potassium channel subfamily K, invertebrate	Voltage-gated cation channels	K+ channel, KCNK, K2px.x	KCNKN; potassium channel subfamily K, invertebrate	9e-30	Pfam|PF07885|IPR013099|Two pore domain potassium channel domain|184|240|	1e-16
FF38_13352	br:ko04040	K03440	amiloride-sensitive sodium channel, other	Epithelial and related channels	Acid-sensing ion channel (ASIC)	ASICN; amiloride-sensitive sodium channel, other	1e-28	Pfam|PF00858|IPR001873|Na+ channel, amiloride-sensitive|13|442|GO:0005272|GO:0006814|GO:0016020	2.1e-42
FF38_08192	br:ko04040	K04989	polycystin 1L3	Related to voltage-gated cation channels	Transient receptor potential family, TRPP (Polycystin)	PKD1L3; polycystin 1L3	1e-28	Pfam|PF05670|IPR008532|Domain of unknown function DUF814|12|99|	1.1e-23
FF38_14363	br:ko04040	K04811	nicotinic acetylcholine receptor alpha-10	Cys-loop superfamily	Acetylcholine (nicotinic)	CHRNA10; nicotinic acetylcholine receptor alpha-10	9e-27	Pfam|PF02931|IPR006202|Neurotransmitter-gated ion-channel ligand-binding|31|251|GO:0005230|GO:0006810|GO:0016020; Pfam|PF08583|IPR013892|Cytochrome c oxidase biogenesis protein Cmc1-like|385|454|	5.1E-33; 6.50E-17
FF38_01488	br:ko04040	K05313	glutamate receptor, ionotropic, invertebrate	Glutamate-gated cation channels	Glutamate (ionotropic), non-NMDA	GRIN; glutamate receptor, ionotropic, invertebrate	2e-24	Pfam|PF00060|IPR001320|Ionotropic glutamate receptor|208|453|GO:0004970|GO:0005234|GO:0016020	1.5e-27
FF38_02112	br:ko04040	K03440	amiloride-sensitive sodium channel, other	Epithelial and related channels	Acid-sensing ion channel (ASIC)	ASICN; amiloride-sensitive sodium channel, other	7e-22	Pfam|PF00858|IPR001873|Na+ channel, amiloride-sensitive|31|395|GO:0005272|GO:0006814|GO:0016020	6.1e-28	TMHMM
FF38_09125	br:ko04040	K05323	potassium channel subfamily K, invertebrate	Voltage-gated cation channels	K+ channel, KCNK, K2px.x	KCNKN; potassium channel subfamily K, invertebrate	2e-20	Pfam|PF07885|IPR013099|Two pore domain potassium channel domain|133|190|	4e-20	TMHMM
FF38_05741	br:ko04040	K05206	glutamate receptor delta-1 subunit	Glutamate-gated cation channels	Glutamate (ionotropic), non-NMDA	GRID1; glutamate receptor delta-1 subunit	3e-19	Pfam|PF00060|IPR001320|Ionotropic glutamate receptor|398|651|GO:0004970|GO:0005234|GO:0016020	1.7e-17
FF38_04786	br:ko04040	K05323	potassium channel subfamily K, invertebrate	Voltage-gated cation channels	K+ channel, KCNK, K2px.x	KCNKN; potassium channel subfamily K, invertebrate	3e-18	Pfam|PF07885|IPR013099|Two pore domain potassium channel domain|587|644|	3.8e-17
FF38_00582	br:ko04040	K05202	glutamate receptor, ionotropic kainate 2	Glutamate-gated cation channels	Glutamate (ionotropic), non-NMDA	GRIK2; glutamate receptor, ionotropic kainate 2	1e-17	Pfam|PF00060|IPR001320|Ionotropic glutamate receptor|380|680|GO:0004970|GO:0005234|GO:0016020	6.2e-13
FF38_10151	br:ko04040	K05313	glutamate receptor, ionotropic, invertebrate	Glutamate-gated cation channels	Glutamate (ionotropic), non-NMDA	GRIN; glutamate receptor, ionotropic, invertebrate	2e-17	Pfam|PF00060|IPR001320|Ionotropic glutamate receptor|329|631|GO:0004970|GO:0005234|GO:0016020	8.4e-12
FF38_09873	br:ko04040	K03440	amiloride-sensitive sodium channel, other	Epithelial and related channels	Acid-sensing ion channel (ASIC)	ASICN; amiloride-sensitive sodium channel, other	6e-16	Pfam|PF00858|IPR001873|Na+ channel, amiloride-sensitive|32|281|GO:0005272|GO:0006814|GO:0016020	1.2e-24
FF38_09385	br:ko04040	K04984	transient receptor potential cation channel subfamily A member 1	Related to voltage-gated cation channels	Transient receptor potential family, TRPA (ANKTM1)	TRPA1, ANKTM1; transient receptor potential cation channel subfamily A member 1	6e-16	Pfam|PF12796|IPR020683|Ankyrin repeat-containing domain|313|411|	3.3e-11
FF38_14048	br:ko04040	K05030	calcium-activated chloride channel regulator 4	Chloride channels	Calcium activated chloride channel	CLCA4; calcium-activated chloride channel regulator 4	9e-14	Pfam|PF01607|IPR002557|Chitin binding domain|124|176|GO:0005576|GO:0006030|GO:0008061	1.8e-15
FF38_12351	br:ko04040	K05323	potassium channel subfamily K, invertebrate	Voltage-gated cation channels	K+ channel, KCNK, K2px.x	KCNKN; potassium channel subfamily K, invertebrate	2e-13	Pfam|PF07885|IPR013099|Two pore domain potassium channel domain|1057|1132|	8.7e-19
FF38_09522	br:ko04040	K04987	polycystin 1L1	Related to voltage-gated cation channels	Transient receptor potential family, TRPP (Polycystin)	PKD1L1; polycystin 1L1	9e-13	Pfam|PF02010|IPR002859|PKD/REJ-like protein|8|210|; Pfam|PF01825|IPR000203|GPS domain|598|641|GO:0007218|GO:0016020; Pfam|PF01477|IPR001024|PLAT/LH2 domain|708|810|GO:0005515	0.0000000000000000013; 4.60E-09; 1.30E-10
FF38_13206	br:ko04040	K05202	glutamate receptor, ionotropic kainate 2	Glutamate-gated cation channels	Glutamate (ionotropic), non-NMDA	GRIK2; glutamate receptor, ionotropic kainate 2	2e-11	Pfam|PF00060|IPR001320|Ionotropic glutamate receptor|929|1197|GO:0004970|GO:0005234|GO:0016020	8.5e-11
FF38_07932	br:ko04040	K03440	amiloride-sensitive sodium channel, other	Epithelial and related channels	Acid-sensing ion channel (ASIC)	ASICN; amiloride-sensitive sodium channel, other	3e-11	Pfam|PF00858|IPR001873|Na+ channel, amiloride-sensitive|21|391|GO:0005272|GO:0006814|GO:0016020	1.8e-17	TMHMM
