# Supplementary material for: Lucilia cuprina genome unlocks parasitic fly biology to underpin future interventions
Source: Nat Commun. 2015 Jun 25;6:7344. doi: 10.1038/ncomms8344 (PMC4491171; doi:10.1038/ncomms8344)
Supplement: Supplementary Data 10 — Transporters encoded in the Lucilia cuprina.genome. [file ncomms8344-s11.xlsx]

## Sheet: Sheet5
Transporter Family Types
	Total
ABC Transporters, Eukaryotic Type	42
ABC Transporters, Prokaryotic Type	2
Major Facilitator Superfamily (MFS)	89
Other Transporters	63
Solute Carrier Family (SLC)	171
Grand Total	367

## Sheet: Sheet6
Transporter Types
	Total
ABCA (ABC1) subfamily	4
ABCB (MDR/TAP) subfamily	9
ABCC (CFTR/MRP) subfamily	11
ABCD (ALD) subfamily	1
ABCG (White) subfamily	17
Aquaporins and small neutral solute transporters [TC:1.A.8]	8
Drug transporters	6
Electrochemical potential-driven transporters [TC:2]	8
Mineral and organic ion transporters	1
Organic acid transporters	54
Others	26
Phosphate and amino acid transporters	1
Phosphate and organophosphate transporters	1
Pores ion channels [TC:1]	13
Protein transporters	12
SLC1: High-affinity glutamate and neutral amino acid transporter	2
SLC10: Sodium bile salt cotransporter	1
SLC11: Proton-coupled metal ion transporter	3
SLC12: Electroneutral cation-coupled Cl cotransporter	5
SLC13: Human Na+-sulfate/carboxylate cotransporter	3
SLC15: Proton oligopeptide cotransporter	1
SLC19: Folate/thiamine transporter	2
SLC20: Type III Na+-phosphate cotransporter	1
SLC21/ASLCO: Organic anion transporter	5
SLC23: Na+-dependent ascorbic acid transporter	1
SLC24: Na+/(Ca2+-K+) exchanger	7
SLC25: Mitochondrial carrier	30
SLC26: Multifunctional anion exchanger	10
SLC27: Fatty acid transporter	2
SLC28: Na+-coupled nucleoside transporter	1
SLC29: Facilitative nucleoside transporter	4
SLC3: Heavy subunits of the heteromeric amino acid transporters	2
SLC30: Zinc efflux transporter	7
SLC31: Copper transporter	1
SLC32: Vesicular inhibitory amino acid transporter	1
SLC35: Nucleoside-sugar transporter	11
SLC36: Proton-coupled amino acid transporter	7
SLC38: System A and System N sodium-coupled neutral amino acid transporter	2
SLC39: Metal ion transporter	7
SLC4: Bicarbonate transporter	2
SLC41: MgtE-like magnesium transporter	1
SLC42: Rh ammonium transporter	1
SLC44: Choline-like transporter	2
SLC45: Putative sugar transporter	1
SLC5: Sodium glucose cotransporter	7
SLC50: Sugar efflux transporter	1
SLC6: Sodium- and chloride-dependent neurotransmitter transporter	23
SLC7: Cationic amino acid transporter/glycoprotein-associated	9
SLC8: Na+/Ca2+ exchanger	1
SLC9: Na+/H+ exchanger	7
Sugar transporters	15
Transmembrane electron carriers [TC:5]	8
Unknown transporters	1
Grand Total	367

## Sheet: Sheet1
Supplementary Data 10 | Transporters inferred to be encoded in Lucilia cuprina
NCBI Gene ID	KEGG BRITE Identifier	KEGG Orthology Identifier	KEGG BRITE Database	Family	Type	Description	Sub-Description	E-value	InterProScan Database	E-value	Presence of transmembrane domain		Transporter Family Types					Transporter Types
FF38_14242	br:ko02000	K03283	heat shock 70kDa protein 1/8	Other Transporters	Pores ion channels [TC:1]	HSPA1_8; heat shock 70kDa protein 1/8		0	Pfam|PF00012|IPR013126|Heat shock protein 70 family|6|612|	1e-276				Total					Total
FF38_00809	br:ko02000	K03283	heat shock 70kDa protein 1/8	Other Transporters	Pores ion channels [TC:1]	HSPA1_8; heat shock 70kDa protein 1/8		0	Pfam|PF00012|IPR013126|Heat shock protein 70 family|14|620|	5.7e-274			ABC Transporters, Eukaryotic Type	42				ABCA (ABC1) subfamily	4
FF38_12440	br:ko02000	K04043	molecular chaperone DnaK	Other Transporters	Pores ion channels [TC:1]	dnaK; molecular chaperone DnaK		0	Pfam|PF00012|IPR013126|Heat shock protein 70 family|9|607|	1.1e-271			ABC Transporters, Prokaryotic Type	2				ABCB (MDR/TAP) subfamily	9
FF38_01793	br:ko02000	K09490	heat shock 70kDa protein 5	Other Transporters	Pores ion channels [TC:1]	HSPA5, BIP; heat shock 70kDa protein 5		0	Pfam|PF00012|IPR013126|Heat shock protein 70 family|31|636|	1.1e-270			Major Facilitator Superfamily (MFS)	89				ABCC (CFTR/MRP) subfamily	11
FF38_03660	br:ko02000	K03283	heat shock 70kDa protein 1/8	Other Transporters	Pores ion channels [TC:1]	HSPA1_8; heat shock 70kDa protein 1/8		0	Pfam|PF00012|IPR013126|Heat shock protein 70 family|6|611|	5.4e-264			Other Transporters	63				ABCD (ALD) subfamily	1
FF38_00315	br:ko02000	K05036	solute carrier family 6 (neurotransmitter transporter, dopamine) member 3	Solute Carrier Family (SLC)	SLC6: Sodium- and chloride-dependent neurotransmitter transporter	SLC6A3; solute carrier family 6 (neurotransmitter transporter, dopamine) member 3		0	Pfam|PF00209|IPR000175|Sodium:neurotransmitter symporter|50|603|GO:0005328|GO:0006836|GO:0016021	9.7e-227			Solute Carrier Family (SLC)	171				ABCG (White) subfamily	17
FF38_04046	br:ko02000	K05034	solute carrier family 6 (neurotransmitter transporter, GABA) member 1	Solute Carrier Family (SLC)	SLC6: Sodium- and chloride-dependent neurotransmitter transporter	SLC6A1; solute carrier family 6 (neurotransmitter transporter, GABA) member 1		0	Pfam|PF00209|IPR000175|Sodium:neurotransmitter symporter|10|547|GO:0005328|GO:0006836|GO:0016021	3.5e-223	TMHMM		Grand Total	367				Aquaporins and small neutral solute transporters [TC:1.A.8]	8
FF38_13400	br:ko02000	K05037	solute carrier family 6 (neurotransmitter transporter, serotonin) member 4	Solute Carrier Family (SLC)	SLC6: Sodium- and chloride-dependent neurotransmitter transporter	SLC6A4; solute carrier family 6 (neurotransmitter transporter, serotonin) member 4		0	Pfam|PF00209|IPR000175|Sodium:neurotransmitter symporter|87|602|GO:0005328|GO:0006836|GO:0016021	4.1e-213								Drug transporters	6
FF38_08287	br:ko02000	K05038	solute carrier family 6 (neurotransmitter transporter, amino acid) member 5/7/9/14	Solute Carrier Family (SLC)	SLC6: Sodium- and chloride-dependent neurotransmitter transporter	SLC6A5S; solute carrier family 6 (neurotransmitter transporter, amino acid) member 5/7/9/14		0	Pfam|PF00209|IPR000175|Sodium:neurotransmitter symporter|41|556|GO:0005328|GO:0006836|GO:0016021	3.1e-199								Electrochemical potential-driven transporters [TC:2]	8
FF38_06820	br:ko02000	K05039	solute carrier family 6 (neurotransmitter transporter, GABA) member 6/8/11/12/13	Solute Carrier Family (SLC)	SLC6: Sodium- and chloride-dependent neurotransmitter transporter	SLC6A6S; solute carrier family 6 (neurotransmitter transporter, GABA) member 6/8/11/12/13		0	Pfam|PF00209|IPR000175|Sodium:neurotransmitter symporter|464|986|GO:0005328|GO:0006836|GO:0016021	1.6e-191								Mineral and organic ion transporters	1
FF38_06534	br:ko02000	K05048	solute carrier family 6 (neurotransmitter transporter, amino acid/orphan) member 15/16/17/18/20	Solute Carrier Family (SLC)	SLC6: Sodium- and chloride-dependent neurotransmitter transporter	SLC6A15S; solute carrier family 6 (neurotransmitter transporter, amino acid/orphan) member 15/16/17/18/20		0	Pfam|PF00209|IPR000175|Sodium:neurotransmitter symporter|118|663|GO:0005328|GO:0006836|GO:0016021	3.2e-187								Organic acid transporters	54
FF38_06400	br:ko02000	K05048	solute carrier family 6 (neurotransmitter transporter, amino acid/orphan) member 15/16/17/18/20	Solute Carrier Family (SLC)	SLC6: Sodium- and chloride-dependent neurotransmitter transporter	SLC6A15S; solute carrier family 6 (neurotransmitter transporter, amino acid/orphan) member 15/16/17/18/20		0	Pfam|PF00209|IPR000175|Sodium:neurotransmitter symporter|69|636|GO:0005328|GO:0006836|GO:0016021	2.9e-182	TMHMM							Others	26
FF38_07535	br:ko02000	K14353	solute carrier organic anion transporter family, member 3A	Solute Carrier Family (SLC)	SLC21/ASLCO: Organic anion transporter	SLCO3A; solute carrier organic anion transporter family, member 3A		0	Pfam|PF03137|IPR004156|Organic anion transporter polypeptide OATP|185|796|GO:0005215|GO:0006810|GO:0016020	2e-168								Phosphate and amino acid transporters	1
FF38_10232	br:ko02000	K14353	solute carrier organic anion transporter family, member 3A	Solute Carrier Family (SLC)	SLC21/ASLCO: Organic anion transporter	SLCO3A; solute carrier organic anion transporter family, member 3A		0	Pfam|PF03137|IPR004156|Organic anion transporter polypeptide OATP|231|861|GO:0005215|GO:0006810|GO:0016020	2.4e-159								Phosphate and organophosphate transporters	1
FF38_04338	br:ko02000	K05038	solute carrier family 6 (neurotransmitter transporter, amino acid) member 5/7/9/14	Solute Carrier Family (SLC)	SLC6: Sodium- and chloride-dependent neurotransmitter transporter	SLC6A5S; solute carrier family 6 (neurotransmitter transporter, amino acid) member 5/7/9/14		0	Pfam|PF00209|IPR000175|Sodium:neurotransmitter symporter|46|593|GO:0005328|GO:0006836|GO:0016021	1.1e-157								Pores ion channels [TC:1]	13
FF38_10480	br:ko02000	K05038	solute carrier family 6 (neurotransmitter transporter, amino acid) member 5/7/9/14	Solute Carrier Family (SLC)	SLC6: Sodium- and chloride-dependent neurotransmitter transporter	SLC6A5S; solute carrier family 6 (neurotransmitter transporter, amino acid) member 5/7/9/14		0	Pfam|PF00209|IPR000175|Sodium:neurotransmitter symporter|94|600|GO:0005328|GO:0006836|GO:0016021	4e-156								Protein transporters	12
FF38_04402	br:ko02000	K14610	solute carrier family 19 (thiamine transporter), member 2/3	Solute Carrier Family (SLC)	SLC19: Folate/thiamine transporter	SLC19A2_3, THTR; solute carrier family 19 (thiamine transporter), member 2/3		0	Pfam|PF01770|IPR002666|Reduced folate carrier|3|409|GO:0006810|GO:0016020	1.6e-155	TMHMM							SLC1: High-affinity glutamate and neutral amino acid transporter	2
FF38_07364	br:ko02000	K05038	solute carrier family 6 (neurotransmitter transporter, amino acid) member 5/7/9/14	Solute Carrier Family (SLC)	SLC6: Sodium- and chloride-dependent neurotransmitter transporter	SLC6A5S; solute carrier family 6 (neurotransmitter transporter, amino acid) member 5/7/9/14		0	Pfam|PF00209|IPR000175|Sodium:neurotransmitter symporter|55|572|GO:0005328|GO:0006836|GO:0016021	4.2e-154								SLC10: Sodium bile salt cotransporter	1
FF38_10479	br:ko02000	K05038	solute carrier family 6 (neurotransmitter transporter, amino acid) member 5/7/9/14	Solute Carrier Family (SLC)	SLC6: Sodium- and chloride-dependent neurotransmitter transporter	SLC6A5S; solute carrier family 6 (neurotransmitter transporter, amino acid) member 5/7/9/14		0	Pfam|PF00209|IPR000175|Sodium:neurotransmitter symporter|51|565|GO:0005328|GO:0006836|GO:0016021	7.9e-154								SLC11: Proton-coupled metal ion transporter	3
FF38_02831	br:ko02000	K05038	solute carrier family 6 (neurotransmitter transporter, amino acid) member 5/7/9/14	Solute Carrier Family (SLC)	SLC6: Sodium- and chloride-dependent neurotransmitter transporter	SLC6A5S; solute carrier family 6 (neurotransmitter transporter, amino acid) member 5/7/9/14		0	Pfam|PF00209|IPR000175|Sodium:neurotransmitter symporter|45|559|GO:0005328|GO:0006836|GO:0016021	4.4e-152								SLC12: Electroneutral cation-coupled Cl cotransporter	5
FF38_13138	br:ko02000	K05038	solute carrier family 6 (neurotransmitter transporter, amino acid) member 5/7/9/14	Solute Carrier Family (SLC)	SLC6: Sodium- and chloride-dependent neurotransmitter transporter	SLC6A5S; solute carrier family 6 (neurotransmitter transporter, amino acid) member 5/7/9/14		0	Pfam|PF00209|IPR000175|Sodium:neurotransmitter symporter|28|543|GO:0005328|GO:0006836|GO:0016021	5.1e-151	TMHMM							SLC13: Human Na+-sulfate/carboxylate cotransporter	3
FF38_10481	br:ko02000	K05038	solute carrier family 6 (neurotransmitter transporter, amino acid) member 5/7/9/14	Solute Carrier Family (SLC)	SLC6: Sodium- and chloride-dependent neurotransmitter transporter	SLC6A5S; solute carrier family 6 (neurotransmitter transporter, amino acid) member 5/7/9/14		0	Pfam|PF00209|IPR000175|Sodium:neurotransmitter symporter|53|583|GO:0005328|GO:0006836|GO:0016021	1.7e-144								SLC15: Proton oligopeptide cotransporter	1
FF38_09366	br:ko02000	K05038	solute carrier family 6 (neurotransmitter transporter, amino acid) member 5/7/9/14	Solute Carrier Family (SLC)	SLC6: Sodium- and chloride-dependent neurotransmitter transporter	SLC6A5S; solute carrier family 6 (neurotransmitter transporter, amino acid) member 5/7/9/14		0	Pfam|PF00209|IPR000175|Sodium:neurotransmitter symporter|7|418|GO:0005328|GO:0006836|GO:0016021	5e-144								SLC19: Folate/thiamine transporter	2
FF38_14179	br:ko02000	K10951	solute carrier family 12 (sodium/potassium/chloride transporter), member 2	Solute Carrier Family (SLC)	SLC12: Electroneutral cation-coupled Cl cotransporter	SLC12A2, NKCC1; solute carrier family 12 (sodium/potassium/chloride transporter), member 2		0	Pfam|PF00324|IPR004841|Amino acid permease/ SLC12A domain|220|717|GO:0006810|GO:0016020|GO:0055085	1.5e-140								SLC20: Type III Na+-phosphate cotransporter	1
FF38_01133	br:ko02000	K07299	MFS transporter, SP family, solute carrier family 2 (facilitated glucose transporter), member 1	Major Facilitator Superfamily (MFS)	Sugar transporters	Sugar porter (SP) family [TC:2.A.1.1]	SLC2A1, GLUT1; MFS transporter, SP family, solute carrier family 2 (facilitated glucose transporter), member 1	0	Pfam|PF00083|IPR005828|General substrate transporter|271|747|GO:0016021|GO:0022857|GO:0055085	1.9e-129								SLC21/ASLCO: Organic anion transporter	5
FF38_10371	br:ko02000	K14640	solute carrier family 20 (sodium-dependent phosphate transporter)	Solute Carrier Family (SLC)	SLC20: Type III Na+-phosphate cotransporter	SLC20A, PIT; solute carrier family 20 (sodium-dependent phosphate transporter)		0	Pfam|PF01384|IPR001204|Phosphate transporter|26|707|GO:0005315|GO:0006817|GO:0016020	1.7e-122	TMHMM							SLC23: Na+-dependent ascorbic acid transporter	1
FF38_09087	br:ko02000	K01551	arsenite-transporting ATPase [EC:3.6.3.16]	Other Transporters	Others	arsA, ASNA1; arsenite-transporting ATPase [EC:3.6.3.16]		0	Pfam|PF02374|IPR025723|Anion-transporting ATPase-like domain|22|324|	7.2e-118								SLC24: Na+/(Ca2+-K+) exchanger	7
FF38_13731	br:ko02000	K17800	LETM1 and EF-hand domain-containing protein 1, mitochondrial	Other Transporters	Electrochemical potential-driven transporters [TC:2]	LETM1, MDM38; LETM1 and EF-hand domain-containing protein 1, mitochondrial		0	Pfam|PF07766|IPR011685|LETM1-like|155|423|	9.7e-111								SLC25: Mitochondrial carrier	30
FF38_14234	br:ko02000	K03320	ammonium transporter, Amt family	Other Transporters	Pores ion channels [TC:1]	amt, AMT, MEP; ammonium transporter, Amt family		0	Pfam|PF00909|IPR024041|Ammonium transporter AmtB-like domain|36|435|GO:0008519|GO:0015696|GO:0016020	4.1e-109	TMHMM							SLC26: Multifunctional anion exchanger	10
FF38_03746	br:ko02000	K10951	solute carrier family 12 (sodium/potassium/chloride transporter), member 2	Solute Carrier Family (SLC)	SLC12: Electroneutral cation-coupled Cl cotransporter	SLC12A2, NKCC1; solute carrier family 12 (sodium/potassium/chloride transporter), member 2		0	Pfam|PF00324|IPR004841|Amino acid permease/ SLC12A domain|134|635|GO:0006810|GO:0016020|GO:0055085	1.2e-105								SLC27: Fatty acid transporter	2
FF38_03956	br:ko02000	K15272	solute carrier family 35 (UDP-sugar transporter), member A1/2/3	Solute Carrier Family (SLC)	SLC35: Nucleoside-sugar transporter	SLC35A1_2_3; solute carrier family 35 (UDP-sugar transporter), member A1/2/3		0	Pfam|PF04142|IPR007271|Nucleotide-sugar transporter|71|318|GO:0000139|GO:0005351|GO:0008643|GO:0016021	1.3e-100	TMHMM							SLC28: Na+-coupled nucleoside transporter	1
FF38_07861	br:ko02000	K15377	solute carrier family 44 (choline transporter-like protein), member 2/4/5	Solute Carrier Family (SLC)	SLC44: Choline-like transporter	SLC44A2_4_5; solute carrier family 44 (choline transporter-like protein), member 2/4/5		0	Pfam|PF04515|IPR007603|Choline transporter-like|422|792|	1.1e-96								SLC29: Facilitative nucleoside transporter	4
FF38_07533	br:ko02000	K03372	MFS transporter, PAT family, solute carrier family 33 (acetyl-CoA transportor), member 1 [EC:2.3.1.-]	Major Facilitator Superfamily (MFS)	Protein transporters	Peptide-acetyl-CoA transporter (PAT) [TC:2.A.1.25]	ACATN, SLC33A1; MFS transporter, PAT family, solute carrier family 33 (acetyl-CoA transportor), member 1 [EC:2.3.1.-]	0	Pfam|PF13000|IPR024371|Acetyl-coenzyme A transporter 1|39|520|GO:0008521|GO:0016021	4.8e-95	TMHMM							SLC3: Heavy subunits of the heteromeric amino acid transporters	2
FF38_05924	br:ko02000	K06515	solute carrier family 44 (choline transporter-like protein), member 1	Solute Carrier Family (SLC)	SLC44: Choline-like transporter	SLC44A1, CDW92; solute carrier family 44 (choline transporter-like protein), member 1		0	Pfam|PF04515|IPR007603|Choline transporter-like|286|628|	3.1e-94	TMHMM							SLC30: Zinc efflux transporter	7
FF38_04589	br:ko02000	K15275	solute carrier family 35 (UDP-galactose transporter), member B1	Solute Carrier Family (SLC)	SLC35: Nucleoside-sugar transporter	SLC35B1; solute carrier family 35 (UDP-galactose transporter), member B1		0	Pfam|PF08449|IPR013657|UAA transporter|8|317|GO:0055085	4.2e-94	TMHMM							SLC31: Copper transporter	1
FF38_10193	br:ko02000	K14206	solute carrier family 15 (oligopeptide transporter), member 1	Solute Carrier Family (SLC)	SLC15: Proton oligopeptide cotransporter	SLC15A1, PEPT1; solute carrier family 15 (oligopeptide transporter), member 1		0	Pfam|PF00854|IPR000109|Proton-dependent oligopeptide transporter family|99|625|GO:0005215|GO:0006810|GO:0016020	1.4e-93								SLC32: Vesicular inhibitory amino acid transporter	1
FF38_07766	br:ko02000	K15277	solute carrier family 35 (adenosine 3'-phospho 5'-phosphosulfate transporter), member B3	Solute Carrier Family (SLC)	SLC35: Nucleoside-sugar transporter	SLC35B3, PAPST2; solute carrier family 35 (adenosine 3'-phospho 5'-phosphosulfate transporter), member B3		0	Pfam|PF08449|IPR013657|UAA transporter|57|356|GO:0055085	7e-92								SLC35: Nucleoside-sugar transporter	11
FF38_12240	br:ko02000	K14258	facilitated trehalose transporter	Major Facilitator Superfamily (MFS)	Sugar transporters	Sugar porter (SP) family [TC:2.A.1.1]	TRET1; facilitated trehalose transporter	0	Pfam|PF00083|IPR005828|General substrate transporter|392|827|GO:0016021|GO:0022857|GO:0055085	9.6e-92								SLC36: Proton-coupled amino acid transporter	7
FF38_10129	br:ko02000	K15276	solute carrier family 35 (adenosine 3'-phospho 5'-phosphosulfate transporter), member B2	Solute Carrier Family (SLC)	SLC35: Nucleoside-sugar transporter	SLC35B2, PAPST1; solute carrier family 35 (adenosine 3'-phospho 5'-phosphosulfate transporter), member B2		0	Pfam|PF08449|IPR013657|UAA transporter|155|458|GO:0055085	1.3e-89	TMHMM							SLC38: System A and System N sodium-coupled neutral amino acid transporter	2
FF38_14188	br:ko02000	K14688	solute carrier family 30 (zinc transporter), member 1	Solute Carrier Family (SLC)	SLC30: Zinc efflux transporter	SLC30A1, ZNT1; solute carrier family 30 (zinc transporter), member 1		0	Pfam|PF01545|IPR002524|Cation efflux protein|12|337|GO:0006812|GO:0008324|GO:0016021|GO:0055085	2e-86	TMHMM							SLC39: Metal ion transporter	7
FF38_03468	br:ko02000	K14445	solute carrier family 13 (sodium-dependent dicarboxylate transporter), member 2/3/5	Solute Carrier Family (SLC)	SLC13: Human Na+-sulfate/carboxylate cotransporter	SLC13A2_3_5; solute carrier family 13 (sodium-dependent dicarboxylate transporter), member 2/3/5		0	Pfam|PF00939|IPR001898|Sodium/sulphate symporter|28|551|GO:0005215|GO:0006814|GO:0016020|GO:0055085	5.3e-84	TMHMM							SLC4: Bicarbonate transporter	2
FF38_00165	br:ko02000	K11518	mitochondrial import receptor subunit TOM40	Other Transporters	Others	TOM40; mitochondrial import receptor subunit TOM40		0	Pfam|PF01459|IPR027246|Eukaryotic porin/Tom40|50|329|GO:0005741|GO:0055085	1.9e-79								SLC41: MgtE-like magnesium transporter	1
FF38_11465	br:ko02000	K12347	natural resistance-associated macrophage protein	Solute Carrier Family (SLC)	SLC11: Proton-coupled metal ion transporter	SLC11A, NRAMP; natural resistance-associated macrophage protein		0	Pfam|PF01566|IPR001046|Natural resistance-associated macrophage like|100|345|GO:0005215|GO:0006810|GO:0016020	3.9e-79								SLC42: Rh ammonium transporter	1
FF38_06086	br:ko02000	K14611	solute carrier family 23 (nucleobase transporter), member 1/2	Solute Carrier Family (SLC)	SLC23: Na+-dependent ascorbic acid transporter	SLC23A1_2, SVCT1_2; solute carrier family 23 (nucleobase transporter), member 1/2		0	Pfam|PF00860|IPR006043|Xanthine/uracil/vitamin C permease|327|750|GO:0005215|GO:0006810|GO:0016020|GO:0055085	8e-79	TMHMM							SLC44: Choline-like transporter	2
FF38_10965	br:ko02000	K15015	solute carrier family 32 (vesicular inhibitory amino acid transporter)	Solute Carrier Family (SLC)	SLC32: Vesicular inhibitory amino acid transporter	SLC32A, VGAT; solute carrier family 32 (vesicular inhibitory amino acid transporter)		0	Pfam|PF01490|IPR013057|Amino acid transporter, transmembrane|143|535|	3.3e-78								SLC45: Putative sugar transporter	1
FF38_01145	br:ko02000	K14209	solute carrier family 36 (proton-coupled amino acid transporter)	Solute Carrier Family (SLC)	SLC36: Proton-coupled amino acid transporter	SLC36A, PAT; solute carrier family 36 (proton-coupled amino acid transporter)		0	Pfam|PF01490|IPR013057|Amino acid transporter, transmembrane|202|607|	1.2e-74								SLC5: Sodium glucose cotransporter	7
FF38_03010	br:ko02000	K08745	solute carrier family 27 (fatty acid transporter), member 1/4 [EC:6.2.1.-]	Solute Carrier Family (SLC)	SLC27: Fatty acid transporter	SLC27A1_4, FATP1, FATP4; solute carrier family 27 (fatty acid transporter), member 1/4 [EC:6.2.1.-]		0	Pfam|PF00501|IPR000873|AMP-dependent synthetase/ligase|198|629|GO:0003824|GO:0008152	5.7e-73								SLC50: Sugar efflux transporter	1
FF38_10313	br:ko02000	K06580	ammonium transporter Rh	Solute Carrier Family (SLC)	SLC42: Rh ammonium transporter	SLC42A, RHAG, RHBG, RHCG; ammonium transporter Rh		0	Pfam|PF00909|IPR024041|Ammonium transporter AmtB-like domain|58|437|GO:0008519|GO:0015696|GO:0016020	1.8e-72	TMHMM							SLC6: Sodium- and chloride-dependent neurotransmitter transporter	23
FF38_03692	br:ko02000	K14209	solute carrier family 36 (proton-coupled amino acid transporter)	Solute Carrier Family (SLC)	SLC36: Proton-coupled amino acid transporter	SLC36A, PAT; solute carrier family 36 (proton-coupled amino acid transporter)		0	Pfam|PF01490|IPR013057|Amino acid transporter, transmembrane|53|456|	4.7e-71								SLC7: Cationic amino acid transporter/glycoprotein-associated	9
FF38_13775	br:ko02000	K14209	solute carrier family 36 (proton-coupled amino acid transporter)	Solute Carrier Family (SLC)	SLC36: Proton-coupled amino acid transporter	SLC36A, PAT; solute carrier family 36 (proton-coupled amino acid transporter)		0	Pfam|PF01490|IPR013057|Amino acid transporter, transmembrane|31|431|	5.6e-70	TMHMM							SLC8: Na+/Ca2+ exchanger	1
FF38_03137	br:ko02000	K14209	solute carrier family 36 (proton-coupled amino acid transporter)	Solute Carrier Family (SLC)	SLC36: Proton-coupled amino acid transporter	SLC36A, PAT; solute carrier family 36 (proton-coupled amino acid transporter)		0	Pfam|PF01490|IPR013057|Amino acid transporter, transmembrane|64|458|	5e-69								SLC9: Na+/H+ exchanger	7
FF38_13555	br:ko02000	K14692	solute carrier family 30 (zinc transporter), member 5/7	Solute Carrier Family (SLC)	SLC30: Zinc efflux transporter	SLC30A5_7, ZNT5_7, MTP, MSC2; solute carrier family 30 (zinc transporter), member 5/7		0	Pfam|PF01545|IPR002524|Cation efflux protein|36|371|GO:0006812|GO:0008324|GO:0016021|GO:0055085	5.3e-68	TMHMM							Sugar transporters	15
FF38_02947	br:ko02000	K14429	solute carrier family 12 (potassium/chloride transporters), member 9	Solute Carrier Family (SLC)	SLC12: Electroneutral cation-coupled Cl cotransporter	SLC12A9, CCC6; solute carrier family 12 (potassium/chloride transporters), member 9		0	Pfam|PF00324|IPR004841|Amino acid permease/ SLC12A domain|15|497|GO:0006810|GO:0016020|GO:0055085	1.1e-67	TMHMM							Transmembrane electron carriers [TC:5]	8
FF38_12512	br:ko02000	K13780	solute carrier family 7 (L-type amino acid transporter), member 5	Solute Carrier Family (SLC)	SLC7: Cationic amino acid transporter/glycoprotein-associated	SLC7A5, LAT1; solute carrier family 7 (L-type amino acid transporter), member 5		0	Pfam|PF13520|IPR002293|Amino acid/polyamine transporter I|61|456|GO:0003333|GO:0015171|GO:0016020	1.4e-67								Unknown transporters	1
FF38_14278	br:ko02000	K08193	MFS transporter, ACS family, solute carrier family 17 (sodium-dependent inorganic phosphate cotransporter), other	Major Facilitator Superfamily (MFS)	Organic acid transporters	Anion:cation symporter (ACS) family [TC:2.A.1.14]	SLC17A; MFS transporter, ACS family, solute carrier family 17 (sodium-dependent inorganic phosphate cotransporter), other	0	Pfam|PF07690|IPR011701|Major facilitator superfamily|39|436|GO:0016021|GO:0055085	8.9e-67	TMHMM							Grand Total	367
FF38_04644	br:ko02000	K03450	solute carrier family 7 (L-type amino acid transporter), other	Solute Carrier Family (SLC)	SLC7: Cationic amino acid transporter/glycoprotein-associated	SLC7A; solute carrier family 7 (L-type amino acid transporter), other		0	Pfam|PF13520|IPR002293|Amino acid/polyamine transporter I|49|462|GO:0003333|GO:0015171|GO:0016020	2e-64	TMHMM
FF38_12640	br:ko02000	K14689	solute carrier family 30 (zinc transporter), member 2	Solute Carrier Family (SLC)	SLC30: Zinc efflux transporter	SLC30A2, ZNT2; solute carrier family 30 (zinc transporter), member 2		0	Pfam|PF01545|IPR002524|Cation efflux protein|89|475|GO:0006812|GO:0008324|GO:0016021|GO:0055085	3.3e-64
FF38_10022	br:ko02000	K14997	solute carrier family 38 (sodium-coupled neutral amino acid transporter), member 11	Solute Carrier Family (SLC)	SLC38: System A and System N sodium-coupled neutral amino acid transporter	SLC38A11; solute carrier family 38 (sodium-coupled neutral amino acid transporter), member 11		0	Pfam|PF01490|IPR013057|Amino acid transporter, transmembrane|103|506|	7.2e-63
FF38_13774	br:ko02000	K14209	solute carrier family 36 (proton-coupled amino acid transporter)	Solute Carrier Family (SLC)	SLC36: Proton-coupled amino acid transporter	SLC36A, PAT; solute carrier family 36 (proton-coupled amino acid transporter)		0	Pfam|PF01490|IPR013057|Amino acid transporter, transmembrane|43|449|	2.5e-62
FF38_04324	br:ko02000	K14209	solute carrier family 36 (proton-coupled amino acid transporter)	Solute Carrier Family (SLC)	SLC36: Proton-coupled amino acid transporter	SLC36A, PAT; solute carrier family 36 (proton-coupled amino acid transporter)		0	Pfam|PF01490|IPR013057|Amino acid transporter, transmembrane|48|442|	1.3e-61
FF38_14130	br:ko02000	K14719	solute carrier family 39 (zinc transporter), member 13	Solute Carrier Family (SLC)	SLC39: Metal ion transporter	SLC39A13, ZIP13; solute carrier family 39 (zinc transporter), member 13		0	Pfam|PF02535|IPR003689|Zinc/iron permease|35|348|GO:0016020|GO:0030001|GO:0046873|GO:0055085	2.3e-60	TMHMM
FF38_09021	br:ko02000	K14724	solute carrier family 9 (sodium/hydrogen exchanger), member 8	Solute Carrier Family (SLC)	SLC9: Na+/H+ exchanger	SLC9A8, NHE8; solute carrier family 9 (sodium/hydrogen exchanger), member 8		0	Pfam|PF00999|IPR006153|Cation/H+ exchanger|171|574|GO:0006812|GO:0015299|GO:0016021|GO:0055085	3.8e-59	TMHMM
FF38_14385	br:ko02000	K15014	solute carrier family 29 (equilibrative nucleoside transporter), member 1/2/3	Solute Carrier Family (SLC)	SLC29: Facilitative nucleoside transporter	SLC29A1_2_3, ENT1_2_3; solute carrier family 29 (equilibrative nucleoside transporter), member 1/2/3		0	Pfam|PF01733|IPR002259|Equilibrative nucleoside transporter|205|498|GO:0005337|GO:0006810|GO:0016021	8e-59
FF38_09193	br:ko02000	K08193	MFS transporter, ACS family, solute carrier family 17 (sodium-dependent inorganic phosphate cotransporter), other	Major Facilitator Superfamily (MFS)	Organic acid transporters	Anion:cation symporter (ACS) family [TC:2.A.1.14]	SLC17A; MFS transporter, ACS family, solute carrier family 17 (sodium-dependent inorganic phosphate cotransporter), other	0	Pfam|PF07690|IPR011701|Major facilitator superfamily|49|427|GO:0016021|GO:0055085	1.8e-57	TMHMM
FF38_10281	br:ko02000	K12301	MFS transporter, ACS family, solute carrier family 17 (sodium-dependent inorganic phosphate cotransporter), member 5	Major Facilitator Superfamily (MFS)	Organic acid transporters	Anion:cation symporter (ACS) family [TC:2.A.1.14]	SLC17A5; MFS transporter, ACS family, solute carrier family 17 (sodium-dependent inorganic phosphate cotransporter), member 5	0	Pfam|PF07690|IPR011701|Major facilitator superfamily|120|555|GO:0016021|GO:0055085	2.8e-57
FF38_00310	br:ko02000	K14996	solute carrier family 38 (sodium-coupled neutral amino acid transporter), member 10	Solute Carrier Family (SLC)	SLC38: System A and System N sodium-coupled neutral amino acid transporter	SLC38A10; solute carrier family 38 (sodium-coupled neutral amino acid transporter), member 10		0	Pfam|PF01490|IPR013057|Amino acid transporter, transmembrane|8|389|	5.8e-57	TMHMM
FF38_06501	br:ko02000	K13868	solute carrier family 7 (L-type amino acid transporter), member 9	Solute Carrier Family (SLC)	SLC7: Cationic amino acid transporter/glycoprotein-associated	SLC7A9, BAT1; solute carrier family 7 (L-type amino acid transporter), member 9		0	Pfam|PF13520|IPR002293|Amino acid/polyamine transporter I|85|492|GO:0003333|GO:0015171|GO:0016020	2.4e-56
FF38_11297	br:ko02000	K08193	MFS transporter, ACS family, solute carrier family 17 (sodium-dependent inorganic phosphate cotransporter), other	Major Facilitator Superfamily (MFS)	Organic acid transporters	Anion:cation symporter (ACS) family [TC:2.A.1.14]	SLC17A; MFS transporter, ACS family, solute carrier family 17 (sodium-dependent inorganic phosphate cotransporter), other	0	Pfam|PF07690|IPR011701|Major facilitator superfamily|48|448|GO:0016021|GO:0055085	5.6e-56	TMHMM
FF38_14343	br:ko02000	K08193	MFS transporter, ACS family, solute carrier family 17 (sodium-dependent inorganic phosphate cotransporter), other	Major Facilitator Superfamily (MFS)	Organic acid transporters	Anion:cation symporter (ACS) family [TC:2.A.1.14]	SLC17A; MFS transporter, ACS family, solute carrier family 17 (sodium-dependent inorganic phosphate cotransporter), other	0	Pfam|PF07690|IPR011701|Major facilitator superfamily|956|1353|GO:0016021|GO:0055085	7.4e-55	TMHMM
FF38_11080	br:ko02000	K03450	solute carrier family 7 (L-type amino acid transporter), other	Solute Carrier Family (SLC)	SLC7: Cationic amino acid transporter/glycoprotein-associated	SLC7A; solute carrier family 7 (L-type amino acid transporter), other		0	Pfam|PF13520|IPR002293|Amino acid/polyamine transporter I|44|450|GO:0003333|GO:0015171|GO:0016020	2.2e-53	TMHMM
FF38_14333	br:ko02000	K08193	MFS transporter, ACS family, solute carrier family 17 (sodium-dependent inorganic phosphate cotransporter), other	Major Facilitator Superfamily (MFS)	Organic acid transporters	Anion:cation symporter (ACS) family [TC:2.A.1.14]	SLC17A; MFS transporter, ACS family, solute carrier family 17 (sodium-dependent inorganic phosphate cotransporter), other	0	Pfam|PF07690|IPR011701|Major facilitator superfamily|76|436|GO:0016021|GO:0055085	4.5e-53	TMHMM
FF38_09755	br:ko02000	K07277	outer membrane protein insertion porin family	Other Transporters	Pores ion channels [TC:1]	SAM50, TOB55, bamA; outer membrane protein insertion porin family		0	Pfam|PF01103|IPR000184|Bacterial surface antigen (D15)|127|440|GO:0019867	6e-53
FF38_11298	br:ko02000	K08193	MFS transporter, ACS family, solute carrier family 17 (sodium-dependent inorganic phosphate cotransporter), other	Major Facilitator Superfamily (MFS)	Organic acid transporters	Anion:cation symporter (ACS) family [TC:2.A.1.14]	SLC17A; MFS transporter, ACS family, solute carrier family 17 (sodium-dependent inorganic phosphate cotransporter), other	0	Pfam|PF07690|IPR011701|Major facilitator superfamily|21|401|GO:0016021|GO:0055085	8.3e-48	TMHMM
FF38_00361	br:ko02000	K12303	MFS transporter, ACS family, solute carrier family 17 (sodium-dependent inorganic phosphate cotransporter), member 9	Major Facilitator Superfamily (MFS)	Organic acid transporters	Anion:cation symporter (ACS) family [TC:2.A.1.14]	SLC17A9; MFS transporter, ACS family, solute carrier family 17 (sodium-dependent inorganic phosphate cotransporter), member 9	0	Pfam|PF07690|IPR011701|Major facilitator superfamily|35|397|GO:0016021|GO:0055085	9.7e-46	TMHMM
FF38_07080	br:ko02000	K12040	solute carrier family 9 (sodium/hydrogen exchanger), member 3	Solute Carrier Family (SLC)	SLC9: Na+/H+ exchanger	SLC9A3, NHE3; solute carrier family 9 (sodium/hydrogen exchanger), member 3		0	Pfam|PF00999|IPR006153|Cation/H+ exchanger|63|281|GO:0006812|GO:0015299|GO:0016021|GO:0055085	2.6e-44	TMHMM
FF38_06531	br:ko02000	K14613	MFS transporter, PCFT/HCP family, solute carrier family 46 (folate transporter), member 1/3	Major Facilitator Superfamily (MFS)	Organic acid transporters	Proton coupled folate transporter/heme carrier protein (PCFT/HCP) family [TC:2.A.1.50]	SLC46A1_3; MFS transporter, PCFT/HCP family, solute carrier family 46 (folate transporter), member 1/3	0	Pfam|PF07690|IPR011701|Major facilitator superfamily|99|438|GO:0016021|GO:0055085	3.3e-44
FF38_09437	br:ko02000	K12302	MFS transporter, ACS family, solute carrier family 17 (sodium-dependent inorganic phosphate cotransporter), member 6/7/8	Major Facilitator Superfamily (MFS)	Organic acid transporters	Anion:cation symporter (ACS) family [TC:2.A.1.14]	SLC17A6_7_8; MFS transporter, ACS family, solute carrier family 17 (sodium-dependent inorganic phosphate cotransporter), member 6/7/8	0	Pfam|PF07690|IPR011701|Major facilitator superfamily|100|474|GO:0016021|GO:0055085	1.1e-42
FF38_06785	br:ko02000	K17804	mitochondrial import inner membrane translocase subunit TIM44	Other Transporters	Others	TIM44; mitochondrial import inner membrane translocase subunit TIM44		0	Pfam|PF04280|IPR007379|Tim44-like domain|274|421|	8.5e-42
FF38_08443	br:ko02000	K14427	solute carrier family 12 (potassium/chloride transporter), member 4/5/6	Solute Carrier Family (SLC)	SLC12: Electroneutral cation-coupled Cl cotransporter	SLC12A4_5_6, KCC; solute carrier family 12 (potassium/chloride transporter), member 4/5/6		0	Pfam|PF00324|IPR004841|Amino acid permease/ SLC12A domain|384|685|GO:0006810|GO:0016020|GO:0055085	6.3e-41
FF38_11300	br:ko02000	K14388	solute carrier family 5 (sodium-coupled monocarboxylate transporter), member 8/12	Solute Carrier Family (SLC)	SLC5: Sodium glucose cotransporter	SLC5A8_12, SMCT; solute carrier family 5 (sodium-coupled monocarboxylate transporter), member 8/12		0	Pfam|PF00474|IPR001734|Sodium/solute symporter|39|448|GO:0005215|GO:0006810|GO:0016020|GO:0055085	7e-41	TMHMM
FF38_00254	br:ko02000	K14388	solute carrier family 5 (sodium-coupled monocarboxylate transporter), member 8/12	Solute Carrier Family (SLC)	SLC5: Sodium glucose cotransporter	SLC5A8_12, SMCT; solute carrier family 5 (sodium-coupled monocarboxylate transporter), member 8/12		0	Pfam|PF00474|IPR001734|Sodium/solute symporter|1290|1688|GO:0005215|GO:0006810|GO:0016020|GO:0055085	4.4e-38	TMHMM
FF38_08921	br:ko02000	K17496	mitochondrial import inner membrane translocase subunit TIM50	Other Transporters	Others	TIM50; mitochondrial import inner membrane translocase subunit TIM50		0	Pfam|PF03031|IPR004274|NLI interacting factor|199|346|GO:0005515	6.1e-38
FF38_13964	br:ko02000	K14613	MFS transporter, PCFT/HCP family, solute carrier family 46 (folate transporter), member 1/3	Major Facilitator Superfamily (MFS)	Organic acid transporters	Proton coupled folate transporter/heme carrier protein (PCFT/HCP) family [TC:2.A.1.50]	SLC46A1_3; MFS transporter, PCFT/HCP family, solute carrier family 46 (folate transporter), member 1/3	0	Pfam|PF07690|IPR011701|Major facilitator superfamily|120|461|GO:0016021|GO:0055085	9.6e-38
FF38_11706	br:ko02000	K08202	MFS transporter, OCT family, solute carrier family 22 (organic cation transporter), member 4/5	Major Facilitator Superfamily (MFS)	Organic acid transporters	Organic cation transporter (OCT) family [TC:2.A.1.19]	SLC22A4_5, OCTN; MFS transporter, OCT family, solute carrier family 22 (organic cation transporter), member 4/5	0	Pfam|PF00083|IPR005828|General substrate transporter|683|1085|GO:0016021|GO:0022857|GO:0055085	2e-37	TMHMM
FF38_02931	br:ko02000	K16302	metal transporter CNNM	Other Transporters	Others	CNNM; metal transporter CNNM		0	Pfam|PF01595|IPR002550|Domain of unknown function DUF21|407|579|	2e-37
FF38_13144	br:ko02000	K08155	MFS transporter, DHA1 family, solute carrier family 18 (vesicular amine transporter), member 1/2	Major Facilitator Superfamily (MFS)	Drug transporters	Drug:H+ antiporter-1 (12 spanner) (DHA1) family [TC:2.A.1.2]	SLC18A1_2, VMAT; MFS transporter, DHA1 family, solute carrier family 18 (vesicular amine transporter), member 1/2	0	Pfam|PF07690|IPR011701|Major facilitator superfamily|260|541|GO:0016021|GO:0055085	2.1e-36
FF38_01383	br:ko02000	K15283	solute carrier family 35, member E1	Solute Carrier Family (SLC)	SLC35: Nucleoside-sugar transporter	SLC35E1; solute carrier family 35, member E1		0	Pfam|PF03151|IPR004853|Triose-phosphate transporter domain|162|304|	1.1e-35	TMHMM
FF38_13823	br:ko02000	K05668	ATP-binding cassette, subfamily C (CFTR/MRP), member 5	ABC Transporters, Eukaryotic Type	ABCC (CFTR/MRP) subfamily	ABCC1, 2, 3, 5, 6, 13 subgroups	ABCC5; ATP-binding cassette, subfamily C (CFTR/MRP), member 5	0	Pfam|PF00520|IPR005821|Ion transport domain|1169|1403|GO:0005216|GO:0006811|GO:0016020|GO:0055085	5.2e-35
FF38_03571	br:ko02000	K05336	solute carrier family 6 (neurotransmitter transporter), invertebrate	Solute Carrier Family (SLC)	SLC6: Sodium- and chloride-dependent neurotransmitter transporter	SLC6AN; solute carrier family 6 (neurotransmitter transporter), invertebrate		0	Pfam|PF00209|IPR000175|Sodium:neurotransmitter symporter|454|1020|GO:0005328|GO:0006836|GO:0016021	1.1e-34
FF38_02742	br:ko02000	K14387	solute carrier family 5 (high affinity choline transporter), member 7	Solute Carrier Family (SLC)	SLC5: Sodium glucose cotransporter	SLC5A7, CHT1; solute carrier family 5 (high affinity choline transporter), member 7		0	Pfam|PF00474|IPR001734|Sodium/solute symporter|40|430|GO:0005215|GO:0006810|GO:0016020|GO:0055085	1.4e-34	TMHMM
FF38_04329	br:ko02000	K14696	solute carrier family 30 (zinc transporter), member 9	Solute Carrier Family (SLC)	SLC30: Zinc efflux transporter	SLC30A9, ZNT9; solute carrier family 30 (zinc transporter), member 9		0	Pfam|PF01545|IPR002524|Cation efflux protein|370|642|GO:0006812|GO:0008324|GO:0016021|GO:0055085	2.5e-34
FF38_11544	br:ko02000	K14717	solute carrier family 39 (zinc transporter), member 11	Solute Carrier Family (SLC)	SLC39: Metal ion transporter	SLC39A11, ZIP11; solute carrier family 39 (zinc transporter), member 11		0	Pfam|PF02535|IPR003689|Zinc/iron permease|23|340|GO:0016020|GO:0030001|GO:0046873|GO:0055085	1e-33	TMHMM
FF38_00928	br:ko02000	K15280	solute carrier family 35, member C2	Solute Carrier Family (SLC)	SLC35: Nucleoside-sugar transporter	SLC35C2; solute carrier family 35, member C2		0	Pfam|PF03151|IPR004853|Triose-phosphate transporter domain|259|407|	1.5e-31
FF38_11404	br:ko02000	K13783	MFS transporter, OPA family, solute carrier family 37 (glycerol-3-phosphate transporter), member 1/2	Major Facilitator Superfamily (MFS)	Phosphate and organophosphate transporters	Organophosphate:Pi antiporter (OPA) family [TC:2.A.1.4]	SLC37A1_2; MFS transporter, OPA family, solute carrier family 37 (glycerol-3-phosphate transporter), member 1/2	0	Pfam|PF07690|IPR011701|Major facilitator superfamily|99|441|GO:0016021|GO:0055085	2.9e-31	TMHMM
FF38_11972	br:ko02000	K12307	MFS transporter, ceroid-lipofuscinosis neuronal protein 7	Major Facilitator Superfamily (MFS)	Unknown transporters	Others	MSFD8, CLN7; MFS transporter, ceroid-lipofuscinosis neuronal protein 7	0	Pfam|PF07690|IPR011701|Major facilitator superfamily|42|349|GO:0016021|GO:0055085	5.6e-31	TMHMM
FF38_08362	br:ko02000	K06258	MFS transporter, VNT family, synaptic vesicle glycoprotein 2	Major Facilitator Superfamily (MFS)	Protein transporters	Vesicular neurotransmitter transporter (VNT) [TC:2.A.1.22]	SV2; MFS transporter, VNT family, synaptic vesicle glycoprotein 2	0	Pfam|PF07690|IPR011701|Major facilitator superfamily|114|399|GO:0016021|GO:0055085	6.9e-31
FF38_13393	br:ko02000	K14689	solute carrier family 30 (zinc transporter), member 2	Solute Carrier Family (SLC)	SLC30: Zinc efflux transporter	SLC30A2, ZNT2; solute carrier family 30 (zinc transporter), member 2		0	Pfam|PF00003|IPR017978|GPCR, family 3, C-terminal|445|678|GO:0004930|GO:0007186|GO:0016021	1.2e-30
FF38_10822	br:ko02000	K13750	solute carrier family 24 (sodium/potassium/calcium exchanger), member 2	Solute Carrier Family (SLC)	SLC24: Na+/(Ca2+-K+) exchanger	SLC24A2, NCKX2; solute carrier family 24 (sodium/potassium/calcium exchanger), member 2		0	Pfam|PF01699|IPR004837|Sodium/calcium exchanger membrane region|218|355|GO:0016021|GO:0055085	2.9e-29
FF38_00464	br:ko02000	K06258	MFS transporter, VNT family, synaptic vesicle glycoprotein 2	Major Facilitator Superfamily (MFS)	Protein transporters	Vesicular neurotransmitter transporter (VNT) [TC:2.A.1.22]	SV2; MFS transporter, VNT family, synaptic vesicle glycoprotein 2	0	Pfam|PF07690|IPR011701|Major facilitator superfamily|36|471|GO:0016021|GO:0055085	2.3e-28	TMHMM
FF38_12227	br:ko02000	K08220	MFS transporter, FLVCR family, feline leukemia virus subgroup C receptor-related protein	Major Facilitator Superfamily (MFS)	Protein transporters	Feline leukemia virus subgroup C receptor (FLVCR) [TC:2.A.1.28]	FLVCR, SLC49A1_2; MFS transporter, FLVCR family, feline leukemia virus subgroup C receptor-related protein	0	Pfam|PF07690|IPR011701|Major facilitator superfamily|65|423|GO:0016021|GO:0055085	5.3e-27
FF38_07107	br:ko02000	K05336	solute carrier family 6 (neurotransmitter transporter), invertebrate	Solute Carrier Family (SLC)	SLC6: Sodium- and chloride-dependent neurotransmitter transporter	SLC6AN; solute carrier family 6 (neurotransmitter transporter), invertebrate		0	Pfam|PF00209|IPR000175|Sodium:neurotransmitter symporter|285|755|GO:0005328|GO:0006836|GO:0016021	2e-26
FF38_09696	br:ko02000	K03323	solute carrier family 29 (equilibrative nucleoside transporter), member 4	Solute Carrier Family (SLC)	SLC29: Facilitative nucleoside transporter	SLC29A4, ENT4; solute carrier family 29 (equilibrative nucleoside transporter), member 4		0	Pfam|PF01733|IPR002259|Equilibrative nucleoside transporter|350|512|GO:0005337|GO:0006810|GO:0016021	2.7e-26	TMHMM
FF38_14180	br:ko02000	K14684	solute carrier family 25 (mitochondrial phosphate transporter), member 23/24/25/41	Solute Carrier Family (SLC)	SLC25: Mitochondrial carrier	SLC25A23S; solute carrier family 25 (mitochondrial phosphate transporter), member 23/24/25/41		0	Pfam|PF00153|IPR018108|Mitochondrial substrate/solute carrier|359|442|	3.8e-26
FF38_00362	br:ko02000	K15116	solute carrier family 25, member 33/36	Solute Carrier Family (SLC)	SLC25: Mitochondrial carrier	SLC25A33_36, RIM2; solute carrier family 25, member 33/36		0	Pfam|PF00153|IPR018108|Mitochondrial substrate/solute carrier|8|149|	5.3e-26	TMHMM
FF38_01222	br:ko02000	K15107	solute carrier family 25 (mitochondrial glutamate transporter), member 18/22	Solute Carrier Family (SLC)	SLC25: Mitochondrial carrier	SLC25A18_22, GC; solute carrier family 25 (mitochondrial glutamate transporter), member 18/22		0	Pfam|PF00153|IPR018108|Mitochondrial substrate/solute carrier|12|105|	1e-25	TMHMM
FF38_10940	br:ko02000	K05863	solute carrier family 25 (mitochondrial adenine nucleotide translocator), member 4/5/6/31	Solute Carrier Family (SLC)	SLC25: Mitochondrial carrier	SLC25A4S, ANT; solute carrier family 25 (mitochondrial adenine nucleotide translocator), member 4/5/6/31		0	Pfam|PF00153|IPR018108|Mitochondrial substrate/solute carrier|8|102|	1.3e-25
FF38_09724	br:ko02000	K08202	MFS transporter, OCT family, solute carrier family 22 (organic cation transporter), member 4/5	Major Facilitator Superfamily (MFS)	Organic acid transporters	Organic cation transporter (OCT) family [TC:2.A.1.19]	SLC22A4_5, OCTN; MFS transporter, OCT family, solute carrier family 22 (organic cation transporter), member 4/5	0	Pfam|PF00083|IPR005828|General substrate transporter|132|534|GO:0016021|GO:0022857|GO:0055085	1.6e-25	TMHMM
FF38_12966	br:ko02000	K15108	solute carrier family 25 (mitochondrial thiamine pyrophosphate transporter), member 19	Solute Carrier Family (SLC)	SLC25: Mitochondrial carrier	SLC25A19, DNC, TPC1; solute carrier family 25 (mitochondrial thiamine pyrophosphate transporter), member 19		0	Pfam|PF00153|IPR018108|Mitochondrial substrate/solute carrier|245|341|	1.7e-25
FF38_05263	br:ko02000	K14388	solute carrier family 5 (sodium-coupled monocarboxylate transporter), member 8/12	Solute Carrier Family (SLC)	SLC5: Sodium glucose cotransporter	SLC5A8_12, SMCT; solute carrier family 5 (sodium-coupled monocarboxylate transporter), member 8/12		0	Pfam|PF00474|IPR001734|Sodium/solute symporter|130|526|GO:0005215|GO:0006810|GO:0016020|GO:0055085	8.4e-24	TMHMM
FF38_12816	br:ko02000	K15113	solute carrier family 25 (mitochondrial iron transporter), member 28/37	Solute Carrier Family (SLC)	SLC25: Mitochondrial carrier	SLC25A28_37, MFRN; solute carrier family 25 (mitochondrial iron transporter), member 28/37		0	Pfam|PF00153|IPR018108|Mitochondrial substrate/solute carrier|197|281|	9.9e-24	TMHMM
FF38_05320	br:ko02000	K15119	solute carrier family 25, member 39/40	Solute Carrier Family (SLC)	SLC25: Mitochondrial carrier	SLC25A39_40; solute carrier family 25, member 39/40		0	Pfam|PF00153|IPR018108|Mitochondrial substrate/solute carrier|178|264|	1.4e-23
FF38_10324	br:ko02000	K08187	MFS transporter, MCP family, solute carrier family 16 (monocarboxylic acid transporters), member 10	Major Facilitator Superfamily (MFS)	Organic acid transporters	Monocarboxylate porter (MCP) family [TC:2.A.1.13]	SLC16A10; MFS transporter, MCP family, solute carrier family 16 (monocarboxylic acid transporters), member 10	0	Pfam|PF07690|IPR011701|Major facilitator superfamily|103|376|GO:0016021|GO:0055085	6.4e-23
FF38_02327	br:ko02000	K15112	solute carrier family 25 (mitochondrial uncoupling protein), member 27	Solute Carrier Family (SLC)	SLC25: Mitochondrial carrier	SLC25A27, UCP4; solute carrier family 25 (mitochondrial uncoupling protein), member 27		0	Pfam|PF00153|IPR018108|Mitochondrial substrate/solute carrier|278|367|	3.5e-22
FF38_08604	br:ko02000	K15122	solute carrier family 41	Solute Carrier Family (SLC)	SLC41: MgtE-like magnesium transporter	SLC41A; solute carrier family 41		0	Pfam|PF01769|IPR006667|SLC41 divalent cation transporters, integral membrane domain|312|446|GO:0006812|GO:0008324	3.5e-22
FF38_11668	br:ko02000	K15104	solute carrier family 25 (mitochondrial oxoglutarate transporter), member 11	Solute Carrier Family (SLC)	SLC25: Mitochondrial carrier	SLC25A11, OGC; solute carrier family 25 (mitochondrial oxoglutarate transporter), member 11		0	Pfam|PF00153|IPR018108|Mitochondrial substrate/solute carrier|24|110|	4.1e-22	TMHMM
FF38_03797	br:ko02000	K15288	solute carrier family 35, member F3/4	Solute Carrier Family (SLC)	SLC35: Nucleoside-sugar transporter	SLC35F3_4; solute carrier family 35, member F3/4		0	Pfam|PF13536|T|-|242|365|	2.2e-20
FF38_10640	br:ko02000	K15102	solute carrier family 25 (mitochondrial phosphate transporter), member 3	Solute Carrier Family (SLC)	SLC25: Mitochondrial carrier	SLC25A3, PHC, PIC; solute carrier family 25 (mitochondrial phosphate transporter), member 3		0	Pfam|PF00153|IPR018108|Mitochondrial substrate/solute carrier|57|141|	2.8e-20
FF38_02768	br:ko02000	K05683	ATP-binding cassette, subfamily G (WHITE), member 5 (sterolin 1)	ABC Transporters, Eukaryotic Type	ABCG (White) subfamily	ABCG5, 8 subgroups	ABCG5; ATP-binding cassette, subfamily G (WHITE), member 5 (sterolin 1)	0	Pfam|PF00005|IPR003439|ABC transporter-like|37|178|GO:0005524|GO:0016887	3.8e-20
FF38_08715	br:ko02000	K15102	solute carrier family 25 (mitochondrial phosphate transporter), member 3	Solute Carrier Family (SLC)	SLC25: Mitochondrial carrier	SLC25A3, PHC, PIC; solute carrier family 25 (mitochondrial phosphate transporter), member 3		0	Pfam|PF00153|IPR018108|Mitochondrial substrate/solute carrier|61|142|	3.5e-19
FF38_01144	br:ko02000	K14613	MFS transporter, PCFT/HCP family, solute carrier family 46 (folate transporter), member 1/3	Major Facilitator Superfamily (MFS)	Organic acid transporters	Proton coupled folate transporter/heme carrier protein (PCFT/HCP) family [TC:2.A.1.50]	SLC46A1_3; MFS transporter, PCFT/HCP family, solute carrier family 46 (folate transporter), member 1/3	0	Pfam|PF07690|IPR011701|Major facilitator superfamily|107|449|GO:0016021|GO:0055085	1.2e-18
FF38_11743	br:ko02000	K15121	solute carrier family 25, member 44	Solute Carrier Family (SLC)	SLC25: Mitochondrial carrier	SLC25A44; solute carrier family 25, member 44		0	Pfam|PF00153|IPR018108|Mitochondrial substrate/solute carrier|42|121|	6.7e-17
FF38_04485	br:ko02000	K14613	MFS transporter, PCFT/HCP family, solute carrier family 46 (folate transporter), member 1/3	Major Facilitator Superfamily (MFS)	Organic acid transporters	Proton coupled folate transporter/heme carrier protein (PCFT/HCP) family [TC:2.A.1.50]	SLC46A1_3; MFS transporter, PCFT/HCP family, solute carrier family 46 (folate transporter), member 1/3	0	Pfam|PF07690|IPR011701|Major facilitator superfamily|137|526|GO:0016021|GO:0055085	7e-16	TMHMM
FF38_14340	br:ko02000	K17768	mitochondrial import receptor subunit TOM70	Other Transporters	Others	TOM70; mitochondrial import receptor subunit TOM70		0	Pfam|PF13414|T|-|96|166|	3.5e-15	TMHMM
FF38_11693	br:ko02000	K06519	solute carrier family 3, member 2	Solute Carrier Family (SLC)	SLC3: Heavy subunits of the heteromeric amino acid transporters	SLC3A2, MDU1; solute carrier family 3, member 2		0	Pfam|PF00128|IPR006047|Glycosyl hydrolase, family 13, catalytic domain|243|396|GO:0003824|GO:0005975|GO:0043169	6.2e-11
FF38_04337	br:ko02000	K15378	solute carrier family 45, member 1/2/4	Solute Carrier Family (SLC)	SLC45: Putative sugar transporter	SLC45A1_2_4; solute carrier family 45, member 1/2/4		0	Pfam|PF13347|T|-|58|308|	1.9e-09
FF38_11063	br:ko02000	K15279	solute carrier family 35 (GDP-fucose transporter), member C1	Solute Carrier Family (SLC)	SLC35: Nucleoside-sugar transporter	SLC35C1, FUCT1; solute carrier family 35 (GDP-fucose transporter), member C1		0	Pfam|PF03151|IPR004853|Triose-phosphate transporter domain|180|319|	5.5e-09	TMHMM
FF38_13201	br:ko02000	K14453	solute carrier family 26, other	Solute Carrier Family (SLC)	SLC26: Multifunctional anion exchanger	K14453; solute carrier family 26, other		0	Pfam|PF01740|IPR002645|STAS domain|657|792|; Pfam|PF13792|T|-|190|273|; Pfam|PF00916|IPR011547|Sulphate transporter|318|596|GO:0008272|GO:0015116|GO:0016021	0.00000000000000007; 2.00E-28; 3.30E-67
FF38_06862	br:ko02000	K13411	dual oxidase [EC:1.6.3.1 1.11.1.-]	Other Transporters	Transmembrane electron carriers [TC:5]	DUOX, THOX; dual oxidase [EC:1.6.3.1 1.11.1.-]		0	Pfam|PF08022|IPR013112|FAD-binding 8|1241|1334|GO:0016491|GO:0055114; Pfam|PF03098|IPR002007|Haem peroxidase, animal|58|572|GO:0004601|GO:0006979|GO:0020037|GO:0055114; Pfam|PF08030|IPR013121|Ferric reductase, NAD binding|1343|1498|GO:0016491|GO:0055114	0.000000000000000084; 8.80E-149; 1.70E-25	TMHMM
FF38_11551	br:ko02000	K14708	solute carrier family 26 (sodium-independent sulfate anion transporter), member 11	Solute Carrier Family (SLC)	SLC26: Multifunctional anion exchanger	SLC26A11; solute carrier family 26 (sodium-independent sulfate anion transporter), member 11		0	Pfam|PF00254|IPR001179|Peptidyl-prolyl cis-trans isomerase, FKBP-type, domain|86|178|GO:0006457; Pfam|PF00916|IPR011547|Sulphate transporter|523|809|GO:0008272|GO:0015116|GO:0016021; Pfam|PF13792|T|-|420|499|	0.0000000000000004; 4.20E-66; 1.60E-28
FF38_08396	br:ko02000	K15281	solute carrier family 35	Solute Carrier Family (SLC)	SLC35: Nucleoside-sugar transporter	SLC35D; solute carrier family 35		0	Pfam|PF03151|IPR004853|Triose-phosphate transporter domain|204|346|; Pfam|PF05019|IPR007715|Ubiquinone biosynthesis protein Coq4|413|631|GO:0006744	0.000000000000094; 1.30E-102
FF38_00106	br:ko02000	K15105	solute carrier family 25 (mitochondrial aspartate/glutamate transporter), member 12/13	Solute Carrier Family (SLC)	SLC25: Mitochondrial carrier	SLC25A12_13, AGC; solute carrier family 25 (mitochondrial aspartate/glutamate transporter), member 12/13		0	Pfam|PF00059|IPR001304|C-type lectin|20|128|GO:0030246; Pfam|PF00153|IPR018108|Mitochondrial substrate/solute carrier|763|851|	0.0000000000097; 1.60E-25
FF38_04502	br:ko02000	K08745	solute carrier family 27 (fatty acid transporter), member 1/4 [EC:6.2.1.-]	Solute Carrier Family (SLC)	SLC27: Fatty acid transporter	SLC27A1_4, FATP1, FATP4; solute carrier family 27 (fatty acid transporter), member 1/4 [EC:6.2.1.-]		0	Pfam|PF13193|IPR025110|AMP-binding enzyme C-terminal domain|538|613|; Pfam|PF00501|IPR000873|AMP-dependent synthetase/ligase|752|1190|GO:0003824|GO:0008152	0.0000000067; 2.60E-69	TMHMM
FF38_09025	br:ko02000	K05679	ATP-binding cassette, subfamily G (WHITE), member 1	ABC Transporters, Eukaryotic Type	ABCG (White) subfamily	ABCG1, 4 subgroups	ABCG1; ATP-binding cassette, subfamily G (WHITE), member 1	0	Pfam|PF01061|IPR013525|ABC-2 type transporter|418|622|GO:0016020; Pfam|PF00005|IPR003439|ABC transporter-like|60|206|GO:0005524|GO:0016887	1.1E-40; 6.60E-29
FF38_02748	br:ko02000	K14636	MFS transporter, DHA1 family, solute carrier family 18 (vesicular acetylcholine transporter), member 3	Major Facilitator Superfamily (MFS)	Drug transporters	Drug:H+ antiporter-1 (12 spanner) (DHA1) family [TC:2.A.1.2]	SLC18A3, VACHT; MFS transporter, DHA1 family, solute carrier family 18 (vesicular acetylcholine transporter), member 3	0	Pfam|PF00755|IPR000542|Acyltransferase ChoActase/COT/CPT|743|809|GO:0016746; Pfam|PF07690|IPR011701|Major facilitator superfamily|177|532|GO:0016021|GO:0055085	1.2E-19; 7.20E-36
FF38_00115	br:ko02000	K14708	solute carrier family 26 (sodium-independent sulfate anion transporter), member 11	Solute Carrier Family (SLC)	SLC26: Multifunctional anion exchanger	SLC26A11; solute carrier family 26 (sodium-independent sulfate anion transporter), member 11		0	Pfam|PF13792|T|-|75|156|; Pfam|PF00916|IPR011547|Sulphate transporter|178|487|GO:0008272|GO:0015116|GO:0016021	1.2E-27; 8.50E-51
FF38_06880	br:ko02000	K05680	ATP-binding cassette, subfamily G (WHITE), member 4	ABC Transporters, Eukaryotic Type	ABCG (White) subfamily	ABCG1, 4 subgroups	ABCG4; ATP-binding cassette, subfamily G (WHITE), member 4	0	Pfam|PF00005|IPR003439|ABC transporter-like|112|257|GO:0005524|GO:0016887; Pfam|PF01061|IPR013525|ABC-2 type transporter|402|610|GO:0016020	1.3E-28; 1.60E-36
FF38_08034	br:ko02000	K13861	solute carrier family 4 (sodium bicarbonate transporter), member 10	Solute Carrier Family (SLC)	SLC4: Bicarbonate transporter	SLC4A10, NCBE; solute carrier family 4 (sodium bicarbonate transporter), member 10		0	Pfam|PF00955|IPR011531|Bicarbonate transporter, C-terminal|434|926|GO:0006820|GO:0016021; Pfam|PF07565|IPR013769|Band 3 cytoplasmic domain|130|393|GO:0006820|GO:0008509|GO:0016021	1.4E-224; 6.70E-99
FF38_02840	br:ko02000	K05673	ATP-binding cassette, subfamily C (CFTR/MRP), member 4	ABC Transporters, Eukaryotic Type	ABCC (CFTR/MRP) subfamily	Others	ABCC4; ATP-binding cassette, subfamily C (CFTR/MRP), member 4	0	Pfam|PF08007|IPR003347|JmjC domain|1703|1975|GO:0005515; Pfam|PF00664|IPR001140|ABC transporter, transmembrane domain|761|1033|GO:0005524|GO:0006810|GO:0016021|GO:0042626|GO:0055085; Pfam|PF00005|IPR003439|ABC transporter-like|1097|1240|GO:0005524|GO:0016887	1.5E-61; 3.10E-28; 7.50E-31
FF38_13163	br:ko02000	K05658	ATP-binding cassette, subfamily B (MDR/TAP), member 1 [EC:3.6.3.44]	ABC Transporters, Eukaryotic Type	ABCB (MDR/TAP) subfamily	ABCB1, 4, 5, 11 subgroups	ABCB1; ATP-binding cassette, subfamily B (MDR/TAP), member 1 [EC:3.6.3.44]	0	Pfam|PF00664|IPR001140|ABC transporter, transmembrane domain|756|1032|GO:0005524|GO:0006810|GO:0016021|GO:0042626|GO:0055085; Pfam|PF00005|IPR003439|ABC transporter-like|445|594|GO:0005524|GO:0016887	1.5E-62; 3.40E-36
FF38_00004	br:ko02000	K05658	ATP-binding cassette, subfamily B (MDR/TAP), member 1 [EC:3.6.3.44]	ABC Transporters, Eukaryotic Type	ABCB (MDR/TAP) subfamily	ABCB1, 4, 5, 11 subgroups	ABCB1; ATP-binding cassette, subfamily B (MDR/TAP), member 1 [EC:3.6.3.44]	0	Pfam|PF00664|IPR001140|ABC transporter, transmembrane domain|44|344|GO:0005524|GO:0006810|GO:0016021|GO:0042626|GO:0055085; Pfam|PF00005|IPR003439|ABC transporter-like|1052|1204|GO:0005524|GO:0016887	1.6E-55; 2.70E-35	TMHMM
FF38_08797	br:ko02000	K05657	ATP-binding cassette, subfamily B (MDR/TAP), member 10	ABC Transporters, Eukaryotic Type	ABCB (MDR/TAP) subfamily	ABCB2, 3, 8, 9, 10 subgroups	ABCB10; ATP-binding cassette, subfamily B (MDR/TAP), member 10	0	Pfam|PF00664|IPR001140|ABC transporter, transmembrane domain|108|381|GO:0005524|GO:0006810|GO:0016021|GO:0042626|GO:0055085; Pfam|PF00005|IPR003439|ABC transporter-like|448|600|GO:0005524|GO:0016887	1.6E-56; 1.50E-35
FF38_03914	br:ko02000	K05674	ATP-binding cassette, subfamily C (CFTR/MRP), member 10	ABC Transporters, Eukaryotic Type	ABCC (CFTR/MRP) subfamily	Others	ABCC10; ATP-binding cassette, subfamily C (CFTR/MRP), member 10	0	Pfam|PF00664|IPR001140|ABC transporter, transmembrane domain|949|1198|GO:0005524|GO:0006810|GO:0016021|GO:0042626|GO:0055085; Pfam|PF00005|IPR003439|ABC transporter-like|1267|1413|GO:0005524|GO:0016887	1.7E-31; 1.60E-27	TMHMM
FF38_11441	br:ko02000	K05673	ATP-binding cassette, subfamily C (CFTR/MRP), member 4	ABC Transporters, Eukaryotic Type	ABCC (CFTR/MRP) subfamily	Others	ABCC4; ATP-binding cassette, subfamily C (CFTR/MRP), member 4	0	Pfam|PF00664|IPR001140|ABC transporter, transmembrane domain|801|1074|GO:0005524|GO:0006810|GO:0016021|GO:0042626|GO:0055085; Pfam|PF00005|IPR003439|ABC transporter-like|1139|1282|GO:0005524|GO:0016887	1.8E-31; 5.30E-29
FF38_01726	br:ko02000	K05673	ATP-binding cassette, subfamily C (CFTR/MRP), member 4	ABC Transporters, Eukaryotic Type	ABCC (CFTR/MRP) subfamily	Others	ABCC4; ATP-binding cassette, subfamily C (CFTR/MRP), member 4	0	Pfam|PF00664|IPR001140|ABC transporter, transmembrane domain|94|363|GO:0005524|GO:0006810|GO:0016021|GO:0042626|GO:0055085; Pfam|PF00005|IPR003439|ABC transporter-like|1073|1220|GO:0005524|GO:0016887	1.9E-29; 1.40E-28
FF38_05747	br:ko02000	K13866	solute carrier family 7 (cationic amino acid transporter), member 4	Solute Carrier Family (SLC)	SLC7: Cationic amino acid transporter/glycoprotein-associated	SLC7A4; solute carrier family 7 (cationic amino acid transporter), member 4		0	Pfam|PF13906|T|-|549|599|; Pfam|PF13520|IPR002293|Amino acid/polyamine transporter I|39|419|GO:0003333|GO:0015171|GO:0016020	2.2E-22; 1.50E-44	TMHMM
FF38_00005	br:ko02000	K05658	ATP-binding cassette, subfamily B (MDR/TAP), member 1 [EC:3.6.3.44]	ABC Transporters, Eukaryotic Type	ABCB (MDR/TAP) subfamily	ABCB1, 4, 5, 11 subgroups	ABCB1; ATP-binding cassette, subfamily B (MDR/TAP), member 1 [EC:3.6.3.44]	0	Pfam|PF00005|IPR003439|ABC transporter-like|1079|1230|GO:0005524|GO:0016887; Pfam|PF00664|IPR001140|ABC transporter, transmembrane domain|730|1006|GO:0005524|GO:0006810|GO:0016021|GO:0042626|GO:0055085	2.3E-33; 2.90E-51	TMHMM
FF38_05431	br:ko02000	K14708	solute carrier family 26 (sodium-independent sulfate anion transporter), member 11	Solute Carrier Family (SLC)	SLC26: Multifunctional anion exchanger	SLC26A11; solute carrier family 26 (sodium-independent sulfate anion transporter), member 11		0	Pfam|PF00916|IPR011547|Sulphate transporter|147|433|GO:0008272|GO:0015116|GO:0016021; Pfam|PF13792|T|-|44|123|	2.8E-67; 1.60E-28
FF38_10023	br:ko02000	K11536	pyrimidine nucleoside transport protein	Solute Carrier Family (SLC)	SLC28: Na+-coupled nucleoside transporter	SLC28A; pyrimidine nucleoside transport protein		0	Pfam|PF01773|IPR002668|Na dependent nucleoside transporter|178|251|GO:0005415|GO:0006810|GO:0016020; Pfam|PF07662|IPR011657|Na dependent nucleoside transporter, C-terminal|362|573|	2E-21; 2.10E-67
FF38_09028	br:ko02000	K05680	ATP-binding cassette, subfamily G (WHITE), member 4	ABC Transporters, Eukaryotic Type	ABCG (White) subfamily	ABCG1, 4 subgroups	ABCG4; ATP-binding cassette, subfamily G (WHITE), member 4	0	Pfam|PF00005|IPR003439|ABC transporter-like|168|314|GO:0005524|GO:0016887; Pfam|PF01061|IPR013525|ABC-2 type transporter|581|790|GO:0016020	3.3E-28; 5.20E-45
FF38_11095	br:ko02000	K05673	ATP-binding cassette, subfamily C (CFTR/MRP), member 4	ABC Transporters, Eukaryotic Type	ABCC (CFTR/MRP) subfamily	Others	ABCC4; ATP-binding cassette, subfamily C (CFTR/MRP), member 4	0	Pfam|PF00005|IPR003439|ABC transporter-like|1128|1275|GO:0005524|GO:0016887; Pfam|PF00664|IPR001140|ABC transporter, transmembrane domain|97|360|GO:0005524|GO:0006810|GO:0016021|GO:0042626|GO:0055085	3.8E-29; 5.10E-28
FF38_02502	br:ko02000	K05643	ATP-binding cassette, subfamily A (ABC1), member 3	ABC Transporters, Eukaryotic Type	ABCA (ABC1) subfamily	ABCA1, 2, 3, 4, 7, 12, 13 subgroups	ABCA3; ATP-binding cassette, subfamily A (ABC1), member 3	0	Pfam|PF00005|IPR003439|ABC transporter-like|554|696|GO:0005524|GO:0016887; Pfam|PF12698|T|-|915|1319|	3.9E-27; 8.10E-39	TMHMM
FF38_14112	br:ko02000	K05849	solute carrier family 8 (sodium/calcium exchanger)	Solute Carrier Family (SLC)	SLC8: Na+/Ca2+ exchanger	SLC8A, NCX; solute carrier family 8 (sodium/calcium exchanger)		0	Pfam|PF03160|IPR003644|Na-Ca exchanger/integrin-beta4|448|544|GO:0007154|GO:0016021; Pfam|PF01699|IPR004837|Sodium/calcium exchanger membrane region|151|309|GO:0016021|GO:0055085	3.9E-30; 5.30E-34	TMHMM
FF38_06165	br:ko02000	K14708	solute carrier family 26 (sodium-independent sulfate anion transporter), member 11	Solute Carrier Family (SLC)	SLC26: Multifunctional anion exchanger	SLC26A11; solute carrier family 26 (sodium-independent sulfate anion transporter), member 11		0	Pfam|PF00916|IPR011547|Sulphate transporter|194|498|GO:0008272|GO:0015116|GO:0016021; Pfam|PF13792|T|-|91|172|	3.9E-58; 4.00E-29
FF38_03991	br:ko02000	K15100	solute carrier family 25 (mitochondrial citrate transporter), member 1	Solute Carrier Family (SLC)	SLC25: Mitochondrial carrier	SLC25A1, CTP; solute carrier family 25 (mitochondrial citrate transporter), member 1		0	Pfam|PF00153|IPR018108|Mitochondrial substrate/solute carrier|472|559|; Pfam|PF00061|IPR000566|Lipocalin/cytosolic fatty-acid binding domain|8|124|	4.2E-24; 2.00E-21
FF38_04266	br:ko02000	K05662	ATP-binding cassette, subfamily B (MDR/TAP), member 7	ABC Transporters, Eukaryotic Type	ABCB (MDR/TAP) subfamily	ABCB6, 7 subgroups (half transporters)	ABCB7; ATP-binding cassette, subfamily B (MDR/TAP), member 7	0	Pfam|PF00005|IPR003439|ABC transporter-like|878|1026|GO:0005524|GO:0016887; Pfam|PF00664|IPR001140|ABC transporter, transmembrane domain|536|813|GO:0005524|GO:0006810|GO:0016021|GO:0042626|GO:0055085	4.3E-33; 9.40E-21
FF38_11094	br:ko02000	K05673	ATP-binding cassette, subfamily C (CFTR/MRP), member 4	ABC Transporters, Eukaryotic Type	ABCC (CFTR/MRP) subfamily	Others	ABCC4; ATP-binding cassette, subfamily C (CFTR/MRP), member 4	0	Pfam|PF00005|IPR003439|ABC transporter-like|1106|1253|GO:0005524|GO:0016887; Pfam|PF00664|IPR001140|ABC transporter, transmembrane domain|755|1032|GO:0005524|GO:0006810|GO:0016021|GO:0042626|GO:0055085	4.5E-29; 4.90E-30
FF38_00580	br:ko02000	K13865	solute carrier family 7 (cationic amino acid transporter), member 3	Solute Carrier Family (SLC)	SLC7: Cationic amino acid transporter/glycoprotein-associated	SLC7A3, ATRC3; solute carrier family 7 (cationic amino acid transporter), member 3		0	Pfam|PF13520|IPR002293|Amino acid/polyamine transporter I|27|413|GO:0003333|GO:0015171|GO:0016020; Pfam|PF13906|T|-|507|557|	4.6E-52; 1.10E-23	TMHMM
FF38_12503	br:ko02000	K05665	ATP-binding cassette, subfamily C (CFTR/MRP), member 1	ABC Transporters, Eukaryotic Type	ABCC (CFTR/MRP) subfamily	ABCC1, 2, 3, 5, 6, 13 subgroups	ABCC1; ATP-binding cassette, subfamily C (CFTR/MRP), member 1	0	Pfam|PF00005|IPR003439|ABC transporter-like|1918|2066|GO:0005524|GO:0016887; Pfam|PF00664|IPR001140|ABC transporter, transmembrane domain|332|601|GO:0005524|GO:0006810|GO:0016021|GO:0042626|GO:0055085	4.9E-28; 4.90E-46	TMHMM
FF38_05946	br:ko02000	K13856	solute carrier family 4 (anion exchanger), member 3	Solute Carrier Family (SLC)	SLC4: Bicarbonate transporter	SLC4A3, AE3; solute carrier family 4 (anion exchanger), member 3		0	Pfam|PF07565|IPR013769|Band 3 cytoplasmic domain|292|615|GO:0006820|GO:0008509|GO:0016021; Pfam|PF00955|IPR011531|Bicarbonate transporter, C-terminal|678|1175|GO:0006820|GO:0016021	5.2E-110; 4.50E-215
FF38_01819	br:ko02000	K14388	solute carrier family 5 (sodium-coupled monocarboxylate transporter), member 8/12	Solute Carrier Family (SLC)	SLC5: Sodium glucose cotransporter	SLC5A8_12, SMCT; solute carrier family 5 (sodium-coupled monocarboxylate transporter), member 8/12		0	Pfam|PF03943|IPR005637|TAP C-terminal (TAP-C) domain|1171|1220|GO:0005634|GO:0051028; Pfam|PF00474|IPR001734|Sodium/solute symporter|137|546|GO:0005215|GO:0006810|GO:0016020|GO:0055085	5.4E-25; 3.40E-42
FF38_06163	br:ko02000	K14708	solute carrier family 26 (sodium-independent sulfate anion transporter), member 11	Solute Carrier Family (SLC)	SLC26: Multifunctional anion exchanger	SLC26A11; solute carrier family 26 (sodium-independent sulfate anion transporter), member 11		0	Pfam|PF13792|T|-|37|118|; Pfam|PF00916|IPR011547|Sulphate transporter|140|426|GO:0008272|GO:0015116|GO:0016021	5E-32; 1.30E-60
FF38_00117	br:ko02000	K14708	solute carrier family 26 (sodium-independent sulfate anion transporter), member 11	Solute Carrier Family (SLC)	SLC26: Multifunctional anion exchanger	SLC26A11; solute carrier family 26 (sodium-independent sulfate anion transporter), member 11		0	Pfam|PF00916|IPR011547|Sulphate transporter|175|482|GO:0008272|GO:0015116|GO:0016021; Pfam|PF13792|T|-|72|153|	6.6E-52; 2.70E-30
FF38_01537	br:ko02000	K05677	ATP-binding cassette, subfamily D (ALD), member 3	ABC Transporters, Eukaryotic Type	ABCD (ALD) subfamily	ABCD3 subgroup	ABCD3, PMP70; ATP-binding cassette, subfamily D (ALD), member 3	0	Pfam|PF06472|IPR010509|Peroxisomal fatty acyl CoA transporter, transmembrane domain|62|342|GO:0006810|GO:0016020; Pfam|PF00005|IPR003439|ABC transporter-like|455|597|GO:0005524|GO:0016887	7.2E-99; 1.50E-17	TMHMM
FF38_13868	br:ko02000	K14708	solute carrier family 26 (sodium-independent sulfate anion transporter), member 11	Solute Carrier Family (SLC)	SLC26: Multifunctional anion exchanger	SLC26A11; solute carrier family 26 (sodium-independent sulfate anion transporter), member 11		0	Pfam|PF00916|IPR011547|Sulphate transporter|118|414|GO:0008272|GO:0015116|GO:0016021; Pfam|PF13792|T|-|11|90|	8.3E-57; 3.30E-31	TMHMM
FF38_01509	br:ko02000	K05663	mitochondrial ABC transporter ATM	ABC Transporters, Eukaryotic Type	ABCB (MDR/TAP) subfamily	ABCB6, 7 subgroups (half transporters)	ABC.ATM; mitochondrial ABC transporter ATM	0	Pfam|PF00005|IPR003439|ABC transporter-like|590|739|GO:0005524|GO:0016887; Pfam|PF00664|IPR001140|ABC transporter, transmembrane domain|249|527|GO:0005524|GO:0006810|GO:0016021|GO:0042626|GO:0055085	8.7E-36; 4.60E-32	TMHMM
FF38_12266	br:ko02000	K13865	solute carrier family 7 (cationic amino acid transporter), member 3	Solute Carrier Family (SLC)	SLC7: Cationic amino acid transporter/glycoprotein-associated	SLC7A3, ATRC3; solute carrier family 7 (cationic amino acid transporter), member 3		0	Pfam|PF13906|T|-|507|557|; Pfam|PF13520|IPR002293|Amino acid/polyamine transporter I|27|488|GO:0003333|GO:0015171|GO:0016020	9.7E-25; 5.50E-55	TMHMM
FF38_06987	br:ko02000	K13863	solute carrier family 7 (cationic amino acid transporter), member 1	Solute Carrier Family (SLC)	SLC7: Cationic amino acid transporter/glycoprotein-associated	SLC7A1, ATRC1; solute carrier family 7 (cationic amino acid transporter), member 1		0	Pfam|PF13906|T|-|535|585|; Pfam|PF13520|IPR002293|Amino acid/polyamine transporter I|40|430|GO:0003333|GO:0015171|GO:0016020	9.8E-22; 4.30E-50	TMHMM
FF38_13596	br:ko02000	K05655	ATP-binding cassette, subfamily B (MDR/TAP), member 8	ABC Transporters, Eukaryotic Type	ABCB (MDR/TAP) subfamily	ABCB2, 3, 8, 9, 10 subgroups	ABCB8; ATP-binding cassette, subfamily B (MDR/TAP), member 8	0	Pfam|PF00664|IPR001140|ABC transporter, transmembrane domain|139|418|GO:0005524|GO:0006810|GO:0016021|GO:0042626|GO:0055085; Pfam|PF00005|IPR003439|ABC transporter-like|484|634|GO:0005524|GO:0016887	9E-42; 1.70E-34
FF38_13029	br:ko02000	K08193	MFS transporter, ACS family, solute carrier family 17 (sodium-dependent inorganic phosphate cotransporter), other	Major Facilitator Superfamily (MFS)	Organic acid transporters	Anion:cation symporter (ACS) family [TC:2.A.1.14]	SLC17A; MFS transporter, ACS family, solute carrier family 17 (sodium-dependent inorganic phosphate cotransporter), other	1e-179	Pfam|PF07690|IPR011701|Major facilitator superfamily|27|419|GO:0016021|GO:0055085	2e-53	TMHMM
FF38_08975	br:ko02000	K15106	solute carrier family 25 (mitochondrial carrier), member 14/30	Solute Carrier Family (SLC)	SLC25: Mitochondrial carrier	SLC25A14_30; solute carrier family 25 (mitochondrial carrier), member 14/30		2e-179	Pfam|PF00153|IPR018108|Mitochondrial substrate/solute carrier|209|306|	2.4e-23
FF38_07612	br:ko02000	K15040	voltage-dependent anion channel protein 2	Other Transporters	Pores ion channels [TC:1]	VDAC2; voltage-dependent anion channel protein 2		8e-179	Pfam|PF01459|IPR027246|Eukaryotic porin/Tom40|2|275|GO:0005741|GO:0055085	6.4e-79
FF38_00761	br:ko02000	K15117	solute carrier family 25, member 34/35	Solute Carrier Family (SLC)	SLC25: Mitochondrial carrier	SLC25A34_35, OAC1; solute carrier family 25, member 34/35		3e-178	Pfam|PF00153|IPR018108|Mitochondrial substrate/solute carrier|205|290|	1.3e-18
FF38_01357	br:ko02000	K15109	solute carrier family 25 (mitochondrial carnitine/acylcarnitine transporter), member 20/29	Solute Carrier Family (SLC)	SLC25: Mitochondrial carrier	SLC25A20_29, CACT, CACL, CRC1; solute carrier family 25 (mitochondrial carnitine/acylcarnitine transporter), member 20/29		3e-177	Pfam|PF00153|IPR018108|Mitochondrial substrate/solute carrier|109|203|	1.4e-24	TMHMM
FF38_01162	br:ko02000	K13354	solute carrier family 25 (peroxisomal adenine nucleotide transporter), member 17	Solute Carrier Family (SLC)	SLC25: Mitochondrial carrier	SLC25A17, PMP34; solute carrier family 25 (peroxisomal adenine nucleotide transporter), member 17		2e-176	Pfam|PF00153|IPR018108|Mitochondrial substrate/solute carrier|109|204|	3.7e-20	TMHMM
FF38_03652	br:ko02000	K15085	solute carrier family 25, member 42	Solute Carrier Family (SLC)	SLC25: Mitochondrial carrier	SLC25A42; solute carrier family 25, member 42		1e-175	Pfam|PF00153|IPR018108|Mitochondrial substrate/solute carrier|181|266|	1.3e-22
FF38_12498	br:ko02000	K14610	solute carrier family 19 (thiamine transporter), member 2/3	Solute Carrier Family (SLC)	SLC19: Folate/thiamine transporter	SLC19A2_3, THTR; solute carrier family 19 (thiamine transporter), member 2/3		2e-175	Pfam|PF01770|IPR002666|Reduced folate carrier|2|429|GO:0006810|GO:0016020	1e-154	TMHMM
FF38_06209	br:ko02000	K05336	solute carrier family 6 (neurotransmitter transporter), invertebrate	Solute Carrier Family (SLC)	SLC6: Sodium- and chloride-dependent neurotransmitter transporter	SLC6AN; solute carrier family 6 (neurotransmitter transporter), invertebrate		7e-174	Pfam|PF00209|IPR000175|Sodium:neurotransmitter symporter|20|544|GO:0005328|GO:0006836|GO:0016021	4.7e-40	TMHMM
FF38_10133	br:ko02000	K14709	solute carrier family 39 (zinc transporter), member 1/2/3	Solute Carrier Family (SLC)	SLC39: Metal ion transporter	SLC39A1_2_3, ZIP1_2_3; solute carrier family 39 (zinc transporter), member 1/2/3		3e-171	Pfam|PF02535|IPR003689|Zinc/iron permease|31|378|GO:0016020|GO:0030001|GO:0046873|GO:0055085	1.5e-68	TMHMM
FF38_00421	br:ko02000	K03450	solute carrier family 7 (L-type amino acid transporter), other	Solute Carrier Family (SLC)	SLC7: Cationic amino acid transporter/glycoprotein-associated	SLC7A; solute carrier family 7 (L-type amino acid transporter), other		2e-169	Pfam|PF13520|IPR002293|Amino acid/polyamine transporter I|55|461|GO:0003333|GO:0015171|GO:0016020	3.4e-59
FF38_01874	br:ko02000	K12041	solute carrier family 9 (sodium/hydrogen exchanger), member 6/7	Solute Carrier Family (SLC)	SLC9: Na+/H+ exchanger	SLC9A6_7, NHE6_7; solute carrier family 9 (sodium/hydrogen exchanger), member 6/7		3e-169	Pfam|PF00999|IPR006153|Cation/H+ exchanger|71|301|GO:0006812|GO:0015299|GO:0016021|GO:0055085	1.7e-29	TMHMM
FF38_05498	br:ko02000	K17797	mitochondrial inner membrane protein COX18	Other Transporters	Electrochemical potential-driven transporters [TC:2]	COX18; mitochondrial inner membrane protein COX18		4e-168	Pfam|PF02096|IPR001708|Membrane insertase OXA1/ALB3/YidC|109|329|GO:0016021|GO:0051205	3.5e-34
FF38_08500	br:ko02000	K14708	solute carrier family 26 (sodium-independent sulfate anion transporter), member 11	Solute Carrier Family (SLC)	SLC26: Multifunctional anion exchanger	SLC26A11; solute carrier family 26 (sodium-independent sulfate anion transporter), member 11		6e-166	Pfam|PF00916|IPR011547|Sulphate transporter|154|445|GO:0008272|GO:0015116|GO:0016021; Pfam|PF13792|T|-|52|131|	8.5E-56; 1.40E-27
FF38_09024	br:ko02000	K05679	ATP-binding cassette, subfamily G (WHITE), member 1	ABC Transporters, Eukaryotic Type	ABCG (White) subfamily	ABCG1, 4 subgroups	ABCG1; ATP-binding cassette, subfamily G (WHITE), member 1	1e-160	Pfam|PF00005|IPR003439|ABC transporter-like|81|226|GO:0005524|GO:0016887; Pfam|PF01061|IPR013525|ABC-2 type transporter|383|595|GO:0016020	4.6E-27; 3.30E-31
FF38_08945	br:ko02000	K15110	solute carrier family 25 (mitochondrial 2-oxodicarboxylate transporter), member 21	Solute Carrier Family (SLC)	SLC25: Mitochondrial carrier	SLC25A21, ODC; solute carrier family 25 (mitochondrial 2-oxodicarboxylate transporter), member 21		8e-160	Pfam|PF00153|IPR018108|Mitochondrial substrate/solute carrier|19|101|	8.6e-28
FF38_08285	br:ko02000	K05336	solute carrier family 6 (neurotransmitter transporter), invertebrate	Solute Carrier Family (SLC)	SLC6: Sodium- and chloride-dependent neurotransmitter transporter	SLC6AN; solute carrier family 6 (neurotransmitter transporter), invertebrate		3e-157	Pfam|PF00209|IPR000175|Sodium:neurotransmitter symporter|1021|1508|GO:0005328|GO:0006836|GO:0016021	1.2e-38	TMHMM
FF38_10877	br:ko02000	K15014	solute carrier family 29 (equilibrative nucleoside transporter), member 1/2/3	Solute Carrier Family (SLC)	SLC29: Facilitative nucleoside transporter	SLC29A1_2_3, ENT1_2_3; solute carrier family 29 (equilibrative nucleoside transporter), member 1/2/3		9e-157	Pfam|PF00667|IPR003097|FAD-binding, type 1|204|417|GO:0016491|GO:0055114; Pfam|PF00258|IPR008254|Flavodoxin/nitric oxide synthase|5|135|GO:0010181|GO:0016491; Pfam|PF00175|IPR001433|Oxidoreductase FAD/NAD(P)-binding|449|559|GO:0016491|GO:0055114	1.7E-31; 7.60E-32; 1.50E-14
FF38_06882	br:ko02000	K09884	aquaporin rerated protein, invertebrate	Other Transporters	Aquaporins and small neutral solute transporters [TC:1.A.8]	Aquaporins	AQPN; aquaporin rerated protein, invertebrate	1e-155	Pfam|PF00230|IPR000425|Major intrinsic protein|17|227|GO:0005215|GO:0006810|GO:0016020	8.3e-64	TMHMM
FF38_07022	br:ko02000	K05680	ATP-binding cassette, subfamily G (WHITE), member 4	ABC Transporters, Eukaryotic Type	ABCG (White) subfamily	ABCG1, 4 subgroups	ABCG4; ATP-binding cassette, subfamily G (WHITE), member 4	1e-155	Pfam|PF01061|IPR013525|ABC-2 type transporter|544|751|GO:0016020; Pfam|PF00005|IPR003439|ABC transporter-like|171|317|GO:0005524|GO:0016887	1.7E-37; 7.00E-27
FF38_02113	br:ko02000	K14343	solute carrier family 10 (sodium/bile acid cotransporter), member 3/5	Solute Carrier Family (SLC)	SLC10: Sodium bile salt cotransporter	SLC10A3_5; solute carrier family 10 (sodium/bile acid cotransporter), member 3/5		3e-154	Pfam|PF01758|IPR002657|Bile acid:sodium symporter|164|345|GO:0006814|GO:0008508|GO:0016020	6.3e-27
FF38_02892	br:ko02000	K14388	solute carrier family 5 (sodium-coupled monocarboxylate transporter), member 8/12	Solute Carrier Family (SLC)	SLC5: Sodium glucose cotransporter	SLC5A8_12, SMCT; solute carrier family 5 (sodium-coupled monocarboxylate transporter), member 8/12		1e-152	Pfam|PF00474|IPR001734|Sodium/solute symporter|69|474|GO:0005215|GO:0006810|GO:0016020|GO:0055085	6.9e-30	TMHMM
FF38_11711	br:ko02000	K13577	solute carrier family 25 (mitochondrial dicarboxylate transporter), member 10	Solute Carrier Family (SLC)	SLC25: Mitochondrial carrier	SLC25A10, DIC; solute carrier family 25 (mitochondrial dicarboxylate transporter), member 10		1e-151	Pfam|PF00153|IPR018108|Mitochondrial substrate/solute carrier|123|216|	8.7e-18
FF38_08197	br:ko02000	K15278	solute carrier family 35 (UDP-xylose/UDP-N-acetylglucosamine transporter), member B4	Solute Carrier Family (SLC)	SLC35: Nucleoside-sugar transporter	SLC35B4, YEA4; solute carrier family 35 (UDP-xylose/UDP-N-acetylglucosamine transporter), member B4		3e-151	Pfam|PF08449|IPR013657|UAA transporter|7|319|GO:0055085	2e-98	TMHMM
FF38_10164	br:ko02000	K09884	aquaporin rerated protein, invertebrate	Other Transporters	Aquaporins and small neutral solute transporters [TC:1.A.8]	Aquaporins	AQPN; aquaporin rerated protein, invertebrate	5e-149	Pfam|PF00230|IPR000425|Major intrinsic protein|17|227|GO:0005215|GO:0006810|GO:0016020	3.5e-62	TMHMM
FF38_04729	br:ko02000	K15111	solute carrier family 25 (mitochondrial S-adenosylmethionine transporter), member 26	Solute Carrier Family (SLC)	SLC25: Mitochondrial carrier	SLC25A26; solute carrier family 25 (mitochondrial S-adenosylmethionine transporter), member 26		1e-144	Pfam|PF00153|IPR018108|Mitochondrial substrate/solute carrier|203|292|	1.2e-21	TMHMM
FF38_04835	br:ko02000	K14708	solute carrier family 26 (sodium-independent sulfate anion transporter), member 11	Solute Carrier Family (SLC)	SLC26: Multifunctional anion exchanger	SLC26A11; solute carrier family 26 (sodium-independent sulfate anion transporter), member 11		1e-144	Pfam|PF00916|IPR011547|Sulphate transporter|170|461|GO:0008272|GO:0015116|GO:0016021; Pfam|PF13792|T|-|66|144|	1E-44; 2.90E-25
FF38_01071	br:ko02000	K08360	cytochrome b-561	Other Transporters	Transmembrane electron carriers [TC:5]	CYB561; cytochrome b-561		2e-143	Pfam|PF03188|IPR004877|Cytochrome b561, eukaryote|150|286|GO:0016021	2.3e-45
FF38_09417	br:ko02000	K05613	solute carrier family 1 (glial high affinity glutamate transporter), member 2	Solute Carrier Family (SLC)	SLC1: High-affinity glutamate and neutral amino acid transporter	SLC1A2, EAAT2; solute carrier family 1 (glial high affinity glutamate transporter), member 2		9e-142	Pfam|PF00375|IPR001991|Sodium:dicarboxylate symporter|66|525|GO:0006835|GO:0016020|GO:0017153	2.6e-120
FF38_08986	br:ko02000	K14713	solute carrier family 39 (zinc transporter), member 7	Solute Carrier Family (SLC)	SLC39: Metal ion transporter	SLC39A7, KE4, ZIP7; solute carrier family 39 (zinc transporter), member 7		1e-141	Pfam|PF02535|IPR003689|Zinc/iron permease|102|406|GO:0016020|GO:0030001|GO:0046873|GO:0055085	1.9e-72	TMHMM
FF38_03445	br:ko02000	K14445	solute carrier family 13 (sodium-dependent dicarboxylate transporter), member 2/3/5	Solute Carrier Family (SLC)	SLC13: Human Na+-sulfate/carboxylate cotransporter	SLC13A2_3_5; solute carrier family 13 (sodium-dependent dicarboxylate transporter), member 2/3/5		3e-141	Pfam|PF00939|IPR001898|Sodium/sulphate symporter|1|375|GO:0005215|GO:0006814|GO:0016020|GO:0055085	1.2e-40	TMHMM
FF38_07021	br:ko02000	K05680	ATP-binding cassette, subfamily G (WHITE), member 4	ABC Transporters, Eukaryotic Type	ABCG (White) subfamily	ABCG1, 4 subgroups	ABCG4; ATP-binding cassette, subfamily G (WHITE), member 4	2e-140	Pfam|PF00005|IPR003439|ABC transporter-like|78|219|GO:0005524|GO:0016887; Pfam|PF01061|IPR013525|ABC-2 type transporter|379|589|GO:0016020	1.6E-22; 9.50E-36
FF38_05822	br:ko02000	K05679	ATP-binding cassette, subfamily G (WHITE), member 1	ABC Transporters, Eukaryotic Type	ABCG (White) subfamily	ABCG1, 4 subgroups	ABCG1; ATP-binding cassette, subfamily G (WHITE), member 1	5e-139	Pfam|PF01061|IPR013525|ABC-2 type transporter|451|658|GO:0016020	6.6e-30
FF38_02714	br:ko02000	K15101	solute carrier family 25 (mitochondrial ornithine transporter) member 2/15	Solute Carrier Family (SLC)	SLC25: Mitochondrial carrier	SLC25A2_15, ORNT; solute carrier family 25 (mitochondrial ornithine transporter) member 2/15		1e-137	Pfam|PF00153|IPR018108|Mitochondrial substrate/solute carrier|387|474|	5.3e-22
FF38_07913	br:ko02000	K05614	solute carrier family 1 (glial high affinity glutamate transporter), member 3	Solute Carrier Family (SLC)	SLC1: High-affinity glutamate and neutral amino acid transporter	SLC1A3, EAAT1; solute carrier family 1 (glial high affinity glutamate transporter), member 3		2e-137	Pfam|PF00375|IPR001991|Sodium:dicarboxylate symporter|20|449|GO:0006835|GO:0016020|GO:0017153	5.3e-122	TMHMM
FF38_06210	br:ko02000	K05336	solute carrier family 6 (neurotransmitter transporter), invertebrate	Solute Carrier Family (SLC)	SLC6: Sodium- and chloride-dependent neurotransmitter transporter	SLC6AN; solute carrier family 6 (neurotransmitter transporter), invertebrate		2e-137	Pfam|PF00209|IPR000175|Sodium:neurotransmitter symporter|118|478|GO:0005328|GO:0006836|GO:0016021	4.9e-35
FF38_10555	br:ko02000	K14689	solute carrier family 30 (zinc transporter), member 2	Solute Carrier Family (SLC)	SLC30: Zinc efflux transporter	SLC30A2, ZNT2; solute carrier family 30 (zinc transporter), member 2		3e-137	Pfam|PF01545|IPR002524|Cation efflux protein|232|599|GO:0006812|GO:0008324|GO:0016021|GO:0055085	3.2e-59
FF38_12826	br:ko02000	K13751	solute carrier family 24 (sodium/potassium/calcium exchanger), member 3	Solute Carrier Family (SLC)	SLC24: Na+/(Ca2+-K+) exchanger	SLC24A3, NCKX3; solute carrier family 24 (sodium/potassium/calcium exchanger), member 3		4e-137	Pfam|PF01699|IPR004837|Sodium/calcium exchanger membrane region|539|678|GO:0016021|GO:0055085	1.8e-27
FF38_08218	br:ko02000	K13752	solute carrier family 24 (sodium/potassium/calcium exchanger), member 4	Solute Carrier Family (SLC)	SLC24: Na+/(Ca2+-K+) exchanger	SLC24A4, NCKX4; solute carrier family 24 (sodium/potassium/calcium exchanger), member 4		6e-137	Pfam|PF01699|IPR004837|Sodium/calcium exchanger membrane region|52|182|GO:0016021|GO:0055085	2.8e-27	TMHMM
FF38_10442	br:ko02000	K15109	solute carrier family 25 (mitochondrial carnitine/acylcarnitine transporter), member 20/29	Solute Carrier Family (SLC)	SLC25: Mitochondrial carrier	SLC25A20_29, CACT, CACL, CRC1; solute carrier family 25 (mitochondrial carnitine/acylcarnitine transporter), member 20/29		1e-136	Pfam|PF00153|IPR018108|Mitochondrial substrate/solute carrier|91|183|	2.7e-23
FF38_01298	br:ko02000	K09884	aquaporin rerated protein, invertebrate	Other Transporters	Aquaporins and small neutral solute transporters [TC:1.A.8]	Aquaporins	AQPN; aquaporin rerated protein, invertebrate	3e-135	Pfam|PF00230|IPR000425|Major intrinsic protein|20|233|GO:0005215|GO:0006810|GO:0016020	8.2e-65	TMHMM
FF38_07023	br:ko02000	K05679	ATP-binding cassette, subfamily G (WHITE), member 1	ABC Transporters, Eukaryotic Type	ABCG (White) subfamily	ABCG1, 4 subgroups	ABCG1; ATP-binding cassette, subfamily G (WHITE), member 1	5e-134	Pfam|PF01061|IPR013525|ABC-2 type transporter|471|679|GO:0016020; Pfam|PF00005|IPR003439|ABC transporter-like|103|250|GO:0005524|GO:0016887	4.6E-24; 3.40E-27
FF38_01141	br:ko02000	K14209	solute carrier family 36 (proton-coupled amino acid transporter)	Solute Carrier Family (SLC)	SLC36: Proton-coupled amino acid transporter	SLC36A, PAT; solute carrier family 36 (proton-coupled amino acid transporter)		6e-134	Pfam|PF01490|IPR013057|Amino acid transporter, transmembrane|24|421|	2.4e-49
FF38_12799	br:ko02000	K13878	bestrophin-1	Other Transporters	Pores ion channels [TC:1]	BEST1, VMD2; bestrophin-1		1e-132	Pfam|PF01062|IPR021134|Bestrophin/UPF0187|1|324|	9.4e-100	TMHMM
FF38_03879	br:ko02000	K08145	MFS transporter, SP family, solute carrier family 2 (facilitated glucose transporter), member 8	Major Facilitator Superfamily (MFS)	Sugar transporters	Sugar porter (SP) family [TC:2.A.1.1]	SLC2A8, GLUT8; MFS transporter, SP family, solute carrier family 2 (facilitated glucose transporter), member 8	3e-131	Pfam|PF00083|IPR005828|General substrate transporter|75|497|GO:0016021|GO:0022857|GO:0055085	1.5e-90	TMHMM
FF38_10825	br:ko02000	K13750	solute carrier family 24 (sodium/potassium/calcium exchanger), member 2	Solute Carrier Family (SLC)	SLC24: Na+/(Ca2+-K+) exchanger	SLC24A2, NCKX2; solute carrier family 24 (sodium/potassium/calcium exchanger), member 2		4e-131	Pfam|PF01699|IPR004837|Sodium/calcium exchanger membrane region|64|194|GO:0016021|GO:0055085	1.3e-31	TMHMM
FF38_09694	br:ko02000	K12347	natural resistance-associated macrophage protein	Solute Carrier Family (SLC)	SLC11: Proton-coupled metal ion transporter	SLC11A, NRAMP; natural resistance-associated macrophage protein		2e-130	Pfam|PF01566|IPR001046|Natural resistance-associated macrophage like|31|149|GO:0005215|GO:0006810|GO:0016020	1.1e-33	TMHMM
FF38_13961	br:ko02000	K14613	MFS transporter, PCFT/HCP family, solute carrier family 46 (folate transporter), member 1/3	Major Facilitator Superfamily (MFS)	Organic acid transporters	Proton coupled folate transporter/heme carrier protein (PCFT/HCP) family [TC:2.A.1.50]	SLC46A1_3; MFS transporter, PCFT/HCP family, solute carrier family 46 (folate transporter), member 1/3	1e-128	Pfam|PF07690|IPR011701|Major facilitator superfamily|129|467|GO:0016021|GO:0055085	2.7e-30
FF38_08144	br:ko02000	K14715	solute carrier family 39 (zinc transporter), member 9	Solute Carrier Family (SLC)	SLC39: Metal ion transporter	SLC39A9, ZIP9; solute carrier family 39 (zinc transporter), member 9		3e-128	Pfam|PF11464|IPR021565|FYVE-finger-containing Rab5 effector protein rabenosyn-5|720|761|; Pfam|PF02535|IPR003689|Zinc/iron permease|316|456|GO:0016020|GO:0030001|GO:0046873|GO:0055085; Pfam|PF01363|IPR000306|FYVE zinc finger|166|207|GO:0046872	4.8E-21; 3.70E-29; 2.20E-15
FF38_04812	br:ko02000	K15104	solute carrier family 25 (mitochondrial oxoglutarate transporter), member 11	Solute Carrier Family (SLC)	SLC25: Mitochondrial carrier	SLC25A11, OGC; solute carrier family 25 (mitochondrial oxoglutarate transporter), member 11		6e-127	Pfam|PF00153|IPR018108|Mitochondrial substrate/solute carrier|7|99|	5.6e-21	TMHMM
FF38_06886	br:ko02000	K09884	aquaporin rerated protein, invertebrate	Other Transporters	Aquaporins and small neutral solute transporters [TC:1.A.8]	Aquaporins	AQPN; aquaporin rerated protein, invertebrate	7e-127	Pfam|PF00230|IPR000425|Major intrinsic protein|19|233|GO:0005215|GO:0006810|GO:0016020	8.8e-63	TMHMM
FF38_10226	br:ko02000	K14711	solute carrier family 39 (zinc transporter), member 5	Solute Carrier Family (SLC)	SLC39: Metal ion transporter	SLC39A5, ZIP5; solute carrier family 39 (zinc transporter), member 5		5e-124	Pfam|PF02535|IPR003689|Zinc/iron permease|2|311|GO:0016020|GO:0030001|GO:0046873|GO:0055085	4.3e-70	TMHMM
FF38_14545	br:ko02000	K08711	ATP-binding cassette, subfamily G (WHITE), member 2, PDR	ABC Transporters, Eukaryotic Type	ABCG (White) subfamily	ABCG2, 3 subgroups	ABCG2.PDR; ATP-binding cassette, subfamily G (WHITE), member 2, PDR	6e-124	Pfam|PF00005|IPR003439|ABC transporter-like|201|348|GO:0005524|GO:0016887; Pfam|PF06422|IPR010929|CDR ABC transporter|34|127|GO:0005524|GO:0006810|GO:0016021|GO:0042626	0.0000000000000015; 1.70E-26
FF38_01747	br:ko02000	K05680	ATP-binding cassette, subfamily G (WHITE), member 4	ABC Transporters, Eukaryotic Type	ABCG (White) subfamily	ABCG1, 4 subgroups	ABCG4; ATP-binding cassette, subfamily G (WHITE), member 4	3e-121	Pfam|PF00005|IPR003439|ABC transporter-like|49|194|GO:0005524|GO:0016887; Pfam|PF01061|IPR013525|ABC-2 type transporter|342|549|GO:0016020	6.2E-28; 1.50E-20
FF38_11964	br:ko02000	K05680	ATP-binding cassette, subfamily G (WHITE), member 4	ABC Transporters, Eukaryotic Type	ABCG (White) subfamily	ABCG1, 4 subgroups	ABCG4; ATP-binding cassette, subfamily G (WHITE), member 4	4e-121	Pfam|PF01061|IPR013525|ABC-2 type transporter|364|573|GO:0016020; Pfam|PF00005|IPR003439|ABC transporter-like|38|174|GO:0005524|GO:0016887	4.7E-21; 2.20E-24
FF38_03562	br:ko02000	K15014	solute carrier family 29 (equilibrative nucleoside transporter), member 1/2/3	Solute Carrier Family (SLC)	SLC29: Facilitative nucleoside transporter	SLC29A1_2_3, ENT1_2_3; solute carrier family 29 (equilibrative nucleoside transporter), member 1/2/3		7e-121	Pfam|PF01733|IPR002259|Equilibrative nucleoside transporter|42|262|GO:0005337|GO:0006810|GO:0016021	7.6e-45	TMHMM
FF38_07008	br:ko02000	K13879	bestrophin-2	Other Transporters	Pores ion channels [TC:1]	BEST2, VMD2L1; bestrophin-2		3e-117	Pfam|PF01062|IPR021134|Bestrophin/UPF0187|505|822|	6.1e-95	TMHMM
FF38_02665	br:ko02000	K14709	solute carrier family 39 (zinc transporter), member 1/2/3	Solute Carrier Family (SLC)	SLC39: Metal ion transporter	SLC39A1_2_3, ZIP1_2_3; solute carrier family 39 (zinc transporter), member 1/2/3		3e-115	Pfam|PF02535|IPR003689|Zinc/iron permease|18|410|GO:0016020|GO:0030001|GO:0046873|GO:0055085	1.6e-67	TMHMM
FF38_13177	br:ko02000	K08202	MFS transporter, OCT family, solute carrier family 22 (organic cation transporter), member 4/5	Major Facilitator Superfamily (MFS)	Organic acid transporters	Organic cation transporter (OCT) family [TC:2.A.1.19]	SLC22A4_5, OCTN; MFS transporter, OCT family, solute carrier family 22 (organic cation transporter), member 4/5	2e-114	Pfam|PF00083|IPR005828|General substrate transporter|147|528|GO:0016021|GO:0022857|GO:0055085	4.3e-34	TMHMM
FF38_12336	br:ko02000	K05038	solute carrier family 6 (neurotransmitter transporter, amino acid) member 5/7/9/14	Solute Carrier Family (SLC)	SLC6: Sodium- and chloride-dependent neurotransmitter transporter	SLC6A5S; solute carrier family 6 (neurotransmitter transporter, amino acid) member 5/7/9/14		4e-114	Pfam|PF07690|IPR011701|Major facilitator superfamily|280|429|GO:0016021|GO:0055085	5.9e-09
FF38_04027	br:ko02000	K08202	MFS transporter, OCT family, solute carrier family 22 (organic cation transporter), member 4/5	Major Facilitator Superfamily (MFS)	Organic acid transporters	Organic cation transporter (OCT) family [TC:2.A.1.19]	SLC22A4_5, OCTN; MFS transporter, OCT family, solute carrier family 22 (organic cation transporter), member 4/5	7e-114	Pfam|PF00083|IPR005828|General substrate transporter|102|504|GO:0016021|GO:0022857|GO:0055085	3.7e-34	TMHMM
FF38_00006	br:ko02000	K13880	bestrophin-3	Other Transporters	Pores ion channels [TC:1]	BEST3, VMD2L3; bestrophin-3		2e-113	Pfam|PF01062|IPR021134|Bestrophin/UPF0187|1|325|	2.7e-94	TMHMM
FF38_00703	br:ko02000	K08202	MFS transporter, OCT family, solute carrier family 22 (organic cation transporter), member 4/5	Major Facilitator Superfamily (MFS)	Organic acid transporters	Organic cation transporter (OCT) family [TC:2.A.1.19]	SLC22A4_5, OCTN; MFS transporter, OCT family, solute carrier family 22 (organic cation transporter), member 4/5	2e-113	Pfam|PF00083|IPR005828|General substrate transporter|171|549|GO:0016021|GO:0022857|GO:0055085	1.3e-29
FF38_00702	br:ko02000	K08202	MFS transporter, OCT family, solute carrier family 22 (organic cation transporter), member 4/5	Major Facilitator Superfamily (MFS)	Organic acid transporters	Organic cation transporter (OCT) family [TC:2.A.1.19]	SLC22A4_5, OCTN; MFS transporter, OCT family, solute carrier family 22 (organic cation transporter), member 4/5	3e-113	Pfam|PF07690|IPR011701|Major facilitator superfamily|185|521|GO:0016021|GO:0055085	8.2e-29	TMHMM
FF38_06050	br:ko02000	K15382	solute carrier family 50 (sugar transporter)	Solute Carrier Family (SLC)	SLC50: Sugar efflux transporter	SLC50A, SWEET; solute carrier family 50 (sugar transporter)		9e-110	Pfam|PF03083|IPR004316|SWEET sugar transporter|127|210|GO:0016021	2.2e-26	TMHMM
FF38_07816	br:ko02000	K15115	solute carrier family 25 (mitochondrial folate transporter), member 32	Solute Carrier Family (SLC)	SLC25: Mitochondrial carrier	SLC25A32, MFT; solute carrier family 25 (mitochondrial folate transporter), member 32		3e-109	Pfam|PF00153|IPR018108|Mitochondrial substrate/solute carrier|84|176|	1.6e-25	TMHMM
FF38_10174	br:ko02000	K08202	MFS transporter, OCT family, solute carrier family 22 (organic cation transporter), member 4/5	Major Facilitator Superfamily (MFS)	Organic acid transporters	Organic cation transporter (OCT) family [TC:2.A.1.19]	SLC22A4_5, OCTN; MFS transporter, OCT family, solute carrier family 22 (organic cation transporter), member 4/5	5e-109	Pfam|PF00083|IPR005828|General substrate transporter|169|553|GO:0016021|GO:0022857|GO:0055085	2.4e-36	TMHMM
FF38_01714	br:ko02000	K08193	MFS transporter, ACS family, solute carrier family 17 (sodium-dependent inorganic phosphate cotransporter), other	Major Facilitator Superfamily (MFS)	Organic acid transporters	Anion:cation symporter (ACS) family [TC:2.A.1.14]	SLC17A; MFS transporter, ACS family, solute carrier family 17 (sodium-dependent inorganic phosphate cotransporter), other	1e-106	Pfam|PF07690|IPR011701|Major facilitator superfamily|26|408|GO:0016021|GO:0055085	4.8e-54	TMHMM
FF38_02184	br:ko02000	K08145	MFS transporter, SP family, solute carrier family 2 (facilitated glucose transporter), member 8	Major Facilitator Superfamily (MFS)	Sugar transporters	Sugar porter (SP) family [TC:2.A.1.1]	SLC2A8, GLUT8; MFS transporter, SP family, solute carrier family 2 (facilitated glucose transporter), member 8	6e-106	Pfam|PF00083|IPR005828|General substrate transporter|43|449|GO:0016021|GO:0022857|GO:0055085	1.3e-91	TMHMM
FF38_10377	br:ko02000	K15464	BCL2/adenovirus E1B 19 kDa protein-interacting protein 3	Other Transporters	Pores ion channels [TC:1]	BNIP3; BCL2/adenovirus E1B 19 kDa protein-interacting protein 3		1e-105	Pfam|PF06553|IPR010548|BNIP3|1|197|GO:0005740|GO:0016021|GO:0043065	1.6e-65
FF38_10223	br:ko02000	K08193	MFS transporter, ACS family, solute carrier family 17 (sodium-dependent inorganic phosphate cotransporter), other	Major Facilitator Superfamily (MFS)	Organic acid transporters	Anion:cation symporter (ACS) family [TC:2.A.1.14]	SLC17A; MFS transporter, ACS family, solute carrier family 17 (sodium-dependent inorganic phosphate cotransporter), other	8e-104	Pfam|PF07690|IPR011701|Major facilitator superfamily|52|427|GO:0016021|GO:0055085	1.6e-53	TMHMM
FF38_10037	br:ko02000	K05742	solute carrier family 9 (sodium/hydrogen exchanger), member 1	Solute Carrier Family (SLC)	SLC9: Na+/H+ exchanger	SLC9A1, NHE1; solute carrier family 9 (sodium/hydrogen exchanger), member 1		2e-103	Pfam|PF07984|IPR012937|Domain of unknown function DUF1693|510|839|	4.2e-157
FF38_12474	br:ko02000	K08193	MFS transporter, ACS family, solute carrier family 17 (sodium-dependent inorganic phosphate cotransporter), other	Major Facilitator Superfamily (MFS)	Organic acid transporters	Anion:cation symporter (ACS) family [TC:2.A.1.14]	SLC17A; MFS transporter, ACS family, solute carrier family 17 (sodium-dependent inorganic phosphate cotransporter), other	2e-102	Pfam|PF07690|IPR011701|Major facilitator superfamily|94|450|GO:0016021|GO:0055085	2.3e-49	TMHMM
FF38_04103	br:ko02000	K08371	cytochrome b-561 domain containing protein 2	Other Transporters	Transmembrane electron carriers [TC:5]	CYB561D2; cytochrome b-561 domain containing protein 2		2e-102	Pfam|PF03188|IPR004877|Cytochrome b561, eukaryote|55|189|GO:0016021	8.2e-25	TMHMM
FF38_03878	br:ko02000	K08145	MFS transporter, SP family, solute carrier family 2 (facilitated glucose transporter), member 8	Major Facilitator Superfamily (MFS)	Sugar transporters	Sugar porter (SP) family [TC:2.A.1.1]	SLC2A8, GLUT8; MFS transporter, SP family, solute carrier family 2 (facilitated glucose transporter), member 8	6e-102	Pfam|PF00083|IPR005828|General substrate transporter|72|479|GO:0016021|GO:0022857|GO:0055085	2.1e-84	TMHMM
FF38_04718	br:ko02000	K08193	MFS transporter, ACS family, solute carrier family 17 (sodium-dependent inorganic phosphate cotransporter), other	Major Facilitator Superfamily (MFS)	Organic acid transporters	Anion:cation symporter (ACS) family [TC:2.A.1.14]	SLC17A; MFS transporter, ACS family, solute carrier family 17 (sodium-dependent inorganic phosphate cotransporter), other	3e-101	Pfam|PF07690|IPR011701|Major facilitator superfamily|416|820|GO:0016021|GO:0055085	6.6e-49	TMHMM
FF38_01715	br:ko02000	K12301	MFS transporter, ACS family, solute carrier family 17 (sodium-dependent inorganic phosphate cotransporter), member 5	Major Facilitator Superfamily (MFS)	Organic acid transporters	Anion:cation symporter (ACS) family [TC:2.A.1.14]	SLC17A5; MFS transporter, ACS family, solute carrier family 17 (sodium-dependent inorganic phosphate cotransporter), member 5	4e-101	Pfam|PF07690|IPR011701|Major facilitator superfamily|27|406|GO:0016021|GO:0055085	2.9e-59	TMHMM
FF38_14474	br:ko02000	K05680	ATP-binding cassette, subfamily G (WHITE), member 4	ABC Transporters, Eukaryotic Type	ABCG (White) subfamily	ABCG1, 4 subgroups	ABCG4; ATP-binding cassette, subfamily G (WHITE), member 4	5e-100	Pfam|PF00005|IPR003439|ABC transporter-like|105|258|GO:0005524|GO:0016887; Pfam|PF01061|IPR013525|ABC-2 type transporter|402|612|GO:0016020	4.1E-21; 2.60E-42
FF38_01374	br:ko02000	K17794	mitochondrial import inner membrane translocase subunit TIM23	Other Transporters	Others	TIM23; mitochondrial import inner membrane translocase subunit TIM23		9e-100	Pfam|PF02466|IPR003397|Mitochondrial inner membrane translocase subunit Tim17/Tim22/Tim23/peroxisomal protein PMP24|74|193|	1.9e-18
FF38_14376	br:ko02000	K17796	mitochondrial import inner membrane translocase subunit TIM21	Other Transporters	Others	TIM21; mitochondrial import inner membrane translocase subunit TIM21		5e-98	Pfam|PF08294|IPR013261|Mitochondrial import inner membrane translocase subunit Tim21|73|211|GO:0005744|GO:0030150	1.5e-45
FF38_03247	br:ko02000	K15108	solute carrier family 25 (mitochondrial thiamine pyrophosphate transporter), member 19	Solute Carrier Family (SLC)	SLC25: Mitochondrial carrier	SLC25A19, DNC, TPC1; solute carrier family 25 (mitochondrial thiamine pyrophosphate transporter), member 19		5e-98	Pfam|PF00153|IPR018108|Mitochondrial substrate/solute carrier|238|331|	1.7e-22
FF38_08701	br:ko02000	K09884	aquaporin rerated protein, invertebrate	Other Transporters	Aquaporins and small neutral solute transporters [TC:1.A.8]	Aquaporins	AQPN; aquaporin rerated protein, invertebrate	2e-96	Pfam|PF00230|IPR000425|Major intrinsic protein|22|239|GO:0005215|GO:0006810|GO:0016020	2.4e-49	TMHMM
FF38_06053	br:ko02000	K07299	MFS transporter, SP family, solute carrier family 2 (facilitated glucose transporter), member 1	Major Facilitator Superfamily (MFS)	Sugar transporters	Sugar porter (SP) family [TC:2.A.1.1]	SLC2A1, GLUT1; MFS transporter, SP family, solute carrier family 2 (facilitated glucose transporter), member 1	2e-95	Pfam|PF00083|IPR005828|General substrate transporter|79|525|GO:0016021|GO:0022857|GO:0055085	2.3e-97
FF38_08456	br:ko02000	K07299	MFS transporter, SP family, solute carrier family 2 (facilitated glucose transporter), member 1	Major Facilitator Superfamily (MFS)	Sugar transporters	Sugar porter (SP) family [TC:2.A.1.1]	SLC2A1, GLUT1; MFS transporter, SP family, solute carrier family 2 (facilitated glucose transporter), member 1	5e-95	Pfam|PF00083|IPR005828|General substrate transporter|50|491|GO:0016021|GO:0022857|GO:0055085	3.6e-95	TMHMM
FF38_00286	br:ko02000	K14353	solute carrier organic anion transporter family, member 3A	Solute Carrier Family (SLC)	SLC21/ASLCO: Organic anion transporter	SLCO3A; solute carrier organic anion transporter family, member 3A		2e-94	Pfam|PF03137|IPR004156|Organic anion transporter polypeptide OATP|105|737|GO:0005215|GO:0006810|GO:0016020	1.7e-179
FF38_08221	br:ko02000	K13752	solute carrier family 24 (sodium/potassium/calcium exchanger), member 4	Solute Carrier Family (SLC)	SLC24: Na+/(Ca2+-K+) exchanger	SLC24A4, NCKX4; solute carrier family 24 (sodium/potassium/calcium exchanger), member 4		1e-93	Pfam|PF01699|IPR004837|Sodium/calcium exchanger membrane region|540|669|GO:0016021|GO:0055085	6.7e-27	TMHMM
FF38_01318	br:ko02000	K07306	anaerobic dimethyl sulfoxide reductase subunit A [EC:1.8.5.3]	Other Transporters	Transmembrane electron carriers [TC:5]	dmsA; anaerobic dimethyl sulfoxide reductase subunit A [EC:1.8.5.3]		2e-89	Pfam|PF02613|IPR020945|DMSO/Nitrate reductase chaperone|225|349|; Pfam|PF00384|IPR006656|Molybdopterin oxidoreductase|15|125|GO:0016491|GO:0055114	2E-27; 5.20E-23
FF38_02641	br:ko02000	K08202	MFS transporter, OCT family, solute carrier family 22 (organic cation transporter), member 4/5	Major Facilitator Superfamily (MFS)	Organic acid transporters	Organic cation transporter (OCT) family [TC:2.A.1.19]	SLC22A4_5, OCTN; MFS transporter, OCT family, solute carrier family 22 (organic cation transporter), member 4/5	3e-89	Pfam|PF00083|IPR005828|General substrate transporter|161|567|GO:0016021|GO:0022857|GO:0055085	5.1e-30
FF38_01717	br:ko02000	K08193	MFS transporter, ACS family, solute carrier family 17 (sodium-dependent inorganic phosphate cotransporter), other	Major Facilitator Superfamily (MFS)	Organic acid transporters	Anion:cation symporter (ACS) family [TC:2.A.1.14]	SLC17A; MFS transporter, ACS family, solute carrier family 17 (sodium-dependent inorganic phosphate cotransporter), other	3e-88	Pfam|PF07690|IPR011701|Major facilitator superfamily|32|414|GO:0016021|GO:0055085	1.8e-50	TMHMM
FF38_10747	br:ko02000	K08202	MFS transporter, OCT family, solute carrier family 22 (organic cation transporter), member 4/5	Major Facilitator Superfamily (MFS)	Organic acid transporters	Organic cation transporter (OCT) family [TC:2.A.1.19]	SLC22A4_5, OCTN; MFS transporter, OCT family, solute carrier family 22 (organic cation transporter), member 4/5	7e-88	Pfam|PF00083|IPR005828|General substrate transporter|188|575|GO:0016021|GO:0022857|GO:0055085	8.1e-29
FF38_09368	br:ko02000	K05038	solute carrier family 6 (neurotransmitter transporter, amino acid) member 5/7/9/14	Solute Carrier Family (SLC)	SLC6: Sodium- and chloride-dependent neurotransmitter transporter	SLC6A5S; solute carrier family 6 (neurotransmitter transporter, amino acid) member 5/7/9/14		2e-87	Pfam|PF00209|IPR000175|Sodium:neurotransmitter symporter|118|246|GO:0005328|GO:0006836|GO:0016021	2.5e-56
FF38_11798	br:ko02000	K08155	MFS transporter, DHA1 family, solute carrier family 18 (vesicular amine transporter), member 1/2	Major Facilitator Superfamily (MFS)	Drug transporters	Drug:H+ antiporter-1 (12 spanner) (DHA1) family [TC:2.A.1.2]	SLC18A1_2, VMAT; MFS transporter, DHA1 family, solute carrier family 18 (vesicular amine transporter), member 1/2	1e-84	Pfam|PF07690|IPR011701|Major facilitator superfamily|242|530|GO:0016021|GO:0055085	3.1e-32	TMHMM
FF38_02310	br:ko02000	K06258	MFS transporter, VNT family, synaptic vesicle glycoprotein 2	Major Facilitator Superfamily (MFS)	Protein transporters	Vesicular neurotransmitter transporter (VNT) [TC:2.A.1.22]	SV2; MFS transporter, VNT family, synaptic vesicle glycoprotein 2	2e-83	Pfam|PF07690|IPR011701|Major facilitator superfamily|53|370|GO:0016021|GO:0055085	2.5e-27	TMHMM
FF38_07841	br:ko02000	K14388	solute carrier family 5 (sodium-coupled monocarboxylate transporter), member 8/12	Solute Carrier Family (SLC)	SLC5: Sodium glucose cotransporter	SLC5A8_12, SMCT; solute carrier family 5 (sodium-coupled monocarboxylate transporter), member 8/12		2e-83	Pfam|PF00474|IPR001734|Sodium/solute symporter|65|470|GO:0005215|GO:0006810|GO:0016020|GO:0055085	7e-24	TMHMM
FF38_12986	br:ko02000	K06258	MFS transporter, VNT family, synaptic vesicle glycoprotein 2	Major Facilitator Superfamily (MFS)	Protein transporters	Vesicular neurotransmitter transporter (VNT) [TC:2.A.1.22]	SV2; MFS transporter, VNT family, synaptic vesicle glycoprotein 2	4e-83	Pfam|PF07690|IPR011701|Major facilitator superfamily|99|405|GO:0016021|GO:0055085	3e-23
FF38_07459	br:ko02000	K05032	ATP-binding cassette subfamily C (CFTR/MRP) member 8	ABC Transporters, Eukaryotic Type	ABCC (CFTR/MRP) subfamily	ABCC8, 9 subgroups	ABCC8, SUR1; ATP-binding cassette subfamily C (CFTR/MRP) member 8	1e-82	Pfam|PF00664|IPR001140|ABC transporter, transmembrane domain|1804|2023|GO:0005524|GO:0006810|GO:0016021|GO:0042626|GO:0055085; Pfam|PF00005|IPR003439|ABC transporter-like|2357|2505|GO:0005524|GO:0016887	8.2E-26; 8.80E-25	TMHMM
FF38_12985	br:ko02000	K06258	MFS transporter, VNT family, synaptic vesicle glycoprotein 2	Major Facilitator Superfamily (MFS)	Protein transporters	Vesicular neurotransmitter transporter (VNT) [TC:2.A.1.22]	SV2; MFS transporter, VNT family, synaptic vesicle glycoprotein 2	3e-82	Pfam|PF07690|IPR011701|Major facilitator superfamily|57|359|GO:0016021|GO:0055085	2e-19	TMHMM
FF38_01713	br:ko02000	K08193	MFS transporter, ACS family, solute carrier family 17 (sodium-dependent inorganic phosphate cotransporter), other	Major Facilitator Superfamily (MFS)	Organic acid transporters	Anion:cation symporter (ACS) family [TC:2.A.1.14]	SLC17A; MFS transporter, ACS family, solute carrier family 17 (sodium-dependent inorganic phosphate cotransporter), other	3e-81	Pfam|PF07690|IPR011701|Major facilitator superfamily|1451|1818|GO:0016021|GO:0055085	2e-51	TMHMM
FF38_09726	br:ko02000	K07243	high-affinity iron transporter	Other Transporters	Electrochemical potential-driven transporters [TC:2]	FTR, efeU; high-affinity iron transporter		2e-77	Pfam|PF03239|IPR004923|Iron permease FTR1|9|259|GO:0016020|GO:0055085	1.6e-50	TMHMM
FF38_07086	br:ko02000	K14353	solute carrier organic anion transporter family, member 3A	Solute Carrier Family (SLC)	SLC21/ASLCO: Organic anion transporter	SLCO3A; solute carrier organic anion transporter family, member 3A		1e-76	Pfam|PF03137|IPR004156|Organic anion transporter polypeptide OATP|55|734|GO:0005215|GO:0006810|GO:0016020	2.7e-139
FF38_08220	br:ko02000	K13752	solute carrier family 24 (sodium/potassium/calcium exchanger), member 4	Solute Carrier Family (SLC)	SLC24: Na+/(Ca2+-K+) exchanger	SLC24A4, NCKX4; solute carrier family 24 (sodium/potassium/calcium exchanger), member 4		4e-76	Pfam|PF01699|IPR004837|Sodium/calcium exchanger membrane region|98|228|GO:0016021|GO:0055085	1.4e-20	TMHMM
FF38_09244	br:ko02000	K17770	mitochondrial import receptor subunit TOM20	Other Transporters	Others	TOM20; mitochondrial import receptor subunit TOM20		2e-75	Pfam|PF02064|IPR002056|Protein import receptor MAS20-related|11|130|GO:0005742|GO:0006605|GO:0006886	1.3e-52	TMHMM
FF38_07314	br:ko02000	K17769	mitochondrial import receptor subunit TOM22	Other Transporters	Others	TOM22; mitochondrial import receptor subunit TOM22		6e-75	Pfam|PF04281|IPR005683|Mitochondrial outer membrane translocase complex, subunit Tom22|80|186|GO:0005741|GO:0006886	3.2e-11
FF38_13813	br:ko02000	K06258	MFS transporter, VNT family, synaptic vesicle glycoprotein 2	Major Facilitator Superfamily (MFS)	Protein transporters	Vesicular neurotransmitter transporter (VNT) [TC:2.A.1.22]	SV2; MFS transporter, VNT family, synaptic vesicle glycoprotein 2	2e-73	Pfam|PF07690|IPR011701|Major facilitator superfamily|2|264|GO:0016021|GO:0055085	1.7e-25	TMHMM
FF38_11353	br:ko02000	K09884	aquaporin rerated protein, invertebrate	Other Transporters	Aquaporins and small neutral solute transporters [TC:1.A.8]	Aquaporins	AQPN; aquaporin rerated protein, invertebrate	4e-73	Pfam|PF00230|IPR000425|Major intrinsic protein|9|217|GO:0005215|GO:0006810|GO:0016020	3.8e-47	TMHMM
FF38_01143	br:ko02000	K05681	ATP-binding cassette, subfamily G (WHITE), member 2	ABC Transporters, Eukaryotic Type	ABCG (White) subfamily	ABCG2, 3 subgroups	ABCG2; ATP-binding cassette, subfamily G (WHITE), member 2	8e-72	Pfam|PF00005|IPR003439|ABC transporter-like|109|260|GO:0005524|GO:0016887; Pfam|PF01061|IPR013525|ABC-2 type transporter|410|618|GO:0016020	2.8E-22; 5.60E-31
FF38_11699	br:ko02000	K08202	MFS transporter, OCT family, solute carrier family 22 (organic cation transporter), member 4/5	Major Facilitator Superfamily (MFS)	Organic acid transporters	Organic cation transporter (OCT) family [TC:2.A.1.19]	SLC22A4_5, OCTN; MFS transporter, OCT family, solute carrier family 22 (organic cation transporter), member 4/5	2e-71	Pfam|PF00083|IPR005828|General substrate transporter|167|543|GO:0016021|GO:0022857|GO:0055085	1.2e-30	TMHMM
FF38_13442	br:ko02000	K05668	ATP-binding cassette, subfamily C (CFTR/MRP), member 5	ABC Transporters, Eukaryotic Type	ABCC (CFTR/MRP) subfamily	ABCC1, 2, 3, 5, 6, 13 subgroups	ABCC5; ATP-binding cassette, subfamily C (CFTR/MRP), member 5	3e-71	Pfam|PF00520|IPR005821|Ion transport domain|1|156|GO:0005216|GO:0006811|GO:0016020|GO:0055085	5.2e-16	TMHMM
FF38_13814	br:ko02000	K06258	MFS transporter, VNT family, synaptic vesicle glycoprotein 2	Major Facilitator Superfamily (MFS)	Protein transporters	Vesicular neurotransmitter transporter (VNT) [TC:2.A.1.22]	SV2; MFS transporter, VNT family, synaptic vesicle glycoprotein 2	2e-70	Pfam|PF07690|IPR011701|Major facilitator superfamily|77|354|GO:0016021|GO:0055085	5.9e-23
FF38_08621	br:ko02000	K08181	MFS transporter, MCP family, solute carrier family 16 (monocarboxylic acid transporters), member 4	Major Facilitator Superfamily (MFS)	Organic acid transporters	Monocarboxylate porter (MCP) family [TC:2.A.1.13]	SLC16A4; MFS transporter, MCP family, solute carrier family 16 (monocarboxylic acid transporters), member 4	3e-70	Pfam|PF07690|IPR011701|Major facilitator superfamily|56|246|GO:0016021|GO:0055085	2e-23	TMHMM
FF38_10192	br:ko02000	K05646	ATP-binding cassette, subfamily A (ABC1), member 12	ABC Transporters, Eukaryotic Type	ABCA (ABC1) subfamily	ABCA1, 2, 3, 4, 7, 12, 13 subgroups	ABCA12; ATP-binding cassette, subfamily A (ABC1), member 12	9e-69	Pfam|PF00005|IPR003439|ABC transporter-like|231|361|GO:0005524|GO:0016887; Pfam|PF12698|T|-|3|161|	3.1E-24; 7.60E-09	TMHMM
FF38_04021	br:ko02000	K08202	MFS transporter, OCT family, solute carrier family 22 (organic cation transporter), member 4/5	Major Facilitator Superfamily (MFS)	Organic acid transporters	Organic cation transporter (OCT) family [TC:2.A.1.19]	SLC22A4_5, OCTN; MFS transporter, OCT family, solute carrier family 22 (organic cation transporter), member 4/5	1e-67	Pfam|PF00083|IPR005828|General substrate transporter|184|573|GO:0016021|GO:0022857|GO:0055085	1.4e-21
FF38_07088	br:ko02000	K12040	solute carrier family 9 (sodium/hydrogen exchanger), member 3	Solute Carrier Family (SLC)	SLC9: Na+/H+ exchanger	SLC9A3, NHE3; solute carrier family 9 (sodium/hydrogen exchanger), member 3		2e-67	Pfam|PF00999|IPR006153|Cation/H+ exchanger|492|590|GO:0006812|GO:0015299|GO:0016021|GO:0055085	2.6e-13
FF38_13991	br:ko02000	K05681	ATP-binding cassette, subfamily G (WHITE), member 2	ABC Transporters, Eukaryotic Type	ABCG (White) subfamily	ABCG2, 3 subgroups	ABCG2; ATP-binding cassette, subfamily G (WHITE), member 2	6e-66	Pfam|PF01061|IPR013525|ABC-2 type transporter|683|817|GO:0016020; Pfam|PF00005|IPR003439|ABC transporter-like|268|417|GO:0005524|GO:0016887	2.2E-22; 2.40E-30
FF38_08352	br:ko02000	K08202	MFS transporter, OCT family, solute carrier family 22 (organic cation transporter), member 4/5	Major Facilitator Superfamily (MFS)	Organic acid transporters	Organic cation transporter (OCT) family [TC:2.A.1.19]	SLC22A4_5, OCTN; MFS transporter, OCT family, solute carrier family 22 (organic cation transporter), member 4/5	1e-65	Pfam|PF00083|IPR005828|General substrate transporter|99|507|GO:0016021|GO:0022857|GO:0055085	1.9e-26	TMHMM
FF38_08353	br:ko02000	K08202	MFS transporter, OCT family, solute carrier family 22 (organic cation transporter), member 4/5	Major Facilitator Superfamily (MFS)	Organic acid transporters	Organic cation transporter (OCT) family [TC:2.A.1.19]	SLC22A4_5, OCTN; MFS transporter, OCT family, solute carrier family 22 (organic cation transporter), member 4/5	1e-65	Pfam|PF00083|IPR005828|General substrate transporter|92|494|GO:0016021|GO:0022857|GO:0055085	3.6e-24	TMHMM
FF38_13988	br:ko02000	K14258	facilitated trehalose transporter	Major Facilitator Superfamily (MFS)	Sugar transporters	Sugar porter (SP) family [TC:2.A.1.1]	TRET1; facilitated trehalose transporter	4e-65	Pfam|PF00083|IPR005828|General substrate transporter|43|452|GO:0016021|GO:0022857|GO:0055085	6.9e-64	TMHMM
FF38_11887	br:ko02000	K06258	MFS transporter, VNT family, synaptic vesicle glycoprotein 2	Major Facilitator Superfamily (MFS)	Protein transporters	Vesicular neurotransmitter transporter (VNT) [TC:2.A.1.22]	SV2; MFS transporter, VNT family, synaptic vesicle glycoprotein 2	5e-65	Pfam|PF07690|IPR011701|Major facilitator superfamily|66|354|GO:0016021|GO:0055085	6e-21
FF38_14096	br:ko02000	K01551	arsenite-transporting ATPase [EC:3.6.3.16]	Other Transporters	Others	arsA, ASNA1; arsenite-transporting ATPase [EC:3.6.3.16]		3e-63	Pfam|PF02374|IPR025723|Anion-transporting ATPase-like domain|1|145|	3.3e-45
FF38_08350	br:ko02000	K08202	MFS transporter, OCT family, solute carrier family 22 (organic cation transporter), member 4/5	Major Facilitator Superfamily (MFS)	Organic acid transporters	Organic cation transporter (OCT) family [TC:2.A.1.19]	SLC22A4_5, OCTN; MFS transporter, OCT family, solute carrier family 22 (organic cation transporter), member 4/5	1e-62	Pfam|PF00083|IPR005828|General substrate transporter|1273|1758|GO:0016021|GO:0022857|GO:0055085	8.9e-27	TMHMM
FF38_13384	br:ko02000	K06258	MFS transporter, VNT family, synaptic vesicle glycoprotein 2	Major Facilitator Superfamily (MFS)	Protein transporters	Vesicular neurotransmitter transporter (VNT) [TC:2.A.1.22]	SV2; MFS transporter, VNT family, synaptic vesicle glycoprotein 2	1e-62	Pfam|PF07690|IPR011701|Major facilitator superfamily|737|1179|GO:0016021|GO:0055085	7.2e-21
FF38_13987	br:ko02000	K08145	MFS transporter, SP family, solute carrier family 2 (facilitated glucose transporter), member 8	Major Facilitator Superfamily (MFS)	Sugar transporters	Sugar porter (SP) family [TC:2.A.1.1]	SLC2A8, GLUT8; MFS transporter, SP family, solute carrier family 2 (facilitated glucose transporter), member 8	4e-62	Pfam|PF00083|IPR005828|General substrate transporter|57|465|GO:0016021|GO:0022857|GO:0055085	3.7e-55	TMHMM
FF38_05216	br:ko02000	K14686	solute carrier family 31 (copper transporter), member 1	Solute Carrier Family (SLC)	SLC31: Copper transporter	SLC31A1, CTR1; solute carrier family 31 (copper transporter), member 1		8e-62	Pfam|PF04145|IPR007274|Ctr copper transporter|24|169|GO:0005375|GO:0016021|GO:0035434	1.5e-38	TMHMM
FF38_04094	br:ko02000	K14445	solute carrier family 13 (sodium-dependent dicarboxylate transporter), member 2/3/5	Solute Carrier Family (SLC)	SLC13: Human Na+-sulfate/carboxylate cotransporter	SLC13A2_3_5; solute carrier family 13 (sodium-dependent dicarboxylate transporter), member 2/3/5		1e-61	Pfam|PF00939|IPR001898|Sodium/sulphate symporter|2|476|GO:0005215|GO:0006814|GO:0016020|GO:0055085	5.4e-18	TMHMM
FF38_00276	br:ko02000	K08145	MFS transporter, SP family, solute carrier family 2 (facilitated glucose transporter), member 8	Major Facilitator Superfamily (MFS)	Sugar transporters	Sugar porter (SP) family [TC:2.A.1.1]	SLC2A8, GLUT8; MFS transporter, SP family, solute carrier family 2 (facilitated glucose transporter), member 8	2e-61	Pfam|PF00083|IPR005828|General substrate transporter|950|1395|GO:0016021|GO:0022857|GO:0055085	4.8e-59	TMHMM
FF38_08351	br:ko02000	K08202	MFS transporter, OCT family, solute carrier family 22 (organic cation transporter), member 4/5	Major Facilitator Superfamily (MFS)	Organic acid transporters	Organic cation transporter (OCT) family [TC:2.A.1.19]	SLC22A4_5, OCTN; MFS transporter, OCT family, solute carrier family 22 (organic cation transporter), member 4/5	8e-61	Pfam|PF00083|IPR005828|General substrate transporter|104|506|GO:0016021|GO:0022857|GO:0055085	6.6e-26	TMHMM
FF38_13969	br:ko02000	K14258	facilitated trehalose transporter	Major Facilitator Superfamily (MFS)	Sugar transporters	Sugar porter (SP) family [TC:2.A.1.1]	TRET1; facilitated trehalose transporter	1e-60	Pfam|PF00083|IPR005828|General substrate transporter|82|499|GO:0016021|GO:0022857|GO:0055085	2.7e-73	TMHMM
FF38_09363	br:ko02000	K08145	MFS transporter, SP family, solute carrier family 2 (facilitated glucose transporter), member 8	Major Facilitator Superfamily (MFS)	Sugar transporters	Sugar porter (SP) family [TC:2.A.1.1]	SLC2A8, GLUT8; MFS transporter, SP family, solute carrier family 2 (facilitated glucose transporter), member 8	2e-58	Pfam|PF00083|IPR005828|General substrate transporter|110|506|GO:0016021|GO:0022857|GO:0055085	1.7e-59
FF38_14040	br:ko02000	K16302	metal transporter CNNM	Other Transporters	Others	CNNM; metal transporter CNNM		4e-58	Pfam|PF01595|IPR002550|Domain of unknown function DUF21|2|81|	4.2e-17	TMHMM
FF38_13970	br:ko02000	K08145	MFS transporter, SP family, solute carrier family 2 (facilitated glucose transporter), member 8	Major Facilitator Superfamily (MFS)	Sugar transporters	Sugar porter (SP) family [TC:2.A.1.1]	SLC2A8, GLUT8; MFS transporter, SP family, solute carrier family 2 (facilitated glucose transporter), member 8	5e-58	Pfam|PF00083|IPR005828|General substrate transporter|74|497|GO:0016021|GO:0022857|GO:0055085	6.9e-75	TMHMM
FF38_05322	br:ko02000	K06258	MFS transporter, VNT family, synaptic vesicle glycoprotein 2	Major Facilitator Superfamily (MFS)	Protein transporters	Vesicular neurotransmitter transporter (VNT) [TC:2.A.1.22]	SV2; MFS transporter, VNT family, synaptic vesicle glycoprotein 2	3e-57	Pfam|PF07690|IPR011701|Major facilitator superfamily|50|472|GO:0016021|GO:0055085	5.1e-25	TMHMM
FF38_09830	br:ko02000	K17778	mitochondrial import inner membrane translocase subunit TIM10	Other Transporters	Others	TIM10; mitochondrial import inner membrane translocase subunit TIM10		1e-56	Pfam|PF02953|IPR004217|Tim10/DDP family zinc finger|15|79|	1.4e-25
FF38_01313	br:ko02000	K12301	MFS transporter, ACS family, solute carrier family 17 (sodium-dependent inorganic phosphate cotransporter), member 5	Major Facilitator Superfamily (MFS)	Organic acid transporters	Anion:cation symporter (ACS) family [TC:2.A.1.14]	SLC17A5; MFS transporter, ACS family, solute carrier family 17 (sodium-dependent inorganic phosphate cotransporter), member 5	2e-56	Pfam|PF07690|IPR011701|Major facilitator superfamily|38|437|GO:0016021|GO:0055085	3.3e-45	TMHMM
FF38_05798	br:ko02000	K13411	dual oxidase [EC:1.6.3.1 1.11.1.-]	Other Transporters	Transmembrane electron carriers [TC:5]	DUOX, THOX; dual oxidase [EC:1.6.3.1 1.11.1.-]		2e-56	Pfam|PF01794|IPR013130|Ferric reductase transmembrane component-like domain|698|844|; Pfam|PF08030|IPR013121|Ferric reductase, NAD binding|1338|1508|GO:0016491|GO:0055114; Pfam|PF08022|IPR013112|FAD-binding 8|886|959|GO:0016491|GO:0055114; Pfam|PF13499|IPR011992|EF-hand domain pair|507|563|GO:0005509	7.4E-21; 1.80E-29; 2.00E-17; 5.80E-10
FF38_06624	br:ko02000	K08202	MFS transporter, OCT family, solute carrier family 22 (organic cation transporter), member 4/5	Major Facilitator Superfamily (MFS)	Organic acid transporters	Organic cation transporter (OCT) family [TC:2.A.1.19]	SLC22A4_5, OCTN; MFS transporter, OCT family, solute carrier family 22 (organic cation transporter), member 4/5	5e-56	Pfam|PF00083|IPR005828|General substrate transporter|928|1325|GO:0016021|GO:0022857|GO:0055085	1.2e-23	TMHMM
FF38_04255	br:ko02000	K17795	mitochondrial import inner membrane translocase subunit TIM17	Other Transporters	Others	TIM17; mitochondrial import inner membrane translocase subunit TIM17		2e-55	Pfam|PF02466|IPR003397|Mitochondrial inner membrane translocase subunit Tim17/Tim22/Tim23/peroxisomal protein PMP24|102|147|	2.8e-12
FF38_14421	br:ko02000	K05658	ATP-binding cassette, subfamily B (MDR/TAP), member 1 [EC:3.6.3.44]	ABC Transporters, Eukaryotic Type	ABCB (MDR/TAP) subfamily	ABCB1, 4, 5, 11 subgroups	ABCB1; ATP-binding cassette, subfamily B (MDR/TAP), member 1 [EC:3.6.3.44]	2e-53	Pfam|PF07727|IPR013103|Reverse transcriptase, RNA-dependent DNA polymerase|170|322|	1.4e-67
FF38_05331	br:ko02000	K17777	mitochondrial import inner membrane translocase subunit TIM9	Other Transporters	Others	TIM9; mitochondrial import inner membrane translocase subunit TIM9		6e-53	Pfam|PF02953|IPR004217|Tim10/DDP family zinc finger|17|77|	8.9e-17
FF38_07775	br:ko02000	K07300	Ca2+:H+ antiporter	Other Transporters	Electrochemical potential-driven transporters [TC:2]	chaA, CAX; Ca2+:H+ antiporter		3e-52	Pfam|PF12257|IPR027244|Vacuolar membrane-associated protein Iml1|96|383|	7.4e-59
FF38_04023	br:ko02000	K08209	MFS transporter, OCT family, solute carrier family 22 (organic cation transporter), member 13	Major Facilitator Superfamily (MFS)	Organic acid transporters	Organic cation transporter (OCT) family [TC:2.A.1.19]	SLC22A13; MFS transporter, OCT family, solute carrier family 22 (organic cation transporter), member 13	9e-52	Pfam|PF00083|IPR005828|General substrate transporter|266|474|GO:0016021|GO:0022857|GO:0055085	7.9e-16
FF38_11625	br:ko02000	K15123	solute carrier family 25, member 45/47	Solute Carrier Family (SLC)	SLC25: Mitochondrial carrier	SLC25A45_47; solute carrier family 25, member 45/47		8e-51	Pfam|PF00153|IPR018108|Mitochondrial substrate/solute carrier|209|294|	1.6e-21	TMHMM
FF38_13415	br:ko02000	K17780	mitochondrial import inner membrane translocase subunit TIM8	Other Transporters	Others	TIM8; mitochondrial import inner membrane translocase subunit TIM8		1e-47	Pfam|PF02953|IPR004217|Tim10/DDP family zinc finger|17|80|	1.8e-23
FF38_09145	br:ko02000	K03283	heat shock 70kDa protein 1/8	Other Transporters	Pores ion channels [TC:1]	HSPA1_8; heat shock 70kDa protein 1/8		2e-45	Pfam|PF00012|IPR013126|Heat shock protein 70 family|5|399|	1.7e-55
FF38_02771	br:ko02000	K05684	ATP-binding cassette, subfamily G (WHITE), member 8 (sterolin 2)	ABC Transporters, Eukaryotic Type	ABCG (White) subfamily	ABCG5, 8 subgroups	ABCG8; ATP-binding cassette, subfamily G (WHITE), member 8 (sterolin 2)	3e-44	Pfam|PF00005|IPR003439|ABC transporter-like|315|459|GO:0005524|GO:0016887; Pfam|PF01061|IPR013525|ABC-2 type transporter|596|806|GO:0016020	0.00000000089; 1.30E-16
FF38_03750	br:ko02000	K05672	ATP-binding cassette, subfamily C (CFTR/MRP), member 12	ABC Transporters, Eukaryotic Type	ABCC (CFTR/MRP) subfamily	ABCC8, 9 subgroups	ABCC12; ATP-binding cassette, subfamily C (CFTR/MRP), member 12	3e-43	Pfam|PF00005|IPR003439|ABC transporter-like|26|133|GO:0005524|GO:0016887	9.2e-21
FF38_13107	br:ko02000	K08151	MFS transporter, DHA1 family, tetracycline resistance protein	Major Facilitator Superfamily (MFS)	Drug transporters	Drug:H+ antiporter-1 (12 spanner) (DHA1) family [TC:2.A.1.2]	tetA; MFS transporter, DHA1 family, tetracycline resistance protein	4e-43	Pfam|PF07690|IPR011701|Major facilitator superfamily|56|445|GO:0016021|GO:0055085	1.8e-40
FF38_11400	br:ko02000	K08190	MFS transporter, MCP family, solute carrier family 16 (monocarboxylic acid transporters), member 14	Major Facilitator Superfamily (MFS)	Organic acid transporters	Monocarboxylate porter (MCP) family [TC:2.A.1.13]	SLC16A14; MFS transporter, MCP family, solute carrier family 16 (monocarboxylic acid transporters), member 14	1e-42	Pfam|PF07690|IPR011701|Major facilitator superfamily|152|332|GO:0016021|GO:0055085	3.6e-28
FF38_05494	br:ko02000	K08189	MFS transporter, MCP family, solute carrier family 16 (monocarboxylic acid transporters), member 13	Major Facilitator Superfamily (MFS)	Organic acid transporters	Monocarboxylate porter (MCP) family [TC:2.A.1.13]	SLC16A13; MFS transporter, MCP family, solute carrier family 16 (monocarboxylic acid transporters), member 13	1e-42	Pfam|PF07690|IPR011701|Major facilitator superfamily|69|257|GO:0016021|GO:0055085	4.8e-23
FF38_06434	br:ko02000	K05336	solute carrier family 6 (neurotransmitter transporter), invertebrate	Solute Carrier Family (SLC)	SLC6: Sodium- and chloride-dependent neurotransmitter transporter	SLC6AN; solute carrier family 6 (neurotransmitter transporter), invertebrate		1e-40	Pfam|PF00917|IPR002083|MATH|332|464|GO:0005515	3.6e-11
FF38_06902	br:ko02000	K14688	solute carrier family 30 (zinc transporter), member 1	Solute Carrier Family (SLC)	SLC30: Zinc efflux transporter	SLC30A1, ZNT1; solute carrier family 30 (zinc transporter), member 1		2e-40	Pfam|PF01545|IPR002524|Cation efflux protein|46|421|GO:0006812|GO:0008324|GO:0016021|GO:0055085	1.9e-44	TMHMM
FF38_13068	br:ko02000	K11810	MFS transporter, MCP family, solute carrier family 16 (monocarboxylic acid transporters), member 12	Major Facilitator Superfamily (MFS)	Organic acid transporters	Monocarboxylate porter (MCP) family [TC:2.A.1.13]	SLC16A12; MFS transporter, MCP family, solute carrier family 16 (monocarboxylic acid transporters), member 12	5e-40	Pfam|PF07690|IPR011701|Major facilitator superfamily|298|476|GO:0016021|GO:0055085	1.6e-26
FF38_08658	br:ko02000	K08190	MFS transporter, MCP family, solute carrier family 16 (monocarboxylic acid transporters), member 14	Major Facilitator Superfamily (MFS)	Organic acid transporters	Monocarboxylate porter (MCP) family [TC:2.A.1.13]	SLC16A14; MFS transporter, MCP family, solute carrier family 16 (monocarboxylic acid transporters), member 14	8e-40	Pfam|PF07690|IPR011701|Major facilitator superfamily|62|250|GO:0016021|GO:0055085	1.5e-21
FF38_04524	br:ko02000	K08184	MFS transporter, MCP family, solute carrier family 16 (monocarboxylic acid transporters), member 7	Major Facilitator Superfamily (MFS)	Organic acid transporters	Monocarboxylate porter (MCP) family [TC:2.A.1.13]	SLC16A7; MFS transporter, MCP family, solute carrier family 16 (monocarboxylic acid transporters), member 7	5e-39	Pfam|PF07690|IPR011701|Major facilitator superfamily|65|245|GO:0016021|GO:0055085	3.7e-26
FF38_04403	br:ko02000	K17779	mitochondrial import inner membrane translocase subunit TIM10B	Other Transporters	Others	TIM10B; mitochondrial import inner membrane translocase subunit TIM10B		5e-39	Pfam|PF02953|IPR004217|Tim10/DDP family zinc finger|7|62|	2.1e-15
FF38_07084	br:ko02000	K14353	solute carrier organic anion transporter family, member 3A	Solute Carrier Family (SLC)	SLC21/ASLCO: Organic anion transporter	SLCO3A; solute carrier organic anion transporter family, member 3A		1e-37	Pfam|PF03137|IPR004156|Organic anion transporter polypeptide OATP|272|611|GO:0005215|GO:0006810|GO:0016020	6.1e-37
FF38_01201	br:ko02000	K08145	MFS transporter, SP family, solute carrier family 2 (facilitated glucose transporter), member 8	Major Facilitator Superfamily (MFS)	Sugar transporters	Sugar porter (SP) family [TC:2.A.1.1]	SLC2A8, GLUT8; MFS transporter, SP family, solute carrier family 2 (facilitated glucose transporter), member 8	1e-37	Pfam|PF00083|IPR005828|General substrate transporter|90|387|GO:0016021|GO:0022857|GO:0055085	5.5e-36
FF38_13838	br:ko02000	K16302	metal transporter CNNM	Other Transporters	Others	CNNM; metal transporter CNNM		3e-35	Pfam|PF00650|IPR001251|CRAL-TRIO domain|77|245|; Pfam|PF03765|IPR011074|CRAL/TRIO, N-terminal domain|13|54|	2.3E-34; 1.10E-09
FF38_04075	br:ko02000	K16302	metal transporter CNNM	Other Transporters	Others	CNNM; metal transporter CNNM		6e-35	Pfam|PF04707|IPR006797|PRELI/MSF1|17|173|; Pfam|PF00650|IPR001251|CRAL-TRIO domain|298|466|	1E-51; 2.10E-40
FF38_03192	br:ko02000	K13358	Na(+)/H(+) exchange regulatory cofactor NHE-RF2	Other Transporters	Others	SLC9A3R2, NHERF2; Na(+)/H(+) exchange regulatory cofactor NHE-RF2		1e-34	Pfam|PF00595|IPR001478|PDZ domain|37|107|GO:0005515	2.8e-17
FF38_13519	br:ko02000	K08151	MFS transporter, DHA1 family, tetracycline resistance protein	Major Facilitator Superfamily (MFS)	Drug transporters	Drug:H+ antiporter-1 (12 spanner) (DHA1) family [TC:2.A.1.2]	tetA; MFS transporter, DHA1 family, tetracycline resistance protein	2e-34	Pfam|PF07690|IPR011701|Major facilitator superfamily|40|383|GO:0016021|GO:0055085	8.7e-33	TMHMM
FF38_04150	br:ko02000	K08202	MFS transporter, OCT family, solute carrier family 22 (organic cation transporter), member 4/5	Major Facilitator Superfamily (MFS)	Organic acid transporters	Organic cation transporter (OCT) family [TC:2.A.1.19]	SLC22A4_5, OCTN; MFS transporter, OCT family, solute carrier family 22 (organic cation transporter), member 4/5	4e-34	Pfam|PF07690|IPR011701|Major facilitator superfamily|376|736|GO:0016021|GO:0055085	2.1e-28
FF38_03943	br:ko02000	K15272	solute carrier family 35 (UDP-sugar transporter), member A1/2/3	Solute Carrier Family (SLC)	SLC35: Nucleoside-sugar transporter	SLC35A1_2_3; solute carrier family 35 (UDP-sugar transporter), member A1/2/3		1e-33	Pfam|PF04142|IPR007271|Nucleotide-sugar transporter|85|336|GO:0000139|GO:0005351|GO:0008643|GO:0016021	7.3e-36	TMHMM
FF38_03045	br:ko02000	K16261	yeast amino acid transporter	Other Transporters	Electrochemical potential-driven transporters [TC:2]	YAT; yeast amino acid transporter		2e-33	Pfam|PF00324|IPR004841|Amino acid permease/ SLC12A domain|120|233|GO:0006810|GO:0016020|GO:0055085	2.5e-28	TMHMM
FF38_10779	br:ko02000	K14430	phosphate transporter	Other Transporters	Electrochemical potential-driven transporters [TC:2]	PHO87_91; phosphate transporter		2e-33	Pfam|PF10367|IPR019453|Vacuolar sorting protein 39/Transforming growth factor beta receptor-associated domain 2|775|883|; Pfam|PF10366|IPR019452|Vacuolar sorting protein 39/Transforming growth factor beta receptor-associated domain 1|474|574|; Pfam|PF00780|IPR001180|Citron-like|22|300|GO:0005083	1.1E-25; 4.80E-29; 7.20E-14
FF38_11101	br:ko02000	K12040	solute carrier family 9 (sodium/hydrogen exchanger), member 3	Solute Carrier Family (SLC)	SLC9: Na+/H+ exchanger	SLC9A3, NHE3; solute carrier family 9 (sodium/hydrogen exchanger), member 3		1e-32	Pfam|PF00999|IPR006153|Cation/H+ exchanger|7|72|GO:0006812|GO:0015299|GO:0016021|GO:0055085	3.9e-12
FF38_09598	br:ko02000	K12040	solute carrier family 9 (sodium/hydrogen exchanger), member 3	Solute Carrier Family (SLC)	SLC9: Na+/H+ exchanger	SLC9A3, NHE3; solute carrier family 9 (sodium/hydrogen exchanger), member 3		1e-32	Pfam|PF00999|IPR006153|Cation/H+ exchanger|7|72|GO:0006812|GO:0015299|GO:0016021|GO:0055085	3.9e-12
FF38_06530	br:ko02000	K17770	mitochondrial import receptor subunit TOM20	Other Transporters	Others	TOM20; mitochondrial import receptor subunit TOM20		2e-31	Pfam|PF02338|IPR003323|Ovarian tumour, otubain|177|303|	1.7e-20
FF38_02717	br:ko02000	K17792	mitochondrial import inner membrane translocase subunit TIM54	Other Transporters	Others	TIM54; mitochondrial import inner membrane translocase subunit TIM54		5e-31	Pfam|PF01784|IPR002678|Ngg1p interacting factor 3, NIF3|27|265|	1e-72
FF38_06641	br:ko02000	K05643	ATP-binding cassette, subfamily A (ABC1), member 3	ABC Transporters, Eukaryotic Type	ABCA (ABC1) subfamily	ABCA1, 2, 3, 4, 7, 12, 13 subgroups	ABCA3; ATP-binding cassette, subfamily A (ABC1), member 3	9e-31	Pfam|PF03020|IPR003887|LEM domain|544|581|	1.2e-13
FF38_10930	br:ko02000	K05643	ATP-binding cassette, subfamily A (ABC1), member 3	ABC Transporters, Eukaryotic Type	ABCA (ABC1) subfamily	ABCA1, 2, 3, 4, 7, 12, 13 subgroups	ABCA3; ATP-binding cassette, subfamily A (ABC1), member 3	5e-29	Pfam|PF00005|IPR003439|ABC transporter-like|164|306|GO:0005524|GO:0016887	7.8e-16
FF38_13082	br:ko02000	K08200	MFS transporter, OCT family, solute carrier family 22 (organic cation transporter), member 3	Major Facilitator Superfamily (MFS)	Organic acid transporters	Organic cation transporter (OCT) family [TC:2.A.1.19]	SLC22A3, OCT3; MFS transporter, OCT family, solute carrier family 22 (organic cation transporter), member 3	7e-29	Pfam|PF07690|IPR011701|Major facilitator superfamily|162|504|GO:0016021|GO:0055085	2.3e-22	TMHMM
FF38_07564	br:ko02000	K11810	MFS transporter, MCP family, solute carrier family 16 (monocarboxylic acid transporters), member 12	Major Facilitator Superfamily (MFS)	Organic acid transporters	Monocarboxylate porter (MCP) family [TC:2.A.1.13]	SLC16A12; MFS transporter, MCP family, solute carrier family 16 (monocarboxylic acid transporters), member 12	3e-26	Pfam|PF07690|IPR011701|Major facilitator superfamily|279|592|GO:0016021|GO:0055085	1.3e-12
FF38_10440	br:ko02000	K14210	solute carrier family 3 (neutral and basic amino acid transporter), member 1	Solute Carrier Family (SLC)	SLC3: Heavy subunits of the heteromeric amino acid transporters	SLC3A1, RBAT; solute carrier family 3 (neutral and basic amino acid transporter), member 1		4e-25	Pfam|PF00128|IPR006047|Glycosyl hydrolase, family 13, catalytic domain|210|282|GO:0003824|GO:0005975|GO:0043169	5e-13
FF38_04116	br:ko02000	K08371	cytochrome b-561 domain containing protein 2	Other Transporters	Transmembrane electron carriers [TC:5]	CYB561D2; cytochrome b-561 domain containing protein 2		7e-25	Pfam|PF03188|IPR004877|Cytochrome b561, eukaryote|74|203|GO:0016021	2.8e-21	TMHMM
FF38_04122	br:ko02000	K08371	cytochrome b-561 domain containing protein 2	Other Transporters	Transmembrane electron carriers [TC:5]	CYB561D2; cytochrome b-561 domain containing protein 2		9e-25	Pfam|PF03188|IPR004877|Cytochrome b561, eukaryote|72|204|GO:0016021	4.9e-25	TMHMM
FF38_04832	br:ko02000	K11518	mitochondrial import receptor subunit TOM40	Other Transporters	Others	TOM40; mitochondrial import receptor subunit TOM40		1e-24	Pfam|PF01459|IPR027246|Eukaryotic porin/Tom40|29|303|GO:0005741|GO:0055085	1.4e-31
FF38_05479	br:ko02000	K05658	ATP-binding cassette, subfamily B (MDR/TAP), member 1 [EC:3.6.3.44]	ABC Transporters, Eukaryotic Type	ABCB (MDR/TAP) subfamily	ABCB1, 4, 5, 11 subgroups	ABCB1; ATP-binding cassette, subfamily B (MDR/TAP), member 1 [EC:3.6.3.44]	1e-24	Pfam|PF00005|IPR003439|ABC transporter-like|121|193|GO:0005524|GO:0016887	2.2e-14
FF38_04019	br:ko02000	K08202	MFS transporter, OCT family, solute carrier family 22 (organic cation transporter), member 4/5	Major Facilitator Superfamily (MFS)	Organic acid transporters	Organic cation transporter (OCT) family [TC:2.A.1.19]	SLC22A4_5, OCTN; MFS transporter, OCT family, solute carrier family 22 (organic cation transporter), member 4/5	1e-22	Pfam|PF07690|IPR011701|Major facilitator superfamily|33|177|GO:0016021|GO:0055085	2.2e-09	TMHMM
FF38_08276	br:ko02000	K08157	MFS transporter, DHA1 family, multidrug resistance protein	Major Facilitator Superfamily (MFS)	Drug transporters	Drug:H+ antiporter-1 (12 spanner) (DHA1) family [TC:2.A.1.2]	TPO1; MFS transporter, DHA1 family, multidrug resistance protein	2e-22	Pfam|PF07690|IPR011701|Major facilitator superfamily|3|180|GO:0016021|GO:0055085	2.6e-21	TMHMM
FF38_00454	br:ko02000	K17781	mitochondrial import inner membrane translocase subunit TIM13	Other Transporters	Others	TIM13; mitochondrial import inner membrane translocase subunit TIM13		3e-22	Pfam|PF02953|IPR004217|Tim10/DDP family zinc finger|16|56|	4.3e-12
FF38_04121	br:ko02000	K08371	cytochrome b-561 domain containing protein 2	Other Transporters	Transmembrane electron carriers [TC:5]	CYB561D2; cytochrome b-561 domain containing protein 2		1e-21	Pfam|PF03188|IPR004877|Cytochrome b561, eukaryote|342|475|GO:0016021	2.5e-26	TMHMM
FF38_02283	br:ko02000	K13754	solute carrier family 24 (sodium/potassium/calcium exchanger), member 6	Solute Carrier Family (SLC)	SLC24: Na+/(Ca2+-K+) exchanger	SLC24A6, NCKX6; solute carrier family 24 (sodium/potassium/calcium exchanger), member 6		5e-21	Pfam|PF01699|IPR004837|Sodium/calcium exchanger membrane region|3|94|GO:0016021|GO:0055085	2.9e-12	TMHMM
FF38_06873	br:ko02000	K09863	aquaporin-0	Other Transporters	Aquaporins and small neutral solute transporters [TC:1.A.8]	Aquaporins	AQP0, MIP; aquaporin-0	1e-20	Pfam|PF00230|IPR000425|Major intrinsic protein|55|160|GO:0005215|GO:0006810|GO:0016020	3.7e-31
FF38_07723	br:ko02000	K08183	MFS transporter, MCP family, solute carrier family 16 (monocarboxylic acid transporters), member 6	Major Facilitator Superfamily (MFS)	Organic acid transporters	Monocarboxylate porter (MCP) family [TC:2.A.1.13]	SLC16A6; MFS transporter, MCP family, solute carrier family 16 (monocarboxylic acid transporters), member 6	1e-20	Pfam|PF07690|IPR011701|Major facilitator superfamily|97|272|GO:0016021|GO:0055085	7.6e-20
FF38_11517	br:ko02000	K08190	MFS transporter, MCP family, solute carrier family 16 (monocarboxylic acid transporters), member 14	Major Facilitator Superfamily (MFS)	Organic acid transporters	Monocarboxylate porter (MCP) family [TC:2.A.1.13]	SLC16A14; MFS transporter, MCP family, solute carrier family 16 (monocarboxylic acid transporters), member 14	2e-20	Pfam|PF07690|IPR011701|Major facilitator superfamily|28|438|GO:0016021|GO:0055085	3.6e-33	TMHMM
FF38_03171	br:ko02000	K17771	mitochondrial import receptor subunit TOM7	Other Transporters	Others	TOM7; mitochondrial import receptor subunit TOM7		2e-20	Pfam|PF08038|IPR012621|Mitochondrial import receptor subunit TOM7|35|79|GO:0005742|GO:0030150	3.4e-19
FF38_00569	br:ko02000	K17768	mitochondrial import receptor subunit TOM70	Other Transporters	Others	TOM70; mitochondrial import receptor subunit TOM70		9e-20	Pfam|PF13414|T|-|114|186|	2.9e-14
FF38_12428	br:ko02000	K15100	solute carrier family 25 (mitochondrial citrate transporter), member 1	Solute Carrier Family (SLC)	SLC25: Mitochondrial carrier	SLC25A1, CTP; solute carrier family 25 (mitochondrial citrate transporter), member 1		2e-19	Pfam|PF00153|IPR018108|Mitochondrial substrate/solute carrier|223|313|	9.7e-16	TMHMM
FF38_06872	br:ko02000	K09884	aquaporin rerated protein, invertebrate	Other Transporters	Aquaporins and small neutral solute transporters [TC:1.A.8]	Aquaporins	AQPN; aquaporin rerated protein, invertebrate	2e-18	Pfam|PF00230|IPR000425|Major intrinsic protein|4|109|GO:0005215|GO:0006810|GO:0016020	6.7e-28	TMHMM
FF38_07729	br:ko02000	K08183	MFS transporter, MCP family, solute carrier family 16 (monocarboxylic acid transporters), member 6	Major Facilitator Superfamily (MFS)	Organic acid transporters	Monocarboxylate porter (MCP) family [TC:2.A.1.13]	SLC16A6; MFS transporter, MCP family, solute carrier family 16 (monocarboxylic acid transporters), member 6	3e-18	Pfam|PF07690|IPR011701|Major facilitator superfamily|87|278|GO:0016021|GO:0055085	5.9e-16
FF38_04665	br:ko02000	K15116	solute carrier family 25, member 33/36	Solute Carrier Family (SLC)	SLC25: Mitochondrial carrier	SLC25A33_36, RIM2; solute carrier family 25, member 33/36		6e-18	Pfam|PF00328|IPR000560|Histidine phosphatase superfamily, clade-2|96|512|GO:0003993	5e-25	TMHMM
FF38_08147	br:ko02000	K14430	phosphate transporter	Other Transporters	Electrochemical potential-driven transporters [TC:2]	PHO87_91; phosphate transporter		4e-14	Pfam|PF03105|IPR004331|SPX, N-terminal|1|162|; Pfam|PF03124|IPR004342|EXS, C-terminal|256|582|GO:0016021	3.3E-31; 3.70E-102
FF38_00786	br:ko02000	K12347	natural resistance-associated macrophage protein	Solute Carrier Family (SLC)	SLC11: Proton-coupled metal ion transporter	SLC11A, NRAMP; natural resistance-associated macrophage protein		1e-13	Pfam|PF06585|IPR010562|Haemolymph juvenile hormone binding|1|252|	2.4e-66
FF38_10618	br:ko02000	K14429	solute carrier family 12 (potassium/chloride transporters), member 9	Solute Carrier Family (SLC)	SLC12: Electroneutral cation-coupled Cl cotransporter	SLC12A9, CCC6; solute carrier family 12 (potassium/chloride transporters), member 9		6e-12	Pfam|PF04178|IPR007305|Vesicle transport protein, Got1/SFT2-like|76|189|GO:0016192	3e-29
FF38_14546	br:ko02000	K08711	ATP-binding cassette, subfamily G (WHITE), member 2, PDR	ABC Transporters, Eukaryotic Type	ABCG (White) subfamily	ABCG2, 3 subgroups	ABCG2.PDR; ATP-binding cassette, subfamily G (WHITE), member 2, PDR	6e-12	Pfam|PF14510|T|-|27|113|	1.4e-20
FF38_05991	br:ko02000	K14430	phosphate transporter	Other Transporters	Electrochemical potential-driven transporters [TC:2]	PHO87_91; phosphate transporter		5e-11	Pfam|PF03105|IPR004331|SPX, N-terminal|1|166|; Pfam|PF03124|IPR004342|EXS, C-terminal|260|602|GO:0016021	4.1E-32; 4.90E-107
FF38_05952	br:ko02000	K08139	MFS transporter, SP family, sugar:H+ symporter	Major Facilitator Superfamily (MFS)	Sugar transporters	Sugar porter (SP) family [TC:2.A.1.1]	HXT; MFS transporter, SP family, sugar:H+ symporter	3e-10	Pfam|PF00083|IPR005828|General substrate transporter|116|513|GO:0016021|GO:0022857|GO:0055085	2e-26
FF38_08283	br:ko02000	K15599	putative hydroxymethylpyrimidine transport system permease protein	ABC Transporters, Prokaryotic Type	Mineral and organic ion transporters	Putative hydroxymethylpyrimidine transporter [MD:M00442]; Module|Structural complex|Environmental information processing|Mineral and organic ion transport system|M00442 Putative hydroxymethylpyrimidine transport system [PATH:map02010] [BR:ko02000]| thiX; putative hydroxymethylpyrimidine transport system permease protein	thiX; putative hydroxymethylpyrimidine transport system permease protein	0.00000000000000006; 6.00E-17	Pfam|PF00528|IPR000515|Binding-protein-dependent transport systems inner membrane component|44|171|GO:0005215|GO:0006810|GO:0016020	3e-09	TMHMM
FF38_03478	br:ko02000	K02030	polar amino acid transport system substrate-binding protein	ABC Transporters, Prokaryotic Type	Phosphate and amino acid transporters	Putative polar amino acid transporter [MD:M00236]; Module|Structural complex|Environmental information processing|Phosphate and amino acid transport system|M00236 Putative polar amino acid transport system [BR:ko02000]| ABC.PA.S; polar amino acid transport system substrate-binding protein	ABC.PA.S; polar amino acid transport system substrate-binding protein	5E-71; 5.00E-71	Pfam|PF00497|IPR001638|Extracellular solute-binding protein, family 3|1|123|GO:0005215|GO:0006810	9.2e-21
