# Supplementary material for: Lucilia cuprina genome unlocks parasitic fly biology to underpin future interventions
Source: Nat Commun. 2015 Jun 25;6:7344. doi: 10.1038/ncomms8344 (PMC4491171; doi:10.1038/ncomms8344)
Supplement: Supplementary Data 11 — Transcripts enriched in female adults of Lucilia cuprina. [file ncomms8344-s12.xlsx]

## Sheet: Sheet1
Supplementary Data 11 | Transcripts enriched in female adult Lucilia cuprina
NCBI Gene ID	Female - Ranked Raw Expression	PPDE	Differential transcription	Description - KEGGBR	Description - InterProScan	Description - SWISSPROT
FF38_08593	2	1	F>ML	NULL	NULL	NULL
FF38_01645	8	1	F>ML	NULL	NULL	NULL
FF38_08086	14	1	F>ML	NULL	Pfam|PF10542|IPR013135|Vitelline membrane cysteine-rich domain|78|115|	sp|P11449|VTU1_DROME Vitelline membrane protein Vm26Aa OS=Drosophila melanogaster GN=Vm26Aa PE=2 SV=1
FF38_08870	19	1	F>ML	NULL	NULL	NULL
FF38_07588	30	1	F>ML	NULL	Pfam|PF10542|IPR013135|Vitelline membrane cysteine-rich domain|47|85|	sp|Q06521|VTU3_DROME Vitelline membrane protein Vm34Ca OS=Drosophila melanogaster GN=Vm34Ca PE=1 SV=2
FF38_06183	33	1	F>ML	NULL	NULL	NULL
FF38_07759	35	1	F>ML	NULL	NULL	NULL
FF38_08061	51	1	F>ML	thioredoxin 1	NULL	NULL
FF38_08594	53	1	F>ML	NULL	NULL	NULL
FF38_10229	67	1	F>ML	NULL	NULL	NULL
FF38_14046	77	1	F>ML	importin subunit alpha-2	NULL	NULL
FF38_08851	96	1	F>ML	NULL	NULL	NULL
FF38_04493	97	1	F>ML	thyroid peroxidase [EC:1.11.1.8]	NULL	NULL
FF38_09131	109	1	F>ML	NULL	NULL	NULL
FF38_01865	116	1	F>ML	NULL	NULL	NULL
FF38_13516	118	1	F>ML	receptor-type tyrosine-protein phosphatase gamma [EC:3.1.3.48]	NULL	NULL
FF38_00684	127	1	F>ML	NULL	NULL	NULL
FF38_10228	128	1	F>ML	NULL	NULL	NULL
FF38_00490	138	1	F>ML	probable ATP-dependent RNA helicase DDX4 [EC:3.6.4.13]	NULL	NULL
FF38_07590	141	1	F>ML	NULL	Pfam|PF10542|IPR013135|Vitelline membrane cysteine-rich domain|30|67|	sp|B3MMW0|VTU4_DROAN Vitelline membrane protein Vm32E OS=Drosophila ananassae GN=Vm32E PE=3 SV=1
FF38_08161	142	1	F>ML	NULL	NULL	NULL
FF38_06780	144	1	F>ML	NULL	NULL	NULL
FF38_03380	148	1	F>ML	glycine receptor alpha-3	NULL	NULL
FF38_04191	156	1	F>ML	NULL	NULL	NULL
FF38_05363	157	1	F>ML	inhibitor of nuclear factor kappa-B kinase subunit beta [EC:2.7.11.10]	NULL	NULL
FF38_10164	203	1	F>ML	aquaporin rerated protein invertebrate	NULL	NULL
FF38_12048	204	1	F>ML	NULL	NULL	NULL
FF38_01351	235	1	F>ML	NULL	NULL	NULL
FF38_00862	249	1	F>ML	low density lipoprotein-related protein 2	NULL	NULL
FF38_02891	250	1	F>ML	serine/threonine-protein kinase Chk2 [EC:2.7.11.1]	NULL	NULL
FF38_11858	303	1	F>ML	kinesin family member C1	NULL	NULL
FF38_07668	314	1	F>ML	NULL	NULL	NULL
FF38_11890	325	1	F>ML	histone H1/5	NULL	NULL
FF38_08599	343	1	F>ML	OTU domain-containing protein 4	NULL	NULL
FF38_02175	345	1	F>ML	putative helicase MOV10L1 [EC:3.6.4.13]	NULL	NULL
FF38_11893	350	1	F>ML	NULL	NULL	NULL
FF38_11010	431	1	F>ML	lipoprotein lipase [EC:3.1.1.34]	NULL	NULL
FF38_06185	445	1	F>ML	werner syndrome ATP-dependent helicase [EC:3.6.4.12]	NULL	NULL
FF38_08227	457	1	F>ML	NULL	NULL	NULL
FF38_07762	470	1	F>ML	NULL	NULL	NULL
FF38_12000	563	1	F>ML	tubulin gamma	NULL	NULL
FF38_11015	578	1	F>ML	DNA replication ATP-dependent helicase Dna2 [EC:3.6.4.12]	NULL	NULL
FF38_11898	619	1	F>ML	NULL	NULL	NULL
FF38_10093	620	1	F>ML	amiloride-sensitive sodium channel other	NULL	NULL
FF38_00002	640	1	F>ML	pancreatic triacylglycerol lipase [EC:3.1.1.3]	NULL	NULL
FF38_09976	648	1	F>ML	NULL	NULL	NULL
FF38_03760	672	1	F>ML	cell division control protein 45	NULL	NULL
FF38_03232	690	1	F>ML	NULL	NULL	NULL
FF38_07942	831	1	F>ML	NULL	NULL	NULL
FF38_11701	848	1	F>ML	NULL	NULL	NULL
FF38_02019	855	1	F>ML	NULL	NULL	NULL
FF38_05606	925	1	F>ML	NULL	Pfam|PF10542|IPR013135|Vitelline membrane cysteine-rich domain|32|70|	sp|A4UM15|VTU4_DROSE Vitelline membrane protein Vm32E OS=Drosophila sechellia GN=Vm32E PE=3 SV=1
FF38_01967	957	1	F>ML	NULL	NULL	NULL
FF38_11200	971	1	F>ML	NULL	NULL	NULL
FF38_03189	976	1	F>ML	proto-oncogene serine/threonine-protein kinase mos [EC:2.7.11.1]	NULL	NULL
FF38_06460	1025	1	F>ML	peptide alpha-N-acetyltransferase [EC:2.3.1.88]	NULL	NULL
FF38_10970	1034	1	F>ML	cell division cycle 20 cofactor of APC complex	NULL	NULL
FF38_06583	1062	1	F>ML	minichromosome maintenance protein 10	NULL	NULL
FF38_11008	1149	1	F>ML	lipoprotein lipase [EC:3.1.1.34]	NULL	NULL
FF38_02633	1231	1	F>ML	NULL	NULL	NULL
FF38_01284	1255	1	F>ML	NULL	NULL	sp|B4K8J8|SPC25_DROMO Kinetochore protein Spc25 OS=Drosophila mojavensis GN=Spc25 PE=3 SV=1
FF38_08916	1258	1	F>ML	NULL	NULL	sp|Q9VIF5|DEL_DROME Protein deadlock OS=Drosophila melanogaster GN=del PE=2 SV=2
FF38_08322	1290	1	F>ML	NULL	NULL	sp|Q9V574|L2K1_DROME Protein lethal(2)k10201 OS=Drosophila melanogaster GN=l(2)k10201 PE=4 SV=2
FF38_08598	1298	1	F>ML	kinetochore protein NDC80	NULL	NULL
FF38_09421	1385	1	F>ML	NULL	NULL	NULL
FF38_11861	1601	1	F>ML	oo18 RNA-binding protein	NULL	NULL
FF38_02952	1977	1	F>ML	protein NEDD1	NULL	NULL
FF38_06270	2069	1	F>ML	lysozyme [EC:3.2.1.17]	NULL	NULL
FF38_04530	2141	1	F>ML	serine/threonine-protein kinase haspin [EC:2.7.11.1]	NULL	NULL
FF38_08329	2343	1	F>ML	NULL	NULL	sp|P92189|STIL_DROME Protein stand still OS=Drosophila melanogaster GN=stil PE=1 SV=2
FF38_13115	2387	1	F>ML	double stranded RNA-specific editase B [EC:3.5.-.-]	NULL	NULL
FF38_10106	2396	1	F>ML	NULL	NULL	NULL
FF38_11053	3078	1	F>ML	NULL	NULL	NULL
FF38_09796	3233	1	F>ML	NULL	NULL	NULL
FF38_06981	3434	1	F>ML	NULL	NULL	NULL
FF38_02887	3528	1	F>ML	NULL	NULL	NULL
FF38_01028	3958	1	F>ML	E3.4.21.-	NULL	NULL
FF38_09759	4273	1	F>ML	NULL	NULL	NULL
FF38_11007	4288	1	F>ML	lipoprotein lipase [EC:3.1.1.34]	NULL	NULL
FF38_09358	4330	1	F>ML	flap endonuclease-1 [EC:3.-.-.-]	NULL	NULL
FF38_10980	4461	1	F>ML	NULL	NULL	NULL
FF38_11493	4531	1	F>ML	cytochrome P450 family 6 [EC:1.14.-.-]	NULL	NULL
FF38_01151	4703	1	F>ML	tRNA acetyltransferase TAN1	NULL	NULL
FF38_08378	5499	1	F>ML	cytoplasmic tRNA 2-thiolation protein 2	NULL	NULL
FF38_07633	5595	1	F>ML	KRAB domain-containing zinc finger protein	NULL	NULL
FF38_00820	5623	1	F>ML	NULL	Pfam|PF10283|IPR019406|Zinc finger C2H2 APLF-like|4|28|;Pfam|PF10228|IPR019361|Protein of unknown function DUF2228 C2H2 APLF-like|161|417|	sp|Q9VNI3|U609_DROME UPF0609 protein CG1218 OS=Drosophila melanogaster GN=CG1218 PE=1 SV=2

## Sheet: Conversion
augustus-Scaffold1-processed-gene-16.23	FF38_12112
augustus-Scaffold1-processed-gene-17.5	FF38_12114
augustus-Scaffold1-processed-gene-2.3	FF38_12051
augustus-Scaffold1-processed-gene-2.8	FF38_12054
augustus-Scaffold1-processed-gene-21.2	FF38_12124
augustus-Scaffold1-processed-gene-21.3	FF38_12123
augustus-Scaffold1-processed-gene-22.13	FF38_12126
augustus-Scaffold1-processed-gene-24.0	FF38_12129
augustus-Scaffold1-processed-gene-25.37	FF38_12134
augustus-Scaffold1-processed-gene-26.29	FF38_12145
augustus-Scaffold1-processed-gene-27.0	FF38_12149
augustus-Scaffold1-processed-gene-3.0	FF38_12057
augustus-Scaffold1-processed-gene-3.2	FF38_12059
augustus-Scaffold1-processed-gene-5.23	FF38_12078
augustus-Scaffold1-processed-gene-5.25	FF38_12072
augustus-Scaffold1-processed-gene-8.5	FF38_12080
augustus-Scaffold1-processed-gene-9.10	FF38_12096
augustus-Scaffold1-processed-gene-9.3	FF38_12087
augustus-Scaffold10-processed-gene-10.5	FF38_04600
augustus-Scaffold10-processed-gene-11.15	FF38_04615
augustus-Scaffold10-processed-gene-11.3	FF38_04611
augustus-Scaffold10-processed-gene-12.1	FF38_04617
augustus-Scaffold10-processed-gene-19.1	FF38_04634
augustus-Scaffold10-processed-gene-19.5	FF38_04633
augustus-Scaffold10-processed-gene-3.23	FF38_04568
augustus-Scaffold10-processed-gene-6.4	FF38_04578
augustus-Scaffold10-processed-gene-7.2	FF38_04581
augustus-Scaffold10-processed-gene-9.1	FF38_04595
augustus-Scaffold100-processed-gene-0.2	FF38_05089
augustus-Scaffold100-processed-gene-0.5	FF38_05094
augustus-Scaffold100-processed-gene-3.1	FF38_05105
augustus-Scaffold100-processed-gene-3.3	FF38_05106
augustus-Scaffold100-processed-gene-4.25	FF38_05110
augustus-Scaffold100-processed-gene-5.3	FF38_05116
augustus-Scaffold100-processed-gene-7.2	FF38_05118
augustus-Scaffold100-processed-gene-7.4	FF38_05119
augustus-Scaffold1001-processed-gene-0.12	FF38_12914
augustus-Scaffold1001-processed-gene-0.14	FF38_12908
augustus-Scaffold1001-processed-gene-0.2	FF38_12902
augustus-Scaffold1005-processed-gene-0.4	FF38_09479
augustus-Scaffold1009-processed-gene-0.9	FF38_03577
augustus-Scaffold101-processed-gene-1.2	FF38_10104
augustus-Scaffold101-processed-gene-1.4	FF38_10106
augustus-Scaffold101-processed-gene-1.5	FF38_10107
augustus-Scaffold101-processed-gene-5.1	FF38_10118
augustus-Scaffold101-processed-gene-6.7	FF38_10127
augustus-Scaffold101-processed-gene-6.8	FF38_10131
augustus-Scaffold102-processed-gene-7.0	FF38_04661
augustus-Scaffold102-processed-gene-7.5	FF38_04662
augustus-Scaffold102-processed-gene-7.6	FF38_04663
augustus-Scaffold1020-processed-gene-0.2	FF38_07532
augustus-Scaffold1020-processed-gene-0.3	FF38_07526
augustus-Scaffold1021-processed-gene-0.2	FF38_01739
augustus-Scaffold1028-processed-gene-0.1	FF38_13235
augustus-Scaffold103-processed-gene-3.2	FF38_07539
augustus-Scaffold103-processed-gene-3.3	FF38_07542
augustus-Scaffold1033-processed-gene-0.1	FF38_09322
augustus-Scaffold1033-processed-gene-0.12	FF38_09325
augustus-Scaffold1033-processed-gene-0.2	FF38_09321
augustus-Scaffold104-processed-gene-2.1	FF38_10973
augustus-Scaffold104-processed-gene-8.14	FF38_10980
augustus-Scaffold1042-processed-gene-0.0	FF38_07749
augustus-Scaffold1047-processed-gene-0.0	FF38_01999
augustus-Scaffold105-processed-gene-12.0	FF38_01313
augustus-Scaffold105-processed-gene-2.1	FF38_01275
augustus-Scaffold1056-processed-gene-0.15	FF38_01392
augustus-Scaffold1056-processed-gene-0.5	FF38_01384
augustus-Scaffold1056-processed-gene-0.7	FF38_01385
augustus-Scaffold1057-processed-gene-0.0	FF38_11211
augustus-Scaffold1057-processed-gene-0.4	FF38_11212
augustus-Scaffold1057-processed-gene-0.5	FF38_11214
augustus-Scaffold106-processed-gene-2.27	FF38_07680
augustus-Scaffold106-processed-gene-4.2	FF38_07687
augustus-Scaffold106-processed-gene-5.34	FF38_07690
augustus-Scaffold1061-processed-gene-0.1	FF38_07892
augustus-Scaffold107-processed-gene-4.54	FF38_03352
augustus-Scaffold107-processed-gene-6.5	FF38_03358
augustus-Scaffold1074-processed-gene-0.0	FF38_03280
augustus-Scaffold1074-processed-gene-0.1	FF38_03281
augustus-Scaffold1077-processed-gene-0.9	FF38_14436
augustus-Scaffold1077-processed-gene-1.2	FF38_14447
augustus-Scaffold108-processed-gene-1.2	FF38_12877
augustus-Scaffold108-processed-gene-4.34	FF38_12889
augustus-Scaffold108-processed-gene-4.42	FF38_12888
augustus-Scaffold108-processed-gene-5.1	FF38_12893
augustus-Scaffold108-processed-gene-5.2	FF38_12894
augustus-Scaffold108-processed-gene-6.0	FF38_12896
augustus-Scaffold108-processed-gene-6.1	FF38_12897
augustus-Scaffold108-processed-gene-6.2	FF38_12898
augustus-Scaffold1080-processed-gene-0.2	FF38_08355
augustus-Scaffold109-processed-gene-1.4	FF38_10816
augustus-Scaffold109-processed-gene-1.5	FF38_10815
augustus-Scaffold109-processed-gene-2.0	FF38_10819
augustus-Scaffold109-processed-gene-2.1	FF38_10818
augustus-Scaffold109-processed-gene-2.2	FF38_10817
augustus-Scaffold109-processed-gene-3.2	FF38_10824
augustus-Scaffold109-processed-gene-3.3	FF38_10822
augustus-Scaffold109-processed-gene-4.0	FF38_10830
augustus-Scaffold109-processed-gene-4.2	FF38_10831
augustus-Scaffold109-processed-gene-4.4	FF38_10832
augustus-Scaffold1090-processed-gene-0.5	FF38_00914
augustus-Scaffold11-processed-gene-1.8	FF38_13316
augustus-Scaffold11-processed-gene-11.2	FF38_13350
augustus-Scaffold11-processed-gene-12.27	FF38_13354
augustus-Scaffold11-processed-gene-13.26	FF38_13356
augustus-Scaffold11-processed-gene-15.35	FF38_13365
augustus-Scaffold11-processed-gene-2.1	FF38_13322
augustus-Scaffold11-processed-gene-2.6	FF38_13317
augustus-Scaffold11-processed-gene-3.11	FF38_13324
augustus-Scaffold11-processed-gene-8.4	FF38_13336
augustus-Scaffold110-processed-gene-4.2	FF38_04496
augustus-Scaffold110-processed-gene-6.1	FF38_04498
augustus-Scaffold1100-processed-gene-0.1	FF38_06035
augustus-Scaffold1101-processed-gene-0.11	FF38_01861
augustus-Scaffold1103-processed-gene-0.1	FF38_12363
augustus-Scaffold1103-processed-gene-0.2	FF38_12364
augustus-Scaffold1103-processed-gene-0.6	FF38_12359
augustus-Scaffold1104-processed-gene-0.0	FF38_08275
augustus-Scaffold1104-processed-gene-0.1	FF38_08276
augustus-Scaffold111-processed-gene-4.0	FF38_07329
augustus-Scaffold111-processed-gene-4.4	FF38_07325
augustus-Scaffold111-processed-gene-6.1	FF38_07335
augustus-Scaffold111-processed-gene-6.4	FF38_07337
augustus-Scaffold1111-processed-gene-0.1	FF38_05027
augustus-Scaffold1117-processed-gene-0.12	FF38_09618
augustus-Scaffold1117-processed-gene-0.9	FF38_09617
augustus-Scaffold1119-processed-gene-0.2	FF38_08322
augustus-Scaffold112-processed-gene-13.0	FF38_04905
augustus-Scaffold112-processed-gene-16.2	FF38_04913
augustus-Scaffold112-processed-gene-17.7	FF38_04921
augustus-Scaffold112-processed-gene-5.1	FF38_04881
augustus-Scaffold112-processed-gene-5.5	FF38_04878
augustus-Scaffold112-processed-gene-5.8	FF38_04880
augustus-Scaffold112-processed-gene-7.9	FF38_04886
augustus-Scaffold112-processed-gene-8.0	FF38_04894
augustus-Scaffold112-processed-gene-8.5	FF38_04896
augustus-Scaffold112-processed-gene-9.2	FF38_04898
augustus-Scaffold1120-processed-gene-0.2	FF38_08351
augustus-Scaffold1121-processed-gene-0.0	FF38_08342
augustus-Scaffold1121-processed-gene-0.1	FF38_08343
augustus-Scaffold1121-processed-gene-0.3	FF38_08346
augustus-Scaffold1121-processed-gene-0.4	FF38_08347
augustus-Scaffold1121-processed-gene-0.5	FF38_08345
augustus-Scaffold1128-processed-gene-0.2	FF38_03557
augustus-Scaffold1128-processed-gene-0.3	FF38_03560
augustus-Scaffold113-processed-gene-0.1	FF38_00572
augustus-Scaffold113-processed-gene-1.21	FF38_00578
augustus-Scaffold113-processed-gene-4.2	FF38_00583
augustus-Scaffold113-processed-gene-6.14	FF38_00586
augustus-Scaffold1138-processed-gene-0.3	FF38_09209
augustus-Scaffold1140-processed-gene-1.9	FF38_13985
augustus-Scaffold115-processed-gene-1.3	FF38_07172
augustus-Scaffold115-processed-gene-4.29	FF38_07183
augustus-Scaffold115-processed-gene-4.32	FF38_07180
augustus-Scaffold115-processed-gene-7.0	FF38_07192
augustus-Scaffold1157-processed-gene-0.5	FF38_13871
augustus-Scaffold1157-processed-gene-0.6	FF38_13872
augustus-Scaffold1159-processed-gene-0.1	FF38_02215
augustus-Scaffold1168-processed-gene-0.1	FF38_07167
augustus-Scaffold117-processed-gene-0.2	FF38_03823
augustus-Scaffold117-processed-gene-4.3	FF38_03840
augustus-Scaffold117-processed-gene-5.9	FF38_03851
augustus-Scaffold117-processed-gene-6.1	FF38_03853
augustus-Scaffold117-processed-gene-9.44	FF38_03862
augustus-Scaffold1175-processed-gene-0.0	FF38_11946
augustus-Scaffold118-processed-gene-5.1	FF38_05302
augustus-Scaffold118-processed-gene-7.3	FF38_05313
augustus-Scaffold118-processed-gene-7.4	FF38_05310
augustus-Scaffold119-processed-gene-4.40	FF38_10845
augustus-Scaffold119-processed-gene-6.10	FF38_10850
augustus-Scaffold1195-processed-gene-0.0	FF38_01516
augustus-Scaffold12-processed-gene-10.39	FF38_03952
augustus-Scaffold12-processed-gene-16.5	FF38_03964
augustus-Scaffold12-processed-gene-3.5	FF38_03914
augustus-Scaffold12-processed-gene-3.9	FF38_03917
augustus-Scaffold12-processed-gene-4.20	FF38_03926
augustus-Scaffold12-processed-gene-5.4	FF38_03931
augustus-Scaffold12-processed-gene-6.4	FF38_03936
augustus-Scaffold12-processed-gene-6.9	FF38_03933
augustus-Scaffold120-processed-gene-10.4	FF38_14476
augustus-Scaffold120-processed-gene-10.5	FF38_14479
augustus-Scaffold120-processed-gene-5.2	FF38_14454
augustus-Scaffold120-processed-gene-5.3	FF38_14453
augustus-Scaffold120-processed-gene-6.0	FF38_14462
augustus-Scaffold120-processed-gene-6.5	FF38_14464
augustus-Scaffold120-processed-gene-6.6	FF38_14463
augustus-Scaffold120-processed-gene-6.8	FF38_14460
augustus-Scaffold120-processed-gene-6.9	FF38_14461
augustus-Scaffold120-processed-gene-8.13	FF38_14473
augustus-Scaffold1205-processed-gene-0.10	FF38_11020
augustus-Scaffold1205-processed-gene-0.3	FF38_11021
augustus-Scaffold1205-processed-gene-0.4	FF38_11024
augustus-Scaffold1205-processed-gene-0.5	FF38_11023
augustus-Scaffold1209-processed-gene-0.3	FF38_01469
augustus-Scaffold1209-processed-gene-0.5	FF38_01468
augustus-Scaffold121-processed-gene-0.0	FF38_12398
augustus-Scaffold121-processed-gene-0.2	FF38_12399
augustus-Scaffold121-processed-gene-1.8	FF38_12406
augustus-Scaffold121-processed-gene-1.9	FF38_12404
augustus-Scaffold121-processed-gene-6.10	FF38_12425
augustus-Scaffold121-processed-gene-6.16	FF38_12426
augustus-Scaffold121-processed-gene-6.17	FF38_12430
augustus-Scaffold121-processed-gene-6.8	FF38_12424
augustus-Scaffold121-processed-gene-7.6	FF38_12437
augustus-Scaffold122-processed-gene-1.29	FF38_08978
augustus-Scaffold122-processed-gene-2.25	FF38_08980
augustus-Scaffold122-processed-gene-2.27	FF38_08981
augustus-Scaffold1222-processed-gene-0.0	FF38_13407
augustus-Scaffold1222-processed-gene-0.2	FF38_13409
augustus-Scaffold1227-processed-gene-0.7	FF38_03821
augustus-Scaffold123-processed-gene-0.3	FF38_10922
augustus-Scaffold123-processed-gene-4.23	FF38_10929
augustus-Scaffold123-processed-gene-5.13	FF38_10941
augustus-Scaffold123-processed-gene-5.3	FF38_10931
augustus-Scaffold123-processed-gene-5.4	FF38_10934
augustus-Scaffold123-processed-gene-6.1	FF38_10947
augustus-Scaffold123-processed-gene-6.5	FF38_10948
augustus-Scaffold123-processed-gene-7.1	FF38_10954
augustus-Scaffold123-processed-gene-7.4	FF38_10955
augustus-Scaffold1234-processed-gene-0.7	FF38_12716
augustus-Scaffold1237-processed-gene-0.1	FF38_03550
augustus-Scaffold124-processed-gene-2.27	FF38_02845
augustus-Scaffold124-processed-gene-3.21	FF38_02848
augustus-Scaffold124-processed-gene-4.1	FF38_02854
augustus-Scaffold124-processed-gene-4.3	FF38_02851
augustus-Scaffold124-processed-gene-4.4	FF38_02852
augustus-Scaffold1241-processed-gene-0.4	FF38_02865
augustus-Scaffold1246-processed-gene-0.8	FF38_02094
augustus-Scaffold1249-processed-gene-0.0	FF38_02620
augustus-Scaffold1249-processed-gene-0.11	FF38_02628
augustus-Scaffold1249-processed-gene-0.4	FF38_02619
augustus-Scaffold1249-processed-gene-0.8	FF38_02632
augustus-Scaffold125-processed-gene-0.3	FF38_02697
augustus-Scaffold125-processed-gene-1.2	FF38_02703
augustus-Scaffold125-processed-gene-1.6	FF38_02705
augustus-Scaffold125-processed-gene-1.7	FF38_02708
augustus-Scaffold125-processed-gene-7.0	FF38_02720
augustus-Scaffold125-processed-gene-7.3	FF38_02719
augustus-Scaffold125-processed-gene-7.4	FF38_02721
augustus-Scaffold125-processed-gene-7.7	FF38_02723
augustus-Scaffold125-processed-gene-7.8	FF38_02722
augustus-Scaffold1256-processed-gene-0.2	FF38_01473
augustus-Scaffold126-processed-gene-1.23	FF38_06893
augustus-Scaffold126-processed-gene-2.12	FF38_06896
augustus-Scaffold126-processed-gene-2.13	FF38_06895
augustus-Scaffold126-processed-gene-3.43	FF38_06906
augustus-Scaffold126-processed-gene-4.12	FF38_06923
augustus-Scaffold126-processed-gene-4.14	FF38_06917
augustus-Scaffold126-processed-gene-4.4	FF38_06908
augustus-Scaffold126-processed-gene-4.6	FF38_06912
augustus-Scaffold1264-processed-gene-0.1	FF38_10677
augustus-Scaffold1264-processed-gene-0.2	FF38_10679
augustus-Scaffold1265-processed-gene-0.0	FF38_07038
augustus-Scaffold1266-processed-gene-0.9	FF38_09318
augustus-Scaffold127-processed-gene-2.2	FF38_04771
augustus-Scaffold127-processed-gene-2.3	FF38_04772
augustus-Scaffold127-processed-gene-3.0	FF38_04776
augustus-Scaffold127-processed-gene-4.30	FF38_04786
augustus-Scaffold127-processed-gene-4.31	FF38_04785
augustus-Scaffold1270-processed-gene-0.0	FF38_08094
augustus-Scaffold1270-processed-gene-0.1	FF38_08096
augustus-Scaffold1270-processed-gene-0.2	FF38_08095
augustus-Scaffold1270-processed-gene-0.3	FF38_08097
augustus-Scaffold1279-processed-gene-0.0	FF38_08696
augustus-Scaffold128-processed-gene-1.1	FF38_00244
augustus-Scaffold128-processed-gene-2.10	FF38_00257
augustus-Scaffold128-processed-gene-2.11	FF38_00256
augustus-Scaffold128-processed-gene-5.4	FF38_00260
augustus-Scaffold128-processed-gene-5.6	FF38_00259
augustus-Scaffold128-processed-gene-6.3	FF38_00274
augustus-Scaffold1287-processed-gene-0.3	FF38_04186
augustus-Scaffold129-processed-gene-10.2	FF38_00420
augustus-Scaffold129-processed-gene-14.3	FF38_00441
augustus-Scaffold129-processed-gene-7.0	FF38_00410
augustus-Scaffold129-processed-gene-7.1	FF38_00411
augustus-Scaffold13-processed-gene-10.2	FF38_09289
augustus-Scaffold13-processed-gene-12.0	FF38_09297
augustus-Scaffold13-processed-gene-14.3	FF38_09306
augustus-Scaffold13-processed-gene-14.6	FF38_09313
augustus-Scaffold13-processed-gene-14.9	FF38_09311
augustus-Scaffold13-processed-gene-2.0	FF38_09273
augustus-Scaffold13-processed-gene-4.28	FF38_09275
augustus-Scaffold13-processed-gene-5.1	FF38_09280
augustus-Scaffold13-processed-gene-6.1	FF38_09287
augustus-Scaffold130-processed-gene-5.10	FF38_14528
augustus-Scaffold130-processed-gene-5.8	FF38_14523
augustus-Scaffold1306-processed-gene-0.5	FF38_07041
augustus-Scaffold1308-processed-gene-0.0	FF38_11026
augustus-Scaffold131-processed-gene-0.0	FF38_01441
augustus-Scaffold131-processed-gene-1.2	FF38_01444
augustus-Scaffold131-processed-gene-4.13	FF38_01457
augustus-Scaffold131-processed-gene-4.3	FF38_01455
augustus-Scaffold131-processed-gene-4.8	FF38_01453
augustus-Scaffold131-processed-gene-6.0	FF38_01461
augustus-Scaffold1319-processed-gene-0.0	FF38_05083
augustus-Scaffold1319-processed-gene-0.1	FF38_05084
augustus-Scaffold132-processed-gene-1.10	FF38_10204
augustus-Scaffold132-processed-gene-1.6	FF38_10200
augustus-Scaffold132-processed-gene-1.9	FF38_10202
augustus-Scaffold132-processed-gene-2.14	FF38_10207
augustus-Scaffold133-processed-gene-0.10	FF38_01195
augustus-Scaffold133-processed-gene-0.12	FF38_01197
augustus-Scaffold133-processed-gene-0.2	FF38_01190
augustus-Scaffold133-processed-gene-0.9	FF38_01201
augustus-Scaffold133-processed-gene-2.10	FF38_01220
augustus-Scaffold133-processed-gene-2.15	FF38_01216
augustus-Scaffold133-processed-gene-2.3	FF38_01214
augustus-Scaffold133-processed-gene-3.1	FF38_01225
augustus-Scaffold133-processed-gene-3.2	FF38_01227
augustus-Scaffold1337-processed-gene-0.53	FF38_08462
augustus-Scaffold134-processed-gene-5.6	FF38_02171
augustus-Scaffold1349-processed-gene-0.2	FF38_04143
augustus-Scaffold135-processed-gene-4.22	FF38_13469
augustus-Scaffold135-processed-gene-4.24	FF38_13460
augustus-Scaffold135-processed-gene-4.25	FF38_13466
augustus-Scaffold135-processed-gene-7.10	FF38_13474
augustus-Scaffold1354-processed-gene-0.14	FF38_08200
augustus-Scaffold1354-processed-gene-0.15	FF38_08204
augustus-Scaffold1354-processed-gene-0.19	FF38_08209
augustus-Scaffold1354-processed-gene-0.2	FF38_08203
augustus-Scaffold1354-processed-gene-0.4	FF38_08190
augustus-Scaffold1365-processed-gene-0.3	FF38_11046
augustus-Scaffold1365-processed-gene-0.4	FF38_11047
augustus-Scaffold137-processed-gene-0.1	FF38_02295
augustus-Scaffold137-processed-gene-12.0	FF38_02333
augustus-Scaffold137-processed-gene-14.9	FF38_02339
augustus-Scaffold137-processed-gene-15.10	FF38_02346
augustus-Scaffold137-processed-gene-15.15	FF38_02352
augustus-Scaffold137-processed-gene-15.3	FF38_02345
augustus-Scaffold137-processed-gene-15.8	FF38_02355
augustus-Scaffold137-processed-gene-2.0	FF38_02302
augustus-Scaffold137-processed-gene-5.1	FF38_02312
augustus-Scaffold137-processed-gene-5.12	FF38_02315
augustus-Scaffold137-processed-gene-5.14	FF38_02317
augustus-Scaffold137-processed-gene-5.5	FF38_02306
augustus-Scaffold137-processed-gene-5.8	FF38_02318
augustus-Scaffold137-processed-gene-5.9	FF38_02316
augustus-Scaffold137-processed-gene-8.18	FF38_02326
augustus-Scaffold1378-processed-gene-0.1	FF38_04452
augustus-Scaffold138-processed-gene-3.6	FF38_08787
augustus-Scaffold1386-processed-gene-0.3	FF38_04672
augustus-Scaffold139-processed-gene-2.32	FF38_04232
augustus-Scaffold139-processed-gene-2.37	FF38_04237
augustus-Scaffold139-processed-gene-2.38	FF38_04239
augustus-Scaffold139-processed-gene-3.29	FF38_04246
augustus-Scaffold139-processed-gene-4.51	FF38_04253
augustus-Scaffold1396-processed-gene-0.3	FF38_09596
augustus-Scaffold14-processed-gene-16.7	FF38_10018
augustus-Scaffold14-processed-gene-16.8	FF38_10019
augustus-Scaffold14-processed-gene-17.5	FF38_10021
augustus-Scaffold14-processed-gene-19.9	FF38_10029
augustus-Scaffold14-processed-gene-22.4	FF38_10033
augustus-Scaffold14-processed-gene-22.8	FF38_10035
augustus-Scaffold14-processed-gene-3.14	FF38_09978
augustus-Scaffold14-processed-gene-3.8	FF38_09974
augustus-Scaffold14-processed-gene-3.9	FF38_09971
augustus-Scaffold14-processed-gene-6.12	FF38_09992
augustus-Scaffold14-processed-gene-6.16	FF38_09998
augustus-Scaffold14-processed-gene-6.2	FF38_09995
augustus-Scaffold14-processed-gene-6.3	FF38_10001
augustus-Scaffold14-processed-gene-7.3	FF38_10007
augustus-Scaffold14-processed-gene-8.21	FF38_10009
augustus-Scaffold140-processed-gene-11.12	FF38_02760
augustus-Scaffold140-processed-gene-13.12	FF38_02762
augustus-Scaffold140-processed-gene-13.17	FF38_02765
augustus-Scaffold140-processed-gene-16.1	FF38_02775
augustus-Scaffold140-processed-gene-2.9	FF38_02727
augustus-Scaffold140-processed-gene-4.1	FF38_02730
augustus-Scaffold140-processed-gene-5.12	FF38_02736
augustus-Scaffold140-processed-gene-6.2	FF38_02746
augustus-Scaffold140-processed-gene-8.0	FF38_02752
augustus-Scaffold141-processed-gene-0.12	FF38_04279
augustus-Scaffold141-processed-gene-3.0	FF38_04301
augustus-Scaffold141-processed-gene-3.2	FF38_04298
augustus-Scaffold142-processed-gene-0.4	FF38_07048
augustus-Scaffold142-processed-gene-6.22	FF38_07066
augustus-Scaffold143-processed-gene-0.0	FF38_09522
augustus-Scaffold143-processed-gene-0.14	FF38_09519
augustus-Scaffold143-processed-gene-0.15	FF38_09521
augustus-Scaffold143-processed-gene-1.14	FF38_09533
augustus-Scaffold143-processed-gene-1.8	FF38_09530
augustus-Scaffold143-processed-gene-1.9	FF38_09532
augustus-Scaffold143-processed-gene-2.1	FF38_09544
augustus-Scaffold143-processed-gene-3.5	FF38_09557
augustus-Scaffold143-processed-gene-5.11	FF38_09564
augustus-Scaffold143-processed-gene-5.18	FF38_09569
augustus-Scaffold143-processed-gene-5.9	FF38_09561
augustus-Scaffold143-processed-gene-6.1	FF38_09576
augustus-Scaffold143-processed-gene-6.2	FF38_09577
augustus-Scaffold143-processed-gene-6.4	FF38_09575
augustus-Scaffold1435-processed-gene-0.0	FF38_08265
augustus-Scaffold1435-processed-gene-0.1	FF38_08266
augustus-Scaffold1438-processed-gene-0.2	FF38_01380
augustus-Scaffold1439-processed-gene-0.0	FF38_01807
augustus-Scaffold144-processed-gene-0.1	FF38_12993
augustus-Scaffold144-processed-gene-0.3	FF38_12995
augustus-Scaffold144-processed-gene-2.18	FF38_12997
augustus-Scaffold144-processed-gene-4.1	FF38_13003
augustus-Scaffold144-processed-gene-4.5	FF38_13010
augustus-Scaffold144-processed-gene-4.6	FF38_13009
augustus-Scaffold1443-processed-gene-0.0	FF38_01832
augustus-Scaffold145-processed-gene-0.10	FF38_13072
augustus-Scaffold145-processed-gene-0.8	FF38_13078
augustus-Scaffold145-processed-gene-1.10	FF38_13079
augustus-Scaffold145-processed-gene-5.18	FF38_13100
augustus-Scaffold145-processed-gene-5.21	FF38_13110
augustus-Scaffold1457-processed-gene-0.7	FF38_09059
augustus-Scaffold146-processed-gene-1.21	FF38_01245
augustus-Scaffold146-processed-gene-4.46	FF38_01248
augustus-Scaffold146-processed-gene-4.49	FF38_01249
augustus-Scaffold147-processed-gene-6.16	FF38_01519
augustus-Scaffold1470-processed-gene-0.10	FF38_10054
augustus-Scaffold148-processed-gene-0.3	FF38_04158
augustus-Scaffold148-processed-gene-0.6	FF38_04159
augustus-Scaffold148-processed-gene-0.7	FF38_04160
augustus-Scaffold148-processed-gene-1.3	FF38_04165
augustus-Scaffold148-processed-gene-3.42	FF38_04170
augustus-Scaffold1489-processed-gene-0.0	FF38_09816
augustus-Scaffold149-processed-gene-2.1	FF38_10186
augustus-Scaffold149-processed-gene-2.7	FF38_10188
augustus-Scaffold149-processed-gene-4.1	FF38_10192
augustus-Scaffold149-processed-gene-4.2	FF38_10194
augustus-Scaffold149-processed-gene-5.43	FF38_10196
augustus-Scaffold1491-processed-gene-0.0	FF38_02838
augustus-Scaffold1496-processed-gene-0.0	FF38_01810
augustus-Scaffold1497-processed-gene-0.0	FF38_11285
augustus-Scaffold1499-processed-gene-0.5	FF38_01264
augustus-Scaffold15-processed-gene-1.5	FF38_08711
augustus-Scaffold15-processed-gene-1.6	FF38_08710
augustus-Scaffold15-processed-gene-1.7	FF38_08718
augustus-Scaffold15-processed-gene-13.23	FF38_08757
augustus-Scaffold15-processed-gene-14.2	FF38_08761
augustus-Scaffold15-processed-gene-15.32	FF38_08774
augustus-Scaffold15-processed-gene-15.34	FF38_08778
augustus-Scaffold15-processed-gene-15.37	FF38_08777
augustus-Scaffold15-processed-gene-15.38	FF38_08775
augustus-Scaffold15-processed-gene-15.43	FF38_08780
augustus-Scaffold15-processed-gene-2.0	FF38_08721
augustus-Scaffold15-processed-gene-7.2	FF38_08743
augustus-Scaffold15-processed-gene-7.6	FF38_08744
augustus-Scaffold15-processed-gene-9.24	FF38_08749
augustus-Scaffold150-processed-gene-0.1	FF38_10885
augustus-Scaffold150-processed-gene-0.2	FF38_10886
augustus-Scaffold150-processed-gene-2.2	FF38_10890
augustus-Scaffold150-processed-gene-4.0	FF38_10906
augustus-Scaffold1500-processed-gene-0.5	FF38_03816
augustus-Scaffold1502-processed-gene-0.0	FF38_01764
augustus-Scaffold1504-processed-gene-0.5	FF38_09052
augustus-Scaffold151-processed-gene-0.0	FF38_05783
augustus-Scaffold151-processed-gene-4.12	FF38_05802
augustus-Scaffold1518-processed-gene-0.0	FF38_04416
augustus-Scaffold152-processed-gene-3.2	FF38_07705
augustus-Scaffold152-processed-gene-5.1	FF38_07716
augustus-Scaffold152-processed-gene-7.2	FF38_07727
augustus-Scaffold152-processed-gene-8.3	FF38_07734
augustus-Scaffold153-processed-gene-0.1	FF38_14100
augustus-Scaffold153-processed-gene-0.4	FF38_14101
augustus-Scaffold153-processed-gene-11.16	FF38_14133
augustus-Scaffold153-processed-gene-11.18	FF38_14141
augustus-Scaffold153-processed-gene-11.3	FF38_14132
augustus-Scaffold153-processed-gene-2.25	FF38_14105
augustus-Scaffold153-processed-gene-2.27	FF38_14107
augustus-Scaffold153-processed-gene-8.2	FF38_14122
augustus-Scaffold153-processed-gene-8.3	FF38_14123
augustus-Scaffold153-processed-gene-8.4	FF38_14121
augustus-Scaffold1534-processed-gene-0.1	FF38_11184
augustus-Scaffold1539-processed-gene-3.23	FF38_10291
augustus-Scaffold155-processed-gene-1.0	FF38_10458
augustus-Scaffold155-processed-gene-1.6	FF38_10456
augustus-Scaffold155-processed-gene-1.9	FF38_10457
augustus-Scaffold155-processed-gene-2.0	FF38_10463
augustus-Scaffold155-processed-gene-2.1	FF38_10464
augustus-Scaffold155-processed-gene-4.6	FF38_10468
augustus-Scaffold156-processed-gene-4.32	FF38_09823
augustus-Scaffold156-processed-gene-4.36	FF38_09821
augustus-Scaffold1568-processed-gene-0.0	FF38_03027
augustus-Scaffold157-processed-gene-3.0	FF38_05647
augustus-Scaffold157-processed-gene-6.1	FF38_05650
augustus-Scaffold157-processed-gene-6.3	FF38_05652
augustus-Scaffold157-processed-gene-6.6	FF38_05658
augustus-Scaffold1578-processed-gene-0.0	FF38_06218
augustus-Scaffold1578-processed-gene-0.1	FF38_06220
augustus-Scaffold158-processed-gene-1.20	FF38_01685
augustus-Scaffold158-processed-gene-2.27	FF38_01687
augustus-Scaffold1589-processed-gene-0.0	FF38_06443
augustus-Scaffold159-processed-gene-1.5	FF38_05451
augustus-Scaffold1594-processed-gene-0.1	FF38_05367
augustus-Scaffold16-processed-gene-11.1	FF38_05911
augustus-Scaffold16-processed-gene-15.4	FF38_05938
augustus-Scaffold16-processed-gene-17.19	FF38_05944
augustus-Scaffold16-processed-gene-24.17	FF38_05954
augustus-Scaffold16-processed-gene-24.18	FF38_05955
augustus-Scaffold16-processed-gene-26.5	FF38_05956
augustus-Scaffold16-processed-gene-29.14	FF38_05965
augustus-Scaffold16-processed-gene-31.11	FF38_05981
augustus-Scaffold16-processed-gene-31.15	FF38_05982
augustus-Scaffold16-processed-gene-31.3	FF38_05971
augustus-Scaffold16-processed-gene-31.6	FF38_05973
augustus-Scaffold16-processed-gene-32.12	FF38_06000
augustus-Scaffold16-processed-gene-32.13	FF38_05997
augustus-Scaffold16-processed-gene-32.14	FF38_06006
augustus-Scaffold16-processed-gene-32.15	FF38_06007
augustus-Scaffold16-processed-gene-32.16	FF38_06004
augustus-Scaffold16-processed-gene-32.17	FF38_06003
augustus-Scaffold16-processed-gene-32.18	FF38_06005
augustus-Scaffold16-processed-gene-32.3	FF38_05988
augustus-Scaffold16-processed-gene-32.6	FF38_05992
augustus-Scaffold16-processed-gene-32.7	FF38_05987
augustus-Scaffold16-processed-gene-32.8	FF38_05986
augustus-Scaffold160-processed-gene-1.3	FF38_06765
augustus-Scaffold160-processed-gene-1.4	FF38_06764
augustus-Scaffold160-processed-gene-3.5	FF38_06773
augustus-Scaffold160-processed-gene-5.2	FF38_06776
augustus-Scaffold1604-processed-gene-0.4	FF38_08834
augustus-Scaffold1605-processed-gene-0.0	FF38_07277
augustus-Scaffold161-processed-gene-1.23	FF38_01067
augustus-Scaffold161-processed-gene-1.28	FF38_01072
augustus-Scaffold161-processed-gene-1.30	FF38_01069
augustus-Scaffold161-processed-gene-4.0	FF38_01083
augustus-Scaffold161-processed-gene-4.1	FF38_01081
augustus-Scaffold161-processed-gene-4.2	FF38_01082
augustus-Scaffold1624-processed-gene-0.0	FF38_00568
augustus-Scaffold1626-processed-gene-0.4	FF38_03151
augustus-Scaffold163-processed-gene-3.14	FF38_02650
augustus-Scaffold163-processed-gene-3.15	FF38_02649
augustus-Scaffold163-processed-gene-5.16	FF38_02668
augustus-Scaffold163-processed-gene-5.7	FF38_02658
augustus-Scaffold1634-processed-gene-0.0	FF38_03483
augustus-Scaffold164-processed-gene-2.15	FF38_07298
augustus-Scaffold1645-processed-gene-0.3	FF38_07400
augustus-Scaffold165-processed-gene-0.0	FF38_10519
augustus-Scaffold165-processed-gene-1.4	FF38_10523
augustus-Scaffold165-processed-gene-13.17	FF38_10549
augustus-Scaffold165-processed-gene-2.14	FF38_10529
augustus-Scaffold165-processed-gene-4.0	FF38_10533
augustus-Scaffold165-processed-gene-4.3	FF38_10534
augustus-Scaffold165-processed-gene-6.0	FF38_10536
augustus-Scaffold1659-processed-gene-0.2	FF38_14044
augustus-Scaffold166-processed-gene-0.3	FF38_09246
augustus-Scaffold166-processed-gene-1.2	FF38_09255
augustus-Scaffold166-processed-gene-1.4	FF38_09256
augustus-Scaffold166-processed-gene-3.13	FF38_09262
augustus-Scaffold167-processed-gene-1.23	FF38_08912
augustus-Scaffold167-processed-gene-2.0	FF38_08918
augustus-Scaffold167-processed-gene-2.6	FF38_08917
augustus-Scaffold167-processed-gene-3.2	FF38_08934
augustus-Scaffold1679-processed-gene-0.4	FF38_06019
augustus-Scaffold1680-processed-gene-0.0	FF38_04752
augustus-Scaffold169-processed-gene-3.8	FF38_02084
augustus-Scaffold169-processed-gene-4.3	FF38_02086
augustus-Scaffold17-processed-gene-1.7	FF38_05671
augustus-Scaffold17-processed-gene-10.15	FF38_05703
augustus-Scaffold17-processed-gene-11.3	FF38_05709
augustus-Scaffold17-processed-gene-12.4	FF38_05712
augustus-Scaffold17-processed-gene-15.14	FF38_05735
augustus-Scaffold17-processed-gene-15.2	FF38_05731
augustus-Scaffold17-processed-gene-15.3	FF38_05732
augustus-Scaffold17-processed-gene-19.0	FF38_05746
augustus-Scaffold17-processed-gene-19.3	FF38_05754
augustus-Scaffold17-processed-gene-19.4	FF38_05756
augustus-Scaffold17-processed-gene-19.8	FF38_05749
augustus-Scaffold17-processed-gene-2.13	FF38_05679
augustus-Scaffold17-processed-gene-20.20	FF38_05757
augustus-Scaffold17-processed-gene-22.2	FF38_05766
augustus-Scaffold17-processed-gene-3.3	FF38_05683
augustus-Scaffold17-processed-gene-3.7	FF38_05688
augustus-Scaffold17-processed-gene-6.18	FF38_05695
augustus-Scaffold17-processed-gene-7.10	FF38_05697
augustus-Scaffold17-processed-gene-9.2	FF38_05701
augustus-Scaffold170-processed-gene-1.7	FF38_13901
augustus-Scaffold171-processed-gene-4.17	FF38_10725
augustus-Scaffold171-processed-gene-4.19	FF38_10726
augustus-Scaffold171-processed-gene-5.2	FF38_10734
augustus-Scaffold171-processed-gene-9.23	FF38_10744
augustus-Scaffold1714-processed-gene-0.4	FF38_09483
augustus-Scaffold1718-processed-gene-0.1	FF38_07415
augustus-Scaffold172-processed-gene-5.7	FF38_11785
augustus-Scaffold1722-processed-gene-0.4	FF38_14098
augustus-Scaffold1726-processed-gene-0.0	FF38_01464
augustus-Scaffold173-processed-gene-0.5	FF38_07015
augustus-Scaffold173-processed-gene-2.0	FF38_07018
augustus-Scaffold173-processed-gene-3.2	FF38_07023
augustus-Scaffold173-processed-gene-4.28	FF38_07026
augustus-Scaffold173-processed-gene-4.31	FF38_07025
augustus-Scaffold1731-processed-gene-0.0	FF38_00953
augustus-Scaffold1732-processed-gene-0.0	FF38_04260
augustus-Scaffold1732-processed-gene-0.1	FF38_04258
augustus-Scaffold174-processed-gene-4.29	FF38_04513
augustus-Scaffold175-processed-gene-2.0	FF38_02114
augustus-Scaffold175-processed-gene-2.1	FF38_02117
augustus-Scaffold175-processed-gene-3.0	FF38_02125
augustus-Scaffold1754-processed-gene-0.4	FF38_00799
augustus-Scaffold176-processed-gene-3.7	FF38_14005
augustus-Scaffold176-processed-gene-5.27	FF38_14007
augustus-Scaffold176-processed-gene-5.29	FF38_14008
augustus-Scaffold176-processed-gene-8.2	FF38_14011
augustus-Scaffold176-processed-gene-9.13	FF38_14023
augustus-Scaffold176-processed-gene-9.14	FF38_14027
augustus-Scaffold176-processed-gene-9.15	FF38_14021
augustus-Scaffold176-processed-gene-9.7	FF38_14019
augustus-Scaffold177-processed-gene-1.11	FF38_02993
augustus-Scaffold177-processed-gene-1.8	FF38_02992
augustus-Scaffold1773-processed-gene-0.0	FF38_07410
augustus-Scaffold178-processed-gene-2.16	FF38_09211
augustus-Scaffold178-processed-gene-3.0	FF38_09212
augustus-Scaffold1783-processed-gene-0.0	FF38_13798
augustus-Scaffold1783-processed-gene-0.2	FF38_13799
augustus-Scaffold1788-processed-gene-0.1	FF38_05189
augustus-Scaffold179-processed-gene-4.24	FF38_06859
augustus-Scaffold179-processed-gene-5.1	FF38_06861
augustus-Scaffold179-processed-gene-6.13	FF38_06866
augustus-Scaffold179-processed-gene-7.2	FF38_06868
augustus-Scaffold179-processed-gene-7.5	FF38_06871
augustus-Scaffold1795-processed-gene-0.0	FF38_09009
augustus-Scaffold18-processed-gene-13.1	FF38_01921
augustus-Scaffold18-processed-gene-14.0	FF38_01924
augustus-Scaffold18-processed-gene-18.1	FF38_01938
augustus-Scaffold18-processed-gene-18.2	FF38_01939
augustus-Scaffold18-processed-gene-18.3	FF38_01941
augustus-Scaffold18-processed-gene-2.1	FF38_01901
augustus-Scaffold18-processed-gene-24.11	FF38_01946
augustus-Scaffold18-processed-gene-3.0	FF38_01903
augustus-Scaffold18-processed-gene-31.0	FF38_01955
augustus-Scaffold18-processed-gene-37.8	FF38_01962
augustus-Scaffold18-processed-gene-39.0	FF38_01970
augustus-Scaffold18-processed-gene-5.5	FF38_01909
augustus-Scaffold18-processed-gene-8.0	FF38_01914
augustus-Scaffold180-processed-gene-3.23	FF38_11110
augustus-Scaffold180-processed-gene-4.13	FF38_11116
augustus-Scaffold1805-processed-gene-0.1	FF38_04036
augustus-Scaffold181-processed-gene-3.3	FF38_03692
augustus-Scaffold1815-processed-gene-0.0	FF38_06628
augustus-Scaffold1815-processed-gene-0.1	FF38_06629
augustus-Scaffold182-processed-gene-0.4	FF38_09062
augustus-Scaffold182-processed-gene-4.5	FF38_09069
augustus-Scaffold1820-processed-gene-0.3	FF38_13390
augustus-Scaffold1824-processed-gene-0.3	FF38_08015
augustus-Scaffold184-processed-gene-3.19	FF38_10661
augustus-Scaffold184-processed-gene-3.23	FF38_10659
augustus-Scaffold184-processed-gene-6.23	FF38_10671
augustus-Scaffold1843-processed-gene-0.3	FF38_01633
augustus-Scaffold1844-processed-gene-0.0	FF38_04537
augustus-Scaffold185-processed-gene-5.8	FF38_02927
augustus-Scaffold1856-processed-gene-0.7	FF38_13879
augustus-Scaffold186-processed-gene-2.5	FF38_05553
augustus-Scaffold186-processed-gene-3.4	FF38_05556
augustus-Scaffold186-processed-gene-3.6	FF38_05562
augustus-Scaffold187-processed-gene-4.14	FF38_06254
augustus-Scaffold187-processed-gene-4.18	FF38_06257
augustus-Scaffold187-processed-gene-6.0	FF38_06269
augustus-Scaffold187-processed-gene-6.1	FF38_06270
augustus-Scaffold187-processed-gene-6.11	FF38_06271
augustus-Scaffold187-processed-gene-6.17	FF38_06265
augustus-Scaffold187-processed-gene-6.18	FF38_06264
augustus-Scaffold1875-processed-gene-0.0	FF38_05146
augustus-Scaffold1875-processed-gene-0.1	FF38_05148
augustus-Scaffold1876-processed-gene-0.0	FF38_03425
augustus-Scaffold188-processed-gene-1.10	FF38_08389
augustus-Scaffold188-processed-gene-1.4	FF38_08385
augustus-Scaffold188-processed-gene-1.8	FF38_08391
augustus-Scaffold188-processed-gene-1.9	FF38_08393
augustus-Scaffold188-processed-gene-2.3	FF38_08403
augustus-Scaffold188-processed-gene-2.4	FF38_08401
augustus-Scaffold188-processed-gene-3.18	FF38_08408
augustus-Scaffold188-processed-gene-5.0	FF38_08419
augustus-Scaffold189-processed-gene-1.17	FF38_03143
augustus-Scaffold189-processed-gene-4.4	FF38_03148
augustus-Scaffold1895-processed-gene-0.3	FF38_10969
augustus-Scaffold1897-processed-gene-0.1	FF38_09740
augustus-Scaffold1898-processed-gene-0.3	FF38_09727
augustus-Scaffold19-processed-gene-1.17	FF38_12734
augustus-Scaffold19-processed-gene-10.17	FF38_12767
augustus-Scaffold19-processed-gene-15.1	FF38_12777
augustus-Scaffold19-processed-gene-17.0	FF38_12780
augustus-Scaffold19-processed-gene-17.3	FF38_12779
augustus-Scaffold19-processed-gene-23.11	FF38_12796
augustus-Scaffold19-processed-gene-27.0	FF38_12818
augustus-Scaffold19-processed-gene-27.6	FF38_12823
augustus-Scaffold19-processed-gene-29.0	FF38_12830
augustus-Scaffold19-processed-gene-3.2	FF38_12742
augustus-Scaffold19-processed-gene-3.7	FF38_12747
augustus-Scaffold19-processed-gene-31.9	FF38_12841
augustus-Scaffold19-processed-gene-4.25	FF38_12755
augustus-Scaffold19-processed-gene-4.26	FF38_12754
augustus-Scaffold190-processed-gene-2.3	FF38_09022
augustus-Scaffold190-processed-gene-3.2	FF38_09024
augustus-Scaffold190-processed-gene-4.14	FF38_09027
augustus-Scaffold190-processed-gene-8.21	FF38_09031
augustus-Scaffold1901-processed-gene-0.3	FF38_13445
augustus-Scaffold191-processed-gene-1.5	FF38_04326
augustus-Scaffold191-processed-gene-2.23	FF38_04336
augustus-Scaffold192-processed-gene-0.2	FF38_03116
augustus-Scaffold192-processed-gene-0.5	FF38_03118
augustus-Scaffold192-processed-gene-1.25	FF38_03121
augustus-Scaffold192-processed-gene-5.6	FF38_03133
augustus-Scaffold192-processed-gene-6.5	FF38_03141
augustus-Scaffold1927-processed-gene-0.0	FF38_11316
augustus-Scaffold193-processed-gene-2.0	FF38_02914
augustus-Scaffold193-processed-gene-3.3	FF38_02916
augustus-Scaffold1933-processed-gene-0.0	FF38_06025
augustus-Scaffold194-processed-gene-1.4	FF38_10620
augustus-Scaffold194-processed-gene-3.3	FF38_10628
augustus-Scaffold1944-processed-gene-0.0	FF38_07663
augustus-Scaffold195-processed-gene-0.3	FF38_03301
augustus-Scaffold195-processed-gene-0.4	FF38_03299
augustus-Scaffold195-processed-gene-0.6	FF38_03302
augustus-Scaffold195-processed-gene-1.0	FF38_03312
augustus-Scaffold195-processed-gene-1.1	FF38_03306
augustus-Scaffold195-processed-gene-1.2	FF38_03307
augustus-Scaffold195-processed-gene-1.3	FF38_03308
augustus-Scaffold195-processed-gene-1.4	FF38_03305
augustus-Scaffold195-processed-gene-1.5	FF38_03317
augustus-Scaffold195-processed-gene-1.6	FF38_03309
augustus-Scaffold195-processed-gene-1.8	FF38_03316
augustus-Scaffold195-processed-gene-2.26	FF38_03321
augustus-Scaffold195-processed-gene-2.27	FF38_03326
augustus-Scaffold195-processed-gene-2.30	FF38_03322
augustus-Scaffold195-processed-gene-3.65	FF38_03329
augustus-Scaffold195-processed-gene-3.66	FF38_03333
augustus-Scaffold195-processed-gene-3.67	FF38_03332
augustus-Scaffold195-processed-gene-3.68	FF38_03335
augustus-Scaffold195-processed-gene-3.69	FF38_03334
augustus-Scaffold195-processed-gene-3.70	FF38_03339
augustus-Scaffold195-processed-gene-3.71	FF38_03336
augustus-Scaffold1951-processed-gene-0.0	FF38_07164
augustus-Scaffold196-processed-gene-4.9	FF38_00962
augustus-Scaffold196-processed-gene-5.7	FF38_00968
augustus-Scaffold196-processed-gene-7.18	FF38_00971
augustus-Scaffold196-processed-gene-8.1	FF38_00976
augustus-Scaffold196-processed-gene-8.2	FF38_00977
augustus-Scaffold196-processed-gene-8.3	FF38_00975
augustus-Scaffold1961-processed-gene-0.0	FF38_03677
augustus-Scaffold1968-processed-gene-0.0	FF38_03540
augustus-Scaffold197-processed-gene-0.0	FF38_04791
augustus-Scaffold197-processed-gene-0.1	FF38_04792
augustus-Scaffold197-processed-gene-0.2	FF38_04790
augustus-Scaffold197-processed-gene-0.3	FF38_04793
augustus-Scaffold197-processed-gene-1.14	FF38_04803
augustus-Scaffold197-processed-gene-1.16	FF38_04800
augustus-Scaffold197-processed-gene-2.3	FF38_04807
augustus-Scaffold197-processed-gene-4.0	FF38_04816
augustus-Scaffold197-processed-gene-4.5	FF38_04814
augustus-Scaffold197-processed-gene-4.6	FF38_04815
augustus-Scaffold1981-processed-gene-0.0	FF38_10515
augustus-Scaffold1983-processed-gene-0.1	FF38_07073
augustus-Scaffold199-processed-gene-1.62	FF38_04199
augustus-Scaffold1994-processed-gene-0.3	FF38_05144
augustus-Scaffold2-processed-gene-1.3	FF38_09750
augustus-Scaffold2-processed-gene-10.19	FF38_09778
augustus-Scaffold2-processed-gene-18.20	FF38_09781
augustus-Scaffold2-processed-gene-2.1	FF38_09755
augustus-Scaffold2-processed-gene-2.2	FF38_09757
augustus-Scaffold2-processed-gene-21.16	FF38_09784
augustus-Scaffold2-processed-gene-24.7	FF38_09792
augustus-Scaffold2-processed-gene-24.9	FF38_09791
augustus-Scaffold2-processed-gene-25.15	FF38_09802
augustus-Scaffold2-processed-gene-25.27	FF38_09801
augustus-Scaffold2-processed-gene-25.28	FF38_09812
augustus-Scaffold2-processed-gene-25.30	FF38_09809
augustus-Scaffold2-processed-gene-25.35	FF38_09803
augustus-Scaffold2-processed-gene-25.36	FF38_09804
augustus-Scaffold2-processed-gene-4.25	FF38_09762
augustus-Scaffold2-processed-gene-4.26	FF38_09763
augustus-Scaffold2-processed-gene-4.27	FF38_09764
augustus-Scaffold2-processed-gene-4.28	FF38_09766
augustus-Scaffold20-processed-gene-0.1	FF38_06680
augustus-Scaffold20-processed-gene-2.15	FF38_06683
augustus-Scaffold20-processed-gene-2.17	FF38_06684
augustus-Scaffold20-processed-gene-5.17	FF38_06692
augustus-Scaffold20-processed-gene-8.22	FF38_06698
augustus-Scaffold200-processed-gene-1.18	FF38_09171
augustus-Scaffold200-processed-gene-4.10	FF38_09176
augustus-Scaffold2007-processed-gene-0.0	FF38_00836
augustus-Scaffold201-processed-gene-3.8	FF38_08002
augustus-Scaffold2010-processed-gene-0.0	FF38_09743
augustus-Scaffold2016-processed-gene-0.3	FF38_10226
augustus-Scaffold202-processed-gene-1.5	FF38_07386
augustus-Scaffold2023-processed-gene-0.0	FF38_07485
augustus-Scaffold203-processed-gene-2.1	FF38_08831
augustus-Scaffold203-processed-gene-2.3	FF38_08829
augustus-Scaffold204-processed-gene-12.5	FF38_04981
augustus-Scaffold204-processed-gene-12.6	FF38_04983
augustus-Scaffold204-processed-gene-12.7	FF38_04984
augustus-Scaffold204-processed-gene-13.10	FF38_04995
augustus-Scaffold204-processed-gene-13.5	FF38_04991
augustus-Scaffold204-processed-gene-13.7	FF38_04987
augustus-Scaffold204-processed-gene-16.1	FF38_05010
augustus-Scaffold204-processed-gene-22.0	FF38_05020
augustus-Scaffold204-processed-gene-22.6	FF38_05021
augustus-Scaffold204-processed-gene-23.2	FF38_05022
augustus-Scaffold204-processed-gene-6.1	FF38_04972
augustus-Scaffold204-processed-gene-6.2	FF38_04974
augustus-Scaffold205-processed-gene-2.55	FF38_13725
augustus-Scaffold205-processed-gene-2.71	FF38_13730
augustus-Scaffold205-processed-gene-2.73	FF38_13735
augustus-Scaffold2058-processed-gene-0.0	FF38_05479
augustus-Scaffold2058-processed-gene-0.1	FF38_05480
augustus-Scaffold206-processed-gene-0.0	FF38_12454
augustus-Scaffold2063-processed-gene-0.3	FF38_08644
augustus-Scaffold207-processed-gene-1.11	FF38_11604
augustus-Scaffold207-processed-gene-1.15	FF38_11608
augustus-Scaffold207-processed-gene-1.5	FF38_11602
augustus-Scaffold207-processed-gene-1.6	FF38_11597
augustus-Scaffold207-processed-gene-2.0	FF38_11611
augustus-Scaffold207-processed-gene-2.10	FF38_11615
augustus-Scaffold207-processed-gene-2.3	FF38_11613
augustus-Scaffold207-processed-gene-2.8	FF38_11617
augustus-Scaffold2076-processed-gene-0.0	FF38_08281
augustus-Scaffold208-processed-gene-2.8	FF38_10554
augustus-Scaffold208-processed-gene-5.7	FF38_10560
augustus-Scaffold2081-processed-gene-0.0	FF38_06242
augustus-Scaffold209-processed-gene-1.3	FF38_06449
augustus-Scaffold209-processed-gene-1.4	FF38_06446
augustus-Scaffold209-processed-gene-1.6	FF38_06447
augustus-Scaffold209-processed-gene-2.8	FF38_06456
augustus-Scaffold209-processed-gene-4.21	FF38_06462
augustus-Scaffold209-processed-gene-4.24	FF38_06466
augustus-Scaffold2095-processed-gene-0.1	FF38_03475
augustus-Scaffold21-processed-gene-10.8	FF38_07590
augustus-Scaffold21-processed-gene-16.8	FF38_07606
augustus-Scaffold21-processed-gene-17.0	FF38_07610
augustus-Scaffold21-processed-gene-17.6	FF38_07614
augustus-Scaffold21-processed-gene-20.1	FF38_07632
augustus-Scaffold21-processed-gene-20.10	FF38_07633
augustus-Scaffold21-processed-gene-20.5	FF38_07627
augustus-Scaffold21-processed-gene-3.13	FF38_07566
augustus-Scaffold21-processed-gene-4.14	FF38_07574
augustus-Scaffold21-processed-gene-5.17	FF38_07575
augustus-Scaffold21-processed-gene-5.20	FF38_07576
augustus-Scaffold21-processed-gene-6.0	FF38_07580
augustus-Scaffold21-processed-gene-6.1	FF38_07579
augustus-Scaffold21-processed-gene-9.13	FF38_07588
augustus-Scaffold210-processed-gene-1.6	FF38_12442
augustus-Scaffold210-processed-gene-1.7	FF38_12441
augustus-Scaffold210-processed-gene-4.28	FF38_12446
augustus-Scaffold210-processed-gene-4.29	FF38_12447
augustus-Scaffold210-processed-gene-4.32	FF38_12445
augustus-Scaffold211-processed-gene-0.0	FF38_06087
augustus-Scaffold2115-processed-gene-0.0	FF38_07996
augustus-Scaffold212-processed-gene-1.6	FF38_02512
augustus-Scaffold212-processed-gene-2.21	FF38_02517
augustus-Scaffold213-processed-gene-1.4	FF38_03631
augustus-Scaffold213-processed-gene-2.2	FF38_03634
augustus-Scaffold213-processed-gene-2.3	FF38_03637
augustus-Scaffold213-processed-gene-2.5	FF38_03636
augustus-Scaffold213-processed-gene-4.16	FF38_03646
augustus-Scaffold213-processed-gene-6.7	FF38_03656
augustus-Scaffold213-processed-gene-7.7	FF38_03668
augustus-Scaffold214-processed-gene-0.3	FF38_02066
augustus-Scaffold2147-processed-gene-0.0	FF38_10495
augustus-Scaffold2147-processed-gene-0.1	FF38_10492
augustus-Scaffold2147-processed-gene-0.13	FF38_10507
augustus-Scaffold2147-processed-gene-0.14	FF38_10503
augustus-Scaffold2147-processed-gene-0.15	FF38_10509
augustus-Scaffold2147-processed-gene-0.20	FF38_10504
augustus-Scaffold2147-processed-gene-0.22	FF38_10508
augustus-Scaffold2147-processed-gene-0.24	FF38_10501
augustus-Scaffold2147-processed-gene-0.7	FF38_10493
augustus-Scaffold215-processed-gene-0.1	FF38_05566
augustus-Scaffold215-processed-gene-2.1	FF38_05570
augustus-Scaffold215-processed-gene-7.1	FF38_05583
augustus-Scaffold216-processed-gene-0.2	FF38_06561
augustus-Scaffold216-processed-gene-10.3	FF38_06592
augustus-Scaffold216-processed-gene-10.4	FF38_06591
augustus-Scaffold216-processed-gene-10.8	FF38_06596
augustus-Scaffold216-processed-gene-2.12	FF38_06564
augustus-Scaffold216-processed-gene-5.14	FF38_06569
augustus-Scaffold216-processed-gene-7.2	FF38_06573
augustus-Scaffold216-processed-gene-9.4	FF38_06583
augustus-Scaffold217-processed-gene-2.4	FF38_03735
augustus-Scaffold2179-processed-gene-0.0	FF38_13067
augustus-Scaffold2180-processed-gene-0.0	FF38_03067
augustus-Scaffold219-processed-gene-0.2	FF38_03800
augustus-Scaffold219-processed-gene-6.6	FF38_03811
augustus-Scaffold2199-processed-gene-0.3	FF38_02967
augustus-Scaffold22-processed-gene-0.0	FF38_02522
augustus-Scaffold22-processed-gene-2.10	FF38_02534
augustus-Scaffold22-processed-gene-2.14	FF38_02536
augustus-Scaffold22-processed-gene-2.3	FF38_02528
augustus-Scaffold22-processed-gene-2.8	FF38_02544
augustus-Scaffold22-processed-gene-3.1	FF38_02548
augustus-Scaffold22-processed-gene-3.2	FF38_02550
augustus-Scaffold22-processed-gene-3.3	FF38_02549
augustus-Scaffold220-processed-gene-0.2	FF38_10759
augustus-Scaffold220-processed-gene-1.3	FF38_10765
augustus-Scaffold220-processed-gene-2.2	FF38_10769
augustus-Scaffold220-processed-gene-2.5	FF38_10770
augustus-Scaffold220-processed-gene-2.9	FF38_10773
augustus-Scaffold220-processed-gene-3.24	FF38_10780
augustus-Scaffold220-processed-gene-3.25	FF38_10782
augustus-Scaffold220-processed-gene-4.4	FF38_10784
augustus-Scaffold221-processed-gene-5.6	FF38_14491
augustus-Scaffold2217-processed-gene-0.3	FF38_13395
augustus-Scaffold222-processed-gene-1.1	FF38_04479
augustus-Scaffold222-processed-gene-2.51	FF38_04483
augustus-Scaffold2222-processed-gene-0.0	FF38_10139
augustus-Scaffold2230-processed-gene-0.0	FF38_02809
augustus-Scaffold224-processed-gene-0.3	FF38_05775
augustus-Scaffold2240-processed-gene-0.0	FF38_08910
augustus-Scaffold2240-processed-gene-0.1	FF38_08911
augustus-Scaffold2249-processed-gene-0.1	FF38_03870
augustus-Scaffold225-processed-gene-1.4	FF38_06658
augustus-Scaffold2250-processed-gene-0.4	FF38_09096
augustus-Scaffold2253-processed-gene-0.0	FF38_07634
augustus-Scaffold2258-processed-gene-0.0	FF38_03569
augustus-Scaffold2258-processed-gene-0.1	FF38_03568
augustus-Scaffold226-processed-gene-4.14	FF38_07904
augustus-Scaffold226-processed-gene-4.18	FF38_07909
augustus-Scaffold226-processed-gene-5.3	FF38_07912
augustus-Scaffold226-processed-gene-6.27	FF38_07915
augustus-Scaffold226-processed-gene-6.37	FF38_07921
augustus-Scaffold2267-processed-gene-0.3	FF38_08843
augustus-Scaffold2268-processed-gene-0.0	FF38_13397
augustus-Scaffold2269-processed-gene-0.0	FF38_10719
augustus-Scaffold2278-processed-gene-0.0	FF38_13650
augustus-Scaffold228-processed-gene-10.0	FF38_05175
augustus-Scaffold228-processed-gene-12.4	FF38_05178
augustus-Scaffold228-processed-gene-9.1	FF38_05172
augustus-Scaffold228-processed-gene-9.5	FF38_05173
augustus-Scaffold2281-processed-gene-0.0	FF38_12246
augustus-Scaffold2288-processed-gene-0.0	FF38_13065
augustus-Scaffold2288-processed-gene-0.1	FF38_13066
augustus-Scaffold229-processed-gene-3.6	FF38_10312
augustus-Scaffold229-processed-gene-3.8	FF38_10318
augustus-Scaffold2290-processed-gene-0.0	FF38_07523
augustus-Scaffold2292-processed-gene-0.2	FF38_13421
augustus-Scaffold2298-processed-gene-0.0	FF38_03019
augustus-Scaffold2299-processed-gene-0.0	FF38_09039
augustus-Scaffold23-processed-gene-14.6	FF38_11827
augustus-Scaffold23-processed-gene-29.10	FF38_11845
augustus-Scaffold23-processed-gene-29.13	FF38_11852
augustus-Scaffold23-processed-gene-29.14	FF38_11850
augustus-Scaffold23-processed-gene-29.16	FF38_11848
augustus-Scaffold23-processed-gene-33.11	FF38_11871
augustus-Scaffold23-processed-gene-38.1	FF38_11888
augustus-Scaffold23-processed-gene-4.0	FF38_11793
augustus-Scaffold23-processed-gene-43.15	FF38_11899
augustus-Scaffold23-processed-gene-43.17	FF38_11898
augustus-Scaffold23-processed-gene-44.5	FF38_11910
augustus-Scaffold23-processed-gene-5.19	FF38_11796
augustus-Scaffold23-processed-gene-51.10	FF38_11917
augustus-Scaffold23-processed-gene-51.11	FF38_11918
augustus-Scaffold23-processed-gene-51.12	FF38_11919
augustus-Scaffold23-processed-gene-53.3	FF38_11927
augustus-Scaffold23-processed-gene-55.3	FF38_11929
augustus-Scaffold23-processed-gene-57.28	FF38_11932
augustus-Scaffold23-processed-gene-57.30	FF38_11936
augustus-Scaffold23-processed-gene-57.31	FF38_11935
augustus-Scaffold23-processed-gene-6.6	FF38_11803
augustus-Scaffold23-processed-gene-7.2	FF38_11807
augustus-Scaffold230-processed-gene-3.9	FF38_13995
augustus-Scaffold2301-processed-gene-0.0	FF38_10473
augustus-Scaffold231-processed-gene-0.2	FF38_04226
augustus-Scaffold231-processed-gene-1.33	FF38_04228
augustus-Scaffold2310-processed-gene-0.2	FF38_07439
augustus-Scaffold2312-processed-gene-0.0	FF38_02274
augustus-Scaffold2314-processed-gene-0.0	FF38_12717
augustus-Scaffold232-processed-gene-2.10	FF38_07271
augustus-Scaffold232-processed-gene-2.11	FF38_07273
augustus-Scaffold232-processed-gene-2.12	FF38_07274
augustus-Scaffold232-processed-gene-2.3	FF38_07276
augustus-Scaffold232-processed-gene-2.7	FF38_07275
augustus-Scaffold232-processed-gene-2.8	FF38_07272
augustus-Scaffold232-processed-gene-2.9	FF38_07270
augustus-Scaffold2321-processed-gene-0.0	FF38_03575
augustus-Scaffold233-processed-gene-2.18	FF38_04744
augustus-Scaffold233-processed-gene-2.8	FF38_04737
augustus-Scaffold2336-processed-gene-0.2	FF38_03362
augustus-Scaffold236-processed-gene-1.2	FF38_07652
augustus-Scaffold236-processed-gene-3.3	FF38_07657
augustus-Scaffold236-processed-gene-3.9	FF38_07661
augustus-Scaffold2362-processed-gene-0.0	FF38_11019
augustus-Scaffold2364-processed-gene-0.0	FF38_09474
augustus-Scaffold2365-processed-gene-0.0	FF38_05373
augustus-Scaffold2377-processed-gene-0.0	FF38_07354
augustus-Scaffold2379-processed-gene-0.2	FF38_04554
augustus-Scaffold238-processed-gene-4.0	FF38_09698
augustus-Scaffold238-processed-gene-5.2	FF38_09701
augustus-Scaffold2380-processed-gene-0.2	FF38_01763
augustus-Scaffold239-processed-gene-3.9	FF38_01550
augustus-Scaffold24-processed-gene-1.36	FF38_11998
augustus-Scaffold24-processed-gene-11.2	FF38_12022
augustus-Scaffold24-processed-gene-6.24	FF38_12014
augustus-Scaffold24-processed-gene-8.0	FF38_12015
augustus-Scaffold240-processed-gene-2.6	FF38_06481
augustus-Scaffold241-processed-gene-3.0	FF38_10299
augustus-Scaffold241-processed-gene-3.1	FF38_10298
augustus-Scaffold242-processed-gene-0.2	FF38_05508
augustus-Scaffold242-processed-gene-2.2	FF38_05513
augustus-Scaffold243-processed-gene-1.2	FF38_07202
augustus-Scaffold2436-processed-gene-0.0	FF38_00925
augustus-Scaffold2438-processed-gene-0.0	FF38_09207
augustus-Scaffold244-processed-gene-0.9	FF38_04263
augustus-Scaffold245-processed-gene-1.4	FF38_08667
augustus-Scaffold245-processed-gene-2.2	FF38_08674
augustus-Scaffold245-processed-gene-3.2	FF38_08675
augustus-Scaffold245-processed-gene-3.4	FF38_08676
augustus-Scaffold245-processed-gene-5.0	FF38_08685
augustus-Scaffold245-processed-gene-6.0	FF38_08691
augustus-Scaffold2458-processed-gene-0.2	FF38_09742
augustus-Scaffold246-processed-gene-0.0	FF38_13835
augustus-Scaffold246-processed-gene-4.0	FF38_13840
augustus-Scaffold246-processed-gene-7.11	FF38_13844
augustus-Scaffold2460-processed-gene-0.0	FF38_09608
augustus-Scaffold2461-processed-gene-0.0	FF38_03572
augustus-Scaffold2469-processed-gene-0.0	FF38_05030
augustus-Scaffold247-processed-gene-0.5	FF38_10750
augustus-Scaffold247-processed-gene-1.1	FF38_10751
augustus-Scaffold2478-processed-gene-0.0	FF38_07403
augustus-Scaffold2478-processed-gene-0.2	FF38_07405
augustus-Scaffold2479-processed-gene-0.0	FF38_06967
augustus-Scaffold248-processed-gene-3.5	FF38_09187
augustus-Scaffold248-processed-gene-4.3	FF38_09193
augustus-Scaffold249-processed-gene-2.20	FF38_13122
augustus-Scaffold249-processed-gene-2.23	FF38_13125
augustus-Scaffold249-processed-gene-3.1	FF38_13126
augustus-Scaffold25-processed-gene-0.0	FF38_09343
augustus-Scaffold25-processed-gene-0.3	FF38_09346
augustus-Scaffold25-processed-gene-10.0	FF38_09393
augustus-Scaffold25-processed-gene-10.1	FF38_09390
augustus-Scaffold25-processed-gene-11.10	FF38_09400
augustus-Scaffold25-processed-gene-4.4	FF38_09352
augustus-Scaffold25-processed-gene-7.3	FF38_09370
augustus-Scaffold25-processed-gene-7.4	FF38_09371
augustus-Scaffold25-processed-gene-9.3	FF38_09385
augustus-Scaffold250-processed-gene-8.0	FF38_12209
augustus-Scaffold251-processed-gene-0.0	FF38_10323
augustus-Scaffold251-processed-gene-0.1	FF38_10322
augustus-Scaffold251-processed-gene-1.1	FF38_10329
augustus-Scaffold2510-processed-gene-0.0	FF38_05129
augustus-Scaffold2511-processed-gene-0.0	FF38_10511
augustus-Scaffold2518-processed-gene-0.0	FF38_10550
augustus-Scaffold252-processed-gene-3.39	FF38_07942
augustus-Scaffold252-processed-gene-3.41	FF38_07947
augustus-Scaffold252-processed-gene-3.42	FF38_07946
augustus-Scaffold252-processed-gene-3.43	FF38_07944
augustus-Scaffold2524-processed-gene-0.0	FF38_04753
augustus-Scaffold253-processed-gene-2.54	FF38_07371
augustus-Scaffold254-processed-gene-4.1	FF38_02869
augustus-Scaffold254-processed-gene-4.3	FF38_02872
augustus-Scaffold2547-processed-gene-0.1	FF38_01528
augustus-Scaffold2557-processed-gene-0.0	FF38_01484
augustus-Scaffold2557-processed-gene-0.1	FF38_01483
augustus-Scaffold2568-processed-gene-0.1	FF38_10250
augustus-Scaffold257-processed-gene-0.0	FF38_07102
augustus-Scaffold257-processed-gene-0.5	FF38_07106
augustus-Scaffold257-processed-gene-3.18	FF38_07111
augustus-Scaffold257-processed-gene-3.19	FF38_07112
augustus-Scaffold257-processed-gene-4.4	FF38_07116
augustus-Scaffold258-processed-gene-0.1	FF38_11426
augustus-Scaffold258-processed-gene-0.10	FF38_11435
augustus-Scaffold258-processed-gene-0.3	FF38_11427
augustus-Scaffold258-processed-gene-0.4	FF38_11428
augustus-Scaffold258-processed-gene-0.5	FF38_11433
augustus-Scaffold258-processed-gene-0.6	FF38_11431
augustus-Scaffold258-processed-gene-0.7	FF38_11430
augustus-Scaffold258-processed-gene-0.8	FF38_11432
augustus-Scaffold258-processed-gene-1.8	FF38_11440
augustus-Scaffold258-processed-gene-2.15	FF38_11446
augustus-Scaffold2580-processed-gene-0.0	FF38_11459
augustus-Scaffold2586-processed-gene-0.0	FF38_09915
augustus-Scaffold259-processed-gene-1.1	FF38_01022
augustus-Scaffold26-processed-gene-10.24	FF38_08255
augustus-Scaffold26-processed-gene-11.23	FF38_08259
augustus-Scaffold26-processed-gene-11.24	FF38_08260
augustus-Scaffold26-processed-gene-11.26	FF38_08258
augustus-Scaffold26-processed-gene-3.1	FF38_08226
augustus-Scaffold26-processed-gene-4.3	FF38_08229
augustus-Scaffold26-processed-gene-5.6	FF38_08232
augustus-Scaffold26-processed-gene-7.31	FF38_08240
augustus-Scaffold26-processed-gene-9.0	FF38_08252
augustus-Scaffold260-processed-gene-1.2	FF38_13377
augustus-Scaffold2601-processed-gene-0.0	FF38_04457
augustus-Scaffold2604-processed-gene-0.0	FF38_02806
augustus-Scaffold261-processed-gene-2.48	FF38_01332
augustus-Scaffold2616-processed-gene-0.0	FF38_12302
augustus-Scaffold2618-processed-gene-0.2	FF38_01860
augustus-Scaffold262-processed-gene-2.3	FF38_04441
augustus-Scaffold262-processed-gene-3.10	FF38_04449
augustus-Scaffold265-processed-gene-0.0	FF38_11318
augustus-Scaffold265-processed-gene-1.4	FF38_11320
augustus-Scaffold265-processed-gene-1.6	FF38_11321
augustus-Scaffold265-processed-gene-2.0	FF38_11326
augustus-Scaffold2651-processed-gene-0.0	FF38_00539
augustus-Scaffold266-processed-gene-2.0	FF38_07512
augustus-Scaffold266-processed-gene-2.4	FF38_07515
augustus-Scaffold267-processed-gene-0.6	FF38_09944
augustus-Scaffold267-processed-gene-0.7	FF38_09943
augustus-Scaffold267-processed-gene-0.8	FF38_09945
augustus-Scaffold267-processed-gene-3.13	FF38_09962
augustus-Scaffold267-processed-gene-3.2	FF38_09956
augustus-Scaffold267-processed-gene-3.4	FF38_09963
augustus-Scaffold268-processed-gene-1.1	FF38_02101
augustus-Scaffold268-processed-gene-4.7	FF38_02102
augustus-Scaffold2687-processed-gene-0.0	FF38_03700
augustus-Scaffold2687-processed-gene-0.1	FF38_03699
augustus-Scaffold2696-processed-gene-0.0	FF38_08698
augustus-Scaffold27-processed-gene-10.26	FF38_01665
augustus-Scaffold27-processed-gene-10.27	FF38_01666
augustus-Scaffold27-processed-gene-8.0	FF38_01658
augustus-Scaffold27-processed-gene-9.21	FF38_01661
augustus-Scaffold27-processed-gene-9.23	FF38_01663
augustus-Scaffold270-processed-gene-0.0	FF38_06953
augustus-Scaffold270-processed-gene-2.0	FF38_06958
augustus-Scaffold270-processed-gene-2.2	FF38_06961
augustus-Scaffold2702-processed-gene-0.2	FF38_07744
augustus-Scaffold2708-processed-gene-0.0	FF38_01788
augustus-Scaffold271-processed-gene-2.13	FF38_05530
augustus-Scaffold2715-processed-gene-0.2	FF38_10042
augustus-Scaffold2717-processed-gene-0.0	FF38_13652
augustus-Scaffold272-processed-gene-2.33	FF38_07242
augustus-Scaffold2722-processed-gene-0.2	FF38_05642
augustus-Scaffold2726-processed-gene-0.0	FF38_00473
augustus-Scaffold273-processed-gene-1.24	FF38_05817
augustus-Scaffold273-processed-gene-1.26	FF38_05815
augustus-Scaffold273-processed-gene-3.36	FF38_05831
augustus-Scaffold273-processed-gene-3.41	FF38_05832
augustus-Scaffold273-processed-gene-3.45	FF38_05828
augustus-Scaffold273-processed-gene-3.49	FF38_05826
augustus-Scaffold273-processed-gene-3.51	FF38_05842
augustus-Scaffold273-processed-gene-3.55	FF38_05839
augustus-Scaffold274-processed-gene-0.5	FF38_13022
augustus-Scaffold274-processed-gene-0.6	FF38_13023
augustus-Scaffold274-processed-gene-0.7	FF38_13019
augustus-Scaffold274-processed-gene-0.8	FF38_13027
augustus-Scaffold274-processed-gene-1.4	FF38_13029
augustus-Scaffold274-processed-gene-2.39	FF38_13032
augustus-Scaffold274-processed-gene-2.44	FF38_13034
augustus-Scaffold2749-processed-gene-0.0	FF38_13223
augustus-Scaffold275-processed-gene-1.0	FF38_05207
augustus-Scaffold275-processed-gene-1.5	FF38_05205
augustus-Scaffold275-processed-gene-3.7	FF38_05215
augustus-Scaffold275-processed-gene-5.25	FF38_05225
augustus-Scaffold2759-processed-gene-0.0	FF38_10575
augustus-Scaffold2769-processed-gene-0.0	FF38_03627
augustus-Scaffold277-processed-gene-0.2	FF38_01862
augustus-Scaffold277-processed-gene-0.8	FF38_01869
augustus-Scaffold277-processed-gene-0.9	FF38_01866
augustus-Scaffold277-processed-gene-1.1	FF38_01872
augustus-Scaffold277-processed-gene-2.12	FF38_01875
augustus-Scaffold277-processed-gene-2.13	FF38_01876
augustus-Scaffold277-processed-gene-7.1	FF38_01883
augustus-Scaffold277-processed-gene-8.2	FF38_01887
augustus-Scaffold2772-processed-gene-0.0	FF38_05536
augustus-Scaffold2775-processed-gene-0.0	FF38_12250
augustus-Scaffold2776-processed-gene-0.0	FF38_01317
augustus-Scaffold2776-processed-gene-0.1	FF38_01318
augustus-Scaffold278-processed-gene-1.2	FF38_03291
augustus-Scaffold2782-processed-gene-0.2	FF38_09050
augustus-Scaffold2787-processed-gene-0.2	FF38_08284
augustus-Scaffold2789-processed-gene-0.0	FF38_11589
augustus-Scaffold279-processed-gene-1.2	FF38_12850
augustus-Scaffold279-processed-gene-4.2	FF38_12854
augustus-Scaffold279-processed-gene-4.4	FF38_12853
augustus-Scaffold279-processed-gene-6.0	FF38_12866
augustus-Scaffold279-processed-gene-6.16	FF38_12867
augustus-Scaffold28-processed-gene-2.17	FF38_06338
augustus-Scaffold28-processed-gene-2.18	FF38_06354
augustus-Scaffold28-processed-gene-2.2	FF38_06344
augustus-Scaffold28-processed-gene-2.20	FF38_06346
augustus-Scaffold28-processed-gene-2.27	FF38_06348
augustus-Scaffold28-processed-gene-2.3	FF38_06337
augustus-Scaffold28-processed-gene-3.3	FF38_06355
augustus-Scaffold28-processed-gene-3.7	FF38_06360
augustus-Scaffold28-processed-gene-4.0	FF38_06366
augustus-Scaffold28-processed-gene-4.2	FF38_06365
augustus-Scaffold28-processed-gene-4.3	FF38_06369
augustus-Scaffold28-processed-gene-4.6	FF38_06364
augustus-Scaffold28-processed-gene-4.9	FF38_06370
augustus-Scaffold28-processed-gene-7.17	FF38_06377
augustus-Scaffold28-processed-gene-8.3	FF38_06380
augustus-Scaffold2806-processed-gene-0.0	FF38_03698
augustus-Scaffold281-processed-gene-2.13	FF38_11417
augustus-Scaffold2810-processed-gene-0.0	FF38_04865
augustus-Scaffold2812-processed-gene-0.0	FF38_03576
augustus-Scaffold2815-processed-gene-0.0	FF38_10718
augustus-Scaffold282-processed-gene-2.16	FF38_08377
augustus-Scaffold282-processed-gene-2.17	FF38_08376
augustus-Scaffold282-processed-gene-2.2	FF38_08370
augustus-Scaffold282-processed-gene-2.6	FF38_08365
augustus-Scaffold2829-processed-gene-0.0	FF38_05368
augustus-Scaffold283-processed-gene-0.3	FF38_04176
augustus-Scaffold284-processed-gene-1.51	FF38_08011
augustus-Scaffold284-processed-gene-1.52	FF38_08010
augustus-Scaffold284-processed-gene-1.53	FF38_08009
augustus-Scaffold2840-processed-gene-0.0	FF38_10302
augustus-Scaffold2843-processed-gene-0.0	FF38_06229
augustus-Scaffold2849-processed-gene-0.0	FF38_03892
augustus-Scaffold285-processed-gene-0.0	FF38_11332
augustus-Scaffold285-processed-gene-3.0	FF38_11342
augustus-Scaffold285-processed-gene-3.3	FF38_11344
augustus-Scaffold2850-processed-gene-0.2	FF38_04820
augustus-Scaffold2851-processed-gene-0.0	FF38_08697
augustus-Scaffold286-processed-gene-0.3	FF38_03079
augustus-Scaffold286-processed-gene-0.6	FF38_03081
augustus-Scaffold286-processed-gene-1.14	FF38_03090
augustus-Scaffold286-processed-gene-1.21	FF38_03083
augustus-Scaffold286-processed-gene-2.2	FF38_03091
augustus-Scaffold286-processed-gene-2.4	FF38_03092
augustus-Scaffold286-processed-gene-2.7	FF38_03096
augustus-Scaffold286-processed-gene-5.1	FF38_03108
augustus-Scaffold2861-processed-gene-0.0	FF38_12702
augustus-Scaffold2866-processed-gene-0.0	FF38_08378
augustus-Scaffold287-processed-gene-2.11	FF38_09044
augustus-Scaffold287-processed-gene-2.15	FF38_09045
augustus-Scaffold2873-processed-gene-0.0	FF38_02233
augustus-Scaffold2873-processed-gene-0.1	FF38_02234
augustus-Scaffold2876-processed-gene-0.2	FF38_05411
augustus-Scaffold288-processed-gene-3.9	FF38_01538
augustus-Scaffold288-processed-gene-4.3	FF38_01542
augustus-Scaffold2885-processed-gene-0.0	FF38_11585
augustus-Scaffold2887-processed-gene-0.0	FF38_04141
augustus-Scaffold289-processed-gene-0.8	FF38_07763
augustus-Scaffold289-processed-gene-0.9	FF38_07768
augustus-Scaffold289-processed-gene-1.24	FF38_07772
augustus-Scaffold289-processed-gene-1.25	FF38_07771
augustus-Scaffold289-processed-gene-1.30	FF38_07775
augustus-Scaffold289-processed-gene-2.2	FF38_07782
augustus-Scaffold289-processed-gene-2.3	FF38_07783
augustus-Scaffold289-processed-gene-2.4	FF38_07784
augustus-Scaffold289-processed-gene-3.30	FF38_07789
augustus-Scaffold2892-processed-gene-0.2	FF38_14039
augustus-Scaffold29-processed-gene-2.1	FF38_11136
augustus-Scaffold29-processed-gene-2.2	FF38_11135
augustus-Scaffold29-processed-gene-2.3	FF38_11132
augustus-Scaffold29-processed-gene-3.16	FF38_11142
augustus-Scaffold29-processed-gene-5.14	FF38_11159
augustus-Scaffold29-processed-gene-5.15	FF38_11161
augustus-Scaffold29-processed-gene-5.16	FF38_11162
augustus-Scaffold29-processed-gene-5.17	FF38_11160
augustus-Scaffold29-processed-gene-7.0	FF38_11165
augustus-Scaffold290-processed-gene-0.0	FF38_08989
augustus-Scaffold290-processed-gene-0.1	FF38_08987
augustus-Scaffold290-processed-gene-0.6	FF38_08992
augustus-Scaffold290-processed-gene-2.11	FF38_08996
augustus-Scaffold290-processed-gene-2.5	FF38_08998
augustus-Scaffold290-processed-gene-4.3	FF38_08999
augustus-Scaffold290-processed-gene-4.4	FF38_09005
augustus-Scaffold290-processed-gene-4.6	FF38_09004
augustus-Scaffold2900-processed-gene-0.0	FF38_10253
augustus-Scaffold2906-processed-gene-0.0	FF38_06224
augustus-Scaffold2909-processed-gene-0.2	FF38_02918
augustus-Scaffold291-processed-gene-2.0	FF38_08111
augustus-Scaffold2910-processed-gene-0.0	FF38_08642
augustus-Scaffold2911-processed-gene-0.0	FF38_06604
augustus-Scaffold2912-processed-gene-0.0	FF38_03871
augustus-Scaffold2915-processed-gene-0.0	FF38_11587
augustus-Scaffold292-processed-gene-1.35	FF38_03056
augustus-Scaffold292-processed-gene-1.38	FF38_03052
augustus-Scaffold2927-processed-gene-0.2	FF38_11584
augustus-Scaffold2929-processed-gene-0.0	FF38_03477
augustus-Scaffold2930-processed-gene-0.2	FF38_00281
augustus-Scaffold2943-processed-gene-0.0	FF38_02158
augustus-Scaffold2951-processed-gene-0.2	FF38_06329
augustus-Scaffold2955-processed-gene-0.0	FF38_09341
augustus-Scaffold2955-processed-gene-0.1	FF38_09342
augustus-Scaffold2956-processed-gene-0.5	FF38_01554
augustus-Scaffold296-processed-gene-0.13	FF38_05860
augustus-Scaffold296-processed-gene-0.14	FF38_05861
augustus-Scaffold2964-processed-gene-0.0	FF38_11329
augustus-Scaffold297-processed-gene-2.46	FF38_00648
augustus-Scaffold297-processed-gene-2.49	FF38_00647
augustus-Scaffold2975-processed-gene-0.0	FF38_13529
augustus-Scaffold2978-processed-gene-0.0	FF38_00984
augustus-Scaffold2983-processed-gene-0.3	FF38_10483
augustus-Scaffold2983-processed-gene-0.8	FF38_10491
augustus-Scaffold299-processed-gene-1.0	FF38_07845
augustus-Scaffold299-processed-gene-1.1	FF38_07857
augustus-Scaffold299-processed-gene-1.10	FF38_07859
augustus-Scaffold299-processed-gene-1.11	FF38_07849
augustus-Scaffold299-processed-gene-1.16	FF38_07847
augustus-Scaffold299-processed-gene-1.17	FF38_07848
augustus-Scaffold299-processed-gene-1.3	FF38_07856
augustus-Scaffold299-processed-gene-1.4	FF38_07844
augustus-Scaffold299-processed-gene-1.7	FF38_07843
augustus-Scaffold299-processed-gene-1.8	FF38_07855
augustus-Scaffold299-processed-gene-2.1	FF38_07861
augustus-Scaffold299-processed-gene-2.10	FF38_07865
augustus-Scaffold299-processed-gene-2.2	FF38_07871
augustus-Scaffold299-processed-gene-2.22	FF38_07876
augustus-Scaffold299-processed-gene-2.3	FF38_07873
augustus-Scaffold299-processed-gene-2.6	FF38_07870
augustus-Scaffold299-processed-gene-6.16	FF38_07885
augustus-Scaffold2990-processed-gene-0.0	FF38_00596
augustus-Scaffold3-processed-gene-0.6	FF38_09827
augustus-Scaffold3-processed-gene-15.40	FF38_09872
augustus-Scaffold3-processed-gene-16.4	FF38_09879
augustus-Scaffold3-processed-gene-21.22	FF38_09898
augustus-Scaffold3-processed-gene-21.25	FF38_09900
augustus-Scaffold3-processed-gene-22.3	FF38_09907
augustus-Scaffold3-processed-gene-5.4	FF38_09844
augustus-Scaffold3-processed-gene-5.6	FF38_09842
augustus-Scaffold3-processed-gene-5.8	FF38_09839
augustus-Scaffold3-processed-gene-7.27	FF38_09855
augustus-Scaffold30-processed-gene-1.29	FF38_12255
augustus-Scaffold30-processed-gene-10.0	FF38_12299
augustus-Scaffold30-processed-gene-10.2	FF38_12300
augustus-Scaffold30-processed-gene-2.26	FF38_12260
augustus-Scaffold30-processed-gene-3.10	FF38_12270
augustus-Scaffold30-processed-gene-3.17	FF38_12279
augustus-Scaffold30-processed-gene-3.7	FF38_12277
augustus-Scaffold30-processed-gene-9.22	FF38_12295
augustus-Scaffold30-processed-gene-9.23	FF38_12297
augustus-Scaffold30-processed-gene-9.25	FF38_12296
augustus-Scaffold3002-processed-gene-0.5	FF38_09054
augustus-Scaffold302-processed-gene-0.0	FF38_13053
augustus-Scaffold302-processed-gene-2.5	FF38_13059
augustus-Scaffold3023-processed-gene-0.0	FF38_00658
augustus-Scaffold3026-processed-gene-0.0	FF38_02242
augustus-Scaffold303-processed-gene-1.5	FF38_00991
augustus-Scaffold3039-processed-gene-0.0	FF38_05029
augustus-Scaffold304-processed-gene-2.7	FF38_11201
augustus-Scaffold304-processed-gene-3.0	FF38_11208
augustus-Scaffold3040-processed-gene-0.1	FF38_07094
augustus-Scaffold3048-processed-gene-0.2	FF38_14265
augustus-Scaffold305-processed-gene-2.3	FF38_11011
augustus-Scaffold3062-processed-gene-0.0	FF38_11776
augustus-Scaffold307-processed-gene-0.3	FF38_03269
augustus-Scaffold307-processed-gene-2.48	FF38_03276
augustus-Scaffold3074-processed-gene-0.2	FF38_11117
augustus-Scaffold3077-processed-gene-0.0	FF38_06331
augustus-Scaffold308-processed-gene-0.1	FF38_09497
augustus-Scaffold308-processed-gene-4.7	FF38_09504
augustus-Scaffold3082-processed-gene-0.0	FF38_02487
augustus-Scaffold3082-processed-gene-0.1	FF38_02486
augustus-Scaffold3089-processed-gene-0.0	FF38_05481
augustus-Scaffold309-processed-gene-1.18	FF38_01106
augustus-Scaffold309-processed-gene-2.0	FF38_01110
augustus-Scaffold309-processed-gene-2.2	FF38_01111
augustus-Scaffold3096-processed-gene-0.0	FF38_10600
augustus-Scaffold31-processed-gene-10.5	FF38_11384
augustus-Scaffold31-processed-gene-10.7	FF38_11387
augustus-Scaffold31-processed-gene-13.1	FF38_11398
augustus-Scaffold31-processed-gene-13.4	FF38_11399
augustus-Scaffold31-processed-gene-2.0	FF38_11362
augustus-Scaffold31-processed-gene-3.1	FF38_11363
augustus-Scaffold31-processed-gene-4.3	FF38_11366
augustus-Scaffold31-processed-gene-9.10	FF38_11378
augustus-Scaffold310-processed-gene-0.31	FF38_01814
augustus-Scaffold310-processed-gene-1.46	FF38_01820
augustus-Scaffold310-processed-gene-1.47	FF38_01821
augustus-Scaffold310-processed-gene-1.48	FF38_01827
augustus-Scaffold310-processed-gene-1.55	FF38_01829
augustus-Scaffold3105-processed-gene-0.0	FF38_09594
augustus-Scaffold311-processed-gene-0.1	FF38_09582
augustus-Scaffold311-processed-gene-1.14	FF38_09585
augustus-Scaffold311-processed-gene-2.18	FF38_09586
augustus-Scaffold311-processed-gene-3.39	FF38_09587
augustus-Scaffold313-processed-gene-0.4	FF38_08957
augustus-Scaffold313-processed-gene-0.7	FF38_08958
augustus-Scaffold313-processed-gene-3.4	FF38_08966
augustus-Scaffold3142-processed-gene-0.0	FF38_13739
augustus-Scaffold3143-processed-gene-0.0	FF38_07346
augustus-Scaffold3145-processed-gene-0.0	FF38_07639
augustus-Scaffold315-processed-gene-0.6	FF38_09034
augustus-Scaffold3154-processed-gene-0.0	FF38_14533
augustus-Scaffold3164-processed-gene-0.0	FF38_02498
augustus-Scaffold3168-processed-gene-0.0	FF38_14535
augustus-Scaffold317-processed-gene-4.2	FF38_06673
augustus-Scaffold3173-processed-gene-0.0	FF38_03756
augustus-Scaffold318-processed-gene-1.57	FF38_13538
augustus-Scaffold318-processed-gene-1.61	FF38_13542
augustus-Scaffold3184-processed-gene-0.0	FF38_14038
augustus-Scaffold319-processed-gene-0.0	FF38_13928
augustus-Scaffold319-processed-gene-2.6	FF38_13939
augustus-Scaffold319-processed-gene-4.3	FF38_13943
augustus-Scaffold319-processed-gene-4.4	FF38_13942
augustus-Scaffold319-processed-gene-5.4	FF38_13947
augustus-Scaffold319-processed-gene-8.0	FF38_13958
augustus-Scaffold319-processed-gene-9.2	FF38_13970
augustus-Scaffold319-processed-gene-9.5	FF38_13966
augustus-Scaffold32-processed-gene-1.5	FF38_08122
augustus-Scaffold32-processed-gene-13.43	FF38_08167
augustus-Scaffold32-processed-gene-13.44	FF38_08163
augustus-Scaffold32-processed-gene-13.46	FF38_08168
augustus-Scaffold32-processed-gene-13.48	FF38_08166
augustus-Scaffold32-processed-gene-13.49	FF38_08174
augustus-Scaffold32-processed-gene-13.52	FF38_08172
augustus-Scaffold32-processed-gene-13.53	FF38_08169
augustus-Scaffold32-processed-gene-13.54	FF38_08170
augustus-Scaffold32-processed-gene-14.10	FF38_08179
augustus-Scaffold32-processed-gene-14.11	FF38_08181
augustus-Scaffold32-processed-gene-14.12	FF38_08182
augustus-Scaffold32-processed-gene-14.13	FF38_08178
augustus-Scaffold32-processed-gene-15.4	FF38_08187
augustus-Scaffold32-processed-gene-2.28	FF38_08126
augustus-Scaffold32-processed-gene-3.1	FF38_08131
augustus-Scaffold32-processed-gene-5.0	FF38_08133
augustus-Scaffold32-processed-gene-6.1	FF38_08148
augustus-Scaffold320-processed-gene-0.7	FF38_00360
augustus-Scaffold3213-processed-gene-0.0	FF38_13653
augustus-Scaffold322-processed-gene-0.1	FF38_05293
augustus-Scaffold322-processed-gene-0.3	FF38_05295
augustus-Scaffold3226-processed-gene-0.0	FF38_06207
augustus-Scaffold3226-processed-gene-0.1	FF38_06208
augustus-Scaffold3229-processed-gene-0.0	FF38_02875
augustus-Scaffold323-processed-gene-1.1	FF38_13062
augustus-Scaffold3234-processed-gene-0.1	FF38_06665
augustus-Scaffold3237-processed-gene-0.0	FF38_00390
augustus-Scaffold324-processed-gene-0.1	FF38_07795
augustus-Scaffold324-processed-gene-0.3	FF38_07801
augustus-Scaffold324-processed-gene-0.6	FF38_07798
augustus-Scaffold324-processed-gene-1.19	FF38_07807
augustus-Scaffold324-processed-gene-2.2	FF38_07808
augustus-Scaffold324-processed-gene-3.3	FF38_07814
augustus-Scaffold324-processed-gene-3.6	FF38_07821
augustus-Scaffold324-processed-gene-3.7	FF38_07822
augustus-Scaffold3244-processed-gene-0.0	FF38_13044
augustus-Scaffold325-processed-gene-2.1	FF38_03494
augustus-Scaffold325-processed-gene-5.6	FF38_03508
augustus-Scaffold325-processed-gene-6.26	FF38_03510
augustus-Scaffold326-processed-gene-0.0	FF38_00393
augustus-Scaffold326-processed-gene-1.45	FF38_00395
augustus-Scaffold326-processed-gene-1.54	FF38_00399
augustus-Scaffold3281-processed-gene-0.0	FF38_03583
augustus-Scaffold3292-processed-gene-0.2	FF38_13418
augustus-Scaffold33-processed-gene-10.4	FF38_00505
augustus-Scaffold33-processed-gene-10.6	FF38_00509
augustus-Scaffold33-processed-gene-10.8	FF38_00507
augustus-Scaffold33-processed-gene-4.23	FF38_00480
augustus-Scaffold33-processed-gene-4.25	FF38_00483
augustus-Scaffold33-processed-gene-7.2	FF38_00492
augustus-Scaffold33-processed-gene-8.6	FF38_00497
augustus-Scaffold330-processed-gene-3.1	FF38_03159
augustus-Scaffold330-processed-gene-3.14	FF38_03161
augustus-Scaffold330-processed-gene-3.15	FF38_03163
augustus-Scaffold3305-processed-gene-0.0	FF38_01474
augustus-Scaffold332-processed-gene-1.0	FF38_02586
augustus-Scaffold332-processed-gene-4.10	FF38_02592
augustus-Scaffold332-processed-gene-4.12	FF38_02593
augustus-Scaffold332-processed-gene-4.4	FF38_02590
augustus-Scaffold333-processed-gene-1.10	FF38_02800
augustus-Scaffold3333-processed-gene-0.0	FF38_00742
augustus-Scaffold3334-processed-gene-0.0	FF38_02494
augustus-Scaffold334-processed-gene-0.8	FF38_03020
augustus-Scaffold336-processed-gene-1.11	FF38_13660
augustus-Scaffold336-processed-gene-4.6	FF38_13663
augustus-Scaffold337-processed-gene-0.2	FF38_02818
augustus-Scaffold337-processed-gene-1.11	FF38_02819
augustus-Scaffold337-processed-gene-4.3	FF38_02824
augustus-Scaffold337-processed-gene-4.7	FF38_02828
augustus-Scaffold3376-processed-gene-0.1	FF38_07442
augustus-Scaffold338-processed-gene-1.1	FF38_05491
augustus-Scaffold338-processed-gene-2.23	FF38_05494
augustus-Scaffold338-processed-gene-3.4	FF38_05499
augustus-Scaffold3383-processed-gene-0.0	FF38_13482
augustus-Scaffold34-processed-gene-1.18	FF38_00283
augustus-Scaffold34-processed-gene-11.2	FF38_00300
augustus-Scaffold34-processed-gene-17.4	FF38_00318
augustus-Scaffold34-processed-gene-17.7	FF38_00320
augustus-Scaffold34-processed-gene-18.0	FF38_00327
augustus-Scaffold34-processed-gene-18.6	FF38_00329
augustus-Scaffold34-processed-gene-3.2	FF38_00285
augustus-Scaffold34-processed-gene-9.2	FF38_00292
augustus-Scaffold3402-processed-gene-0.0	FF38_02239
augustus-Scaffold341-processed-gene-0.2	FF38_11179
augustus-Scaffold3412-processed-gene-0.0	FF38_12870
augustus-Scaffold3422-processed-gene-0.0	FF38_12190
augustus-Scaffold343-processed-gene-2.8	FF38_02165
augustus-Scaffold3433-processed-gene-0.0	FF38_02808
augustus-Scaffold344-processed-gene-0.4	FF38_06611
augustus-Scaffold344-processed-gene-2.0	FF38_06615
augustus-Scaffold344-processed-gene-2.1	FF38_06614
augustus-Scaffold345-processed-gene-0.0	FF38_13427
augustus-Scaffold345-processed-gene-0.2	FF38_13424
augustus-Scaffold345-processed-gene-0.5	FF38_13428
augustus-Scaffold345-processed-gene-3.27	FF38_13436
augustus-Scaffold345-processed-gene-3.28	FF38_13435
augustus-Scaffold345-processed-gene-3.31	FF38_13434
augustus-Scaffold3454-processed-gene-0.0	FF38_03574
augustus-Scaffold346-processed-gene-0.1	FF38_13746
augustus-Scaffold346-processed-gene-2.4	FF38_13765
augustus-Scaffold346-processed-gene-2.7	FF38_13753
augustus-Scaffold346-processed-gene-2.8	FF38_13758
augustus-Scaffold3461-processed-gene-0.0	FF38_12718
augustus-Scaffold347-processed-gene-2.0	FF38_14086
augustus-Scaffold347-processed-gene-2.1	FF38_14094
augustus-Scaffold347-processed-gene-2.2	FF38_14085
augustus-Scaffold347-processed-gene-2.7	FF38_14090
augustus-Scaffold349-processed-gene-0.0	FF38_05458
augustus-Scaffold349-processed-gene-0.4	FF38_05461
augustus-Scaffold349-processed-gene-0.5	FF38_05460
augustus-Scaffold349-processed-gene-2.0	FF38_05469
augustus-Scaffold349-processed-gene-2.2	FF38_05472
augustus-Scaffold35-processed-gene-11.3	FF38_06084
augustus-Scaffold35-processed-gene-11.4	FF38_06083
augustus-Scaffold35-processed-gene-2.1	FF38_06043
augustus-Scaffold35-processed-gene-3.3	FF38_06048
augustus-Scaffold35-processed-gene-4.3	FF38_06060
augustus-Scaffold35-processed-gene-4.5	FF38_06059
augustus-Scaffold35-processed-gene-4.8	FF38_06062
augustus-Scaffold35-processed-gene-5.9	FF38_06067
augustus-Scaffold351-processed-gene-0.0	FF38_00926
augustus-Scaffold351-processed-gene-0.1	FF38_00927
augustus-Scaffold351-processed-gene-1.1	FF38_00932
augustus-Scaffold3514-processed-gene-0.0	FF38_10471
augustus-Scaffold352-processed-gene-3.0	FF38_00127
augustus-Scaffold352-processed-gene-3.2	FF38_00125
augustus-Scaffold352-processed-gene-4.12	FF38_00136
augustus-Scaffold353-processed-gene-0.0	FF38_02009
augustus-Scaffold353-processed-gene-3.2	FF38_02014
augustus-Scaffold353-processed-gene-4.4	FF38_02017
augustus-Scaffold353-processed-gene-4.7	FF38_02022
augustus-Scaffold353-processed-gene-4.8	FF38_02024
augustus-Scaffold353-processed-gene-5.11	FF38_02032
augustus-Scaffold353-processed-gene-5.12	FF38_02035
augustus-Scaffold353-processed-gene-5.13	FF38_02038
augustus-Scaffold353-processed-gene-5.14	FF38_02033
augustus-Scaffold353-processed-gene-5.3	FF38_02026
augustus-Scaffold353-processed-gene-5.4	FF38_02028
augustus-Scaffold353-processed-gene-5.5	FF38_02037
augustus-Scaffold353-processed-gene-5.7	FF38_02027
augustus-Scaffold353-processed-gene-5.8	FF38_02034
augustus-Scaffold353-processed-gene-5.9	FF38_02031
augustus-Scaffold3544-processed-gene-0.0	FF38_07794
augustus-Scaffold355-processed-gene-0.5	FF38_03601
augustus-Scaffold355-processed-gene-2.27	FF38_03613
augustus-Scaffold355-processed-gene-5.17	FF38_03617
augustus-Scaffold355-processed-gene-6.9	FF38_03620
augustus-Scaffold356-processed-gene-1.5	FF38_10477
augustus-Scaffold3574-processed-gene-0.0	FF38_00240
augustus-Scaffold3576-processed-gene-0.0	FF38_05135
augustus-Scaffold359-processed-gene-1.13	FF38_01844
augustus-Scaffold359-processed-gene-1.15	FF38_01845
augustus-Scaffold359-processed-gene-2.1	FF38_01855
augustus-Scaffold359-processed-gene-2.10	FF38_01852
augustus-Scaffold359-processed-gene-2.13	FF38_01853
augustus-Scaffold359-processed-gene-2.15	FF38_01857
augustus-Scaffold3595-processed-gene-0.0	FF38_07998
augustus-Scaffold3598-processed-gene-0.0	FF38_02064
augustus-Scaffold36-processed-gene-0.1	FF38_11953
augustus-Scaffold36-processed-gene-2.1	FF38_11963
augustus-Scaffold36-processed-gene-7.3	FF38_11988
augustus-Scaffold36-processed-gene-7.4	FF38_11986
augustus-Scaffold36-processed-gene-8.1	FF38_11992
augustus-Scaffold361-processed-gene-0.1	FF38_02946
augustus-Scaffold3619-processed-gene-0.0	FF38_05877
augustus-Scaffold3619-processed-gene-0.1	FF38_05876
augustus-Scaffold3620-processed-gene-0.0	FF38_10336
augustus-Scaffold3625-processed-gene-0.0	FF38_09094
augustus-Scaffold3627-processed-gene-0.0	FF38_02612
augustus-Scaffold363-processed-gene-0.0	FF38_10080
augustus-Scaffold363-processed-gene-0.2	FF38_10081
augustus-Scaffold3636-processed-gene-0.0	FF38_00954
augustus-Scaffold365-processed-gene-0.1	FF38_13702
augustus-Scaffold365-processed-gene-1.42	FF38_13704
augustus-Scaffold365-processed-gene-1.46	FF38_13705
augustus-Scaffold365-processed-gene-1.54	FF38_13707
augustus-Scaffold367-processed-gene-0.0	FF38_07279
augustus-Scaffold3684-processed-gene-0.0	FF38_03573
augustus-Scaffold3686-processed-gene-0.0	FF38_08478
augustus-Scaffold3689-processed-gene-0.0	FF38_04434
augustus-Scaffold369-processed-gene-1.32	FF38_02133
augustus-Scaffold369-processed-gene-1.34	FF38_02136
augustus-Scaffold369-processed-gene-2.13	FF38_02148
augustus-Scaffold369-processed-gene-2.14	FF38_02146
augustus-Scaffold369-processed-gene-2.15	FF38_02149
augustus-Scaffold369-processed-gene-2.4	FF38_02139
augustus-Scaffold369-processed-gene-2.5	FF38_02142
augustus-Scaffold369-processed-gene-3.9	FF38_02150
augustus-Scaffold37-processed-gene-13.11	FF38_14240
augustus-Scaffold37-processed-gene-13.8	FF38_14241
augustus-Scaffold37-processed-gene-13.9	FF38_14242
augustus-Scaffold37-processed-gene-2.4	FF38_14202
augustus-Scaffold37-processed-gene-2.9	FF38_14205
augustus-Scaffold37-processed-gene-3.16	FF38_14210
augustus-Scaffold37-processed-gene-5.1	FF38_14216
augustus-Scaffold37-processed-gene-8.24	FF38_14230
augustus-Scaffold370-processed-gene-0.0	FF38_04755
augustus-Scaffold370-processed-gene-1.3	FF38_04757
augustus-Scaffold370-processed-gene-1.4	FF38_04760
augustus-Scaffold370-processed-gene-1.9	FF38_04762
augustus-Scaffold3702-processed-gene-0.0	FF38_10433
augustus-Scaffold371-processed-gene-1.4	FF38_13448
augustus-Scaffold371-processed-gene-2.32	FF38_13449
augustus-Scaffold371-processed-gene-2.36	FF38_13451
augustus-Scaffold372-processed-gene-0.2	FF38_14164
augustus-Scaffold372-processed-gene-3.9	FF38_14181
augustus-Scaffold372-processed-gene-4.1	FF38_14182
augustus-Scaffold373-processed-gene-2.33	FF38_05273
augustus-Scaffold373-processed-gene-2.34	FF38_05272
augustus-Scaffold373-processed-gene-2.41	FF38_05277
augustus-Scaffold373-processed-gene-2.42	FF38_05276
augustus-Scaffold373-processed-gene-2.44	FF38_05275
augustus-Scaffold3737-processed-gene-0.0	FF38_09081
augustus-Scaffold374-processed-gene-4.0	FF38_08319
augustus-Scaffold374-processed-gene-4.5	FF38_08321
augustus-Scaffold3750-processed-gene-0.0	FF38_05142
augustus-Scaffold376-processed-gene-1.21	FF38_13603
augustus-Scaffold377-processed-gene-2.2	FF38_06013
augustus-Scaffold3770-processed-gene-0.0	FF38_02836
augustus-Scaffold3778-processed-gene-0.0	FF38_00906
augustus-Scaffold378-processed-gene-1.7	FF38_01477
augustus-Scaffold3793-processed-gene-0.0	FF38_03395
augustus-Scaffold3795-processed-gene-0.0	FF38_02583
augustus-Scaffold38-processed-gene-1.36	FF38_10363
augustus-Scaffold38-processed-gene-1.39	FF38_10367
augustus-Scaffold38-processed-gene-13.0	FF38_10402
augustus-Scaffold38-processed-gene-13.11	FF38_10408
augustus-Scaffold38-processed-gene-2.1	FF38_10372
augustus-Scaffold38-processed-gene-2.10	FF38_10378
augustus-Scaffold38-processed-gene-2.5	FF38_10376
augustus-Scaffold38-processed-gene-3.16	FF38_10384
augustus-Scaffold38-processed-gene-4.1	FF38_10389
augustus-Scaffold38-processed-gene-4.6	FF38_10388
augustus-Scaffold3805-processed-gene-0.0	FF38_12990
augustus-Scaffold3809-processed-gene-0.0	FF38_00381
augustus-Scaffold3818-processed-gene-0.0	FF38_13046
augustus-Scaffold382-processed-gene-0.10	FF38_03714
augustus-Scaffold382-processed-gene-0.11	FF38_03712
augustus-Scaffold382-processed-gene-0.5	FF38_03711
augustus-Scaffold382-processed-gene-0.7	FF38_03717
augustus-Scaffold382-processed-gene-0.8	FF38_03716
augustus-Scaffold382-processed-gene-0.9	FF38_03715
augustus-Scaffold382-processed-gene-1.1	FF38_03719
augustus-Scaffold382-processed-gene-1.11	FF38_03725
augustus-Scaffold3835-processed-gene-0.0	FF38_06333
augustus-Scaffold385-processed-gene-2.25	FF38_10263
augustus-Scaffold385-processed-gene-2.33	FF38_10266
augustus-Scaffold3850-processed-gene-0.0	FF38_13801
augustus-Scaffold3855-processed-gene-0.0	FF38_09490
augustus-Scaffold386-processed-gene-1.5	FF38_00150
augustus-Scaffold386-processed-gene-1.8	FF38_00148
augustus-Scaffold3861-processed-gene-0.1	FF38_07071
augustus-Scaffold387-processed-gene-1.0	FF38_03368
augustus-Scaffold387-processed-gene-2.3	FF38_03370
augustus-Scaffold388-processed-gene-0.2	FF38_07141
augustus-Scaffold388-processed-gene-0.3	FF38_07140
augustus-Scaffold388-processed-gene-0.8	FF38_07146
augustus-Scaffold388-processed-gene-1.0	FF38_07153
augustus-Scaffold388-processed-gene-1.4	FF38_07152
augustus-Scaffold388-processed-gene-2.34	FF38_07163
augustus-Scaffold39-processed-gene-1.4	FF38_01566
augustus-Scaffold39-processed-gene-5.7	FF38_01590
augustus-Scaffold39-processed-gene-8.4	FF38_01613
augustus-Scaffold39-processed-gene-8.6	FF38_01614
augustus-Scaffold39-processed-gene-9.13	FF38_01620
augustus-Scaffold390-processed-gene-2.1	FF38_07496
augustus-Scaffold391-processed-gene-1.1	FF38_10867
augustus-Scaffold391-processed-gene-1.10	FF38_10866
augustus-Scaffold3911-processed-gene-0.0	FF38_11031
augustus-Scaffold3911-processed-gene-0.1	FF38_11030
augustus-Scaffold392-processed-gene-0.0	FF38_03884
augustus-Scaffold393-processed-gene-1.0	FF38_04040
augustus-Scaffold3930-processed-gene-0.0	FF38_08706
augustus-Scaffold3943-processed-gene-0.0	FF38_05364
augustus-Scaffold395-processed-gene-1.55	FF38_08429
augustus-Scaffold396-processed-gene-1.1	FF38_04426
augustus-Scaffold396-processed-gene-2.29	FF38_04432
augustus-Scaffold3966-processed-gene-0.0	FF38_07355
augustus-Scaffold397-processed-gene-1.26	FF38_05883
augustus-Scaffold397-processed-gene-2.12	FF38_05896
augustus-Scaffold397-processed-gene-2.19	FF38_05894
augustus-Scaffold397-processed-gene-2.5	FF38_05890
augustus-Scaffold397-processed-gene-2.6	FF38_05884
augustus-Scaffold3974-processed-gene-0.0	FF38_01625
augustus-Scaffold3977-processed-gene-0.1	FF38_09007
augustus-Scaffold398-processed-gene-0.1	FF38_01035
augustus-Scaffold398-processed-gene-0.11	FF38_01032
augustus-Scaffold398-processed-gene-0.2	FF38_01029
augustus-Scaffold398-processed-gene-0.3	FF38_01030
augustus-Scaffold398-processed-gene-0.4	FF38_01033
augustus-Scaffold398-processed-gene-0.5	FF38_01036
augustus-Scaffold398-processed-gene-0.7	FF38_01037
augustus-Scaffold398-processed-gene-0.8	FF38_01038
augustus-Scaffold398-processed-gene-0.9	FF38_01031
augustus-Scaffold398-processed-gene-1.2	FF38_01044
augustus-Scaffold398-processed-gene-1.3	FF38_01046
augustus-Scaffold398-processed-gene-2.0	FF38_01050
augustus-Scaffold398-processed-gene-4.30	FF38_01054
augustus-Scaffold398-processed-gene-4.33	FF38_01053
augustus-Scaffold398-processed-gene-4.35	FF38_01057
augustus-Scaffold3983-processed-gene-0.0	FF38_01742
augustus-Scaffold4-processed-gene-0.0	FF38_09401
augustus-Scaffold4-processed-gene-0.2	FF38_09404
augustus-Scaffold4-processed-gene-0.3	FF38_09403
augustus-Scaffold4-processed-gene-10.25	FF38_09423
augustus-Scaffold4-processed-gene-10.29	FF38_09429
augustus-Scaffold4-processed-gene-11.0	FF38_09431
augustus-Scaffold4-processed-gene-11.1	FF38_09436
augustus-Scaffold4-processed-gene-11.2	FF38_09433
augustus-Scaffold4-processed-gene-11.4	FF38_09430
augustus-Scaffold4-processed-gene-11.5	FF38_09434
augustus-Scaffold4-processed-gene-15.27	FF38_09442
augustus-Scaffold4-processed-gene-15.29	FF38_09444
augustus-Scaffold4-processed-gene-18.0	FF38_09448
augustus-Scaffold4-processed-gene-2.24	FF38_09408
augustus-Scaffold4-processed-gene-21.2	FF38_09456
augustus-Scaffold4-processed-gene-21.5	FF38_09457
augustus-Scaffold4-processed-gene-22.8	FF38_09467
augustus-Scaffold400-processed-gene-0.0	FF38_02470
augustus-Scaffold400-processed-gene-0.1	FF38_02469
augustus-Scaffold400-processed-gene-0.2	FF38_02472
augustus-Scaffold400-processed-gene-0.7	FF38_02476
augustus-Scaffold4018-processed-gene-0.0	FF38_03888
augustus-Scaffold402-processed-gene-0.0	FF38_02906
augustus-Scaffold4025-processed-gene-0.2	FF38_03075
augustus-Scaffold4025-processed-gene-0.3	FF38_03073
augustus-Scaffold403-processed-gene-1.10	FF38_02965
augustus-Scaffold403-processed-gene-1.12	FF38_02964
augustus-Scaffold4033-processed-gene-0.3	FF38_00533
augustus-Scaffold4039-processed-gene-0.0	FF38_01267
augustus-Scaffold4040-processed-gene-0.0	FF38_08872
augustus-Scaffold4042-processed-gene-0.0	FF38_00815
augustus-Scaffold4043-processed-gene-0.0	FF38_08349
augustus-Scaffold4047-processed-gene-0.0	FF38_10680
augustus-Scaffold406-processed-gene-0.0	FF38_09240
augustus-Scaffold406-processed-gene-0.3	FF38_09239
augustus-Scaffold407-processed-gene-0.4	FF38_03903
augustus-Scaffold4076-processed-gene-0.0	FF38_13680
augustus-Scaffold4076-processed-gene-0.1	FF38_13681
augustus-Scaffold408-processed-gene-2.31	FF38_07701
augustus-Scaffold4095-processed-gene-0.0	FF38_10632
augustus-Scaffold41-processed-gene-1.23	FF38_09628
augustus-Scaffold41-processed-gene-10.2	FF38_09659
augustus-Scaffold41-processed-gene-4.24	FF38_09631
augustus-Scaffold41-processed-gene-8.7	FF38_09648
augustus-Scaffold41-processed-gene-9.1	FF38_09656
augustus-Scaffold4108-processed-gene-0.0	FF38_03754
augustus-Scaffold4132-processed-gene-0.0	FF38_10518
augustus-Scaffold415-processed-gene-0.6	FF38_06396
augustus-Scaffold415-processed-gene-4.5	FF38_06407
augustus-Scaffold415-processed-gene-6.3	FF38_06410
augustus-Scaffold4192-processed-gene-0.1	FF38_04044
augustus-Scaffold42-processed-gene-0.0	FF38_14274
augustus-Scaffold42-processed-gene-0.6	FF38_14275
augustus-Scaffold42-processed-gene-1.19	FF38_14280
augustus-Scaffold42-processed-gene-10.0	FF38_14315
augustus-Scaffold42-processed-gene-10.3	FF38_14317
augustus-Scaffold42-processed-gene-11.15	FF38_14326
augustus-Scaffold42-processed-gene-14.3	FF38_14335
augustus-Scaffold42-processed-gene-14.7	FF38_14337
augustus-Scaffold42-processed-gene-19.17	FF38_14370
augustus-Scaffold42-processed-gene-19.33	FF38_14372
augustus-Scaffold42-processed-gene-19.34	FF38_14371
augustus-Scaffold42-processed-gene-20.0	FF38_14373
augustus-Scaffold42-processed-gene-20.2	FF38_14374
augustus-Scaffold42-processed-gene-21.3	FF38_14375
augustus-Scaffold42-processed-gene-3.2	FF38_14300
augustus-Scaffold42-processed-gene-32.7	FF38_14399
augustus-Scaffold42-processed-gene-32.9	FF38_14403
augustus-Scaffold42-processed-gene-33.2	FF38_14408
augustus-Scaffold42-processed-gene-35.22	FF38_14413
augustus-Scaffold42-processed-gene-36.10	FF38_14419
augustus-Scaffold42-processed-gene-37.2	FF38_14422
augustus-Scaffold42-processed-gene-37.8	FF38_14429
augustus-Scaffold4200-processed-gene-0.0	FF38_10569
augustus-Scaffold4203-processed-gene-0.0	FF38_11039
augustus-Scaffold4203-processed-gene-0.10	FF38_11043
augustus-Scaffold4203-processed-gene-0.9	FF38_11041
augustus-Scaffold4207-processed-gene-0.1	FF38_13224
augustus-Scaffold4207-processed-gene-0.3	FF38_13226
augustus-Scaffold4222-processed-gene-0.0	FF38_00279
augustus-Scaffold4227-processed-gene-0.0	FF38_10066
augustus-Scaffold423-processed-gene-0.18	FF38_10084
augustus-Scaffold423-processed-gene-0.22	FF38_10085
augustus-Scaffold4232-processed-gene-0.0	FF38_06603
augustus-Scaffold4233-processed-gene-0.1	FF38_10710
augustus-Scaffold4236-processed-gene-0.0	FF38_07251
augustus-Scaffold4246-processed-gene-0.0	FF38_02968
augustus-Scaffold425-processed-gene-1.37	FF38_07235
augustus-Scaffold425-processed-gene-1.38	FF38_07237
augustus-Scaffold4262-processed-gene-0.0	FF38_12849
augustus-Scaffold427-processed-gene-2.7	FF38_05052
augustus-Scaffold427-processed-gene-4.1	FF38_05058
augustus-Scaffold4284-processed-gene-0.2	FF38_07040
augustus-Scaffold429-processed-gene-0.4	FF38_05666
augustus-Scaffold4296-processed-gene-0.0	FF38_10514
augustus-Scaffold4299-processed-gene-0.0	FF38_11596
augustus-Scaffold43-processed-gene-11.1	FF38_00103
augustus-Scaffold43-processed-gene-11.6	FF38_00104
augustus-Scaffold43-processed-gene-19.4	FF38_00121
augustus-Scaffold43-processed-gene-2.10	FF38_00079
augustus-Scaffold43-processed-gene-8.15	FF38_00090
augustus-Scaffold4302-processed-gene-0.0	FF38_05201
augustus-Scaffold4306-processed-gene-0.0	FF38_06639
augustus-Scaffold4317-processed-gene-0.0	FF38_06440
augustus-Scaffold4319-processed-gene-0.0	FF38_06942
augustus-Scaffold4324-processed-gene-0.0	FF38_13645
augustus-Scaffold4354-processed-gene-0.0	FF38_02005
augustus-Scaffold4377-processed-gene-0.2	FF38_10137
augustus-Scaffold4382-processed-gene-0.0	FF38_11028
augustus-Scaffold439-processed-gene-4.14	FF38_13787
augustus-Scaffold4391-processed-gene-0.0	FF38_01479
augustus-Scaffold44-processed-gene-5.1	FF38_11297
augustus-Scaffold44-processed-gene-6.3	FF38_11303
augustus-Scaffold44-processed-gene-8.4	FF38_11307
augustus-Scaffold4401-processed-gene-0.0	FF38_09488
augustus-Scaffold4403-processed-gene-0.0	FF38_09607
augustus-Scaffold441-processed-gene-0.2	FF38_07823
augustus-Scaffold441-processed-gene-1.1	FF38_07832
augustus-Scaffold441-processed-gene-1.3	FF38_07829
augustus-Scaffold441-processed-gene-3.0	FF38_07835
augustus-Scaffold441-processed-gene-3.2	FF38_07836
augustus-Scaffold4410-processed-gene-0.0	FF38_02245
augustus-Scaffold442-processed-gene-0.1	FF38_05375
augustus-Scaffold442-processed-gene-0.2	FF38_05377
augustus-Scaffold442-processed-gene-0.3	FF38_05376
augustus-Scaffold442-processed-gene-1.28	FF38_05379
augustus-Scaffold442-processed-gene-1.29	FF38_05384
augustus-Scaffold442-processed-gene-1.36	FF38_05386
augustus-Scaffold442-processed-gene-1.37	FF38_05387
augustus-Scaffold442-processed-gene-2.14	FF38_05393
augustus-Scaffold4422-processed-gene-0.0	FF38_05540
augustus-Scaffold4423-processed-gene-0.0	FF38_02608
augustus-Scaffold444-processed-gene-3.9	FF38_08092
augustus-Scaffold4448-processed-gene-0.1	FF38_07649
augustus-Scaffold445-processed-gene-1.3	FF38_09217
augustus-Scaffold4451-processed-gene-0.0	FF38_07703
augustus-Scaffold447-processed-gene-0.1	FF38_12380
augustus-Scaffold447-processed-gene-0.11	FF38_12383
augustus-Scaffold4476-processed-gene-0.0	FF38_14261
augustus-Scaffold45-processed-gene-12.10	FF38_08533
augustus-Scaffold45-processed-gene-12.12	FF38_08532
augustus-Scaffold45-processed-gene-12.13	FF38_08534
augustus-Scaffold45-processed-gene-13.17	FF38_08537
augustus-Scaffold45-processed-gene-17.3	FF38_08542
augustus-Scaffold45-processed-gene-17.6	FF38_08539
augustus-Scaffold45-processed-gene-18.2	FF38_08549
augustus-Scaffold45-processed-gene-20.7	FF38_08552
augustus-Scaffold45-processed-gene-20.8	FF38_08553
augustus-Scaffold45-processed-gene-22.11	FF38_08557
augustus-Scaffold45-processed-gene-23.23	FF38_08558
augustus-Scaffold45-processed-gene-6.2	FF38_08513
augustus-Scaffold45-processed-gene-9.20	FF38_08516
augustus-Scaffold4504-processed-gene-0.0	FF38_06601
augustus-Scaffold4515-processed-gene-0.0	FF38_00472
augustus-Scaffold452-processed-gene-1.5	FF38_02159
augustus-Scaffold453-processed-gene-0.0	FF38_12043
augustus-Scaffold4535-processed-gene-0.0	FF38_04474
augustus-Scaffold4536-processed-gene-0.1	FF38_00796
augustus-Scaffold454-processed-gene-0.3	FF38_07640
augustus-Scaffold4546-processed-gene-0.0	FF38_10451
augustus-Scaffold4549-processed-gene-0.0	FF38_05190
augustus-Scaffold455-processed-gene-0.1	FF38_14062
augustus-Scaffold455-processed-gene-2.8	FF38_14074
augustus-Scaffold456-processed-gene-1.6	FF38_07222
augustus-Scaffold4562-processed-gene-0.0	FF38_13679
augustus-Scaffold4582-processed-gene-0.0	FF38_07278
augustus-Scaffold4586-processed-gene-0.0	FF38_01485
augustus-Scaffold459-processed-gene-0.2	FF38_10602
augustus-Scaffold4598-processed-gene-0.1	FF38_09711
augustus-Scaffold46-processed-gene-1.14	FF38_08569
augustus-Scaffold46-processed-gene-18.18	FF38_08639
augustus-Scaffold46-processed-gene-18.26	FF38_08636
augustus-Scaffold46-processed-gene-18.7	FF38_08630
augustus-Scaffold46-processed-gene-3.31	FF38_08570
augustus-Scaffold46-processed-gene-6.2	FF38_08582
augustus-Scaffold46-processed-gene-6.9	FF38_08585
augustus-Scaffold46-processed-gene-7.10	FF38_08597
augustus-Scaffold46-processed-gene-7.4	FF38_08590
augustus-Scaffold460-processed-gene-1.13	FF38_13640
augustus-Scaffold461-processed-gene-0.2	FF38_04345
augustus-Scaffold461-processed-gene-3.21	FF38_04358
augustus-Scaffold461-processed-gene-4.13	FF38_04369
augustus-Scaffold461-processed-gene-4.14	FF38_04370
augustus-Scaffold461-processed-gene-4.19	FF38_04379
augustus-Scaffold461-processed-gene-5.45	FF38_04395
augustus-Scaffold461-processed-gene-5.48	FF38_04404
augustus-Scaffold461-processed-gene-5.50	FF38_04403
augustus-Scaffold4630-processed-gene-0.0	FF38_12440
augustus-Scaffold464-processed-gene-1.4	FF38_05193
augustus-Scaffold465-processed-gene-0.0	FF38_00802
augustus-Scaffold467-processed-gene-1.1	FF38_07350
augustus-Scaffold467-processed-gene-2.19	FF38_07351
augustus-Scaffold47-processed-gene-13.3	FF38_11260
augustus-Scaffold47-processed-gene-15.0	FF38_11272
augustus-Scaffold47-processed-gene-15.4	FF38_11274
augustus-Scaffold47-processed-gene-15.5	FF38_11273
augustus-Scaffold47-processed-gene-2.0	FF38_11237
augustus-Scaffold47-processed-gene-20.7	FF38_11283
augustus-Scaffold47-processed-gene-9.22	FF38_11244
augustus-Scaffold47-processed-gene-9.23	FF38_11245
augustus-Scaffold47-processed-gene-9.24	FF38_11246
augustus-Scaffold470-processed-gene-1.10	FF38_10808
augustus-Scaffold470-processed-gene-1.11	FF38_10807
augustus-Scaffold471-processed-gene-1.7	FF38_14551
augustus-Scaffold472-processed-gene-1.2	FF38_01346
augustus-Scaffold472-processed-gene-7.0	FF38_01356
augustus-Scaffold472-processed-gene-7.2	FF38_01352
augustus-Scaffold472-processed-gene-8.20	FF38_01366
augustus-Scaffold472-processed-gene-8.6	FF38_01362
augustus-Scaffold475-processed-gene-3.0	FF38_09115
augustus-Scaffold475-processed-gene-3.2	FF38_09117
augustus-Scaffold478-processed-gene-0.0	FF38_00825
augustus-Scaffold478-processed-gene-0.4	FF38_00820
augustus-Scaffold478-processed-gene-1.8	FF38_00832
augustus-Scaffold479-processed-gene-1.30	FF38_09664
augustus-Scaffold479-processed-gene-1.31	FF38_09666
augustus-Scaffold479-processed-gene-1.34	FF38_09668
augustus-Scaffold479-processed-gene-1.36	FF38_09673
augustus-Scaffold48-processed-gene-10.0	FF38_05612
augustus-Scaffold48-processed-gene-11.1	FF38_05615
augustus-Scaffold48-processed-gene-12.3	FF38_05619
augustus-Scaffold48-processed-gene-15.3	FF38_05634
augustus-Scaffold48-processed-gene-2.0	FF38_05592
augustus-Scaffold48-processed-gene-6.24	FF38_05601
augustus-Scaffold48-processed-gene-7.24	FF38_05606
augustus-Scaffold480-processed-gene-1.1	FF38_01475
augustus-Scaffold481-processed-gene-0.1	FF38_09332
augustus-Scaffold481-processed-gene-1.6	FF38_09334
augustus-Scaffold486-processed-gene-0.13	FF38_01642
augustus-Scaffold486-processed-gene-0.4	FF38_01634
augustus-Scaffold49-processed-gene-1.3	FF38_08028
augustus-Scaffold49-processed-gene-12.14	FF38_08053
augustus-Scaffold49-processed-gene-15.11	FF38_08059
augustus-Scaffold49-processed-gene-15.5	FF38_08058
augustus-Scaffold49-processed-gene-15.6	FF38_08055
augustus-Scaffold49-processed-gene-15.8	FF38_08061
augustus-Scaffold49-processed-gene-15.9	FF38_08060
augustus-Scaffold49-processed-gene-3.2	FF38_08030
augustus-Scaffold49-processed-gene-4.2	FF38_08034
augustus-Scaffold49-processed-gene-6.17	FF38_08041
augustus-Scaffold49-processed-gene-9.0	FF38_08042
augustus-Scaffold490-processed-gene-1.6	FF38_00793
augustus-Scaffold490-processed-gene-1.7	FF38_00792
augustus-Scaffold492-processed-gene-0.6	FF38_02980
augustus-Scaffold494-processed-gene-0.6	FF38_14500
augustus-Scaffold495-processed-gene-0.3	FF38_00463
augustus-Scaffold498-processed-gene-1.5	FF38_07670
augustus-Scaffold499-processed-gene-0.3	FF38_04678
augustus-Scaffold5-processed-gene-13.8	FF38_03220
augustus-Scaffold5-processed-gene-20.2	FF38_03247
augustus-Scaffold5-processed-gene-5.14	FF38_03192
augustus-Scaffold5-processed-gene-6.2	FF38_03195
augustus-Scaffold5-processed-gene-8.3	FF38_03209
augustus-Scaffold50-processed-gene-1.16	FF38_01128
augustus-Scaffold50-processed-gene-14.11	FF38_01151
augustus-Scaffold50-processed-gene-14.17	FF38_01169
augustus-Scaffold50-processed-gene-14.20	FF38_01160
augustus-Scaffold50-processed-gene-14.4	FF38_01155
augustus-Scaffold50-processed-gene-14.5	FF38_01150
augustus-Scaffold50-processed-gene-14.7	FF38_01153
augustus-Scaffold50-processed-gene-14.8	FF38_01159
augustus-Scaffold50-processed-gene-4.9	FF38_01131
augustus-Scaffold50-processed-gene-9.0	FF38_01140
augustus-Scaffold501-processed-gene-0.0	FF38_06640
augustus-Scaffold501-processed-gene-0.7	FF38_06644
augustus-Scaffold504-processed-gene-0.11	FF38_00950
augustus-Scaffold51-processed-gene-0.3	FF38_13255
augustus-Scaffold51-processed-gene-1.2	FF38_13260
augustus-Scaffold51-processed-gene-11.4	FF38_13275
augustus-Scaffold51-processed-gene-2.17	FF38_13263
augustus-Scaffold51-processed-gene-3.15	FF38_13266
augustus-Scaffold510-processed-gene-0.0	FF38_07477
augustus-Scaffold510-processed-gene-0.3	FF38_07484
augustus-Scaffold510-processed-gene-0.4	FF38_07483
augustus-Scaffold510-processed-gene-0.6	FF38_07481
augustus-Scaffold514-processed-gene-1.2	FF38_13052
augustus-Scaffold515-processed-gene-0.8	FF38_14263
augustus-Scaffold516-processed-gene-1.0	FF38_09013
augustus-Scaffold516-processed-gene-1.1	FF38_09011
augustus-Scaffold516-processed-gene-1.8	FF38_09012
augustus-Scaffold516-processed-gene-1.9	FF38_09014
augustus-Scaffold516-processed-gene-2.0	FF38_09017
augustus-Scaffold519-processed-gene-0.18	FF38_06726
augustus-Scaffold52-processed-gene-4.5	FF38_00037
augustus-Scaffold52-processed-gene-5.25	FF38_00040
augustus-Scaffold52-processed-gene-6.3	FF38_00047
augustus-Scaffold521-processed-gene-0.2	FF38_04539
augustus-Scaffold521-processed-gene-0.4	FF38_04544
augustus-Scaffold521-processed-gene-0.5	FF38_04541
augustus-Scaffold521-processed-gene-0.6	FF38_04545
augustus-Scaffold521-processed-gene-0.7	FF38_04543
augustus-Scaffold521-processed-gene-0.8	FF38_04542
augustus-Scaffold524-processed-gene-0.3	FF38_02580
augustus-Scaffold526-processed-gene-0.13	FF38_11125
augustus-Scaffold53-processed-gene-12.10	FF38_13826
augustus-Scaffold53-processed-gene-12.12	FF38_13822
augustus-Scaffold53-processed-gene-12.17	FF38_13828
augustus-Scaffold532-processed-gene-0.0	FF38_01842
augustus-Scaffold534-processed-gene-1.2	FF38_10683
augustus-Scaffold534-processed-gene-1.8	FF38_10690
augustus-Scaffold534-processed-gene-2.30	FF38_10696
augustus-Scaffold534-processed-gene-2.33	FF38_10697
augustus-Scaffold534-processed-gene-2.43	FF38_10700
augustus-Scaffold538-processed-gene-0.12	FF38_05638
augustus-Scaffold538-processed-gene-0.3	FF38_05636
augustus-Scaffold538-processed-gene-0.6	FF38_05637
augustus-Scaffold539-processed-gene-0.3	FF38_03900
augustus-Scaffold539-processed-gene-0.4	FF38_03899
augustus-Scaffold54-processed-gene-0.6	FF38_00155
augustus-Scaffold54-processed-gene-14.2	FF38_00198
augustus-Scaffold54-processed-gene-14.4	FF38_00201
augustus-Scaffold54-processed-gene-3.1	FF38_00161
augustus-Scaffold54-processed-gene-3.3	FF38_00163
augustus-Scaffold54-processed-gene-7.11	FF38_00176
augustus-Scaffold54-processed-gene-7.12	FF38_00177
augustus-Scaffold54-processed-gene-7.2	FF38_00174
augustus-Scaffold54-processed-gene-7.6	FF38_00171
augustus-Scaffold540-processed-gene-0.2	FF38_00541
augustus-Scaffold540-processed-gene-1.10	FF38_00557
augustus-Scaffold540-processed-gene-1.14	FF38_00556
augustus-Scaffold546-processed-gene-2.14	FF38_02686
augustus-Scaffold546-processed-gene-2.15	FF38_02687
augustus-Scaffold547-processed-gene-1.4	FF38_03594
augustus-Scaffold547-processed-gene-2.2	FF38_03595
augustus-Scaffold548-processed-gene-1.3	FF38_13977
augustus-Scaffold549-processed-gene-0.3	FF38_01270
augustus-Scaffold55-processed-gene-0.0	FF38_06926
[truncated: 12,554 more rows]
