# Supplementary material for: Lucilia cuprina genome unlocks parasitic fly biology to underpin future interventions
Source: Nat Commun. 2015 Jun 25;6:7344. doi: 10.1038/ncomms8344 (PMC4491171; doi:10.1038/ncomms8344)
Supplement: Supplementary Data 12 — Transcripts enriched in male adults of Lucilia cuprina. [file ncomms8344-s13.xlsx]

## Sheet: Sheet1
Supplementary Data 12 | Transcripts enriched in male adult Lucilia cuprina
NCBI Gene ID	Male - Ranked Raw Expression	PPDE	Differential transcription	Description - KEGGBR	Description - InterProScan	Description - SWISSPROT
FF38_13966	1	1	M>FL	NULL	Pfam|PF01097|IPR001542|Defensin invertebrate/fungal|62|93|GO:0006952	sp|P10891|DEFI_PROTE Phormicin OS=Protophormia terraenovae PE=1 SV=2
FF38_01482	58	1	M>FL	NULL	NULL	NULL
FF38_00759	173	1	M>FL	mannose receptor C type	NULL	NULL
FF38_00762	208	1	M>FL	pulmonary surfactant-associated protein D	NULL	NULL
FF38_00758	228	1	M>FL	NULL	NULL	NULL
FF38_04927	252	1	M>FL	NULL	NULL	NULL
FF38_06373	271	1	M>FL	ficolin	NULL	NULL
FF38_07854	298	1	M>FL	carboxylesterase 2 [EC:3.1.1.1 3.1.1.84 3.1.1.56]	NULL	NULL
FF38_01597	323	1	M>FL	NULL	NULL	NULL
FF38_02144	350	1	M>FL	NULL	NULL	NULL
FF38_12668	429	1	M>FL	NULL	NULL	NULL
FF38_01643	503	1	M>FL	E3 ubiquitin-protein ligase HERC2 [EC:6.3.2.19]	NULL	NULL
FF38_03387	508	1	M>FL	NULL	NULL	NULL
FF38_01596	557	1	M>FL	NULL	NULL	NULL
FF38_02050	567	1	M>FL	NULL	NULL	NULL
FF38_03195	585	1	M>FL	trypsin [EC:3.4.21.4]	NULL	NULL
FF38_02148	588	1	M>FL	NULL	Pfam|PF00272|IPR000875|Cecropin|28|60|GO:0005576	sp|P84226|CECC_DROYA Cecropin-C OS=Drosophila yakuba GN=CecC PE=2 SV=1
FF38_13612	612	1	M>FL	NULL	NULL	NULL
FF38_02145	645	1	M>FL	NULL	NULL	NULL
FF38_03974	784	1	M>FL	NULL	Pfam|PF07248|IPR006611|Protein of unknown function DUF1431 cysteine-rich Drosophila|76|230|	NULL
FF38_12525	785	1	M>FL	NULL	NULL	NULL
FF38_02647	824	1	M>FL	NULL	NULL	NULL
FF38_02027	840	1	M>FL	NULL	NULL	NULL
FF38_12352	851	1	M>FL	transient-receptor-potential-like protein	NULL	NULL
FF38_01127	909	1	M>FL	membrane metallo-endopeptidase-like 1	NULL	NULL
FF38_11674	950	1	M>FL	NULL	NULL	NULL
FF38_09542	967	1	M>FL	NULL	Pfam|PF04527|IPR007614|Retinin-like protein|194|243|	NULL
FF38_11676	1028	1	M>FL	NULL	NULL	NULL
FF38_13950	1103	1	M>FL	NULL	NULL	NULL
FF38_00341	1130	1	M>FL	L-ascorbate oxidase [EC:1.10.3.3]	NULL	NULL
FF38_06452	1179	1	M>FL	NULL	NULL	NULL
FF38_00518	1185	1	M>FL	lipoprotein lipase [EC:3.1.1.34]	NULL	NULL
FF38_01634	1220	1	M>FL	NULL	NULL	NULL
FF38_05681	1246	1	M>FL	NULL	NULL	NULL
FF38_08016	1286	1	M>FL	NULL	NULL	NULL
FF38_08875	1306	1	M>FL	NULL	NULL	NULL
FF38_12522	1335	1	M>FL	NULL	NULL	NULL
FF38_01280	1340	1	M>FL	NULL	NULL	sp|Q96QZ7|MAGI1_HUMAN Membrane-associated guanylate kinase WW and PDZ domain-containing protein 1 OS=Homo sapiens GN=MAGI1 PE=1 SV=3
FF38_08128	1373	1	M>FL	NULL	NULL	NULL
FF38_05682	1400	1	M>FL	NULL	NULL	NULL
FF38_10539	1454	1	M>FL	NULL	Pfam|PF06477|IPR010512|Protein of unknown function DUF1091|90|160|	NULL
FF38_05880	1468	1	M>FL	ficolin	NULL	NULL
FF38_04533	1564	1	M>FL	glutamate decarboxylase [EC:4.1.1.15]	NULL	NULL
FF38_07665	1578	1	M>FL	NULL	NULL	sp|Q0VDN7|RUND1_MOUSE RUN domain-containing protein 1 OS=Mus musculus GN=Rundc1 PE=2 SV=1
FF38_13850	1607	1	M>FL	NULL	NULL	NULL
FF38_06640	1613	1	M>FL	NULL	NULL	NULL
FF38_02041	1638	1	M>FL	NULL	NULL	NULL
FF38_01131	1678	1	M>FL	NULL	NULL	NULL
FF38_03595	1718	1	M>FL	NULL	NULL	NULL
FF38_02181	1750	1	M>FL	NULL	NULL	NULL
FF38_04677	1771	1	M>FL	NULL	NULL	NULL
FF38_11675	1790	1	M>FL	NULL	NULL	NULL
FF38_02049	1797	1	M>FL	NULL	NULL	NULL
FF38_10019	1855	1	M>FL	tyrosinase [EC:1.14.18.1]	NULL	NULL
FF38_09011	1861	1	M>FL	NULL	NULL	NULL
FF38_08127	1958	1	M>FL	NULL	NULL	NULL
FF38_06489	2075	1	M>FL	NULL	Pfam|PF06382|IPR024460|Protein of unknown function DUF1074|16|70|;Pfam|PF06382|IPR024460|Protein of unknown function DUF1074|74|140|	NULL
FF38_00732	2096	1	M>FL	NULL	NULL	NULL
FF38_02056	2166	1	M>FL	NULL	NULL	NULL
FF38_05683	2183	1	M>FL	NULL	NULL	NULL
FF38_02059	2226	1	M>FL	NULL	NULL	NULL
FF38_00517	2253	1	M>FL	NULL	Pfam|PF07248|IPR006611|Protein of unknown function DUF1431 cysteine-rich Drosophila|127|292|	NULL
FF38_06045	2317	1	M>FL	NULL	NULL	NULL
FF38_02900	2329	1	M>FL	NULL	NULL	NULL
FF38_04676	2394	1	M>FL	NULL	NULL	NULL
FF38_08519	2469	1	M>FL	glyceraldehyde 3-phosphate dehydrogenase [EC:1.2.1.12]	NULL	NULL
FF38_01600	2573	1	M>FL	NULL	NULL	NULL
FF38_13533	2613	1	M>FL	NULL	NULL	NULL
FF38_03318	2641	1	M>FL	NULL	NULL	NULL
FF38_02043	2757	1	M>FL	NULL	NULL	NULL
FF38_08567	2774	1	M>FL	NULL	NULL	NULL
FF38_02675	2812	1	M>FL	disintegrin and metalloproteinase domain-containing protein 8 [EC:3.4.24.-]	NULL	NULL
FF38_02901	2845	1	M>FL	NULL	NULL	NULL
FF38_12780	2848	1	M>FL	NULL	NULL	NULL
FF38_03251	3028	1	M>FL	NULL	NULL	NULL
FF38_11670	3113	1	M>FL	NULL	NULL	NULL
FF38_03324	3124	1	M>FL	NULL	NULL	NULL
FF38_08308	3213	1	M>FL	NULL	NULL	NULL
FF38_03321	3222	1	M>FL	NULL	Pfam|PF05267|IPR007931|Protein of unknown function DUF725|45|165|	NULL
FF38_13999	3245	1	M>FL	NULL	NULL	NULL
FF38_12852	3256	1	M>FL	NULL	NULL	NULL
FF38_00245	3257	1	M>FL	NULL	NULL	NULL
FF38_02042	3298	1	M>FL	NULL	NULL	NULL
FF38_03323	3339	1	M>FL	NULL	NULL	NULL
FF38_04343	3360	1	M>FL	NULL	NULL	NULL
FF38_03848	3468	1	M>FL	NULL	NULL	NULL
FF38_01718	3520	1	M>FL	serpin B	NULL	NULL
FF38_10666	3654	1	M>FL	single-strand selective monofunctional uracil DNA glycosylase [EC:3.2.2.-]	NULL	NULL
FF38_13537	3732	1	M>FL	NULL	NULL	NULL
FF38_02184	3813	1	M>FL	MFS transporter SP family solute carrier family 2 (facilitated glucose transporter) member 8	NULL	NULL
FF38_13772	3910	1	M>FL	NULL	NULL	NULL
FF38_09783	3947	1	M>FL	serpin B	NULL	NULL
FF38_12050	4081	1	M>FL	NULL	NULL	NULL
FF38_07271	4178	1	M>FL	transmembrane protease serine 5 (spinesin) [EC:3.4.21.-]	NULL	NULL
FF38_07934	4189	1	M>FL	serpin B	NULL	NULL
FF38_09863	4261	1	M>FL	pancreatic triacylglycerol lipase [EC:3.1.1.3]	NULL	NULL
FF38_00292	4271	1	M>FL	poly [ADP-ribose] polymerase 16 [EC:2.4.2.30]	NULL	NULL
FF38_02261	4310	1	M>FL	NULL	NULL	NULL
FF38_09989	4379	1	M>FL	NULL	NULL	NULL
FF38_08339	4393	1	M>FL	NULL	NULL	NULL
FF38_10875	4439	1	M>FL	NULL	NULL	NULL
FF38_12693	4543	1	M>FL	NULL	NULL	NULL
FF38_11279	4632	1	M>FL	NULL	NULL	NULL
FF38_02251	4635	1	M>FL	NULL	NULL	NULL
FF38_01174	4661	1	M>FL	transmembrane protease serine 9 [EC:3.4.21.-]	NULL	NULL
FF38_04605	4719	1	M>FL	NULL	NULL	NULL
FF38_08749	4744	1	M>FL	NULL	Pfam|PF07248|IPR006611|Protein of unknown function DUF1431 cysteine-rich Drosophila|125|282|	NULL
FF38_04307	4772	1	M>FL	NULL	NULL	NULL
FF38_05670	4871	1	M>FL	glucose-6-phosphate isomerase [EC:5.3.1.9]	NULL	NULL
FF38_06541	5005	1	M>FL	NULL	NULL	NULL
FF38_07912	5016	1	M>FL	NULL	NULL	NULL
FF38_07935	5058	1	M>FL	serpin B	NULL	NULL
FF38_14080	5100	1	M>FL	juvenile-hormone esterase [EC:3.1.1.59]	NULL	NULL
FF38_07355	5185	1	M>FL	NULL	NULL	NULL
FF38_10115	5213	1	M>FL	NULL	NULL	NULL
FF38_10108	5277	1	M>FL	NULL	NULL	NULL
FF38_03635	5300	1	M>FL	NULL	NULL	NULL
FF38_01176	5465	1	M>FL	transmembrane protease serine 9 [EC:3.4.21.-]	NULL	NULL
FF38_06908	5496	1	M>FL	aldose 1-epimerase [EC:5.1.3.3]	NULL	NULL
FF38_12005	5517	1	M>FL	testis-specific serine kinase [EC:2.7.11.1]	NULL	NULL
FF38_05214	5533	1	M>FL	centrosomal protein CEP78	NULL	NULL
FF38_14418	5546	1	M>FL	NULL	NULL	NULL
FF38_00166	5661	1	M>FL	NULL	NULL	NULL
FF38_14082	5710	1	M>FL	juvenile-hormone esterase [EC:3.1.1.59]	NULL	NULL
FF38_03446	5736	1	M>FL	NULL	NULL	sp|Q8SX83|SPEN_DROME Protein split ends OS=Drosophila melanogaster GN=spen PE=1 SV=2
FF38_11449	5849	1	M>FL	NULL	NULL	NULL
FF38_00188	5869	1	M>FL	actin beta/gamma 1	NULL	NULL
FF38_01425	5953	1	M>FL	DnaJ homolog subfamily A member 3	NULL	NULL
FF38_00407	5961	1	M>FL	fumarate hydratase class II [EC:4.2.1.2]	NULL	NULL
FF38_05616	5982	1	M>FL	NULL	NULL	NULL
FF38_01395	6009	1	M>FL	succinyl-CoA synthetase alpha subunit [EC:6.2.1.4 6.2.1.5]	NULL	NULL
FF38_11321	6035	1	M>FL	NULL	NULL	NULL
FF38_08466	6396	1	M>FL	NULL	NULL	NULL
FF38_14136	6543	1	M>FL	NULL	NULL	NULL
FF38_00275	6658	1	M>FL	NULL	NULL	NULL
FF38_01432	6921	1	M>FL	NULL	NULL	NULL
FF38_09922	7086	1	M>FL	NULL	NULL	NULL
FF38_00535	7262	1	M>FL	NULL	NULL	NULL
