# Supplementary material for: Lucilia cuprina genome unlocks parasitic fly biology to underpin future interventions
Source: Nat Commun. 2015 Jun 25;6:7344. doi: 10.1038/ncomms8344 (PMC4491171; doi:10.1038/ncomms8344)
Supplement: Supplementary Data 13 — Transcripts enriched in mixed larvae of Lucilia cuprina [file ncomms8344-s14.xlsx]

## Sheet: Sheet1
Supplementary Data 13 | Transcripts enriched in mixed larvae Lucilia cuprina
NCBI Gene ID	Larvae - Ranked Raw Expression	PPDE	Differential transcription	Description - KEGGBR	Description - InterProScan	Description - SWISSPROT
FF38_00630	5	1	L>MF	NULL	NULL	NULL
FF38_01443	84	1	L>MF	NULL	NULL	NULL
FF38_12831	90	1	L>MF	NULL	NULL	NULL
FF38_03534	108	1	L>MF	NULL	NULL	NULL
FF38_00855	164	1	L>MF	NULL	NULL	NULL
FF38_02604	173	1	L>MF	NULL	NULL	NULL
FF38_01444	180	1	L>MF	NULL	NULL	NULL
FF38_08713	181	1	L>MF	NULL	NULL	NULL
FF38_05112	184	1	L>MF	NULL	NULL	NULL
FF38_02747	188	1	L>MF	NULL	NULL	NULL
FF38_09564	198	1	L>MF	NULL	NULL	NULL
FF38_01455	201	1	L>MF	NULL	NULL	NULL
FF38_06088	212	1	L>MF	NULL	NULL	NULL
FF38_03174	217	1	L>MF	NULL	NULL	NULL
FF38_06990	220	1	L>MF	NULL	NULL	NULL
FF38_01446	221	1	L>MF	NULL	NULL	NULL
FF38_13253	222	1	L>MF	NULL	NULL	NULL
FF38_11986	223	1	L>MF	NULL	NULL	NULL
FF38_01033	225	1	L>MF	NULL	NULL	NULL
FF38_04682	230	1	L>MF	NULL	NULL	NULL
FF38_03535	237	1	L>MF	NULL	NULL	NULL
FF38_02452	239	1	L>MF	NULL	NULL	NULL
FF38_01036	242	1	L>MF	NULL	NULL	NULL
FF38_08829	246	1	L>MF	NULL	NULL	NULL
FF38_01415	255	1	L>MF	NULL	NULL	NULL
FF38_00858	268	1	L>MF	NULL	NULL	NULL
FF38_02738	271	1	L>MF	NULL	NULL	NULL
FF38_02458	273	1	L>MF	NULL	NULL	NULL
FF38_03631	277	1	L>MF	cathepsin D [EC:3.4.23.5]	NULL	NULL
FF38_01417	289	1	L>MF	NULL	NULL	NULL
FF38_08741	297	1	L>MF	NULL	Pfam|PF00379|IPR000618|Insect cuticle protein|956|1003|GO:0042302;Pfam|PF00379|IPR000618|Insect cuticle protein|858|903|GO:0042302;Pfam|PF00379|IPR000618|Insect cuticle protein|772|817|GO:0042302;Pfam|PF00379|IPR000618|Insect cuticle protein|677|722|GO:0042302;Pfam|PF00379|IPR000618|Insect cuticle protein|372|419|GO:0042302;Pfam|PF00379|IPR000618|Insect cuticle protein|217|264|GO:0042302;Pfam|PF0…	sp|P02839|LCP1_DROME Larval cuticle protein 1 OS=Drosophila melanogaster GN=Lcp1 PE=1 SV=3
FF38_05110	299	1	L>MF	NULL	NULL	NULL
FF38_04683	306	1	L>MF	NULL	Pfam|PF00379|IPR000618|Insect cuticle protein|42|93|GO:0042302	sp|P92192|LCP5_DROME Larval cuticle protein 5 OS=Drosophila melanogaster GN=Lcp65Ab1 PE=1 SV=1
FF38_05092	307	1	L>MF	NULL	NULL	NULL
FF38_01454	314	1	L>MF	NULL	NULL	NULL
FF38_01442	315	1	L>MF	NULL	NULL	NULL
FF38_08167	318	1	L>MF	NULL	NULL	NULL
FF38_06215	333	1	L>MF	antigen KI-67	NULL	NULL
FF38_01039	344	1	L>MF	NULL	NULL	NULL
FF38_10535	347	1	L>MF	NULL	Pfam|PF05267|IPR007931|Protein of unknown function DUF725|44|169|	NULL
FF38_06980	355	1	L>MF	NULL	NULL	NULL
FF38_07108	358	1	L>MF	NULL	NULL	NULL
FF38_05273	359	1	L>MF	NULL	NULL	NULL
FF38_01035	373	1	L>MF	NULL	NULL	NULL
FF38_09296	374	1	L>MF	NULL	Pfam|PF00379|IPR000618|Insect cuticle protein|290|342|GO:0042302;Pfam|PF00379|IPR000618|Insect cuticle protein|85|137|GO:0042302	sp|P26967|CU20_TENMO Adult-specific cuticular protein ACP-20 OS=Tenebrio molitor GN=ACP20 PE=1 SV=1
FF38_06089	383	1	L>MF	NULL	NULL	NULL
FF38_10366	392	1	L>MF	NULL	NULL	NULL
FF38_09561	393	1	L>MF	NULL	NULL	NULL
FF38_00859	413	1	L>MF	NULL	NULL	NULL
FF38_12672	427	1	L>MF	NULL	NULL	NULL
FF38_05275	434	1	L>MF	NULL	NULL	NULL
FF38_08169	451	1	L>MF	NULL	NULL	NULL
FF38_08783	455	1	L>MF	NULL	NULL	NULL
FF38_01413	459	1	L>MF	NULL	NULL	NULL
FF38_01660	465	1	L>MF	NULL	NULL	NULL
FF38_01029	473	1	L>MF	NULL	NULL	NULL
FF38_00857	474	1	L>MF	NULL	NULL	NULL
FF38_03081	481	1	L>MF	NULL	NULL	NULL
FF38_12200	485	1	L>MF	NULL	NULL	NULL
FF38_01447	512	1	L>MF	NULL	NULL	NULL
FF38_06895	537	1	L>MF	NULL	NULL	NULL
FF38_10883	545	1	L>MF	NULL	NULL	sp|P08897|COGS_HYPLI Collagenase OS=Hypoderma lineatum PE=1 SV=3
FF38_06446	551	1	L>MF	NULL	NULL	NULL
FF38_08179	562	1	L>MF	NULL	NULL	NULL
FF38_12201	576	1	L>MF	NULL	NULL	NULL
FF38_10882	585	1	L>MF	chymotrypsin [EC:3.4.21.1]	NULL	NULL
FF38_08168	618	1	L>MF	NULL	NULL	NULL
FF38_12674	621	1	L>MF	NULL	NULL	NULL
FF38_08747	623	1	L>MF	NULL	Pfam|PF00379|IPR000618|Insect cuticle protein|59|103|GO:0042302;Pfam|PF00379|IPR000618|Insect cuticle protein|164|206|GO:0042302	sp|P07187|LCP2_DROME Larval cuticle protein 2 OS=Drosophila melanogaster GN=Lcp2 PE=1 SV=1
FF38_12199	624	1	L>MF	NULL	NULL	NULL
FF38_14300	626	1	L>MF	optic atrophy protein 1 [EC:3.6.5.5]	NULL	NULL
FF38_00241	628	1	L>MF	NULL	NULL	NULL
FF38_08173	635	1	L>MF	NULL	NULL	NULL
FF38_09081	660	1	L>MF	NULL	NULL	NULL
FF38_08463	676	1	L>MF	NULL	NULL	NULL
FF38_01448	681	1	L>MF	NULL	NULL	NULL
FF38_09565	685	1	L>MF	NULL	NULL	NULL
FF38_10569	696	1	L>MF	chymotrypsin [EC:3.4.21.1]	NULL	NULL
FF38_12010	699	1	L>MF	NULL	NULL	NULL
FF38_08712	700	1	L>MF	NULL	Pfam|PF00379|IPR000618|Insect cuticle protein|113|164|GO:0042302	sp|Q9V7U0|RESIL_DROME Pro-resilin OS=Drosophila melanogaster GN=resilin PE=1 SV=1
FF38_14457	708	1	L>MF	NULL	NULL	sp|Q9Y493|ZAN_HUMAN Zonadhesin OS=Homo sapiens GN=ZAN PE=2 SV=4
FF38_02271	733	1	L>MF	NULL	NULL	NULL
FF38_12202	755	1	L>MF	NULL	NULL	NULL
FF38_10598	779	1	L>MF	NULL	NULL	NULL
FF38_01414	786	1	L>MF	NULL	NULL	NULL
FF38_08166	795	1	L>MF	NULL	NULL	NULL
FF38_03299	818	1	L>MF	NULL	NULL	NULL
FF38_04143	820	1	L>MF	NULL	NULL	NULL
FF38_02606	836	1	L>MF	NULL	NULL	NULL
FF38_02446	837	1	L>MF	NULL	Pfam|PF00379|IPR000618|Insect cuticle protein|52|121|GO:0042302	sp|Q7M4F3|CUD2_SCHGR Endocuticle structural glycoprotein SgAbd-2 OS=Schistocerca gregaria PE=1 SV=1
FF38_07427	845	1	L>MF	transmembrane protease serine 9 [EC:3.4.21.-]	NULL	NULL
FF38_00631	872	1	L>MF	NULL	NULL	NULL
FF38_12536	887	1	L>MF	NULL	NULL	NULL
FF38_12114	929	1	L>MF	NULL	NULL	NULL
FF38_08516	932	1	L>MF	NULL	NULL	NULL
FF38_00958	939	1	L>MF	mucolipin	NULL	NULL
FF38_01659	942	1	L>MF	NULL	NULL	NULL
FF38_01916	965	1	L>MF	NULL	Pfam|PF03103|IPR004145|Domain of unknown function DUF243|107|203|	NULL
FF38_14389	982	1	L>MF	transmembrane protease serine 9 [EC:3.4.21.-]	NULL	NULL
FF38_14045	1007	1	L>MF	NULL	NULL	NULL
FF38_09574	1014	1	L>MF	NULL	NULL	NULL
FF38_00509	1038	1	L>MF	NULL	NULL	NULL
FF38_09555	1040	1	L>MF	NULL	Pfam|PF04527|IPR007614|Retinin-like protein|39|106|;Pfam|PF04527|IPR007614|Retinin-like protein|156|223|;Pfam|PF04527|IPR007614|Retinin-like protein|270|335|	NULL
FF38_08170	1048	1	L>MF	NULL	NULL	NULL
FF38_00863	1072	1	L>MF	NULL	NULL	NULL
FF38_11652	1075	1	L>MF	carbonic anhydrase [EC:4.2.1.1]	NULL	NULL
FF38_01445	1093	1	L>MF	NULL	NULL	NULL
FF38_00508	1097	1	L>MF	NULL	NULL	NULL
FF38_13377	1121	1	L>MF	NULL	NULL	NULL
FF38_00510	1125	1	L>MF	NULL	NULL	NULL
FF38_08785	1131	1	L>MF	NULL	NULL	NULL
FF38_12263	1141	1	L>MF	NULL	NULL	NULL
FF38_02378	1144	1	L>MF	NULL	Pfam|PF05267|IPR007931|Protein of unknown function DUF725|45|168|	NULL
FF38_06988	1159	1	L>MF	NULL	NULL	NULL
FF38_01031	1167	1	L>MF	NULL	NULL	NULL
FF38_10885	1209	1	L>MF	chymotrypsin [EC:3.4.21.1]	NULL	NULL
FF38_08172	1261	1	L>MF	translation initiation factor IF-2	NULL	NULL
FF38_04936	1269	1	L>MF	NULL	NULL	NULL
FF38_09551	1278	1	L>MF	DNA segregation ATPase FtsK/SpoIIIE S-DNA-T family	NULL	NULL
FF38_07632	1281	1	L>MF	NULL	NULL	NULL
FF38_05115	1295	1	L>MF	NULL	NULL	NULL
FF38_00507	1318	1	L>MF	NULL	NULL	NULL
FF38_09539	1350	1	L>MF	NULL	Pfam|PF04527|IPR007614|Retinin-like protein|27|95|	NULL
FF38_05114	1356	1	L>MF	NULL	NULL	sp|P14248|RPB1_PLAFD DNA-directed RNA polymerase II subunit RPB1 OS=Plasmodium falciparum (isolate CDC / Honduras) GN=RPII PE=3 SV=1
FF38_10367	1357	1	L>MF	NULL	NULL	sp|Q25255|PE44_LUCCU Peritrophin-44 OS=Lucilia cuprina PE=1 SV=1
FF38_00504	1376	1	L>MF	NULL	NULL	NULL
FF38_01919	1398	1	L>MF	NULL	Pfam|PF03103|IPR004145|Domain of unknown function DUF243|137|233|;Pfam|PF03103|IPR004145|Domain of unknown function DUF243|380|475|	NULL
FF38_05091	1410	1	L>MF	ribosome-binding protein 1	NULL	NULL
FF38_11151	1443	1	L>MF	NULL	Pfam|PF01607|IPR002557|Chitin binding domain|111|159|GO:0005576|GO:0006030|GO:0008061;Pfam|PF01607|IPR002557|Chitin binding domain|43|89|GO:0005576|GO:0006030|GO:0008061;Pfam|PF01607|IPR002557|Chitin binding domain|242|287|GO:0005576|GO:0006030|GO:0008061	NULL
FF38_08426	1450	1	L>MF	elongation of very long chain fatty acids protein 7 [EC:2.3.1.199]	NULL	NULL
FF38_04841	1454	1	L>MF	NULL	NULL	NULL
FF38_04970	1459	1	L>MF	NULL	NULL	NULL
FF38_09552	1463	1	L>MF	NULL	Pfam|PF04527|IPR007614|Retinin-like protein|43|94|	NULL
FF38_01418	1493	1	L>MF	NULL	NULL	NULL
FF38_04791	1494	1	L>MF	NULL	NULL	NULL
FF38_09553	1501	1	L>MF	NULL	Pfam|PF04527|IPR007614|Retinin-like protein|27|93|	NULL
FF38_11929	1585	1	L>MF	NULL	Pfam|PF06757|IPR010629|Insect allergen-related|39|206|	NULL
FF38_04967	1606	1	L>MF	NULL	NULL	NULL
FF38_01930	1661	1	L>MF	NULL	Pfam|PF00379|IPR000618|Insect cuticle protein|71|123|GO:0042302;Pfam|PF00379|IPR000618|Insect cuticle protein|212|264|GO:0042302	sp|P27780|CUP8_DROME Pupal cuticle protein Edg-84A OS=Drosophila melanogaster GN=Edg84A PE=2 SV=1
FF38_01038	1674	1	L>MF	NULL	NULL	NULL
FF38_14193	1686	1	L>MF	NULL	NULL	NULL
FF38_09550	1698	1	L>MF	NULL	Pfam|PF04527|IPR007614|Retinin-like protein|39|111|	NULL
FF38_08708	1707	1	L>MF	NULL	NULL	NULL
FF38_06187	1733	1	L>MF	NULL	NULL	NULL
FF38_12681	1736	1	L>MF	NULL	NULL	NULL
FF38_07504	1757	1	L>MF	NULL	NULL	NULL
FF38_12682	1791	1	L>MF	NULL	NULL	NULL
FF38_04061	1794	1	L>MF	NULL	NULL	NULL
FF38_03138	1799	1	L>MF	NULL	NULL	NULL
FF38_09801	1818	1	L>MF	trypsin [EC:3.4.21.4]	NULL	NULL
FF38_09016	1829	1	L>MF	NULL	NULL	NULL
FF38_09666	1859	1	L>MF	valyl-tRNA synthetase [EC:6.1.1.9]	NULL	NULL
FF38_06382	1922	1	L>MF	NULL	NULL	NULL
FF38_10015	1925	1	L>MF	tyrosinase [EC:1.14.18.1]	NULL	NULL
FF38_07431	1936	1	L>MF	chymotrypsin [EC:3.4.21.1]	NULL	NULL
FF38_03306	1981	1	L>MF	NULL	NULL	NULL
FF38_05116	1985	1	L>MF	NULL	NULL	NULL
FF38_12675	2033	1	L>MF	NULL	NULL	NULL
FF38_02498	2034	1	L>MF	NULL	NULL	NULL
FF38_05028	2043	1	L>MF	NULL	NULL	NULL
FF38_08165	2054	1	L>MF	NULL	NULL	NULL
FF38_10577	2114	1	L>MF	NULL	NULL	NULL
FF38_00961	2206	1	L>MF	NULL	NULL	NULL
FF38_01927	2225	1	L>MF	NULL	Pfam|PF00379|IPR000618|Insect cuticle protein|42|94|GO:0042302	sp|P27780|CUP8_DROME Pupal cuticle protein Edg-84A OS=Drosophila melanogaster GN=Edg84A PE=2 SV=1
FF38_00230	2251	1	L>MF	NULL	Pfam|PF00379|IPR000618|Insect cuticle protein|83|130|GO:0042302	sp|P16369|CUPP_DROPS Pupal cuticle protein OS=Drosophila pseudoobscura pseudoobscura GN=Pcp PE=2 SV=2
FF38_05111	2284	1	L>MF	NULL	NULL	NULL
FF38_14206	2325	1	L>MF	4-coumarate--CoA ligase [EC:6.2.1.12]	NULL	NULL
FF38_11245	2332	1	L>MF	NULL	Pfam|PF01391|IPR008160|Collagen triple helix repeat|135|183|	sp|Q96P44|COLA1_HUMAN Collagen alpha-1(XXI) chain OS=Homo sapiens GN=COL21A1 PE=2 SV=1
FF38_01932	2382	1	L>MF	NULL	Pfam|PF00379|IPR000618|Insect cuticle protein|379|431|GO:0042302;Pfam|PF00379|IPR000618|Insect cuticle protein|199|251|GO:0042302;Pfam|PF00379|IPR000618|Insect cuticle protein|559|611|GO:0042302;Pfam|PF00379|IPR000618|Insect cuticle protein|45|97|GO:0042302;Pfam|PF00379|IPR000618|Insect cuticle protein|776|828|GO:0042302	sp|Q17015|CU01_ANOGA Cuticle protein OS=Anopheles gambiae GN=Ccp84Ab PE=2 SV=3
FF38_01411	2385	1	L>MF	NULL	NULL	NULL
FF38_07505	2484	1	L>MF	NULL	NULL	NULL
FF38_00856	2492	1	L>MF	NULL	NULL	NULL
FF38_13118	2517	1	L>MF	NULL	NULL	NULL
FF38_12689	2526	1	L>MF	NULL	NULL	NULL
FF38_09541	2529	1	L>MF	NULL	NULL	NULL
FF38_11848	2544	1	L>MF	NULL	NULL	NULL
FF38_07767	2545	1	L>MF	NULL	NULL	NULL
FF38_11244	2669	1	L>MF	NULL	NULL	sp|A8TX70|CO6A5_HUMAN Collagen alpha-5(VI) chain OS=Homo sapiens GN=COL6A5 PE=1 SV=1
FF38_06315	2708	1	L>MF	NULL	NULL	NULL
FF38_01030	2716	1	L>MF	NULL	NULL	NULL
FF38_14460	2747	1	L>MF	NULL	NULL	sp|Q8IDX6|RBP2A_PLAF7 Reticulocyte-binding protein 2 homolog a OS=Plasmodium falciparum (isolate 3D7) GN=PF13_0198 PE=3 SV=1
FF38_14459	2752	1	L>MF	NULL	NULL	NULL
FF38_14458	2936	1	L>MF	NULL	NULL	NULL
FF38_01392	2953	1	L>MF	NULL	NULL	NULL
FF38_14469	2964	1	L>MF	NULL	NULL	NULL
FF38_00965	3020	1	L>MF	NULL	NULL	NULL
FF38_02450	3085	1	L>MF	NULL	NULL	NULL
FF38_01917	3086	1	L>MF	NULL	Pfam|PF03103|IPR004145|Domain of unknown function DUF243|480|576|;Pfam|PF03103|IPR004145|Domain of unknown function DUF243|268|355|;Pfam|PF03103|IPR004145|Domain of unknown function DUF243|75|170|	NULL
FF38_02603	3095	1	L>MF	NULL	NULL	NULL
FF38_10362	3096	1	L>MF	chitinase [EC:3.2.1.14]	NULL	NULL
FF38_01902	3108	1	L>MF	cytochrome P450 family 4 [EC:1.14.-.-]	NULL	NULL
FF38_10429	3117	1	L>MF	NULL	NULL	NULL
FF38_01575	3158	1	L>MF	NULL	NULL	NULL
FF38_08199	3161	1	L>MF	lysozyme [EC:3.2.1.17]	NULL	NULL
FF38_11922	3186	1	L>MF	small subunit ribosomal protein S29e	NULL	NULL
FF38_06411	3198	1	L>MF	NULL	NULL	NULL
FF38_08515	3238	1	L>MF	trypsin [EC:3.4.21.4]	NULL	NULL
FF38_02386	3304	1	L>MF	NULL	NULL	NULL
FF38_04547	3319	1	L>MF	NULL	NULL	NULL
FF38_09548	3355	1	L>MF	NULL	Pfam|PF04527|IPR007614|Retinin-like protein|34|94|	NULL
FF38_07330	3369	1	L>MF	NULL	NULL	sp|A1VG83|IF2_DESVV Translation initiation factor IF-2 OS=Desulfovibrio vulgaris subsp. vulgaris (strain DP4) GN=infB PE=3 SV=1
FF38_14466	3406	1	L>MF	NULL	NULL	NULL
FF38_06454	3461	1	L>MF	NULL	NULL	NULL
FF38_09115	3538	1	L>MF	NULL	NULL	NULL
FF38_03297	3599	1	L>MF	elongation of very long chain fatty acids protein 7 [EC:2.3.1.199]	NULL	NULL
FF38_13845	3626	1	L>MF	4-coumarate--CoA ligase [EC:6.2.1.12]	NULL	NULL
FF38_00860	3650	1	L>MF	pre-mRNA cleavage complex 2 protein Pcf11	NULL	NULL
FF38_09601	3671	1	L>MF	NULL	NULL	NULL
FF38_03987	3836	1	L>MF	NULL	NULL	NULL
FF38_10310	3864	1	L>MF	NULL	NULL	NULL
FF38_01918	3882	1	L>MF	NULL	Pfam|PF03103|IPR004145|Domain of unknown function DUF243|742|837|;Pfam|PF03103|IPR004145|Domain of unknown function DUF243|278|374|;Pfam|PF03103|IPR004145|Domain of unknown function DUF243|512|608|;Pfam|PF03103|IPR004145|Domain of unknown function DUF243|67|163|	NULL
FF38_08935	3918	1	L>MF	DNA segregation ATPase FtsK/SpoIIIE S-DNA-T family	NULL	NULL
FF38_00440	3928	1	L>MF	NULL	Pfam|PF03103|IPR004145|Domain of unknown function DUF243|121|218|	NULL
FF38_12528	4136	1	L>MF	NULL	Pfam|PF07898|IPR012464|Protein of unknown function DUF1676|59|174|	NULL
FF38_14002	4149	1	L>MF	NULL	NULL	NULL
FF38_14000	4239	1	L>MF	NULL	NULL	NULL
FF38_03300	4241	1	L>MF	NULL	NULL	NULL
FF38_12543	4413	1	L>MF	NULL	NULL	NULL
FF38_03308	4439	1	L>MF	NULL	NULL	NULL
FF38_04908	4650	1	L>MF	NULL	Pfam|PF03103|IPR004145|Domain of unknown function DUF243|335|429|;Pfam|PF03103|IPR004145|Domain of unknown function DUF243|55|149|	NULL
FF38_12537	4667	1	L>MF	NULL	NULL	NULL
FF38_14488	4808	1	L>MF	NULL	NULL	NULL
FF38_07434	4869	1	L>MF	transmembrane protease serine 9 [EC:3.4.21.-]	NULL	NULL
FF38_02743	4906	1	L>MF	nuclear pore complex protein Nup214	NULL	NULL
FF38_12518	5042	1	L>MF	NULL	NULL	NULL
FF38_06310	5222	1	L>MF	NULL	NULL	NULL
FF38_14311	5236	1	L>MF	NULL	NULL	NULL
FF38_10014	5243	1	L>MF	tyrosinase [EC:1.14.18.1]	NULL	NULL
FF38_09566	5251	1	L>MF	NULL	NULL	NULL
FF38_09567	5324	1	L>MF	NULL	NULL	NULL
FF38_01771	5374	1	L>MF	NULL	NULL	NULL
FF38_14468	5375	1	L>MF	NULL	NULL	NULL
FF38_02545	5388	1	L>MF	trypsin [EC:3.4.21.4]	NULL	NULL
FF38_09530	5390	1	L>MF	NULL	Pfam|PF00379|IPR000618|Insect cuticle protein|42|89|GO:0042302	sp|P82119|CUO6_BLACR Cuticle protein 6 OS=Blaberus craniifer PE=1 SV=1
FF38_06545	5442	1	L>MF	NULL	NULL	NULL
FF38_01215	5472	1	L>MF	trypsin [EC:3.4.21.4]	NULL	NULL
FF38_07197	5495	1	L>MF	NULL	NULL	NULL
FF38_09257	5687	1	L>MF	glucose dehydrogenase (acceptor) [EC:1.1.5.9]	NULL	NULL
FF38_10368	5697	1	L>MF	valyl-tRNA synthetase [EC:6.1.1.9]	NULL	NULL
FF38_14086	5842	1	L>MF	juvenile-hormone esterase [EC:3.1.1.59]	NULL	NULL
FF38_06899	6115	1	L>MF	NULL	NULL	NULL
FF38_02709	6150	1	L>MF	NULL	NULL	NULL
FF38_06621	6240	1	L>MF	NULL	NULL	NULL
FF38_08731	6415	1	L>MF	NULL	Pfam|PF00067|IPR001128|Cytochrome P450|36|488|GO:0005506|GO:0016705|GO:0020037|GO:0055114	sp|P13527|CP6A1_MUSDO Cytochrome P450 6A1 OS=Musca domestica GN=CYP6A1 PE=2 SV=1
FF38_03834	6427	1	L>MF	NULL	NULL	sp|Q5YYX3|SEPF_NOCFA Cell division protein SepF OS=Nocardia farcinica (strain IFM 10152) GN=sepF PE=3 SV=2
FF38_05078	6431	1	L>MF	sphingomyelin phosphodiesterase [EC:3.1.4.12]	NULL	NULL
FF38_06510	6535	1	L>MF	NULL	NULL	NULL
FF38_00867	6581	1	L>MF	NULL	NULL	NULL
FF38_06120	6629	1	L>MF	NULL	NULL	NULL
FF38_07728	6790	1	L>MF	NULL	NULL	NULL
FF38_05690	6813	1	L>MF	tyrosinase [EC:1.14.18.1]	NULL	NULL
FF38_04243	6858	1	L>MF	cathepsin L [EC:3.4.22.15]	NULL	NULL
FF38_05341	6865	1	L>MF	tyrosinase [EC:1.14.18.1]	NULL	NULL
FF38_00113	7062	1	L>MF	prolyl 4-hydroxylase [EC:1.14.11.2]	NULL	NULL
FF38_02396	7068	1	L>MF	NULL	NULL	NULL
FF38_05097	7330	1	L>MF	NULL	NULL	NULL
