# Supplementary material for: Lucilia cuprina genome unlocks parasitic fly biology to underpin future interventions
Source: Nat Commun. 2015 Jun 25;6:7344. doi: 10.1038/ncomms8344 (PMC4491171; doi:10.1038/ncomms8344)
Supplement: Supplementary Data 14 — Secretome predicted from the Lucilia cuprina genome. [file ncomms8344-s15.xlsx]

## Sheet: Sheet1
Supplementary Data 14 | Secretome predicted from the Lucilia cuprina genome
NCBI Gene ID	KEGG BRITE Identifier	KEGG Orthology Identifier	KEGG BRITE Database	KEGG BRITE Database	KEGG BRITE Database	E-value	INTERPROSCAN Database	E-value
FF38_04132	br:ko00001	K12311	lysosomal alpha-mannosidase [EC:3.2.1.24]	KEGG Orthology (KO)	KO|Metabolism|Glycan biosynthesis and metabolism|00511 Other glycan degradation [PATH:ko00511]| MAN2B1, LAMAN; lysosomal alpha-mannosidase [EC:3.2.1.24]	0	PANTHER|PTHR11607:SF3|T|-|17|1011|	0
FF38_13690	br:ko00001	K01278	dipeptidyl-peptidase 4 [EC:3.4.14.5]	KEGG Orthology (KO)	KO|Organismal Systems|Digestive system|04974 Protein digestion and absorption [PATH:ko04974]| DPP4; dipeptidyl-peptidase 4 [EC:3.4.14.5]	0	PANTHER|PTHR11731|T|-|5|738|	5.9e-279
FF38_06313	br:ko00001	K05290	phosphatidylinositol glycan, class K [EC:2.6.-.-]	KEGG Orthology (KO)	KO|Metabolism|Glycan biosynthesis and metabolism|00563 Glycosylphosphatidylinositol(GPI)-anchor biosynthesis [PATH:ko00563]| PIGK; phosphatidylinositol glycan, class K [EC:2.6.-.-]	0	PIRSF|PIRSF500138|IPR028361|GPI-anchor transamidase|1|355|GO:0003923|GO:0016255|GO:0042765	9.1e-210
FF38_09855	br:ko00001	K01176	alpha-amylase [EC:3.2.1.1]	KEGG Orthology (KO)	KO|Metabolism|Carbohydrate metabolism|00500 Starch and sucrose metabolism [PATH:ko00500]| E3.2.1.1, amyA, malS; alpha-amylase [EC:3.2.1.1]	0	PANTHER|PTHR10357|IPR015902|Glycoside hydrolase, family 13|37|484|GO:0003824	7.2e-201
FF38_06864	br:ko01000	K04669	TGF-beta receptor, other	Enzymes		0	PANTHER|PTHR11848:SF84|T|-|1|576|	2.6e-196
FF38_02660	br:ko00001	K01189	alpha-galactosidase [EC:3.2.1.22]	KEGG Orthology (KO)	KO|Metabolism|Lipid metabolism|00561 Glycerolipid metabolism [PATH:ko00561]| GLA; alpha-galactosidase [EC:3.2.1.22]	0	PANTHER|PTHR11452:SF0|T|-|1|411|	3.9e-195
FF38_06718	br:ko01002	K09646	serine carboxypeptidase 1 [EC:3.4.16.-]	Peptidases	Peptidase|Serine Peptidases|Family S10| SCPEP1; serine carboxypeptidase 1 [EC:3.4.16.-]	0	PANTHER|PTHR11802:SF3|T|-|19|442|	4e-190
FF38_05914	br:ko00001	K12373	hexosaminidase [EC:3.2.1.52]	KEGG Orthology (KO)	KO|Metabolism|Glycan biosynthesis and metabolism|00604 Glycosphingolipid biosynthesis - ganglio series [PATH:ko00604]| HEXA_B; hexosaminidase [EC:3.2.1.52]	0	PIRSF|PIRSF001093|IPR025705|Beta-hexosaminidase subunit alpha/beta|48|605|GO:0004563	1.7e-186
FF38_04244	br:ko00001	K01365	cathepsin L [EC:3.4.22.15]	KEGG Orthology (KO)	KO|Organismal Systems|Immune system|04612 Antigen processing and presentation [PATH:ko04612]| CTSL; cathepsin L [EC:3.4.22.15]	0	PANTHER|PTHR12411:SF149|T|-|4|349|	9.5e-182
FF38_11222	br:ko00001	K12373	hexosaminidase [EC:3.2.1.52]	KEGG Orthology (KO)	KO|Metabolism|Glycan biosynthesis and metabolism|00604 Glycosphingolipid biosynthesis - ganglio series [PATH:ko00604]| HEXA_B; hexosaminidase [EC:3.2.1.52]	0	PANTHER|PTHR22600:SF0|T|-|59|594|	4.2e-168
FF38_11087	br:ko01002	K09645	vitellogenic carboxypeptidase-like protein [EC:3.4.16.-]	Peptidases	Peptidase|Serine Peptidases|Family S10| CPVL; vitellogenic carboxypeptidase-like protein [EC:3.4.16.-]	0	PANTHER|PTHR11802|IPR001563|Peptidase S10, serine carboxypeptidase|47|474|GO:0004185|GO:0006508	4.4e-152
FF38_02432	br:ko00001	K00572	wingless-type MMTV integration site family, member 7	KEGG Orthology (KO)	KO|Environmental Information Processing|Signal transduction|04340 Hedgehog signaling pathway [PATH:ko04340]| WNT7; wingless-type MMTV integration site family, member 7	0	SMART|SM00097|IPR005817|Wnt|32|355|GO:0005102|GO:0005576|GO:0007275|GO:0016055	2e-143
FF38_12118	br:ko00001	K01379	cathepsin D [EC:3.4.23.5]	KEGG Orthology (KO)	KO|Cellular Processes|Transport and catabolism|04142 Lysosome [PATH:ko04142]| CTSD; cathepsin D [EC:3.4.23.5]	0	SUPERFAMILY|SSF50630|IPR021109|Aspartic peptidase domain|14|390|	3.9e-127
FF38_08743	br:ko00001	K01187	alpha-glucosidase [EC:3.2.1.20]	KEGG Orthology (KO)	KO|Metabolism|Carbohydrate metabolism|00052 Galactose metabolism [PATH:ko00052]| E3.2.1.20, malZ; alpha-glucosidase [EC:3.2.1.20]	0	SUPERFAMILY|SSF51445|IPR017853|Glycoside hydrolase, superfamily|28|489|	1.89e-126
FF38_03271	br:ko00001	K01176	alpha-amylase [EC:3.2.1.1]	KEGG Orthology (KO)	KO|Metabolism|Carbohydrate metabolism|00500 Starch and sucrose metabolism [PATH:ko00500]| E3.2.1.1, amyA, malS; alpha-amylase [EC:3.2.1.1]	0	SMART|SM00642|IPR006589|Glycosyl hydrolase, family 13, subfamily, catalytic domain|34|402|GO:0003824|GO:0005975|GO:0043169	1.5e-102
FF38_11405	br:ko00001	K01183	chitinase [EC:3.2.1.14]	KEGG Orthology (KO)	KO|Metabolism|Carbohydrate metabolism|00520 Amino sugar and nucleotide sugar metabolism [PATH:ko00520]| E3.2.1.14; chitinase [EC:3.2.1.14]	0	SUPERFAMILY|SSF51445|IPR017853|Glycoside hydrolase, superfamily|330|380|	4.22e-96
FF38_04991	br:ko00001	K01565	N-sulfoglucosamine sulfohydrolase [EC:3.10.1.1]	KEGG Orthology (KO)	KO|Metabolism|Glycan biosynthesis and metabolism|00531 Glycosaminoglycan degradation [PATH:ko00531]| SGSH; N-sulfoglucosamine sulfohydrolase [EC:3.10.1.1]	0	SUPERFAMILY|SSF53649|IPR017850|Alkaline-phosphatase-like, core domain|25|207|GO:0003824|GO:0008152	9.89e-94
FF38_12896	br:ko00001	K01488	adenosine deaminase [EC:3.5.4.4]	KEGG Orthology (KO)	KO|Metabolism|Nucleotide metabolism|00230 Purine metabolism [PATH:ko00230]| E3.5.4.4, ADA, add; adenosine deaminase [EC:3.5.4.4]	0	SUPERFAMILY|SSF51556|T|-|106|535|	3.31e-92
FF38_10521	br:ko00001	K12309	beta-galactosidase [EC:3.2.1.23]	KEGG Orthology (KO)	KO|Metabolism|Lipid metabolism|00600 Sphingolipid metabolism [PATH:ko00600]| GLB1, ELNR1; beta-galactosidase [EC:3.2.1.23]	0	SUPERFAMILY|SSF51445|IPR017853|Glycoside hydrolase, superfamily|32|365|	1.11e-91
FF38_06472	br:ko00001	K01137	N-acetylglucosamine-6-sulfatase [EC:3.1.6.14]	KEGG Orthology (KO)	KO|Metabolism|Glycan biosynthesis and metabolism|00531 Glycosaminoglycan degradation [PATH:ko00531]| GNS; N-acetylglucosamine-6-sulfatase [EC:3.1.6.14]	0	Gene3D|G3DSA:3.40.720.10|IPR017849|Alkaline phosphatase-like, alpha/beta/alpha|258|382|GO:0003824|GO:0008152	1.8e-82
FF38_07020	br:ko00001	K06129	lysophospholipase III [EC:3.1.1.5]	KEGG Orthology (KO)	KO|Metabolism|Lipid metabolism|00564 Glycerophospholipid metabolism [PATH:ko00564]| LYPLA3; lysophospholipase III [EC:3.1.1.5]	0	Pfam|PF02450|IPR003386|Lecithin:cholesterol/phospholipid:diacylglycerol acyltransferase|75|402|GO:0006629|GO:0008374	7.1e-62
FF38_04952	br:ko01000	K01362	E3.4.21.-	Enzymes	Enzyme|3. Hydrolases|3.4 Acting on peptide bonds (peptidases)|3.4.21 Serine endopeptidases|3.4.21.-| E3.4.21.- [EC:3.4.21.-]	0	Gene3D|G3DSA:2.40.10.10|T|-|282|484|	1e-49
FF38_10988	br:ko00001	K01136	iduronate 2-sulfatase [EC:3.1.6.13]	KEGG Orthology (KO)	KO|Metabolism|Glycan biosynthesis and metabolism|00531 Glycosaminoglycan degradation [PATH:ko00531]| IDS; iduronate 2-sulfatase [EC:3.1.6.13]	0	Pfam|PF00884|IPR000917|Sulfatase|31|383|GO:0008152|GO:0008484	1.5e-46
FF38_10608	br:ko00001	K01135	arylsulfatase B [EC:3.1.6.12]	KEGG Orthology (KO)	KO|Metabolism|Glycan biosynthesis and metabolism|00531 Glycosaminoglycan degradation [PATH:ko00531]| ARSB; arylsulfatase B [EC:3.1.6.12]	0	Gene3D|G3DSA:3.30.1120.10|T|-|437|488|	8.5e-35
FF38_00372	br:ko01000	K06530	CD109 antigen	Enzymes		0	Gene3D|G3DSA:2.60.40.690|IPR009048|Alpha-macroglobulin, receptor-binding|1330|1450|GO:0005576	2.6e-33
FF38_08029	br:ko00001	K03209	wingless-type MMTV integration site family, member 1	KEGG Orthology (KO)	KO|Environmental Information Processing|Signal transduction|04340 Hedgehog signaling pathway [PATH:ko04340]| WNT1; wingless-type MMTV integration site family, member 1	0	PRINTS|PR01349|IPR005817|Wnt|146|159|GO:0005102|GO:0005576|GO:0007275|GO:0016055	4.54e-29
FF38_00374	br:ko01000	K06530	CD109 antigen	Enzymes		0	Pfam|PF00207|IPR001599|Alpha-2-macroglobulin|2074|2166|GO:0004866	4.1e-27
FF38_14100	br:ko00001	K01285	lysosomal Pro-X carboxypeptidase [EC:3.4.16.2]	KEGG Orthology (KO)	KO|Organismal Systems|Digestive system|04974 Protein digestion and absorption [PATH:ko04974]| PRCP; lysosomal Pro-X carboxypeptidase [EC:3.4.16.2]	0	SUPERFAMILY|SSF53474|T|-|90|445|	3.68e-25
FF38_01901	br:ko00001	K12382	saposin	KEGG Orthology (KO)	KO|Cellular Processes|Transport and catabolism|04142 Lysosome [PATH:ko04142]| PSAP, SGP1; saposin	0	SUPERFAMILY|SSF47862|IPR011001|Saposin-like|713|831|	1.33e-18
FF38_06488	br:ko01002	K01363	cathepsin B [EC:3.4.22.1]	Peptidases	Peptidase|Cysteine Peptidases|Family C1: papain family| CTSB; cathepsin B [EC:3.4.22.1]	0	Pfam|PF08127|IPR012599|Peptidase C1A, propeptide|30|71|GO:0004197|GO:0050790	2e-18
FF38_08499	br:ko01000	K11417	NAD-dependent deacetylase sirtuin 7 [EC:3.5.1.-]	Enzymes	Enzyme|3. Hydrolases|3.5 Acting on carbon-nitrogen bonds, other than peptide bonds|3.5.1 In linear amides|3.5.1.-| SIRT7, SIR2L7; NAD-dependent deacetylase sirtuin 7 [EC:3.5.1.-]	0	Pfam|PF02146|IPR003000|Sirtuin family|441|573|GO:0070403	1e-17
FF38_00195	br:ko00001	K05546	alpha 1,3-glucosidase [EC:3.2.1.84]	KEGG Orthology (KO)	KO|Metabolism|Glycan biosynthesis and metabolism|00510 N-Glycan biosynthesis [PATH:ko00510]| GANAB; alpha 1,3-glucosidase [EC:3.2.1.84]	0	SUPERFAMILY|SSF51011|T|-|695|782|	4.32e-13
FF38_12552	br:ko00001	K01183	chitinase [EC:3.2.1.14]	KEGG Orthology (KO)	KO|Metabolism|Carbohydrate metabolism|00520 Amino sugar and nucleotide sugar metabolism [PATH:ko00520]| E3.2.1.14; chitinase [EC:3.2.1.14]	0	SUPERFAMILY|SSF57625|IPR002557|Chitin binding domain|500|555|GO:0005576|GO:0006030|GO:0008061	6.28e-13
FF38_09671	br:ko00001	K03900	von Willebrand factor	KEGG Orthology (KO)	KO|Environmental Information Processing|Signal transduction|04151 PI3K-Akt signaling pathway [PATH:ko04151]| VWF; von Willebrand factor	0	Gene3D|G3DSA:2.10.25.10|T|-|3386|3459|	2.6e-12
FF38_07454	br:ko00001	K01183	chitinase [EC:3.2.1.14]	KEGG Orthology (KO)	KO|Metabolism|Carbohydrate metabolism|00520 Amino sugar and nucleotide sugar metabolism [PATH:ko00520]| E3.2.1.14; chitinase [EC:3.2.1.14]	0	Pfam|PF01607|IPR002557|Chitin binding domain|882|930|GO:0005576|GO:0006030|GO:0008061	7.1e-11
FF38_07693	br:ko00001	K00444	wingless-type MMTV integration site family, member 5	KEGG Orthology (KO)	KO|Environmental Information Processing|Signal transduction|04340 Hedgehog signaling pathway [PATH:ko04340]| WNT5; wingless-type MMTV integration site family, member 5	0	PRINTS|PR01349|IPR005817|Wnt|691|705|GO:0005102|GO:0005576|GO:0007275|GO:0016055	4.5e-10
FF38_08298	br:ko01000	K01185	lysozyme [EC:3.2.1.17]	Enzymes	Enzyme|3. Hydrolases|3.2 Glycosylases|3.2.1 Glycosidases, i.e. enzymes that hydrolyse O- and S-glycosyl compounds|3.2.1.17 lysozyme| E3.2.1.17; lysozyme [EC:3.2.1.17]	0	ProSitePatterns|PS00128|IPR019799|Glycoside hydrolase, family 22, conserved site|1105|1123|	-
FF38_12927	br:ko00001	K00431	thyroid peroxidase [EC:1.11.1.8]	KEGG Orthology (KO)	KO|Metabolism|Amino acid metabolism|00350 Tyrosine metabolism [PATH:ko00350]| TPO; thyroid peroxidase [EC:1.11.1.8]	0	Coils|Coil|T|-|1465|1493|	-
FF38_02721	br:ko00001	K01047	secretory phospholipase A2 [EC:3.1.1.4]	KEGG Orthology (KO)	KO|Metabolism|Lipid metabolism|00591 Linoleic acid metabolism [PATH:ko00591]| PLA2G, SPLA2; secretory phospholipase A2 [EC:3.1.1.4]	7e-171	Gene3D|G3DSA:1.20.90.10|IPR016090|Phospholipase A2 domain|101|206|	3e-36
FF38_05265	br:ko00001	K01046	triacylglycerol lipase [EC:3.1.1.3]	KEGG Orthology (KO)	KO|Metabolism|Lipid metabolism|00561 Glycerolipid metabolism [PATH:ko00561]| E3.1.1.3; triacylglycerol lipase [EC:3.1.1.3]	8e-163	Gene3D|G3DSA:3.40.50.1820|T|-|36|395|	5.7e-120
FF38_00377	br:ko01000	K06530	CD109 antigen	Enzymes		3e-152	PANTHER|PTHR11412|T|-|119|635|	2.4e-147
FF38_12367	br:ko00001	K01074	palmitoyl-protein thioesterase [EC:3.1.2.22]	KEGG Orthology (KO)	KO|Metabolism|Overview|01212 Fatty acid metabolism [PATH:ko01212]| PPT; palmitoyl-protein thioesterase [EC:3.1.2.22]	2e-151	PRINTS|PR00414|IPR002472|Palmitoyl protein thioesterase|223|241|GO:0006464|GO:0008474	4.2e-45
FF38_02670	br:ko00001	K01371	cathepsin K [EC:3.4.22.38]	KEGG Orthology (KO)	KO|Organismal Systems|Development|04380 Osteoclast differentiation [PATH:ko04380]| CTSK; cathepsin K [EC:3.4.22.38]	6e-141	Gene3D|G3DSA:3.90.70.10|T|-|51|362|	1.7e-102
FF38_06967	br:ko00001	K01312	trypsin [EC:3.4.21.4]	KEGG Orthology (KO)	KO|Environmental Information Processing|Signaling molecules and interaction|04080 Neuroactive ligand-receptor interaction [PATH:ko04080]| PRSS; trypsin [EC:3.4.21.4]	2e-140	Gene3D|G3DSA:2.40.10.10|T|-|28|121|	6.2e-28
FF38_07235	br:ko01002	K01310	chymotrypsin [EC:3.4.21.1]	Peptidases	Peptidase|Serine Peptidases|Family S1: chymotrypsin family| CTRB; chymotrypsin [EC:3.4.21.1]	1e-138	ProSitePatterns|PS00134|IPR018114|Peptidase S1, trypsin family, active site|75|80|GO:0004252|GO:0006508	-
FF38_07237	br:ko01002	K01310	chymotrypsin [EC:3.4.21.1]	Peptidases	Peptidase|Serine Peptidases|Family S1: chymotrypsin family| CTRB; chymotrypsin [EC:3.4.21.1]	1e-128	SMART|SM00020|IPR001254|Peptidase S1|33|261|GO:0004252|GO:0006508	2.3e-71
FF38_09801	br:ko00001	K01312	trypsin [EC:3.4.21.4]	KEGG Orthology (KO)	KO|Environmental Information Processing|Signaling molecules and interaction|04080 Neuroactive ligand-receptor interaction [PATH:ko04080]| PRSS; trypsin [EC:3.4.21.4]	7e-126	Pfam|PF00089|IPR001254|Peptidase S1|31|251|GO:0004252|GO:0006508	3.1e-60
FF38_03311	br:ko00001	K01059	lipoprotein lipase [EC:3.1.1.34]	KEGG Orthology (KO)	KO|Metabolism|Lipid metabolism|00561 Glycerolipid metabolism [PATH:ko00561]| LPL; lipoprotein lipase [EC:3.1.1.34]	7e-122	PRINTS|PR00821|IPR000734|Lipase|302|317|GO:0003824|GO:0006629	4.6e-11
FF38_03634	br:ko00001	K01379	cathepsin D [EC:3.4.23.5]	KEGG Orthology (KO)	KO|Cellular Processes|Transport and catabolism|04142 Lysosome [PATH:ko04142]| CTSD; cathepsin D [EC:3.4.23.5]	2e-121	SUPERFAMILY|SSF50630|IPR021109|Aspartic peptidase domain|6|376|	4.23e-122
FF38_03637	br:ko00001	K01379	cathepsin D [EC:3.4.23.5]	KEGG Orthology (KO)	KO|Cellular Processes|Transport and catabolism|04142 Lysosome [PATH:ko04142]| CTSD; cathepsin D [EC:3.4.23.5]	8e-121	PANTHER|PTHR13683:SF147|T|-|1|376|	1e-165
FF38_05365	br:ko00001	K01059	lipoprotein lipase [EC:3.1.1.34]	KEGG Orthology (KO)	KO|Metabolism|Lipid metabolism|00561 Glycerolipid metabolism [PATH:ko00561]| LPL; lipoprotein lipase [EC:3.1.1.34]	3e-118	PRINTS|PR00821|IPR000734|Lipase|119|138|GO:0003824|GO:0006629	2.81e-11
FF38_03636	br:ko00001	K01379	cathepsin D [EC:3.4.23.5]	KEGG Orthology (KO)	KO|Cellular Processes|Transport and catabolism|04142 Lysosome [PATH:ko04142]| CTSD; cathepsin D [EC:3.4.23.5]	7e-118	PANTHER|PTHR13683:SF88|T|-|1|376|	4.2e-161
FF38_10886	br:ko01002	K01310	chymotrypsin [EC:3.4.21.1]	Peptidases	Peptidase|Serine Peptidases|Family S1: chymotrypsin family| CTRB; chymotrypsin [EC:3.4.21.1]	1e-113	ProSitePatterns|PS00135|IPR018114|Peptidase S1, trypsin family, active site|213|224|GO:0004252|GO:0006508	-
FF38_02058	br:ko01000	K14971	nuclear receptor coactivator 6	Enzymes		3e-113	PANTHER|PTHR11475:SF10|T|-|97|732|	0
FF38_03631	br:ko00001	K01379	cathepsin D [EC:3.4.23.5]	KEGG Orthology (KO)	KO|Cellular Processes|Transport and catabolism|04142 Lysosome [PATH:ko04142]| CTSD; cathepsin D [EC:3.4.23.5]	3e-113	SUPERFAMILY|SSF50630|IPR021109|Aspartic peptidase domain|5|374|	8.85e-110
FF38_10816	br:ko01002	K01290	carboxypeptidase A, invertebrate [EC:3.4.17.-]	Peptidases	Peptidase|Metallo Peptidases|Family M14: carboxypeptidase A family| CPAN; carboxypeptidase A, invertebrate [EC:3.4.17.-]	8e-112	SMART|SM00631|IPR000834|Peptidase M14, carboxypeptidase A|125|406|GO:0004181|GO:0006508|GO:0008270	5.1e-138
FF38_10885	br:ko01002	K01310	chymotrypsin [EC:3.4.21.1]	Peptidases	Peptidase|Serine Peptidases|Family S1: chymotrypsin family| CTRB; chymotrypsin [EC:3.4.21.1]	1e-109	PRINTS|PR00722|IPR001314|Peptidase S1A, chymotrypsin-type|62|77|GO:0004252|GO:0006508	2e-14
FF38_01691	br:ko00001	K13963	serpin B	KEGG Orthology (KO)	KO|Human Diseases|Infectious diseases|05146 Amoebiasis [PATH:ko05146]| SERPINB; serpin B	3e-107	ProSitePatterns|PS00284|IPR023795|Serpin, conserved site|916|926|	-
FF38_05535	br:ko00001	K12350	sphingomyelin phosphodiesterase [EC:3.1.4.12]	KEGG Orthology (KO)	KO|Metabolism|Lipid metabolism|00600 Sphingolipid metabolism [PATH:ko00600]| SMPD1, ASM; sphingomyelin phosphodiesterase [EC:3.1.4.12]	2e-106	Gene3D|G3DSA:3.60.21.10|T|-|210|528|	1.8e-71
FF38_10872	br:ko01002	K09649	protease, serine, 16 (thymus) [EC:3.4.-.-]	Peptidases	Peptidase|Serine Peptidases|Family S28| PRSS16; protease, serine, 16 (thymus) [EC:3.4.-.-]	5e-106	Pfam|PF05577|IPR008758|Peptidase S28|76|507|GO:0006508|GO:0008236	2.5e-167
FF38_12328	br:ko00001	K01312	trypsin [EC:3.4.21.4]	KEGG Orthology (KO)	KO|Environmental Information Processing|Signaling molecules and interaction|04080 Neuroactive ligand-receptor interaction [PATH:ko04080]| PRSS; trypsin [EC:3.4.21.4]	3e-105	ProSitePatterns|PS00135|IPR018114|Peptidase S1, trypsin family, active site|203|214|GO:0004252|GO:0006508	-
FF38_05078	br:ko00001	K12350	sphingomyelin phosphodiesterase [EC:3.1.4.12]	KEGG Orthology (KO)	KO|Metabolism|Lipid metabolism|00600 Sphingolipid metabolism [PATH:ko00600]| SMPD1, ASM; sphingomyelin phosphodiesterase [EC:3.1.4.12]	2e-104	SUPERFAMILY|SSF56300|T|-|212|537|	2.42e-56
FF38_09764	br:ko01000	K01446	N-acetylmuramoyl-L-alanine amidase [EC:3.5.1.28]	Enzymes	Enzyme|3. Hydrolases|3.5 Acting on carbon-nitrogen bonds, other than peptide bonds|3.5.1 In linear amides|3.5.1.28 N-acetylmuramoyl-L-alanine amidase| E3.5.1.28; N-acetylmuramoyl-L-alanine amidase [EC:3.5.1.28]	3e-103	SMART|SM00644|IPR002502|N-acetylmuramoyl-L-alanine amidase domain|35|170|GO:0008745|GO:0009253	3.3e-39
FF38_09763	br:ko01000	K01446	N-acetylmuramoyl-L-alanine amidase [EC:3.5.1.28]	Enzymes	Enzyme|3. Hydrolases|3.5 Acting on carbon-nitrogen bonds, other than peptide bonds|3.5.1 In linear amides|3.5.1.28 N-acetylmuramoyl-L-alanine amidase| E3.5.1.28; N-acetylmuramoyl-L-alanine amidase [EC:3.5.1.28]	1e-101	SMART|SM00701|IPR006619|Peptidoglycan recognition protein family domain, metazoa/bacteria|22|164|GO:0008270|GO:0008745|GO:0009253	1.2e-77
FF38_07430	br:ko01002	K01310	chymotrypsin [EC:3.4.21.1]	Peptidases	Peptidase|Serine Peptidases|Family S1: chymotrypsin family| CTRB; chymotrypsin [EC:3.4.21.1]	2e-101	ProSitePatterns|PS00135|IPR018114|Peptidase S1, trypsin family, active site|224|235|GO:0004252|GO:0006508	-
FF38_12081	br:ko00001	K01291	carboxypeptidase B [EC:3.4.17.2]	KEGG Orthology (KO)	KO|Organismal Systems|Digestive system|04974 Protein digestion and absorption [PATH:ko04974]| CPB1; carboxypeptidase B [EC:3.4.17.2]	2e-101	ProSitePatterns|PS00133|IPR000834|Peptidase M14, carboxypeptidase A|761|771|GO:0004181|GO:0006508|GO:0008270	-
FF38_07428	br:ko01002	K09640	transmembrane protease, serine 9 [EC:3.4.21.-]	Peptidases	Peptidase|Serine Peptidases|Family S1: chymotrypsin family| TMPRSS9; transmembrane protease, serine 9 [EC:3.4.21.-]	9e-100	Gene3D|G3DSA:2.40.10.10|T|-|327|361|	2.7e-17
FF38_09762	br:ko01000	K01446	N-acetylmuramoyl-L-alanine amidase [EC:3.5.1.28]	Enzymes	Enzyme|3. Hydrolases|3.5 Acting on carbon-nitrogen bonds, other than peptide bonds|3.5.1 In linear amides|3.5.1.28 N-acetylmuramoyl-L-alanine amidase| E3.5.1.28; N-acetylmuramoyl-L-alanine amidase [EC:3.5.1.28]	4e-99	PIRSF|PIRSF037945|IPR017331|Peptidoglycan recognition protein, PGRP-S|1|184|	8.4e-102
FF38_08771	br:ko00001	K01312	trypsin [EC:3.4.21.4]	KEGG Orthology (KO)	KO|Environmental Information Processing|Signaling molecules and interaction|04080 Neuroactive ligand-receptor interaction [PATH:ko04080]| PRSS; trypsin [EC:3.4.21.4]	5e-99	ProSitePatterns|PS00135|IPR018114|Peptidase S1, trypsin family, active site|202|213|GO:0004252|GO:0006508	-
FF38_08773	br:ko00001	K01312	trypsin [EC:3.4.21.4]	KEGG Orthology (KO)	KO|Environmental Information Processing|Signaling molecules and interaction|04080 Neuroactive ligand-receptor interaction [PATH:ko04080]| PRSS; trypsin [EC:3.4.21.4]	9e-99	SMART|SM00020|IPR001254|Peptidase S1|26|247|GO:0004252|GO:0006508	6.8e-89
FF38_05062	br:ko00001	K01059	lipoprotein lipase [EC:3.1.1.34]	KEGG Orthology (KO)	KO|Metabolism|Lipid metabolism|00561 Glycerolipid metabolism [PATH:ko00561]| LPL; lipoprotein lipase [EC:3.1.1.34]	9e-98	PANTHER|PTHR11610|IPR000734|Lipase|41|396|GO:0003824|GO:0006629	1.6e-122
FF38_12325	br:ko01002	K09640	transmembrane protease, serine 9 [EC:3.4.21.-]	Peptidases	Peptidase|Serine Peptidases|Family S1: chymotrypsin family| TMPRSS9; transmembrane protease, serine 9 [EC:3.4.21.-]	4e-96	PRINTS|PR00722|IPR001314|Peptidase S1A, chymotrypsin-type|960|972|GO:0004252|GO:0006508	3.8e-12
FF38_07429	br:ko01002	K01310	chymotrypsin [EC:3.4.21.1]	Peptidases	Peptidase|Serine Peptidases|Family S1: chymotrypsin family| CTRB; chymotrypsin [EC:3.4.21.1]	6e-96	PANTHER|PTHR24260|T|-|1|274|	2.4e-102
FF38_09766	br:ko01000	K01446	N-acetylmuramoyl-L-alanine amidase [EC:3.5.1.28]	Enzymes	Enzyme|3. Hydrolases|3.5 Acting on carbon-nitrogen bonds, other than peptide bonds|3.5.1 In linear amides|3.5.1.28 N-acetylmuramoyl-L-alanine amidase| E3.5.1.28; N-acetylmuramoyl-L-alanine amidase [EC:3.5.1.28]	6e-96	PIRSF|PIRSF037945|IPR017331|Peptidoglycan recognition protein, PGRP-S|1|184|	7.1e-100
FF38_08772	br:ko00001	K01312	trypsin [EC:3.4.21.4]	KEGG Orthology (KO)	KO|Environmental Information Processing|Signaling molecules and interaction|04080 Neuroactive ligand-receptor interaction [PATH:ko04080]| PRSS; trypsin [EC:3.4.21.4]	7e-94	Pfam|PF00089|IPR001254|Peptidase S1|27|246|GO:0004252|GO:0006508	7.2e-64
FF38_08428	br:ko00001	K01046	triacylglycerol lipase [EC:3.1.1.3]	KEGG Orthology (KO)	KO|Metabolism|Lipid metabolism|00561 Glycerolipid metabolism [PATH:ko00561]| E3.1.1.3; triacylglycerol lipase [EC:3.1.1.3]	4e-91	PANTHER|PTHR11005|T|-|41|407|	7.9e-158
FF38_03310	br:ko00001	K01059	lipoprotein lipase [EC:3.1.1.34]	KEGG Orthology (KO)	KO|Metabolism|Lipid metabolism|00561 Glycerolipid metabolism [PATH:ko00561]| LPL; lipoprotein lipase [EC:3.1.1.34]	5e-90	SUPERFAMILY|SSF53474|T|-|80|368|	4.46e-63
FF38_04642	br:ko00001	K12385	Niemann-Pick C1 protein	KEGG Orthology (KO)	KO|Cellular Processes|Transport and catabolism|04142 Lysosome [PATH:ko04142]| NPC1; Niemann-Pick C1 protein	1e-86	Pfam|PF13499|IPR011992|EF-hand domain pair|239|311|GO:0005509	2.3e-10
FF38_00958	br:ko04040	K05329	mucolipin	Ion channels	Channel|Related to voltage-gated cation channels|Transient receptor potential family, TRPML (Mucolipin)| TRPML; mucolipin	1e-84	PANTHER|PTHR11177:SF54|T|-|1|474|	0
FF38_04243	br:ko00001	K01365	cathepsin L [EC:3.4.22.15]	KEGG Orthology (KO)	KO|Organismal Systems|Immune system|04612 Antigen processing and presentation [PATH:ko04612]| CTSL; cathepsin L [EC:3.4.22.15]	1e-84	Pfam|PF00112|IPR000668|Peptidase C1A, papain C-terminal|411|618|GO:0006508|GO:0008234	2.5e-76
FF38_07431	br:ko01002	K01310	chymotrypsin [EC:3.4.21.1]	Peptidases	Peptidase|Serine Peptidases|Family S1: chymotrypsin family| CTRB; chymotrypsin [EC:3.4.21.1]	8e-84	PANTHER|PTHR24260|T|-|1|271|	5.5e-86
FF38_12802	br:ko00001	K16866	metalloproteinase inhibitor 3	KEGG Orthology (KO)	KO|Human Diseases|Cancers|05206 MicroRNAs in cancer [PATH:ko05206]| TIMP3; metalloproteinase inhibitor 3	5e-83	Pfam|PF00965|IPR001820|Proteinase inhibitor I35, tissue inhibitor of metalloproteinase|31|201|GO:0008191	1e-40
FF38_04493	br:ko00001	K00431	thyroid peroxidase [EC:1.11.1.8]	KEGG Orthology (KO)	KO|Metabolism|Amino acid metabolism|00350 Tyrosine metabolism [PATH:ko00350]| TPO; thyroid peroxidase [EC:1.11.1.8]	2e-82	Pfam|PF03098|IPR002007|Haem peroxidase, animal|258|802|GO:0004601|GO:0006979|GO:0020037|GO:0055114	4.3e-155
FF38_01969	br:ko00001	K10789	myeloperoxidase [EC:1.11.2.2]	KEGG Orthology (KO)	KO|Cellular Processes|Transport and catabolism|04145 Phagosome [PATH:ko04145]| MPO; myeloperoxidase [EC:1.11.2.2]	8e-81	SUPERFAMILY|SSF48113|IPR010255|Haem peroxidase|104|680|GO:0004601|GO:0006979|GO:0020037|GO:0055114	1.15e-177
FF38_11600	br:ko00001	K01365	cathepsin L [EC:3.4.22.15]	KEGG Orthology (KO)	KO|Organismal Systems|Immune system|04612 Antigen processing and presentation [PATH:ko04612]| CTSL; cathepsin L [EC:3.4.22.15]	4e-78	ProSitePatterns|PS00639|IPR025660|Cysteine peptidase, histidine active site|496|506|	-
FF38_06269	br:ko01000	K01185	lysozyme [EC:3.2.1.17]	Enzymes	Enzyme|3. Hydrolases|3.2 Glycosylases|3.2.1 Glycosidases, i.e. enzymes that hydrolyse O- and S-glycosyl compounds|3.2.1.17 lysozyme| E3.2.1.17; lysozyme [EC:3.2.1.17]	3e-73	Gene3D|G3DSA:1.10.530.10|T|-|19|133|	2.6e-45
FF38_09869	br:ko01002	K09640	transmembrane protease, serine 9 [EC:3.4.21.-]	Peptidases	Peptidase|Serine Peptidases|Family S1: chymotrypsin family| TMPRSS9; transmembrane protease, serine 9 [EC:3.4.21.-]	2e-67	ProSitePatterns|PS00135|IPR018114|Peptidase S1, trypsin family, active site|343|354|GO:0004252|GO:0006508	-
FF38_12332	br:ko00001	K01312	trypsin [EC:3.4.21.4]	KEGG Orthology (KO)	KO|Environmental Information Processing|Signaling molecules and interaction|04080 Neuroactive ligand-receptor interaction [PATH:ko04080]| PRSS; trypsin [EC:3.4.21.4]	3e-67	ProSitePatterns|PS00135|IPR018114|Peptidase S1, trypsin family, active site|205|216|GO:0004252|GO:0006508	-
FF38_01667	br:ko04040	K05329	mucolipin	Ion channels	Channel|Related to voltage-gated cation channels|Transient receptor potential family, TRPML (Mucolipin)| TRPML; mucolipin	2e-64	Gene3D|G3DSA:3.20.20.370|IPR002509|Polysaccharide deacetylase|67|333|GO:0005975|GO:0016810	4.2e-19
FF38_11074	br:ko00535	K08136	sparc/osteonectin, cwcv and kazal-like domains proteoglycan (testican)	Proteoglycans	Proteoglycan|Extracellular matrix (ECM) proteoglycans|Others| SPOCK, TIC1; sparc/osteonectin, cwcv and kazal-like domeins proteoglycan (testican)	3e-64	ProSitePatterns|PS00018|IPR018247|EF-Hand 1, calcium-binding site|658|670|	-
FF38_00680	br:ko00001	K14621	phospholipase B1, membrane-associated [EC:3.1.1.4 3.1.1.5]	KEGG Orthology (KO)	KO|Metabolism|Lipid metabolism|00591 Linoleic acid metabolism [PATH:ko00591]| PLB1, PLB; phospholipase B1, membrane-associated [EC:3.1.1.4 3.1.1.5]	5e-64	SUPERFAMILY|SSF52266|T|-|306|383|	4.5e-10
FF38_12014	br:ko00001	K14621	phospholipase B1, membrane-associated [EC:3.1.1.4 3.1.1.5]	KEGG Orthology (KO)	KO|Metabolism|Lipid metabolism|00591 Linoleic acid metabolism [PATH:ko00591]| PLB1, PLB; phospholipase B1, membrane-associated [EC:3.1.1.4 3.1.1.5]	5e-63	Gene3D|G3DSA:3.40.50.1110|IPR013831|SGNH hydrolase-type esterase domain|218|299|GO:0016787	1.7e-10
FF38_11984	br:ko01002	K09640	transmembrane protease, serine 9 [EC:3.4.21.-]	Peptidases	Peptidase|Serine Peptidases|Family S1: chymotrypsin family| TMPRSS9; transmembrane protease, serine 9 [EC:3.4.21.-]	8e-63	SMART|SM00020|IPR001254|Peptidase S1|134|367|GO:0004252|GO:0006508	8.5e-93
FF38_09018	br:ko04040	K05329	mucolipin	Ion channels	Channel|Related to voltage-gated cation channels|Transient receptor potential family, TRPML (Mucolipin)| TRPML; mucolipin	1e-62	SUPERFAMILY|SSF88713|IPR011330|Glycoside hydrolase/deacetylase, beta/alpha-barrel|3145|3417|GO:0003824|GO:0005975	3.34e-41
FF38_13458	br:ko01000	K01362	E3.4.21.-	Enzymes	Enzyme|3. Hydrolases|3.4 Acting on peptide bonds (peptidases)|3.4.21 Serine endopeptidases|3.4.21.-| E3.4.21.- [EC:3.4.21.-]	3e-61	Pfam|PF00089|IPR001254|Peptidase S1|212|450|GO:0004252|GO:0006508	4.2e-45
FF38_03723	br:ko00001	K01113	alkaline phosphatase D [EC:3.1.3.1]	KEGG Orthology (KO)	KO|Metabolism|Metabolism of cofactors and vitamins|00790 Folate biosynthesis [PATH:ko00790]| phoD; alkaline phosphatase D [EC:3.1.3.1]	4e-61	Pfam|PF14008|IPR025733|Iron/zinc purple acid phosphatase-like C-terminal domain|732|790|	5.6e-20
FF38_12589	br:ko01002	K09640	transmembrane protease, serine 9 [EC:3.4.21.-]	Peptidases	Peptidase|Serine Peptidases|Family S1: chymotrypsin family| TMPRSS9; transmembrane protease, serine 9 [EC:3.4.21.-]	6e-61	Gene3D|G3DSA:2.40.10.10|T|-|752|786|	5.4e-16
FF38_03498	br:ko03009	K14861	nucleolar pre-ribosomal-associated protein 1	Ribosome biogenesis	Ribosome biogenesis|Eukaryotic Type|Pre-60S particles|Other pre-60S particles| URB1; nucleolar pre-ribosomal-associated protein 1	4e-59	Coils|Coil|T|-|410|442|	-
FF38_04870	br:ko00001	K03254	translation initiation factor 3 subunit A	KEGG Orthology (KO)	KO|Genetic Information Processing|Translation|03013 RNA transport [PATH:ko03013]| EIF3A; translation initiation factor 3 subunit A	1e-57	PANTHER|PTHR21113|T|-|1|299|	4.2e-187
FF38_10443	br:ko01002	K09640	transmembrane protease, serine 9 [EC:3.4.21.-]	Peptidases	Peptidase|Serine Peptidases|Family S1: chymotrypsin family| TMPRSS9; transmembrane protease, serine 9 [EC:3.4.21.-]	3e-56	Gene3D|G3DSA:2.40.10.10|T|-|187|262|	6.8e-24
FF38_12329	br:ko00001	K01312	trypsin [EC:3.4.21.4]	KEGG Orthology (KO)	KO|Environmental Information Processing|Signaling molecules and interaction|04080 Neuroactive ligand-receptor interaction [PATH:ko04080]| PRSS; trypsin [EC:3.4.21.4]	7e-56	ProSitePatterns|PS00135|IPR018114|Peptidase S1, trypsin family, active site|215|226|GO:0004252|GO:0006508	-
FF38_05880	br:ko04516	K10104	ficolin	Cell adhesion molecules and their ligands	CAM|6. Sialomucin Family|SPN, CD43; sialophorin [KO:K06477]|FCN; ficolin	2e-55	PANTHER|PTHR19143|T|-|582|773|	1.6e-97
FF38_05635	br:ko01002	K09640	transmembrane protease, serine 9 [EC:3.4.21.-]	Peptidases	Peptidase|Serine Peptidases|Family S1: chymotrypsin family| TMPRSS9; transmembrane protease, serine 9 [EC:3.4.21.-]	6e-55	Gene3D|G3DSA:2.40.10.10|T|-|139|251|	1.4e-21
FF38_02111	br:ko01000	K01362	E3.4.21.-	Enzymes	Enzyme|3. Hydrolases|3.4 Acting on peptide bonds (peptidases)|3.4.21 Serine endopeptidases|3.4.21.-| E3.4.21.- [EC:3.4.21.-]	7e-55	PRINTS|PR00722|IPR001314|Peptidase S1A, chymotrypsin-type|226|238|GO:0004252|GO:0006508	4.6e-14
FF38_03682	br:ko01000	K01362	E3.4.21.-	Enzymes	Enzyme|3. Hydrolases|3.4 Acting on peptide bonds (peptidases)|3.4.21 Serine endopeptidases|3.4.21.-| E3.4.21.- [EC:3.4.21.-]	1e-53	SMART|SM00020|IPR001254|Peptidase S1|33|268|GO:0004252|GO:0006508	4.4e-47
FF38_14047	br:ko00001	K13963	serpin B	KEGG Orthology (KO)	KO|Human Diseases|Infectious diseases|05146 Amoebiasis [PATH:ko05146]| SERPINB; serpin B	5e-53	PANTHER|PTHR11461|IPR000215|Serpin family|55|405|GO:0005615	4.5e-124
FF38_02108	br:ko01000	K01362	E3.4.21.-	Enzymes	Enzyme|3. Hydrolases|3.4 Acting on peptide bonds (peptidases)|3.4.21 Serine endopeptidases|3.4.21.-| E3.4.21.- [EC:3.4.21.-]	2e-52	PANTHER|PTHR24276|T|-|1|295|	2.3e-76
FF38_08332	br:ko01002	K09640	transmembrane protease, serine 9 [EC:3.4.21.-]	Peptidases	Peptidase|Serine Peptidases|Family S1: chymotrypsin family| TMPRSS9; transmembrane protease, serine 9 [EC:3.4.21.-]	4e-52	Pfam|PF00089|IPR001254|Peptidase S1|180|407|GO:0004252|GO:0006508	6.4e-59
FF38_01174	br:ko01002	K09640	transmembrane protease, serine 9 [EC:3.4.21.-]	Peptidases	Peptidase|Serine Peptidases|Family S1: chymotrypsin family| TMPRSS9; transmembrane protease, serine 9 [EC:3.4.21.-]	1e-51	Pfam|PF00089|IPR001254|Peptidase S1|757|970|GO:0004252|GO:0006508	5.8e-38
FF38_06013	br:ko00001	K01312	trypsin [EC:3.4.21.4]	KEGG Orthology (KO)	KO|Environmental Information Processing|Signaling molecules and interaction|04080 Neuroactive ligand-receptor interaction [PATH:ko04080]| PRSS; trypsin [EC:3.4.21.4]	2e-51	SUPERFAMILY|SSF50494|IPR009003|Trypsin-like cysteine/serine peptidase domain|9|262|GO:0003824	4.37e-73
FF38_03195	br:ko00001	K01312	trypsin [EC:3.4.21.4]	KEGG Orthology (KO)	KO|Environmental Information Processing|Signaling molecules and interaction|04080 Neuroactive ligand-receptor interaction [PATH:ko04080]| PRSS; trypsin [EC:3.4.21.4]	2e-51	Gene3D|G3DSA:2.40.10.10|T|-|33|67|	4.2e-12
FF38_03360	br:ko00001	K01344	protein C (activated) [EC:3.4.21.69]	KEGG Orthology (KO)	KO|Organismal Systems|Immune system|04610 Complement and coagulation cascades [PATH:ko04610]| PROC; protein C (activated) [EC:3.4.21.69]	4e-50	PANTHER|PTHR24265:SF46|T|-|511|858|	1.8e-121
FF38_00563	br:ko00001	K13443	Niemann-Pick C2 protein	KEGG Orthology (KO)	KO|Cellular Processes|Transport and catabolism|04142 Lysosome [PATH:ko04142]| NPC2; Niemann-Pick C2 protein	4e-50	Pfam|PF02221|IPR003172|MD-2-related lipid-recognition domain|21|148|	1.1e-18
FF38_04890	br:ko00001	K01312	trypsin [EC:3.4.21.4]	KEGG Orthology (KO)	KO|Environmental Information Processing|Signaling molecules and interaction|04080 Neuroactive ligand-receptor interaction [PATH:ko04080]| PRSS; trypsin [EC:3.4.21.4]	5e-50	Gene3D|G3DSA:2.40.10.10|T|-|62|253|	8.9e-55
FF38_10172	br:ko00001	K13963	serpin B	KEGG Orthology (KO)	KO|Human Diseases|Infectious diseases|05146 Amoebiasis [PATH:ko05146]| SERPINB; serpin B	8e-50	Gene3D|G3DSA:3.30.497.10|T|-|80|163|	2.5e-61
FF38_11292	br:ko00001	K01183	chitinase [EC:3.2.1.14]	KEGG Orthology (KO)	KO|Metabolism|Carbohydrate metabolism|00520 Amino sugar and nucleotide sugar metabolism [PATH:ko00520]| E3.2.1.14; chitinase [EC:3.2.1.14]	1e-49	PANTHER|PTHR11177|T|-|29|452|	2.6e-201
FF38_05476	br:ko00001	K01183	chitinase [EC:3.2.1.14]	KEGG Orthology (KO)	KO|Metabolism|Carbohydrate metabolism|00520 Amino sugar and nucleotide sugar metabolism [PATH:ko00520]| E3.2.1.14; chitinase [EC:3.2.1.14]	1e-49	SUPERFAMILY|SSF54556|T|-|300|391|	3.46e-31
FF38_08754	br:ko00001	K01312	trypsin [EC:3.4.21.4]	KEGG Orthology (KO)	KO|Environmental Information Processing|Signaling molecules and interaction|04080 Neuroactive ligand-receptor interaction [PATH:ko04080]| PRSS; trypsin [EC:3.4.21.4]	1e-49	PRINTS|PR00722|IPR001314|Peptidase S1A, chymotrypsin-type|474|488|GO:0004252|GO:0006508	7.5e-09
FF38_03616	br:ko00001	K08059	interferon, gamma-inducible protein 30	KEGG Orthology (KO)	KO|Organismal Systems|Immune system|04612 Antigen processing and presentation [PATH:ko04612]| IFI30, GILT; interferon, gamma-inducible protein 30	3e-49	PANTHER|PTHR13234|IPR004911|Gamma interferon inducible lysosomal thiol reductase GILT|32|215|	6.5e-42
FF38_02545	br:ko00001	K01312	trypsin [EC:3.4.21.4]	KEGG Orthology (KO)	KO|Environmental Information Processing|Signaling molecules and interaction|04080 Neuroactive ligand-receptor interaction [PATH:ko04080]| PRSS; trypsin [EC:3.4.21.4]	5e-49	SMART|SM00020|IPR001254|Peptidase S1|402|637|GO:0004252|GO:0006508	1e-89
FF38_00645	br:ko01002	K09640	transmembrane protease, serine 9 [EC:3.4.21.-]	Peptidases	Peptidase|Serine Peptidases|Family S1: chymotrypsin family| TMPRSS9; transmembrane protease, serine 9 [EC:3.4.21.-]	7e-48	Gene3D|G3DSA:2.40.10.10|T|-|241|277|	2.6e-17
FF38_00441	br:ko00001	K01059	lipoprotein lipase [EC:3.1.1.34]	KEGG Orthology (KO)	KO|Metabolism|Lipid metabolism|00561 Glycerolipid metabolism [PATH:ko00561]| LPL; lipoprotein lipase [EC:3.1.1.34]	2e-47	PRINTS|PR00821|IPR000734|Lipase|156|175|GO:0003824|GO:0006629	6.4e-24
FF38_13720	br:ko00001	K04667	inhibin, beta	KEGG Orthology (KO)	KO|Environmental Information Processing|Signal transduction|04350 TGF-beta signaling pathway [PATH:ko04350]| INHB; inhibin, beta	4e-47	Coils|Coil|T|-|608|629|	-
FF38_09862	br:ko00001	K14073	pancreatic triacylglycerol lipase [EC:3.1.1.3]	KEGG Orthology (KO)	KO|Metabolism|Lipid metabolism|00561 Glycerolipid metabolism [PATH:ko00561]| PNLIP, PL; pancreatic triacylglycerol lipase [EC:3.1.1.3]	5e-47	Gene3D|G3DSA:3.40.50.1820|T|-|37|325|	5e-94
FF38_03862	br:ko01002	K01363	cathepsin B [EC:3.4.22.1]	Peptidases	Peptidase|Cysteine Peptidases|Family C1: papain family| CTSB; cathepsin B [EC:3.4.22.1]	1e-46	PANTHER|PTHR12411:SF15|T|-|25|424|	7.7e-189
FF38_12327	br:ko00001	K01312	trypsin [EC:3.4.21.4]	KEGG Orthology (KO)	KO|Environmental Information Processing|Signaling molecules and interaction|04080 Neuroactive ligand-receptor interaction [PATH:ko04080]| PRSS; trypsin [EC:3.4.21.4]	2e-46	PANTHER|PTHR24276|T|-|1|262|	8.5e-66
FF38_04722	br:ko00001	K01312	trypsin [EC:3.4.21.4]	KEGG Orthology (KO)	KO|Environmental Information Processing|Signaling molecules and interaction|04080 Neuroactive ligand-receptor interaction [PATH:ko04080]| PRSS; trypsin [EC:3.4.21.4]	4e-46	Pfam|PF00089|IPR001254|Peptidase S1|27|243|GO:0004252|GO:0006508	6e-56
FF38_01622	br:ko00001	K01183	chitinase [EC:3.2.1.14]	KEGG Orthology (KO)	KO|Metabolism|Carbohydrate metabolism|00520 Amino sugar and nucleotide sugar metabolism [PATH:ko00520]| E3.2.1.14; chitinase [EC:3.2.1.14]	3e-45	Pfam|PF00704|IPR001223|Glycoside hydrolase, family 18, catalytic domain|27|413|GO:0004553|GO:0005975	1.9e-71
FF38_04678	br:ko01002	K01310	chymotrypsin [EC:3.4.21.1]	Peptidases	Peptidase|Serine Peptidases|Family S1: chymotrypsin family| CTRB; chymotrypsin [EC:3.4.21.1]	3e-45	SUPERFAMILY|SSF50494|IPR009003|Trypsin-like cysteine/serine peptidase domain|28|259|GO:0003824	5.99e-66
FF38_09595	br:ko01000	K01185	lysozyme [EC:3.2.1.17]	Enzymes	Enzyme|3. Hydrolases|3.2 Glycosylases|3.2.1 Glycosidases, i.e. enzymes that hydrolyse O- and S-glycosyl compounds|3.2.1.17 lysozyme| E3.2.1.17; lysozyme [EC:3.2.1.17]	3e-45	Pfam|PF00062|IPR001916|Glycoside hydrolase, family 22|20|96|	5.2e-23
FF38_09543	br:ko00001	K01312	trypsin [EC:3.4.21.4]	KEGG Orthology (KO)	KO|Environmental Information Processing|Signaling molecules and interaction|04080 Neuroactive ligand-receptor interaction [PATH:ko04080]| PRSS; trypsin [EC:3.4.21.4]	4e-45	Gene3D|G3DSA:2.40.10.10|T|-|1089|1120|	3.2e-12
FF38_04966	br:ko00001	K01312	trypsin [EC:3.4.21.4]	KEGG Orthology (KO)	KO|Environmental Information Processing|Signaling molecules and interaction|04080 Neuroactive ligand-receptor interaction [PATH:ko04080]| PRSS; trypsin [EC:3.4.21.4]	1e-44	PRINTS|PR00722|IPR001314|Peptidase S1A, chymotrypsin-type|393|405|GO:0004252|GO:0006508	4.67e-15
FF38_04935	br:ko01000	K01362	E3.4.21.-	Enzymes	Enzyme|3. Hydrolases|3.4 Acting on peptide bonds (peptidases)|3.4.21 Serine endopeptidases|3.4.21.-| E3.4.21.- [EC:3.4.21.-]	1e-44	Pfam|PF12032|IPR022700|Proteinase, regulatory CLIP domain|34|86|	1.3e-11
FF38_04541	br:ko00001	K01312	trypsin [EC:3.4.21.4]	KEGG Orthology (KO)	KO|Environmental Information Processing|Signaling molecules and interaction|04080 Neuroactive ligand-receptor interaction [PATH:ko04080]| PRSS; trypsin [EC:3.4.21.4]	1e-43	ProSitePatterns|PS00135|IPR018114|Peptidase S1, trypsin family, active site|208|219|GO:0004252|GO:0006508	-
FF38_14299	br:ko00001	K01059	lipoprotein lipase [EC:3.1.1.34]	KEGG Orthology (KO)	KO|Metabolism|Lipid metabolism|00561 Glycerolipid metabolism [PATH:ko00561]| LPL; lipoprotein lipase [EC:3.1.1.34]	1e-42	Pfam|PF00151|IPR013818|Lipase, N-terminal|105|355|	2.2e-61
FF38_00640	br:ko01002	K01310	chymotrypsin [EC:3.4.21.1]	Peptidases	Peptidase|Serine Peptidases|Family S1: chymotrypsin family| CTRB; chymotrypsin [EC:3.4.21.1]	6e-42	PANTHER|PTHR24258|T|-|8|1064|	0
FF38_00696	br:ko00001	K00505	tyrosinase [EC:1.14.18.1]	KEGG Orthology (KO)	KO|Metabolism|Amino acid metabolism|00350 Tyrosine metabolism [PATH:ko00350]| TYR; tyrosinase [EC:1.14.18.1]	5e-41	Gene3D|G3DSA:1.10.1280.10|IPR008922|Uncharacterised domain, di-copper centre|242|498|	2.9e-76
FF38_01176	br:ko01002	K09640	transmembrane protease, serine 9 [EC:3.4.21.-]	Peptidases	Peptidase|Serine Peptidases|Family S1: chymotrypsin family| TMPRSS9; transmembrane protease, serine 9 [EC:3.4.21.-]	6e-41	Gene3D|G3DSA:2.40.10.10|T|-|299|479|	1.9e-32
FF38_04543	br:ko00001	K01312	trypsin [EC:3.4.21.4]	KEGG Orthology (KO)	KO|Environmental Information Processing|Signaling molecules and interaction|04080 Neuroactive ligand-receptor interaction [PATH:ko04080]| PRSS; trypsin [EC:3.4.21.4]	7e-41	Pfam|PF00089|IPR001254|Peptidase S1|39|257|GO:0004252|GO:0006508	1.2e-56
FF38_12914	br:ko01000	K15127	transcriptional adapter 2-beta	Enzymes		1e-40	Pfam|PF03392|IPR005055|Insect odorant-binding protein A10/Ejaculatory bulb-specific protein 3|22|116|	8.3e-42
FF38_14404	br:ko00001	K01194	alpha,alpha-trehalase [EC:3.2.1.28]	KEGG Orthology (KO)	KO|Metabolism|Carbohydrate metabolism|00500 Starch and sucrose metabolism [PATH:ko00500]| E3.2.1.28, treA, treF; alpha,alpha-trehalase [EC:3.2.1.28]	2e-40	Gene3D|G3DSA:1.50.10.10|IPR012341|Six-hairpin glycosidase|255|615|GO:0003824	3.6e-101
FF38_07657	br:ko01000	K01362	E3.4.21.-	Enzymes	Enzyme|3. Hydrolases|3.4 Acting on peptide bonds (peptidases)|3.4.21 Serine endopeptidases|3.4.21.-| E3.4.21.- [EC:3.4.21.-]	6e-40	Pfam|PF00089|IPR001254|Peptidase S1|98|341|GO:0004252|GO:0006508	5.6e-51
FF38_12725	br:ko01000	K17079	optic atrophy protein 1 [EC:3.6.5.5]	Enzymes	Enzyme|3. Hydrolases|3.6 Acting on acid anhydrides|3.6.5 Acting on GTP to facilitate cellular and subcellular movement|3.6.5.5 dynamin GTPase| OPA1; optic atrophy protein 1 [EC:3.6.5.5]	1e-39	Gene3D|G3DSA:3.10.100.10|IPR016186|C-type lectin-like|47|204|	5.5e-13
FF38_14389	br:ko01002	K09640	transmembrane protease, serine 9 [EC:3.4.21.-]	Peptidases	Peptidase|Serine Peptidases|Family S1: chymotrypsin family| TMPRSS9; transmembrane protease, serine 9 [EC:3.4.21.-]	2e-39	Gene3D|G3DSA:2.40.10.10|T|-|26|61|	4.1e-16
FF38_09439	br:ko00001	K14075	pancreatic lipase-related protein 2 [EC:3.1.1.3]	KEGG Orthology (KO)	KO|Metabolism|Lipid metabolism|00561 Glycerolipid metabolism [PATH:ko00561]| PNLIPRP2, PLRP2; pancreatic lipase-related protein 2 [EC:3.1.1.3]	6e-39	PANTHER|PTHR11610|IPR000734|Lipase|30|451|GO:0003824|GO:0006629	4.3e-145
FF38_01821	br:ko01002	K01310	chymotrypsin [EC:3.4.21.1]	Peptidases	Peptidase|Serine Peptidases|Family S1: chymotrypsin family| CTRB; chymotrypsin [EC:3.4.21.1]	8e-39	SUPERFAMILY|SSF50494|IPR009003|Trypsin-like cysteine/serine peptidase domain|12|267|GO:0003824	9.62e-64
FF38_07219	br:ko01002	K01311	chymotrypsin C [EC:3.4.21.2]	Peptidases	Peptidase|Serine Peptidases|Family S1: chymotrypsin family| CTRC; chymotrypsin C [EC:3.4.21.2]	2e-38	Pfam|PF00089|IPR001254|Peptidase S1|36|263|GO:0004252|GO:0006508	2.4e-53
FF38_08515	br:ko00001	K01312	trypsin [EC:3.4.21.4]	KEGG Orthology (KO)	KO|Environmental Information Processing|Signaling molecules and interaction|04080 Neuroactive ligand-receptor interaction [PATH:ko04080]| PRSS; trypsin [EC:3.4.21.4]	2e-38	ProSitePatterns|PS00134|IPR018114|Peptidase S1, trypsin family, active site|86|91|GO:0004252|GO:0006508	-
FF38_05828	br:ko00001	K01312	trypsin [EC:3.4.21.4]	KEGG Orthology (KO)	KO|Environmental Information Processing|Signaling molecules and interaction|04080 Neuroactive ligand-receptor interaction [PATH:ko04080]| PRSS; trypsin [EC:3.4.21.4]	4e-38	SUPERFAMILY|SSF50494|IPR009003|Trypsin-like cysteine/serine peptidase domain|15|262|GO:0003824	7.35e-64
FF38_04544	br:ko00001	K01312	trypsin [EC:3.4.21.4]	KEGG Orthology (KO)	KO|Environmental Information Processing|Signaling molecules and interaction|04080 Neuroactive ligand-receptor interaction [PATH:ko04080]| PRSS; trypsin [EC:3.4.21.4]	6e-38	PRINTS|PR00722|IPR001314|Peptidase S1A, chymotrypsin-type|58|73|GO:0004252|GO:0006508	8.2e-14
FF38_02956	br:ko00001	K01059	lipoprotein lipase [EC:3.1.1.34]	KEGG Orthology (KO)	KO|Metabolism|Lipid metabolism|00561 Glycerolipid metabolism [PATH:ko00561]| LPL; lipoprotein lipase [EC:3.1.1.34]	1e-37	SUPERFAMILY|SSF53474|T|-|84|373|	8.81e-66
FF38_07658	br:ko01000	K01362	E3.4.21.-	Enzymes	Enzyme|3. Hydrolases|3.4 Acting on peptide bonds (peptidases)|3.4.21 Serine endopeptidases|3.4.21.-| E3.4.21.- [EC:3.4.21.-]	8e-37	Gene3D|G3DSA:2.40.10.10|T|-|208|350|	1.9e-38
FF38_14388	br:ko01002	K01311	chymotrypsin C [EC:3.4.21.2]	Peptidases	Peptidase|Serine Peptidases|Family S1: chymotrypsin family| CTRC; chymotrypsin C [EC:3.4.21.2]	1e-36	SUPERFAMILY|SSF50494|IPR009003|Trypsin-like cysteine/serine peptidase domain|4|266|GO:0003824	3.71e-69
FF38_14375	br:ko01002	K01311	chymotrypsin C [EC:3.4.21.2]	Peptidases	Peptidase|Serine Peptidases|Family S1: chymotrypsin family| CTRC; chymotrypsin C [EC:3.4.21.2]	1e-36	PANTHER|PTHR24275|T|-|31|265|	9.4e-62
FF38_00918	br:ko00001	K01512	acylphosphatase [EC:3.6.1.7]	KEGG Orthology (KO)	KO|Metabolism|Carbohydrate metabolism|00620 Pyruvate metabolism [PATH:ko00620]| acyP; acylphosphatase [EC:3.6.1.7]	2e-36	PRINTS|PR00112|IPR020456|Acylphosphatase|55|80|GO:0003998	5.5e-19
FF38_01520	br:ko00001	K03260	translation initiation factor 4G	KEGG Orthology (KO)	KO|Genetic Information Processing|Translation|03013 RNA transport [PATH:ko03013]| EIF4G; translation initiation factor 4G	3e-36	Coils|Coil|T|-|653|654|	-
FF38_14386	br:ko01002	K01310	chymotrypsin [EC:3.4.21.1]	Peptidases	Peptidase|Serine Peptidases|Family S1: chymotrypsin family| CTRB; chymotrypsin [EC:3.4.21.1]	9e-36	Gene3D|G3DSA:2.40.10.10|T|-|32|64|	9.5e-20
FF38_04539	br:ko00001	K01312	trypsin [EC:3.4.21.4]	KEGG Orthology (KO)	KO|Environmental Information Processing|Signaling molecules and interaction|04080 Neuroactive ligand-receptor interaction [PATH:ko04080]| PRSS; trypsin [EC:3.4.21.4]	1e-35	PANTHER|PTHR24265:SF8|T|-|21|280|	3.6e-116
FF38_01690	br:ko01000	K06569	melanoma-associated antigen p97	Enzymes		1e-35	SUPERFAMILY|SSF53850|T|-|27|366|	4.67e-72
FF38_05839	br:ko00001	K01312	trypsin [EC:3.4.21.4]	KEGG Orthology (KO)	KO|Environmental Information Processing|Signaling molecules and interaction|04080 Neuroactive ligand-receptor interaction [PATH:ko04080]| PRSS; trypsin [EC:3.4.21.4]	2e-35	Pfam|PF00089|IPR001254|Peptidase S1|35|265|GO:0004252|GO:0006508	6.3e-50
FF38_14387	br:ko00001	K09632	chymotrypsin-like protease [EC:3.4.21.-]	KEGG Orthology (KO)	KO|Organismal Systems|Digestive system|04974 Protein digestion and absorption [PATH:ko04974]| CTRL; chymotrypsin-like protease [EC:3.4.21.-]	4e-35	Gene3D|G3DSA:2.40.10.10|T|-|32|64|	3e-18
FF38_09440	br:ko00001	K14073	pancreatic triacylglycerol lipase [EC:3.1.1.3]	KEGG Orthology (KO)	KO|Metabolism|Lipid metabolism|00561 Glycerolipid metabolism [PATH:ko00561]| PNLIP, PL; pancreatic triacylglycerol lipase [EC:3.1.1.3]	5e-35	SUPERFAMILY|SSF53474|T|-|40|338|	1.31e-66
FF38_01796	br:ko03000	K09228	KRAB domain-containing zinc finger protein	Transcription factors	Transcription factors|Eukaryotic Type|Zinc finger|Cys2His2 developmental/cell cycle regulators, Krueppel-like| KRAB; KRAB domain-containing zinc finger protein	1e-34	ProSitePatterns|PS00028|IPR007087|Zinc finger, C2H2|324|344|GO:0046872	-
FF38_04003	br:ko00001	K01059	lipoprotein lipase [EC:3.1.1.34]	KEGG Orthology (KO)	KO|Metabolism|Lipid metabolism|00561 Glycerolipid metabolism [PATH:ko00561]| LPL; lipoprotein lipase [EC:3.1.1.34]	1e-33	PANTHER|PTHR11610|IPR000734|Lipase|62|347|GO:0003824|GO:0006629	5.2e-78
FF38_08508	br:ko00001	K01312	trypsin [EC:3.4.21.4]	KEGG Orthology (KO)	KO|Environmental Information Processing|Signaling molecules and interaction|04080 Neuroactive ligand-receptor interaction [PATH:ko04080]| PRSS; trypsin [EC:3.4.21.4]	2e-32	SUPERFAMILY|SSF50494|IPR009003|Trypsin-like cysteine/serine peptidase domain|64|299|GO:0003824	2.85e-59
FF38_00712	br:ko00001	K06252	tenascin	KEGG Orthology (KO)	KO|Environmental Information Processing|Signal transduction|04151 PI3K-Akt signaling pathway [PATH:ko04151]| TN; tenascin	3e-32	SMART|SM00186|IPR002181|Fibrinogen, alpha/beta/gamma chain, C-terminal globular domain|106|317|	2.2e-36
FF38_08688	br:ko01000	K15127	transcriptional adapter 2-beta	Enzymes		5e-32	SUPERFAMILY|SSF100910|IPR005055|Insect odorant-binding protein A10/Ejaculatory bulb-specific protein 3|28|124|	3.27e-41
FF38_08124	br:ko00001	K14736	transferrin	KEGG Orthology (KO)	KO|Environmental Information Processing|Signal transduction|04066 HIF-1 signaling pathway [PATH:ko04066]| TF; transferrin	2e-31	SUPERFAMILY|SSF53850|T|-|25|376|	1e-80
FF38_04090	br:ko01002	K09610	endothelin-converting enzyme-like 1 [EC:3.4.24.-]	Peptidases	Peptidase|Metallo Peptidases|Family M13: neprilysin family| ECEL1; endothelin-converting enzyme-like 1 [EC:3.4.24.-]	2e-31	Pfam|PF05649|IPR008753|Peptidase M13, N-terminal domain|84|431|GO:0006508	1.5e-18
FF38_10712	br:ko00001	K14073	pancreatic triacylglycerol lipase [EC:3.1.1.3]	KEGG Orthology (KO)	KO|Metabolism|Lipid metabolism|00561 Glycerolipid metabolism [PATH:ko00561]| PNLIP, PL; pancreatic triacylglycerol lipase [EC:3.1.1.3]	4e-31	PANTHER|PTHR11610:SF33|T|-|60|286|	1.2e-108
FF38_03864	br:ko00001	K01312	trypsin [EC:3.4.21.4]	KEGG Orthology (KO)	KO|Environmental Information Processing|Signaling molecules and interaction|04080 Neuroactive ligand-receptor interaction [PATH:ko04080]| PRSS; trypsin [EC:3.4.21.4]	5e-31	Gene3D|G3DSA:2.40.10.10|T|-|201|240|	3.5e-12
FF38_08512	br:ko01002	K01311	chymotrypsin C [EC:3.4.21.2]	Peptidases	Peptidase|Serine Peptidases|Family S1: chymotrypsin family| CTRC; chymotrypsin C [EC:3.4.21.2]	4e-30	Gene3D|G3DSA:2.40.10.10|T|-|67|122|	2.5e-19
FF38_04969	br:ko01002	K09641	transmembrane protease, serine 11D [EC:3.4.21.-]	Peptidases	Peptidase|Serine Peptidases|Family S1: chymotrypsin family| TMPRSS11D; transmembrane protease, serine 11D [EC:3.4.21.-]	1e-29	ProSitePatterns|PS00135|IPR018114|Peptidase S1, trypsin family, active site|280|291|GO:0004252|GO:0006508	-
FF38_01127	br:ko01002	K08635	membrane metallo-endopeptidase-like 1	Peptidases	Peptidase|Metallo Peptidases|Family M13: neprilysin family| MMEL1; membrane metallo-endopeptidase-like 1	6e-28	Pfam|PF05649|IPR008753|Peptidase M13, N-terminal domain|49|401|GO:0006508	1.2e-29
FF38_13702	br:ko01002	K09640	transmembrane protease, serine 9 [EC:3.4.21.-]	Peptidases	Peptidase|Serine Peptidases|Family S1: chymotrypsin family| TMPRSS9; transmembrane protease, serine 9 [EC:3.4.21.-]	9e-28	PRINTS|PR00722|IPR001314|Peptidase S1A, chymotrypsin-type|110|124|GO:0004252|GO:0006508	2e-13
FF38_07933	br:ko00001	K13963	serpin B	KEGG Orthology (KO)	KO|Human Diseases|Infectious diseases|05146 Amoebiasis [PATH:ko05146]| SERPINB; serpin B	2e-27	ProSitePatterns|PS00284|IPR023795|Serpin, conserved site|339|349|	-
FF38_07934	br:ko00001	K13963	serpin B	KEGG Orthology (KO)	KO|Human Diseases|Infectious diseases|05146 Amoebiasis [PATH:ko05146]| SERPINB; serpin B	1e-25	PANTHER|PTHR11461|IPR000215|Serpin family|181|358|GO:0005615	8.7e-28
FF38_07629	br:ko00001	K12591	exosome complex exonuclease RRP6 [EC:3.1.13.-]	KEGG Orthology (KO)	KO|Genetic Information Processing|Folding, sorting and degradation|03018 RNA degradation [PATH:ko03018]| RRP6, EXOSC10; exosome complex exonuclease RRP6 [EC:3.1.13.-]	2e-24	SUPERFAMILY|SSF53474|T|-|36|291|	4.51e-54
FF38_07272	br:ko00001	K01312	trypsin [EC:3.4.21.4]	KEGG Orthology (KO)	KO|Environmental Information Processing|Signaling molecules and interaction|04080 Neuroactive ligand-receptor interaction [PATH:ko04080]| PRSS; trypsin [EC:3.4.21.4]	8e-23	Gene3D|G3DSA:2.40.10.10|T|-|25|52|	6.4e-09
FF38_07935	br:ko00001	K13963	serpin B	KEGG Orthology (KO)	KO|Human Diseases|Infectious diseases|05146 Amoebiasis [PATH:ko05146]| SERPINB; serpin B	1e-22	Pfam|PF00079|IPR023796|Serpin domain|177|370|	1.7e-20
FF38_07270	br:ko00001	K01312	trypsin [EC:3.4.21.4]	KEGG Orthology (KO)	KO|Environmental Information Processing|Signaling molecules and interaction|04080 Neuroactive ligand-receptor interaction [PATH:ko04080]| PRSS; trypsin [EC:3.4.21.4]	2e-22	PANTHER|PTHR24258|T|-|25|247|	2.1e-30
FF38_09791	br:ko00001	K06254	agrin	KEGG Orthology (KO)	KO|Environmental Information Processing|Signaling molecules and interaction|04512 ECM-receptor interaction [PATH:ko04512]| AGRN; agrin	4e-22	Gene3D|G3DSA:3.30.60.30|T|-|864|914|	4e-11
FF38_07275	br:ko00001	K09633	transmembrane protease, serine 2	KEGG Orthology (KO)	KO|Human Diseases|Cancers|05202 Transcriptional misregulation in cancers [PATH:ko05202]| TMPRSS2; transmembrane protease, serine 2	5e-22	SUPERFAMILY|SSF50494|IPR009003|Trypsin-like cysteine/serine peptidase domain|24|242|GO:0003824	2.48e-40
FF38_00744	br:ko00001	K06252	tenascin	KEGG Orthology (KO)	KO|Environmental Information Processing|Signal transduction|04151 PI3K-Akt signaling pathway [PATH:ko04151]| TN; tenascin	5e-22	PANTHER|PTHR23301|T|-|28|630|	5.3e-40
FF38_08172	br:ko01000	K02519	translation initiation factor IF-2	Enzymes		3e-21	Pfam|PF07382|IPR009970|Histone H1-like nucleoprotein HC2|279|413|GO:0003677|GO:0030261	4.1e-13
FF38_07274	br:ko00001	K01312	trypsin [EC:3.4.21.4]	KEGG Orthology (KO)	KO|Environmental Information Processing|Signaling molecules and interaction|04080 Neuroactive ligand-receptor interaction [PATH:ko04080]| PRSS; trypsin [EC:3.4.21.4]	2e-20	Gene3D|G3DSA:2.40.10.10|T|-|28|56|	1.5e-11
FF38_01244	br:ko00001	K10068	pulmonary surfactant-associated protein D	KEGG Orthology (KO)	KO|Cellular Processes|Transport and catabolism|04145 Phagosome [PATH:ko04145]| SFTPD, SFTP4; pulmonary surfactant-associated protein D	2e-19	Gene3D|G3DSA:3.10.100.10|IPR016186|C-type lectin-like|43|170|	1.2e-31
FF38_03964	br:ko01002	K01415	endothelin-converting enzyme [EC:3.4.24.71]	Peptidases	Peptidase|Metallo Peptidases|Family M13: neprilysin family| E3.4.24.71, ECE1, ECE2; endothelin-converting enzyme [EC:3.4.24.71]	2e-18	Pfam|PF01431|IPR018497|Peptidase M13, C-terminal domain|698|796|GO:0004222|GO:0006508	2.1e-09
FF38_02566	br:ko01000	K07756	inositol-hexakisphosphate kinase [EC:2.7.4.21]	Enzymes	Enzyme|2. Transferases|2.7 Transferring phosphorus-containing groups|2.7.4 Phosphotransferases with a phosphate group as acceptor|2.7.4.21 inositol-hexakisphosphate kinase| E2.7.4.21, IHPK; inositol-hexakisphosphate kinase [EC:2.7.4.21]	3e-18	Pfam|PF02014|IPR002861|Reeler domain|31|149|	1.7e-22
FF38_04047	br:ko00001	K10068	pulmonary surfactant-associated protein D	KEGG Orthology (KO)	KO|Cellular Processes|Transport and catabolism|04145 Phagosome [PATH:ko04145]| SFTPD, SFTP4; pulmonary surfactant-associated protein D	1e-17	SMART|SM00034|IPR001304|C-type lectin|39|167|GO:0030246	2.3e-17
FF38_00040	br:ko01000	K16467	centlein	Enzymes		3e-17	PANTHER|PTHR22979|T|-|123|375|	1.1e-18
FF38_14330	br:ko00001	K06238	collagen, type VI, alpha	KEGG Orthology (KO)	KO|Environmental Information Processing|Signal transduction|04151 PI3K-Akt signaling pathway [PATH:ko04151]| COL6A; collagen, type VI, alpha	1e-16	Pfam|PF00014|IPR002223|Proteinase inhibitor I2, Kunitz metazoa|25|77|GO:0004867	6.4e-21
FF38_10695	br:ko00001	K02330	DNA polymerase beta [EC:2.7.7.7 4.2.99.-]	KEGG Orthology (KO)	KO|Genetic Information Processing|Replication and repair|03410 Base excision repair [PATH:ko03410]| POLB; DNA polymerase beta [EC:2.7.7.7 4.2.99.-]	5e-16	Gene3D|G3DSA:3.40.33.10|IPR014044|CAP domain|275|480|	1.4e-48
FF38_09666	br:ko00001	K01873	valyl-tRNA synthetase [EC:6.1.1.9]	KEGG Orthology (KO)	KO|Genetic Information Processing|Translation|00970 Aminoacyl-tRNA biosynthesis [PATH:ko00970]| VARS, valS; valyl-tRNA synthetase [EC:6.1.1.9]	5e-16	SUPERFAMILY|SSF57625|IPR002557|Chitin binding domain|1411|1471|GO:0005576|GO:0006030|GO:0008061	3.14e-12
FF38_11605	br:ko00001	K01199	glucan endo-1,3-beta-D-glucosidase [EC:3.2.1.39]	KEGG Orthology (KO)	KO|Metabolism|Carbohydrate metabolism|00500 Starch and sucrose metabolism [PATH:ko00500]| E3.2.1.39; glucan endo-1,3-beta-D-glucosidase [EC:3.2.1.39]	7e-16	Gene3D|G3DSA:2.60.120.200|IPR013320|Concanavalin A-like lectin/glucanase, subgroup|175|478|	7.4e-46
FF38_00002	br:ko00001	K14073	pancreatic triacylglycerol lipase [EC:3.1.1.3]	KEGG Orthology (KO)	KO|Metabolism|Lipid metabolism|00561 Glycerolipid metabolism [PATH:ko00561]| PNLIP, PL; pancreatic triacylglycerol lipase [EC:3.1.1.3]	1e-15	Gene3D|G3DSA:3.40.50.1820|T|-|42|336|	4.1e-46
FF38_09446	br:ko00001	K06560	mannose receptor, C type	KEGG Orthology (KO)	KO|Cellular Processes|Transport and catabolism|04145 Phagosome [PATH:ko04145]| MRC; mannose receptor, C type	1e-15	SUPERFAMILY|SSF56436|IPR016187|C-type lectin fold|26|149|	2.97e-23
FF38_12144	br:ko00001	K06238	collagen, type VI, alpha	KEGG Orthology (KO)	KO|Environmental Information Processing|Signal transduction|04151 PI3K-Akt signaling pathway [PATH:ko04151]| COL6A; collagen, type VI, alpha	4e-15	Pfam|PF00014|IPR002223|Proteinase inhibitor I2, Kunitz metazoa|32|86|GO:0004867	7.1e-10
FF38_04940	br:ko00001	K06560	mannose receptor, C type	KEGG Orthology (KO)	KO|Cellular Processes|Transport and catabolism|04145 Phagosome [PATH:ko04145]| MRC; mannose receptor, C type	4e-15	ProSitePatterns|PS00615|IPR018378|C-type lectin, conserved site|271|295|	-
FF38_01643	br:ko00001	K10595	E3 ubiquitin-protein ligase HERC2 [EC:6.3.2.19]	KEGG Orthology (KO)	KO|Genetic Information Processing|Folding, sorting and degradation|04120 Ubiquitin mediated proteolysis [PATH:ko04120]| HERC2; E3 ubiquitin-protein ligase HERC2 [EC:6.3.2.19]	1e-14	PANTHER|PTHR11857|T|-|24|143|	7.1e-25
FF38_10699	br:ko00001	K02330	DNA polymerase beta [EC:2.7.7.7 4.2.99.-]	KEGG Orthology (KO)	KO|Genetic Information Processing|Replication and repair|03410 Base excision repair [PATH:ko03410]| POLB; DNA polymerase beta [EC:2.7.7.7 4.2.99.-]	3e-14	PANTHER|PTHR10334:SF4|T|-|256|510|	2.8e-72
FF38_12131	br:ko00001	K06238	collagen, type VI, alpha	KEGG Orthology (KO)	KO|Environmental Information Processing|Signal transduction|04151 PI3K-Akt signaling pathway [PATH:ko04151]| COL6A; collagen, type VI, alpha	4e-14	Gene3D|G3DSA:4.10.410.10|IPR002223|Proteinase inhibitor I2, Kunitz metazoa|158|214|GO:0004867	3.7e-12
FF38_11132	br:ko00001	K01873	valyl-tRNA synthetase [EC:6.1.1.9]	KEGG Orthology (KO)	KO|Genetic Information Processing|Translation|00970 Aminoacyl-tRNA biosynthesis [PATH:ko00970]| VARS, valS; valyl-tRNA synthetase [EC:6.1.1.9]	6e-14	Pfam|PF01607|IPR002557|Chitin binding domain|240|282|GO:0005576|GO:0006030|GO:0008061	7.5e-09
FF38_14048	br:ko00001	K05030	calcium-activated chloride channel regulator 4	KEGG Orthology (KO)	KO|Organismal Systems|Digestive system|04972 Pancreatic secretion [PATH:ko04972]| CLCA4; calcium-activated chloride channel regulator 4	9e-14	SUPERFAMILY|SSF57625|IPR002557|Chitin binding domain|50|118|GO:0005576|GO:0006030|GO:0008061	2.07e-12
FF38_04167	br:ko00001	K06560	mannose receptor, C type	KEGG Orthology (KO)	KO|Cellular Processes|Transport and catabolism|04145 Phagosome [PATH:ko04145]| MRC; mannose receptor, C type	4e-13	SUPERFAMILY|SSF56436|IPR016187|C-type lectin fold|154|275|	6.01e-26
FF38_00692	br:ko00001	K06236	collagen, type I/II/III/V/XI/XXIV/XXVII, alpha	KEGG Orthology (KO)	KO|Environmental Information Processing|Signal transduction|04151 PI3K-Akt signaling pathway [PATH:ko04151]| COL1AS; collagen, type I/II/III/V/XI/XXIV/XXVII, alpha	9e-13	PANTHER|PTHR24023|T|-|25|231|	1.3e-24
FF38_09929	br:ko01002	K09636	transmembrane protease, serine 5 (spinesin) [EC:3.4.21.-]	Peptidases	Peptidase|Serine Peptidases|Family S1: chymotrypsin family| TMPRSS5; transmembrane protease, serine 5 (spinesin) [EC:3.4.21.-]	5e-12	Pfam|PF00089|IPR001254|Peptidase S1|27|244|GO:0004252|GO:0006508	4.6e-18
FF38_00063	br:ko00001	K01873	valyl-tRNA synthetase [EC:6.1.1.9]	KEGG Orthology (KO)	KO|Genetic Information Processing|Translation|00970 Aminoacyl-tRNA biosynthesis [PATH:ko00970]| VARS, valS; valyl-tRNA synthetase [EC:6.1.1.9]	8e-12	SUPERFAMILY|SSF57625|IPR002557|Chitin binding domain|316|385|GO:0005576|GO:0006030|GO:0008061	2.01e-12
FF38_14266	br:ko00001	K10068	pulmonary surfactant-associated protein D	KEGG Orthology (KO)	KO|Cellular Processes|Transport and catabolism|04145 Phagosome [PATH:ko04145]| SFTPD, SFTP4; pulmonary surfactant-associated protein D	1e-11	PANTHER|PTHR22802|T|-|43|136|	2.2e-18
FF38_03132	br:ko03000	K09255	Rel/ankyrin family, other	Transcription factors	Transcription factors|Eukaryotic Type|eta-Scaffold factors with minor groove contacts|RHR (Rel homology region) Rel/Ankyrin| K09255; Rel/ankyrin family, other	1e-11	SMART|SM00697|IPR006617|Protein of unknown function DM8|388|480|	1.5e-11
FF38_10368	br:ko00001	K01873	valyl-tRNA synthetase [EC:6.1.1.9]	KEGG Orthology (KO)	KO|Genetic Information Processing|Translation|00970 Aminoacyl-tRNA biosynthesis [PATH:ko00970]| VARS, valS; valyl-tRNA synthetase [EC:6.1.1.9]	1e-11	Pfam|PF01607|IPR002557|Chitin binding domain|43|88|GO:0005576|GO:0006030|GO:0008061	2e-09
FF38_10482	br:ko00001	K13912	deleted in malignant brain tumors 1 protein	KEGG Orthology (KO)	KO|Organismal Systems|Digestive system|04970 Salivary secretion [PATH:ko04970]| DMBT1; deleted in malignant brain tumors 1 protein	2e-11	SMART|SM00131|IPR002223|Proteinase inhibitor I2, Kunitz metazoa|635|688|GO:0004867	6.9e-22
FF38_02751	br:ko00535	K08136	sparc/osteonectin, cwcv and kazal-like domains proteoglycan (testican)	Proteoglycans	Proteoglycan|Extracellular matrix (ECM) proteoglycans|Others| SPOCK, TIC1; sparc/osteonectin, cwcv and kazal-like domeins proteoglycan (testican)	3e-11	ProSitePatterns|PS00018|IPR018247|EF-Hand 1, calcium-binding site|228|240|	-
FF38_06838	br:ko00001	K13675	UDP-glucose:O-linked fucose beta-1,3-glucosyltransferase [EC:2.4.1.-]	KEGG Orthology (KO)	KO|Metabolism|Glycan biosynthesis and metabolism|00514 Other types of O-glycan biosynthesis [PATH:ko00514]| B3GALTL; UDP-glucose:O-linked fucose beta-1,3-glucosyltransferase [EC:2.4.1.-]	4e-11	PANTHER|PTHR10811:SF2|T|-|1|66|	1.4e-12
FF38_13213	br:ko00001	K01183	chitinase [EC:3.2.1.14]	KEGG Orthology (KO)	KO|Metabolism|Carbohydrate metabolism|00520 Amino sugar and nucleotide sugar metabolism [PATH:ko00520]| E3.2.1.14; chitinase [EC:3.2.1.14]	5e-11	SUPERFAMILY|SSF57625|IPR002557|Chitin binding domain|231|284|GO:0005576|GO:0006030|GO:0008061	4.18e-12
FF38_11146	br:ko00001	K01873	valyl-tRNA synthetase [EC:6.1.1.9]	KEGG Orthology (KO)	KO|Genetic Information Processing|Translation|00970 Aminoacyl-tRNA biosynthesis [PATH:ko00970]| VARS, valS; valyl-tRNA synthetase [EC:6.1.1.9]	6e-11	Pfam|PF01607|IPR002557|Chitin binding domain|878|930|GO:0005576|GO:0006030|GO:0008061	3.8e-09
FF38_13632	br:ko00001	K12602	WD repeat-containing protein 61	KEGG Orthology (KO)	KO|Genetic Information Processing|Folding, sorting and degradation|03018 RNA degradation [PATH:ko03018]| WDR61, REC14, SKI8; WD repeat-containing protein 61	7e-11	PANTHER|PTHR20898:SF2|T|-|1|177|	6.7e-39
FF38_06077	br:ko00001	K13963	serpin B	KEGG Orthology (KO)	KO|Human Diseases|Infectious diseases|05146 Amoebiasis [PATH:ko05146]| SERPINB; serpin B	8e-11	Pfam|PF00079|IPR023796|Serpin domain|94|307|	8.1e-21
FF38_03537	br:ko00001	K01059	lipoprotein lipase [EC:3.1.1.34]	KEGG Orthology (KO)	KO|Metabolism|Lipid metabolism|00561 Glycerolipid metabolism [PATH:ko00561]| LPL; lipoprotein lipase [EC:3.1.1.34]	1e-10	PANTHER|PTHR11610|IPR000734|Lipase|18|389|GO:0003824|GO:0006629	4.7e-58
FF38_06620	br:ko00001	K03909	tissue factor pathway inhibitor	KEGG Orthology (KO)	KO|Organismal Systems|Immune system|04610 Complement and coagulation cascades [PATH:ko04610]| TFPI; tissue factor pathway inhibitor	1e-10	SMART|SM00131|IPR002223|Proteinase inhibitor I2, Kunitz metazoa|42|95|GO:0004867	1.6e-19
FF38_09637	br:ko00001	K06238	collagen, type VI, alpha	KEGG Orthology (KO)	KO|Environmental Information Processing|Signal transduction|04151 PI3K-Akt signaling pathway [PATH:ko04151]| COL6A; collagen, type VI, alpha	1e-10	Gene3D|G3DSA:4.10.410.10|IPR002223|Proteinase inhibitor I2, Kunitz metazoa|27|97|GO:0004867	2.4e-19
FF38_08935	br:ko01000	K03466	DNA segregation ATPase FtsK/SpoIIIE, S-DNA-T family	Enzymes		1e-10	Coils|Coil|T|-|1013|1035|	-
FF38_06714	br:ko00001	K06560	mannose receptor, C type	KEGG Orthology (KO)	KO|Cellular Processes|Transport and catabolism|04145 Phagosome [PATH:ko04145]| MRC; mannose receptor, C type	2e-10	Pfam|PF00059|IPR001304|C-type lectin|44|149|GO:0030246	1.5e-11
FF38_08823	br:ko00001	K06238	collagen, type VI, alpha	KEGG Orthology (KO)	KO|Environmental Information Processing|Signal transduction|04151 PI3K-Akt signaling pathway [PATH:ko04151]| COL6A; collagen, type VI, alpha	3e-10	Gene3D|G3DSA:4.10.410.10|IPR002223|Proteinase inhibitor I2, Kunitz metazoa|29|72|GO:0004867	8.1e-09
FF38_10362	br:ko00001	K01183	chitinase [EC:3.2.1.14]	KEGG Orthology (KO)	KO|Metabolism|Carbohydrate metabolism|00520 Amino sugar and nucleotide sugar metabolism [PATH:ko00520]| E3.2.1.14; chitinase [EC:3.2.1.14]	4e-10	Pfam|PF01607|IPR002557|Chitin binding domain|258|309|GO:0005576|GO:0006030|GO:0008061	6.3e-14
FF38_03721	br:ko00001	K10068	pulmonary surfactant-associated protein D	KEGG Orthology (KO)	KO|Cellular Processes|Transport and catabolism|04145 Phagosome [PATH:ko04145]| SFTPD, SFTP4; pulmonary surfactant-associated protein D	8e-10	SMART|SM00034|IPR001304|C-type lectin|41|169|GO:0030246	4.8e-20
FF38_08881	br:ko01000	K05336	solute carrier family 6 (neurotransmitter transporter), invertebrate	Enzymes		2e-09	PANTHER|PTHR12336|T|-|2|222|	7.1e-14
FF38_01135	br:ko00001	K06560	mannose receptor, C type	KEGG Orthology (KO)	KO|Cellular Processes|Transport and catabolism|04145 Phagosome [PATH:ko04145]| MRC; mannose receptor, C type	2e-09	ProSitePatterns|PS00615|IPR018378|C-type lectin, conserved site|128|153|	-
FF38_07366	br:ko01000	K17341	hemicentin	Enzymes		3e-09	Gene3D|G3DSA:2.20.100.10|T|-|1681|1736|	5.3e-13
FF38_11149	br:ko00001	K01873	valyl-tRNA synthetase [EC:6.1.1.9]	KEGG Orthology (KO)	KO|Genetic Information Processing|Translation|00970 Aminoacyl-tRNA biosynthesis [PATH:ko00970]| VARS, valS; valyl-tRNA synthetase [EC:6.1.1.9]	3e-09	Gene3D|G3DSA:2.170.140.10|IPR002557|Chitin binding domain|2038|2097|GO:0005576|GO:0006030|GO:0008061	4e-10
FF38_10543	br:ko01000	K07936	GTP-binding nuclear protein Ran	Enzymes		5e-09	Pfam|PF06585|IPR010562|Haemolymph juvenile hormone binding|4|242|	2.1e-63
FF38_04941	br:ko00001	K10062	collectin sub-family member 12	KEGG Orthology (KO)	KO|Cellular Processes|Transport and catabolism|04145 Phagosome [PATH:ko04145]| COLEC12; collectin sub-family member 12	5e-09	PANTHER|PTHR22802|T|-|36|153|	2e-23
FF38_00759	br:ko00001	K06560	mannose receptor, C type	KEGG Orthology (KO)	KO|Cellular Processes|Transport and catabolism|04145 Phagosome [PATH:ko04145]| MRC; mannose receptor, C type	8e-09	SMART|SM00034|IPR001304|C-type lectin|22|151|GO:0030246	2.1e-13
FF38_03342	br:ko00001	K06563	CD209 antigen	KEGG Orthology (KO)	KO|Cellular Processes|Transport and catabolism|04145 Phagosome [PATH:ko04145]| CD209; CD209 antigen	1e-08	SMART|SM00034|IPR001304|C-type lectin|22|154|GO:0030246	1.2e-16
