# Supplementary material for: Lucilia cuprina genome unlocks parasitic fly biology to underpin future interventions
Source: Nat Commun. 2015 Jun 25;6:7344. doi: 10.1038/ncomms8344 (PMC4491171; doi:10.1038/ncomms8344)
Supplement: Supplementary Data 15 — Lucilia cuprina orthologs of essential genes in Drosophila melanogaster [file ncomms8344-s16.xlsx]

## Sheet: Sheet1
Supplementary Data 15 | Lucilia cuprina orthologs of essential genes in Drosophila melanogaster
NCBI Gene ID	Single-copy ortholog - D. melanogaster	FlyBase code	Summary of Phenotype	Gene Summary	Gene References
FF38_11901	Dmel_10000s	FBgn0037757	lethal. Summary of modENCODE Temporal Expression Profile: Temporal profile ranges from a peak of high expression to a trough of moderate expression. Peak expression observed within 00-06 hour embryonic stages.	This gene is referred to in FlyBase by the symbol Dmel\CG8516 (FBgn0037757). It is a protein_coding_gene from Drosophila melanogaster. It has one annotated transcript and one polypeptide. Gene sequence location is 3R:9793295..9797754. It has the cytological map location 85E9. Its molecular function is unknown. The biological processes in which it is involved are not known. 2 alleles are reported.…	FBrf0211127
FF38_00429	Dmel_10113s	FBgn0039481	lethal. Summary of modENCODE Temporal Expression Profile: Temporal profile ranges from a peak of very high expression to a trough of no expression detected. Peak expression observed at stages throughout the pupal period.	The gene Cuticular protein 97Eb is referred to in FlyBase by the symbol Dmel\Cpr97Eb (CG15884, FBgn0039481). It is a protein_coding_gene from Drosophila melanogaster. It has one annotated transcript and one polypeptide. Gene sequence location is 3R:27089704..27091130. It has the cytological map location 97E2. Protein features are: Insect cuticle protein. Its molecular function is described by: st…	FBrf0221693,FBrf0212149,FBrf0207472,FBrf0200175,FBrf0190767,FBrf0188065,FBrf0152147
FF38_05124	Dmel_10148s	FBgn0000038	partially lethal - majority die	The gene nicotinic Acetylcholine Receptor ￎﾲ1 is referred to in FlyBase by the symbol Dmel\nAChRￎﾲ1 (CG11348, FBgn0000038). It is a protein_coding_gene from Drosophila melanogaster. It has 2 annotated transcripts and 2 polypeptides (all unique). Gene sequence location is 3L:4429349..4435993. It has the cytological map location 64B6. Protein features are: Neurotransmitter-gated ion-channel; Neurot…	FBrf0225094,FBrf0222632,FBrf0223499,FBrf0217452,FBrf0218141
FF38_13965	Dmel_10173s	FBgn0086656	lethal	The gene shrub is referred to in FlyBase by the symbol Dmel\shrb (CG8055, FBgn0086656). It is a protein_coding_gene from Drosophila melanogaster. It has one annotated transcript and one polypeptide. Gene sequence location is 2R:9142146..9143914. It has the cytological map location 45A12-45E. Protein features are: Snf7. Its molecular function is described by: protein binding. It is involved in the…	FBrf0225089,FBrf0224258,FBrf0224252,FBrf0224129,FBrf0224672,FBrf0223222,FBrf0223213,FBrf0221154,FBrf0222027,FBrf0220946,FBrf0221647,FBrf0222546,FBrf0218656,FBrf0220361,FBrf0219204,FBrf0217584
FF38_11128	Dmel_10316s	FBgn0263108	partially lethal - majority die	The gene BTB-protein-VII is referred to in FlyBase by the symbol Dmel\BtbVII (CG43365, FBgn0263108). It is a protein_coding_gene from Drosophila melanogaster. It has 8 annotated transcripts and 8 polypeptides (5 unique). Gene sequence location is 3L:3148646..3158408. It has the cytological map location 63B7. Protein features are: BTB/POZ; BTB/POZ fold; BTB/POZ-like; DNA binding HTH domain, Psq-ty…	FBrf0225611,FBrf0213141,FBrf0213642,FBrf0213715,FBrf0216884,FBrf0208510,FBrf0214518,FBrf0208864,FBrf0202955,FBrf0205674,FBrf0200327,FBrf0200672,FBrf0202579,FBrf0184340,FBrf0174215,FBrf0166452,FBrf0151615,FBrf0148954,FBrf0147137,FBrf0132177,FBrf0125078,FBrf0126705,FBrf0126665,FBrf0126680,FBrf0104946,FBrf0117244,FBrf0077248,FBrf0105495
FF38_05329	Dmel_10353s	FBgn0004511	lethal - all die before end of P-stage	The gene dusky is referred to in FlyBase by the symbol Dmel\dy (CG9355, FBgn0004511). It is a protein_coding_gene from Drosophila melanogaster. It has one annotated transcript and one polypeptide. Gene sequence location is X:11769769..11778784. It has the cytological map location 10E2. Protein features are: Zona pellucida domain. Its molecular function is described by: structural constituent of c…	FBrf0224235,FBrf0221693,FBrf0218938
FF38_09038	Dmel_10384s	FBgn0033787	lethal. Summary of modENCODE Temporal Expression Profile: Temporal profile ranges from a peak of very high expression to a trough of very low expression. Peak expression observed within 12-24 hour embryonic stages, at stages throughout the larval period, in adult female stages.	This gene is referred to in FlyBase by the symbol Dmel\CG13321 (FBgn0033787). It is a protein_coding_gene from Drosophila melanogaster. It has 2 annotated transcripts and 2 polypeptides (1 unique). Gene sequence location is 2R:12953112..12955712. It has the cytological map location 49E4. Protein features are: DM9 repeat; Domain of unknown function DUF3421. Its molecular function is unknown. It is…	FBrf0213077,FBrf0195342,FBrf0206393
FF38_03689	Dmel_10417s	FBgn0052069	lethal	This gene is referred to in FlyBase by the symbol Dmel\CG32069 (FBgn0052069). It is a protein_coding_gene from Drosophila melanogaster. It has one annotated transcript and one polypeptide. Gene sequence location is 3L:11062131..11062614. It has the cytological map location 68A3. Protein features are: Yos1-like. Its molecular function is unknown. It is involved in the biological process described …	FBrf0207229
FF38_01564	Dmel_10456s	FBgn0000606	lethal - all die before end of larval stage	The gene even skipped is referred to in FlyBase by the symbol Dmel\eve (CG2328, FBgn0000606). It is a protein_coding_gene from Drosophila melanogaster. It has one annotated transcript and one polypeptide. Gene sequence location is 2R:9979319..9980795. It has the cytological map location 46C10. Protein features are: Homeobox domain; Homeobox, conserved site; Homeodomain, metazoa; Homeodomain-like.…	FBrf0223601,FBrf0224251,FBrf0224810,FBrf0225353,FBrf0224361,FBrf0224865,FBrf0223801,FBrf0224126,FBrf0224769,FBrf0223175,FBrf0221354,FBrf0221210,FBrf0222388,FBrf0221747,FBrf0222423,FBrf0222420,FBrf0222240,FBrf0222959,FBrf0221351,FBrf0222904,FBrf0222377,FBrf0221318,FBrf0220587,FBrf0221961,FBrf0221399,FBrf0223697,FBrf0221446,FBrf0222823,FBrf0221282,FBrf0222314,FBrf0221653,FBrf0221021,FBrf0220341,FBr…
FF38_07316	Dmel_10474s	FBgn0037099	lethal - all die before end of pupal stage. Summary of modENCODE Temporal Expression Profile: Temporal profile ranges from a peak of very high expression to a trough of no expression detected. Peak expression observed within 12-18 embryonic stages.	This gene is referred to in FlyBase by the symbol Dmel\CG7173 (FBgn0037099). It is a protein_coding_gene from Drosophila melanogaster. It has one annotated transcript and one polypeptide. Gene sequence location is 3L:21555373..21558226. It has the cytological map location 78D6. Protein features are: Kazal domain. Its molecular function is unknown. The biological processes in which it is involved …	FBrf0192146
FF38_02209	Dmel_1050s	FBgn0003460	lethal - all die before end of P-stage	The gene sine oculis is referred to in FlyBase by the symbol Dmel\so (CG11121, FBgn0003460). It is a protein_coding_gene from Drosophila melanogaster. It has one annotated transcript and one polypeptide. Gene sequence location is 2R:7419350..7434872. It has the cytological map location 43B3-43C1. Protein features are: Homeobox domain; Homeobox, conserved site; Homeodomain-like. Its molecular func…	FBrf0224768,FBrf0224273,FBrf0225578,FBrf0223840,FBrf0220162,FBrf0220944,FBrf0222623,FBrf0223603,FBrf0222353,FBrf0221343,FBrf0220332,FBrf0222171,FBrf0220134,FBrf0217457,FBrf0219297,FBrf0219414,FBrf0219201
FF38_07992	Dmel_1051s	FBgn0032915	partially lethal - majority die. Summary of modENCODE Temporal Expression Profile: Temporal profile ranges from a peak of moderately high expression to a trough of moderate expression. Peak expression observed at stages throughout embryogenesis, during early larval stages, in adult female stages.	This gene is referred to in FlyBase by the symbol Dmel\CG12050 (FBgn0032915). It is a protein_coding_gene from Drosophila melanogaster. It has one annotated transcript and one polypeptide. Gene sequence location is 2L:21094966..21102429. It has the cytological map location 39A1-39A2. Protein features are: Quinonprotein alcohol dehydrogenase-like superfamily; Quinoprotein amine dehydrogenase, beta…	FBrf0221461,FBrf0220442,FBrf0179283,FBrf0179322
FF38_01705	Dmel_10530s	FBgn0011211	lethal - all die before end of larval stage	The gene bellwether is referred to in FlyBase by the symbol Dmel\blw (CG3612, FBgn0011211). It is a protein_coding_gene from Drosophila melanogaster. It has one annotated transcript and one polypeptide. Gene sequence location is 2R:22799099..22802180. It has the cytological map location 59B1-59B2. Protein features are: ATP synthase subunit alpha-like domain; ATPase, F1 complex alpha/beta subunit,…	FBrf0224436,FBrf0225036,FBrf0223991,FBrf0223101,FBrf0222969,FBrf0221414,FBrf0219271,FBrf0218992,FBrf0218424,FBrf0219342,FBrf0219684,FBrf0218837
FF38_01855	Dmel_10557s	FBgn0037835	partially lethal - majority die	This gene is referred to in FlyBase by the symbol Dmel\CG14687 (FBgn0037835). It is a protein_coding_gene from Drosophila melanogaster. It has one annotated transcript and one polypeptide. Gene sequence location is 3R:10792904..10793643. It has the cytological map location 86C6. Protein features are: IQ motif, EF-hand binding site; P-loop containing nucleoside triphosphate hydrolase. Its molecula…	FBrf0214372,FBrf0210947,FBrf0211225,FBrf0208557,FBrf0193420,FBrf0193172
FF38_08489	Dmel_10568s	FBgn0010282	lethal. Summary of modENCODE Temporal Expression Profile: Temporal profile ranges from a peak of very high expression to a trough of moderate expression. Peak expression observed within 00-06 hour embryonic stages.	The gene Transcription factor IIFￎﾱ is referred to in FlyBase by the symbol Dmel\TfIIFￎﾱ (CG10281, FBgn0010282). It is a protein_coding_gene from Drosophila melanogaster. It has one annotated transcript and one polypeptide. Gene sequence location is 3R:6380467..6382604. It has the cytological map location 83E5. Protein features are: Transcription Factor IIF, Rap30/Rap74, interaction; Transcriptio…	FBrf0218299
FF38_09940	Dmel_1059s	FBgn0030061	lethal. Summary of modENCODE Temporal Expression Profile: Temporal profile ranges from a peak of high expression to a trough of moderate expression. Peak expression observed within 00-12 hour embryonic stages, during early larval stages, in adult female stages.	This gene is referred to in FlyBase by the symbol Dmel\CG1785 (FBgn0030061). It is a protein_coding_gene from Drosophila melanogaster. It has one annotated transcript and one polypeptide. Gene sequence location is X:8714936..8717065. It has the cytological map location 8A2. Protein features are: P60-like; Tumour suppressor protein Gltscr2. Its molecular function is described by: . It is involved …	FBrf0213621,FBrf0212501,FBrf0201294
FF38_13261	Dmel_10636s	FBgn0035947	7S RNA binding. It is involved in the biological process described with: SRP-dependent cotranslational protein targeting to membrane. 4 alleles are reported. No phenotypic data is available. The phenotypic class of alleles includes: lethal. Summary of modENCODE Temporal Expression Profile: Temporal profile ranges from a peak of high expression to a trough of moderate expression. Peak expression o…	The gene Signal recognition particle protein 68 is referred to in FlyBase by the symbol Dmel\Srp68 (CG5064, FBgn0035947). It is a protein_coding_gene from Drosophila melanogaster. It has one annotated transcript and one polypeptide. Gene sequence location is 3L:8975046..8977401. It has the cytological map location 66E6. Protein features are: Signal recognition particle subunit SRP68. Its molecula…	FBrf0211812,FBrf0212217,FBrf0208155,FBrf0195342,FBrf0187447
FF38_09517	Dmel_10664s	FBgn0002526	lethal	The gene Laminin A is referred to in FlyBase by the symbol Dmel\LanA (CG10236, FBgn0002526). It is a protein_coding_gene from Drosophila melanogaster. It has one annotated transcript and one polypeptide. Gene sequence location is 3L:6203831..6218022. It has the cytological map location 65A8-65A9. Protein features are: Concanavalin A-like lectin/glucanase, subgroup; Concanavalin A-like lectin/gluc…	FBrf0221983,FBrf0223312,FBrf0222251,FBrf0221374,FBrf0222190,FBrf0221648,FBrf0223292,FBrf0217239,FBrf0217123,FBrf0218212,FBrf0219052,FBrf0219768,FBrf0217831,FBrf0217046
FF38_10104	Dmel_10671s	FBgn0039385	lethal. Summary of modENCODE Temporal Expression Profile: Temporal profile ranges from a peak of high expression to a trough of low expression. Peak expression observed within 00-06 hour embryonic stages.	This gene is referred to in FlyBase by the symbol Dmel\CG5913 (FBgn0039385). It is a protein_coding_gene from Drosophila melanogaster. It has one annotated transcript and one polypeptide. Gene sequence location is 3R:25893495..25895026. It has the cytological map location 96F6. Protein features are: Uncharacterised protein family FAM98. Its molecular function is unknown. The biological processes …	FBrf0210418
FF38_10857	Dmel_10718s	FBgn0036334	partially lethal - majority die. Summary of modENCODE Temporal Expression Profile: Temporal profile ranges from a peak of very high expression to a trough of high expression. Peak expression observed at stages throughout embryogenesis, during early larval stages, during late pupal stages, in adult female stages.	This gene is referred to in FlyBase by the symbol Dmel\CG11267 (FBgn0036334). It is a protein_coding_gene from Drosophila melanogaster. It has one annotated transcript and one polypeptide. Gene sequence location is 3L:13016050..13016903. It has the cytological map location 69F5. Protein features are: Chaperonin Cpn10; GroES (chaperonin 10)-like. Its molecular function is described by: unfolded pr…	FBrf0219274,FBrf0219602
FF38_05444	Dmel_10720s	FBgn0035372	lethal	This gene is referred to in FlyBase by the symbol Dmel\CG12093 (FBgn0035372). It is a protein_coding_gene from Drosophila melanogaster. It has one annotated transcript and one polypeptide. Gene sequence location is 3L:2772560..2774007. It has the cytological map location 62F3. Protein features are: Protein of unknown function DUF3105. Its molecular function is unknown. The biological processes in…	FBrf0225589,FBrf0222546
FF38_11631	Dmel_10777s	FBgn0011739	lethal - all die before end of P-stage	The gene warts is referred to in FlyBase by the symbol Dmel\wts (CG12072, FBgn0011739). It is a protein_coding_gene from Drosophila melanogaster. It has one annotated transcript and one polypeptide. Gene sequence location is 3R:30789625..30806619. It has the cytological map location 100A5. Protein features are: AGC-kinase, C-terminal; Protein kinase domain; Protein kinase, ATP binding site; Prote…	FBrf0224981,FBrf0225127,FBrf0225521,FBrf0223140,FBrf0222935,FBrf0222985,FBrf0221730,FBrf0223213,FBrf0221807,FBrf0223155,FBrf0220345,FBrf0222482,FBrf0220685,FBrf0220985,FBrf0222527,FBrf0220780,FBrf0222717,FBrf0221312,FBrf0221041,FBrf0220793,FBrf0220751,FBrf0222048,FBrf0222652,FBrf0225171,FBrf0220001,FBrf0217148,FBrf0219448,FBrf0218812,FBrf0217045,FBrf0218964,FBrf0219102,FBrf0217611,FBrf0218620,FBr…
FF38_07264	Dmel_10778s	FBgn0026582	lethal - all die before end of pupal stage. Summary of modENCODE Temporal Expression Profile: Temporal profile ranges from a peak of moderately high expression to a trough of low expression. Peak expression observed within 00-12 and 18-24 hour embryonic stages.	The gene High mobility group protein 2 is referred to in FlyBase by the symbol Dmel\Hmg-2 (CG9418, FBgn0026582). It is a protein_coding_gene from Drosophila melanogaster. It has one annotated transcript and one polypeptide. Gene sequence location is 2R:21146203..21147608. It has the cytological map location 57C4. Protein features are: High mobility group box domain. Its molecular function is desc…	FBrf0223356,FBrf0219050
FF38_11784	Dmel_1079s	FBgn0003978	lethal - all die before end of larval stage	The gene valois is referred to in FlyBase by the symbol Dmel\vls (CG10728, FBgn0003978). It is a protein_coding_gene from Drosophila melanogaster. It has one annotated transcript and one polypeptide. Gene sequence location is 2L:20064261..20065679. It has the cytological map location 38B2. Protein features are: WD40 repeat; WD40 repeat, conserved site; WD40-repeat-containing domain; WD40/YVTN rep…	FBrf0225754,FBrf0221801,FBrf0219752
FF38_01909	Dmel_1080s	FBgn0039562	lethal - all die before end of larval stage	The gene Glycoprotein 93 is referred to in FlyBase by the symbol Dmel\Gp93 (CG5520, FBgn0039562). It is a protein_coding_gene from Drosophila melanogaster. It has one annotated transcript and one polypeptide. Gene sequence location is 3R:27948711..27952151. It has the cytological map location 98B6. Protein features are: Heat shock protein Hsp90 family; Heat shock protein Hsp90, N-terminal; Heat s…	FBrf0224244,FBrf0224179,FBrf0221048,FBrf0221632,FBrf0221548,FBrf0218573,FBrf0219342
FF38_10284	Dmel_10886s	FBgn0029840	lethal	The gene raptor is referred to in FlyBase by the symbol Dmel\raptor (CG4320, FBgn0029840). It is a protein_coding_gene from Drosophila melanogaster. It has 2 annotated transcripts and 2 polypeptides (1 unique). Gene sequence location is X:6082634..6090201. It has the cytological map location 5D4. Protein features are: Armadillo-like helical; Armadillo-type fold; HEAT; Raptor N-terminal CASPase-li…	FBrf0223806,FBrf0221435,FBrf0221225,FBrf0218049,FBrf0217461,FBrf0219204,FBrf0218417
FF38_03060	Dmel_10913s	FBgn0000377	lethal - all die before end of P-stage	The gene crooked neck is referred to in FlyBase by the symbol Dmel\crn (CG3193, FBgn0000377). It is a protein_coding_gene from Drosophila melanogaster. It has one annotated transcript and one polypeptide. Gene sequence location is X:2247594..2249983. It has the cytological map location 2F2. Protein features are: HAT (Half-A-TPR) repeat; Tetratricopeptide repeat-containing domain; Tetratricopeptid…	FBrf0224477,FBrf0224810,FBrf0223678,FBrf0222552,FBrf0218586
FF38_11071	Dmel_10943s	FBgn0034231	lethal. Summary of modENCODE Temporal Expression Profile: Temporal profile ranges from a peak of moderately high expression to a trough of low expression. Peak expression observed within 00-12 hour embryonic stages, in adult female stages.	The gene Anaphase Promoting Complex subunit 10 is referred to in FlyBase by the symbol Dmel\APC10 (CG11419, FBgn0034231). It is a protein_coding_gene from Drosophila melanogaster. It has one annotated transcript and one polypeptide. Gene sequence location is 2R:17517261..17518186. It has the cytological map location 54C1. Protein features are: Anaphase-promoting complex, subunit 10; Anaphase-prom…	FBrf0221461
FF38_05975	Dmel_10982s	FBgn0035769	partially lethal - majority live. Summary of modENCODE Temporal Expression Profile: Temporal profile ranges from a peak of high expression to a trough of moderate expression. Peak expression observed within 00-12 hour embryonic stages.	The gene CTCF is referred to in FlyBase by the symbol Dmel\CTCF (CG8591, FBgn0035769). It is a protein_coding_gene from Drosophila melanogaster. It has one annotated transcript and one polypeptide. Gene sequence location is 3L:7353578..7356713. It has the cytological map location 65F6. Protein features are: Zinc finger C2H2-type/integrase DNA-binding domain; Zinc finger, C2H2; Zinc finger, C2H2-l…	FBrf0224010,FBrf0225528,FBrf0224437,FBrf0222526,FBrf0221631,FBrf0222880,FBrf0221054,FBrf0222846,FBrf0221391,FBrf0222720,FBrf0221795,FBrf0217555,FBrf0219942,FBrf0218340,FBrf0219520,FBrf0217402,FBrf0219925,FBrf0219893
FF38_14366	Dmel_10984s	FBgn0051111	lethal. Summary of modENCODE Temporal Expression Profile: Temporal profile ranges from a peak of moderate expression to a trough of very low expression. Peak expression observed within 00-18 hour embryonic stages, in adult female stages.	This gene is referred to in FlyBase by the symbol Dmel\CG31111 (FBgn0051111). It is a protein_coding_gene from Drosophila melanogaster. It has one annotated transcript and one polypeptide. Gene sequence location is 3R:25055076..25056177. It has the cytological map location 96B19. Protein features are: FY-rich, C-terminal; FY-rich, N-terminal. Its molecular function is unknown. It is involved in t…	FBrf0213662
FF38_01196	Dmel_10987s	FBgn0040534	lethal - all die before end of pupal stage. Summary of modENCODE Temporal Expression Profile: Temporal profile ranges from a peak of very high expression to a trough of moderately high expression. Peak expression observed within 00-12 hour embryonic stages.	This gene is referred to in FlyBase by the symbol Dmel\CG11985 (FBgn0040534). It is a protein_coding_gene from Drosophila melanogaster. It has one annotated transcript and one polypeptide. Gene sequence location is 3R:9014972..9015341. It has the cytological map location 85C2. Protein features are: Splicing factor 3B subunit 5/RDS3 complex subunit 10; Splicing factor 3B, subunit 5. Its molecular …	FBrf0216491,FBrf0213662,FBrf0211812,FBrf0207172,FBrf0206362,FBrf0201244
FF38_09843	Dmel_11028s	FBgn0050349	partially lethal - majority die. Summary of modENCODE Temporal Expression Profile: Temporal profile ranges from a peak of high expression to a trough of moderate expression. Peak expression observed within 00-12 hour embryonic stages, during early larval stages, in adult female stages.	This gene is referred to in FlyBase by the symbol Dmel\CG30349 (FBgn0050349). It is a protein_coding_gene from Drosophila melanogaster. It has one annotated transcript and one polypeptide. Gene sequence location is 2R:8907518..8910885. It has the cytological map location 44F5-44F6. Protein features are: Small-subunit processome, Utp12; WD40 repeat; WD40-repeat-containing domain; WD40/YVTN repeat-…	FBrf0222546,FBrf0210039,FBrf0211225,FBrf0212501
FF38_00688	Dmel_11035s	FBgn0035620	partially lethal - majority die	This gene is referred to in FlyBase by the symbol Dmel\CG5150 (FBgn0035620). It is a protein_coding_gene from Drosophila melanogaster. It has 2 annotated transcripts and 2 polypeptides (1 unique). Gene sequence location is 3L:5595542..5597422. It has the cytological map location 64D5. Protein features are: Alkaline phosphatase; Alkaline phosphatase-like, alpha/beta/alpha; Alkaline-phosphatase-lik…	FBrf0224674,FBrf0222546,FBrf0221044,FBrf0219274,FBrf0213147,FBrf0193370,FBrf0180322
FF38_12909	Dmel_11037s	FBgn0022708	lethal	The gene Adenylate kinase-2 is referred to in FlyBase by the symbol Dmel\Adk2 (CG3140, FBgn0022708). It is a protein_coding_gene from Drosophila melanogaster. It has one annotated transcript and one polypeptide. Gene sequence location is 2R:24024207..24025877. It has the cytological map location 60B4. Protein features are: Adenylate kinase 2; Adenylate kinase subfamily; Adenylate kinase, active s…	FBrf0220505,FBrf0222546
FF38_11998	Dmel_11058s	FBgn0031781	lethal. Summary of modENCODE Temporal Expression Profile: Temporal profile ranges from a peak of very high expression to a trough of moderately high expression. Peak expression observed within 00-18 hour embryonic stages.	The gene Actin-related protein 2/3 complex, subunit 4 is referred to in FlyBase by the symbol Dmel\Arpc4 (CG5972, FBgn0031781). It is a protein_coding_gene from Drosophila melanogaster. It has one annotated transcript and one polypeptide. Gene sequence location is 2L:6125132..6125911. It has the cytological map location 26B7. Protein features are: ARP2/3 complex, 20kDa subunit (P20-Arc). Its mole…	FBrf0225754,FBrf0217712,FBrf0217748
FF38_06653	Dmel_11059s	FBgn0032691	lethal - all die before end of P-stage	The gene Ada2a-containing complex component 2 is referred to in FlyBase by the symbol Dmel\Atac2 (CG10414, FBgn0032691). It is a protein_coding_gene from Drosophila melanogaster. It has one annotated transcript and one polypeptide. Gene sequence location is 2L:18609576..18612249. It has the cytological map location 36F7. Protein features are: Acyl-CoA N-acyltransferase; GNAT domain; Zinc finger, …	FBrf0221510,FBrf0218284
FF38_03945	Dmel_11061s	FBgn0024352	lethal	The gene Hsp70/Hsp90 organizing protein homolog is referred to in FlyBase by the symbol Dmel\Hop (CG2720, FBgn0024352). It is a protein_coding_gene from Drosophila melanogaster. It has one annotated transcript and one polypeptide. Gene sequence location is 2L:295122..297449. It has the cytological map location 21B8. Protein features are: Heat shock chaperonin-binding; Tetratricopeptide TPR1; Tetr…	FBrf0223779,FBrf0221548,FBrf0219796,FBrf0217233
FF38_00822	Dmel_11065s	FBgn0028690	lethal. Summary of modENCODE Temporal Expression Profile: Temporal profile ranges from a peak of very high expression to a trough of moderately high expression. Peak expression observed within 00-06 hour embryonic stages, during late larval stages, during early pupal stages, in adult female stages.	The gene Regulatory particle non-ATPase 5 is referred to in FlyBase by the symbol Dmel\Rpn5 (CG1100, FBgn0028690). It is a protein_coding_gene from Drosophila melanogaster. It has one annotated transcript and one polypeptide. Gene sequence location is 3R:5789493..5791569. It has the cytological map location 83C4. Protein features are: Proteasome component (PCI) domain; Winged helix-turn-helix DNA…	FBrf0222014,FBrf0220486,FBrf0221461,FBrf0221867
FF38_08446	Dmel_11066s	FBgn0034940	lethal. Summary of modENCODE Temporal Expression Profile: Temporal profile ranges from a peak of moderately high expression to a trough of moderate expression. Peak expression observed within 00-06 and 12-24 hour embryonic stages, during early larval stages, during late pupal stages, in stages of adults of both sexes.	This gene is referred to in FlyBase by the symbol Dmel\CG16787 (FBgn0034940). It is a protein_coding_gene from Drosophila melanogaster. It has one annotated transcript and one polypeptide. Gene sequence location is 2R:23956335..23957405. It has the cytological map location 60A13-60A14. Protein features are: Protein of unknown function DUF2358. Its molecular function is unknown. The biological pro…	FBrf0213391,FBrf0214600
FF38_09355	Dmel_11138s	FBgn0025830	lethal - all die before end of pupal stage. Summary of modENCODE Temporal Expression Profile: Temporal profile ranges from a peak of moderately high expression to a trough of low expression. Peak expression observed within 00-12 hour embryonic stages.	The gene Integrator 8 is referred to in FlyBase by the symbol Dmel\IntS8 (CG5859, FBgn0025830). It is a protein_coding_gene from Drosophila melanogaster. It has one annotated transcript and one polypeptide. Gene sequence location is 2R:16850437..16854104. It has the cytological map location 53D13. Its molecular function is described by: . It is involved in the biological process described with: s…	FBrf0220828,FBrf0221801,FBrf0219953,FBrf0212592,FBrf0201672,FBrf0200486
FF38_12931	Dmel_11249s	FBgn0037342	lethal. Summary of modENCODE Temporal Expression Profile: Temporal profile ranges from a peak of moderately high expression to a trough of moderate expression. Peak expression observed within 00-12 hour embryonic stages, during late larval stages, at stages throughout the pupal period, in stages of adults of both sexes.	This gene is referred to in FlyBase by the symbol Dmel\CG2931 (FBgn0037342). It is a protein_coding_gene from Drosophila melanogaster. It has one annotated transcript and one polypeptide. Gene sequence location is 3R:5567502..5568615. It has the cytological map location 83B2. Protein features are: Nucleotide-binding, alpha-beta plait; RNA recognition motif domain. Its molecular function is descri…	FBrf0207172,FBrf0129923
FF38_07178	Dmel_11251s	FBgn0032138	lethal. Summary of modENCODE Temporal Expression Profile: Temporal profile ranges from a peak of very high expression to a trough of moderately high expression. Peak expression observed at stages throughout embryogenesis, during early larval stages, in adult female stages.	This gene is referred to in FlyBase by the symbol Dmel\CG4364 (FBgn0032138). It is a protein_coding_gene from Drosophila melanogaster. It has one annotated transcript and one polypeptide. Gene sequence location is 2L:9708921..9711271. It has the cytological map location 30C5-30C6. Protein features are: BRCT domain; Pescadillo. Its molecular function is unknown. It is involved in the biological pr…	FBrf0225344,FBrf0214379,FBrf0211812,FBrf0212501,FBrf0206779,FBrf0188102,FBrf0167614,FBrf0158900
FF38_09585	Dmel_11254s	FBgn0004170	lethal - all die before end of P-stage	The gene scute is referred to in FlyBase by the symbol Dmel\sc (CG3827, FBgn0004170). It is a protein_coding_gene from Drosophila melanogaster. It has one annotated transcript and one polypeptide. Gene sequence location is X:396060..397497. It has the cytological map location 1A8. Protein features are: Achaete-scute transcription factor-related; Myc-type, basic helix-loop-helix (bHLH) domain. Its…	FBrf0224810,FBrf0223751,FBrf0224026,FBrf0223678,FBrf0223740,FBrf0222423,FBrf0223291,FBrf0222340,FBrf0221191,FBrf0222418,FBrf0218376,FBrf0217777,FBrf0218649,FBrf0218761,FBrf0216991,FBrf0219797
FF38_07668	Dmel_11281s	FBgn0003655	lethal	The gene swallow is referred to in FlyBase by the symbol Dmel\swa (CG3429, FBgn0003655). It is a protein_coding_gene from Drosophila melanogaster. It has one annotated transcript and one polypeptide. Gene sequence location is X:6363418..6365708. It has the cytological map location 5F4. Its molecular function is described by: mRNA binding; dynein binding. It is involved in the biological process d…	FBrf0223601,FBrf0225352,FBrf0223322,FBrf0218194
FF38_10394	Dmel_11291s	FBgn0011758	lethal. Summary of modENCODE Temporal Expression Profile: Temporal profile ranges from a peak of moderate expression to a trough of extremely low expression. Peak expression observed within 06-12 hour embryonic stages.	The gene BarH1 is referred to in FlyBase by the symbol Dmel\B-H1 (CG5529, FBgn0011758). It is a protein_coding_gene from Drosophila melanogaster. It has 2 annotated transcripts and 2 polypeptides (all unique). Gene sequence location is X:17397478..17403278. It has the cytological map location 16A4-16A5. Protein features are: Homeobox domain; Homeobox, conserved site; Homeodomain, metazoa; Homeodo…	FBrf0224164,FBrf0222833,FBrf0219018,FBrf0219342,FBrf0217059,FBrf0219228,FBrf0218073
FF38_05258	Dmel_11314s	FBgn0040298	lethal - all die before end of embryonic stage. Summary of modENCODE Temporal Expression Profile: Temporal profile ranges from a peak of moderately high expression to a trough of low expression. Peak expression observed within 00-06 hour embryonic stages, in adult female stages.	The gene Myt1 is referred to in FlyBase by the symbol Dmel\Myt1 (CG32417, FBgn0040298). It is a protein_coding_gene from Drosophila melanogaster. It has one annotated transcript and one polypeptide. Gene sequence location is 3L:5777476..5779591. It has the cytological map location 64E7. Protein features are: Protein kinase domain; Protein kinase, ATP binding site; Protein kinase-like domain; Seri…	FBrf0223715,FBrf0225698,FBrf0220522,FBrf0221461,FBrf0219204
FF38_07011	Dmel_11349s	FBgn0031886	lethal	The gene Nuf2 is referred to in FlyBase by the symbol Dmel\Nuf2 (CG8902, FBgn0031886). It is a protein_coding_gene from Drosophila melanogaster. It has one annotated transcript and one polypeptide. Gene sequence location is 2L:7064431..7065837. It has the cytological map location 27D7. Its molecular function is unknown. It is involved in the biological process described with: mitotic spindle orga…	FBrf0224717,FBrf0221865,FBrf0223110,FBrf0222546,FBrf0223499,FBrf0218826,FBrf0217659,FBrf0218508
FF38_12838	Dmel_11400s	FBgn0004110	lethal - all die before end of larval stage	The gene tinman is referred to in FlyBase by the symbol Dmel\tin (CG7895, FBgn0004110). It is a protein_coding_gene from Drosophila melanogaster. It has one annotated transcript and one polypeptide. Gene sequence location is 3R:21378977..21381970. It has the cytological map location 93D9. Protein features are: Homeobox domain; Homeobox, conserved site; Homeodomain-like. Its molecular function is …	FBrf0224038,FBrf0223915,FBrf0225632,FBrf0224785,FBrf0222388,FBrf0222161,FBrf0222279,FBrf0221681,FBrf0222439,FBrf0222881,FBrf0220859,FBrf0221030,FBrf0218376,FBrf0218973,FBrf0216960,FBrf0219376,FBrf0217483,FBrf0220255,FBrf0219199,FBrf0221832,FBrf0217404,FBrf0218910,FBrf0217906,FBrf0219905,FBrf0220423,FBrf0217779
FF38_09639	Dmel_11401s	FBgn0031488	Dmel_11401s FBgn0031488 This gene is referred to in FlyBase by the symbol Dmel\CG17265 (FBgn0031488). It is a protein_coding_gene from Drosophila melanogaster. It has one annotated transcript and one polypeptide. Gene sequence location is 2L:2999286..3016069. It has the cytological map location 23C4. Protein features are: Protein of unknown function DUF2216, coiled-coil. Its molecular function is…	This gene is referred to in FlyBase by the symbol Dmel\CG17265 (FBgn0031488). It is a protein_coding_gene from Drosophila melanogaster. It has one annotated transcript and one polypeptide. Gene sequence location is 2L:2999286..3016069. It has the cytological map location 23C4. Protein features are: Protein of unknown function DUF2216, coiled-coil. Its molecular function is unknown. It is involved…	FBrf0210025,FBrf0192146,FBrf0151355
FF38_12243	Dmel_11438s	FBgn0028744	lethal. Summary of modENCODE Temporal Expression Profile: Temporal profile ranges from a peak of high expression to a trough of moderate expression. Peak expression observed at stages throughout embryogenesis, during early larval stages.	This gene is referred to in FlyBase by the symbol Dmel\CG5033 (FBgn0028744). It is a protein_coding_gene from Drosophila melanogaster. It has one annotated transcript and one polypeptide. Gene sequence location is 2R:17789679..17792448. It has the cytological map location 54E9. Protein features are: BOP1, N-terminal domain; WD repeat BOP1/Erb1; WD40 repeat; WD40 repeat, conserved site; WD40-repea…	FBrf0225344
FF38_01647	Dmel_11467s	FBgn0031080	partially lethal - majority die. Summary of modENCODE Temporal Expression Profile: Temporal profile ranges from a peak of high expression to a trough of extremely low expression. Peak expression observed during early pupal stages.	This gene is referred to in FlyBase by the symbol Dmel\CG12655 (FBgn0031080). It is a protein_coding_gene from Drosophila melanogaster. It has one annotated transcript and one polypeptide. Gene sequence location is X:19958393..19959403. It has the cytological map location 19A3. Its molecular function is unknown. The biological processes in which it is involved are not known. 3 alleles are reporte…	FBrf0193410
FF38_10601	Dmel_11470s	FBgn0023175	lethal	The gene Proteasome ￎﾱ7 subunit is referred to in FlyBase by the symbol Dmel\Prosￎﾱ7 (CG1519, FBgn0023175). It is a protein_coding_gene from Drosophila melanogaster. It has one annotated transcript and one polypeptide. Gene sequence location is 2R:9846636..9847836. It has the cytological map location 46B4. Protein features are: Nucleophile aminohydrolases, N-terminal; Proteasome A-type subunit; P…	FBrf0220522,FBrf0221396,FBrf0221759,FBrf0223009,FBrf0222459,FBrf0222014,FBrf0221461,FBrf0221748,FBrf0222671,FBrf0223514,FBrf0221548,FBrf0218923,FBrf0219796,FBrf0219342,FBrf0217849,FBrf0217843
FF38_04643	Dmel_11505s	FBgn0023174	lethal	The gene Proteasome ￎﾲ2 subunit is referred to in FlyBase by the symbol Dmel\Prosￎﾲ2 (CG3329, FBgn0023174). It is a protein_coding_gene from Drosophila melanogaster. It has one annotated transcript and one polypeptide. Gene sequence location is 3L:14999951..15001319. It has the cytological map location 71B1. Protein features are: Nucleophile aminohydrolases, N-terminal; Peptidase T1A, proteasome …	FBrf0224436,FBrf0220522,FBrf0223303,FBrf0221396,FBrf0222014,FBrf0220486,FBrf0220696,FBrf0220786,FBrf0221461,FBrf0221748,FBrf0222671,FBrf0217843
FF38_10778	Dmel_11644s	FBgn0037345	partially lethal - majority die. Summary of modENCODE Temporal Expression Profile: Temporal profile ranges from a peak of moderate expression to a trough of very low expression. Peak expression observed within 00-06 hour embryonic stages, in stages of adults of both sexes.	The gene rev7 is referred to in FlyBase by the symbol Dmel\rev7 (CG2948, FBgn0037345). It is a protein_coding_gene from Drosophila melanogaster. It has one annotated transcript and one polypeptide. Gene sequence location is 3R:5588873..5589703. It has the cytological map location 83B4. Protein features are: DNA-binding HORMA. Its molecular function is unknown. It is involved in the biological pro…	FBrf0218457,FBrf0213913,FBrf0208510,FBrf0208533,FBrf0214518,FBrf0204789,FBrf0204714,FBrf0200327,FBrf0203184,FBrf0200956,FBrf0190906,FBrf0184340,FBrf0184335,FBrf0179797,FBrf0179970,FBrf0225620,FBrf0166271,FBrf0166452,FBrf0132177,FBrf0126678,FBrf0104946,FBrf0105495
FF38_08259	Dmel_11650s	FBgn0030670	lethal - all die before end of embryonic stage	The gene Phosphatidylinositol synthase is referred to in FlyBase by the symbol Dmel\Pis (CG9245, FBgn0030670). It is a protein_coding_gene from Drosophila melanogaster. It has 2 annotated transcripts and 2 polypeptides (all unique). Gene sequence location is X:15701451..15703770. It has the cytological map location 13E8. Protein features are: CDP-alcohol phosphatidyltransferase; CDP-diacylglycero…	FBrf0218457,FBrf0214682,FBrf0211304,FBrf0212437,FBrf0208510,FBrf0214518,FBrf0208864,FBrf0204414,FBrf0206395,FBrf0200327,FBrf0193795,FBrf0191316,FBrf0184335,FBrf0174603,FBrf0174215,FBrf0166452,FBrf0199104,FBrf0125078,FBrf0126664,FBrf0104946,FBrf0105495
FF38_10322	Dmel_11657s	FBgn0005355	lethal - all die before end of pupal stage	The gene Suppressor of fused is referred to in FlyBase by the symbol Dmel\Su(fu) (CG6054, FBgn0005355). It is a protein_coding_gene from Drosophila melanogaster. It has one annotated transcript and one polypeptide. Gene sequence location is 3R:12689873..12691468. It has the cytological map location 87C5. Protein features are: Suppressor of fused; Suppressor of fused C-terminal; Suppressor of fuse…	FBrf0224245,FBrf0222237,FBrf0220380,FBrf0221281,FBrf0223216,FBrf0216860,FBrf0219709
FF38_10187	Dmel_11662s	FBgn0020272	lethal	The gene misato is referred to in FlyBase by the symbol Dmel\mst (CG1424, FBgn0020272). It is a protein_coding_gene from Drosophila melanogaster. It has 2 annotated transcripts and 2 polypeptides (1 unique). Gene sequence location is X:21388977..21391533. It has the cytological map location 20A1. Protein features are: DML1/Misato, tubulin domain; Misato Segment II tubulin-like domain; Tubulin/Fts…	FBrf0224235,FBrf0221461,FBrf0222546
FF38_02414	Dmel_11669s	FBgn0034401	lethal. Summary of modENCODE Temporal Expression Profile: Temporal profile ranges from a peak of moderately high expression to a trough of low expression. Peak expression observed within 00-18 hour embryonic stages, at stages throughout the larval period, at stages throughout the pupal period, in stages of adults of both sexes.	This gene is referred to in FlyBase by the symbol Dmel\CG15100 (FBgn0034401). It is a protein_coding_gene from Drosophila melanogaster. It has one annotated transcript and one polypeptide. Gene sequence location is 2R:18846858..18850599. It has the cytological map location 55F7. Protein features are: Aminoacyl-tRNA synthetase, class 1a, anticodon-binding; Aminoacyl-tRNA synthetase, class I, conse…	FBrf0221461
FF38_05789	Dmel_11703s	FBgn0037191	partially lethal - majority die. Summary of modENCODE Temporal Expression Profile: Temporal profile ranges from a peak of high expression to a trough of no expression detected. Peak expression observed in adult male stages.	This gene is referred to in FlyBase by the symbol Dmel\CG14448 (FBgn0037191). It is a protein_coding_gene from Drosophila melanogaster. It has one annotated transcript and one polypeptide. Gene sequence location is 3L:22788439..22789247. It has the cytological map location 80A2. Its molecular function is unknown. The biological processes in which it is involved are not known. One allele is report…	FBrf0194731
FF38_07062	Dmel_11704s	FBgn0035443	partially lethal - majority die	This gene is referred to in FlyBase by the symbol Dmel\CG12010 (FBgn0035443). It is a protein_coding_gene from Drosophila melanogaster. It has one annotated transcript and one polypeptide. Gene sequence location is 3L:3374282..3376649. It has the cytological map location 63D2. Protein features are: AAA+ ATPase domain; ATPase, AAA-type, conserved site; ATPase, AAA-type, core; P-loop containing nuc…	FBrf0205674
FF38_03508	Dmel_11720s	FBgn0010803	lethal	The gene Tryptophanyl-tRNA synthetase is referred to in FlyBase by the symbol Dmel\Aats-trp (CG9735, FBgn0010803). It is a protein_coding_gene from Drosophila melanogaster. It has one annotated transcript and one polypeptide. Gene sequence location is 3R:9265027..9266904. It has the cytological map location 85D7. Protein features are: Aminoacyl-tRNA synthetase, class I, conserved site; Aminoacyl-…	FBrf0219684
FF38_10219	Dmel_11733s	FBgn0026722	lethal	The gene drosha is referred to in FlyBase by the symbol Dmel\drosha (CG8730, FBgn0026722). It is a protein_coding_gene from Drosophila melanogaster. It has one annotated transcript and one polypeptide. Gene sequence location is 2R:7932429..7936840. It has the cytological map location 43F2-43F3. Protein features are: Double-stranded RNA-binding domain; Ribonuclease III; Ribonuclease III domain. It…	FBrf0224477,FBrf0224009,FBrf0222591,FBrf0221336,FBrf0222024,FBrf0222990,FBrf0218153,FBrf0219708,FBrf0218180,FBrf0219513,FBrf0217201
FF38_09678	Dmel_11745s	FBgn0034346	partially lethal - majority die	This gene is referred to in FlyBase by the symbol Dmel\CG12263 (FBgn0034346). It is a protein_coding_gene from Drosophila melanogaster. It has one annotated transcript and one polypeptide. Gene sequence location is 2R:18426421..18430333. It has the cytological map location 55C9. Protein features are: Alkaline phosphatase-like, alpha/beta/alpha; Alkaline-phosphatase-like, core domain; Type I phosp…	FBrf0213834,FBrf0200137
FF38_12950	Dmel_11760s	FBgn0010774	lethal. Summary of modENCODE Temporal Expression Profile: Temporal profile ranges from a peak of very high expression to a trough of moderately high expression. Peak expression observed within 00-18 hour embryonic stages, in adult female stages.	The gene RNA and export factor binding protein 1 is referred to in FlyBase by the symbol Dmel\Ref1 (CG1101, FBgn0010774). It is a protein_coding_gene from Drosophila melanogaster. It has one annotated transcript and one polypeptide. Gene sequence location is 3R:7077904..7080387. It has the cytological map location 84B2. Protein features are: Friend of PRMT1 duplication; Nucleotide-binding, alpha-…	FBrf0221759,FBrf0223213,FBrf0220858
FF38_03544	Dmel_11876s	FBgn0015805	lethal - all die before end of P-stage	The gene Rpd3 is referred to in FlyBase by the symbol Dmel\Rpd3 (CG7471, FBgn0015805). It is a protein_coding_gene from Drosophila melanogaster. It has one annotated transcript and one polypeptide. Gene sequence location is 3L:4626734..4629467. It has the cytological map location 64B12. Protein features are: Histone deacetylase; Histone deacetylase domain; Histone deacetylase superfamily. Its mol…	FBrf0224024,FBrf0225174,FBrf0223175,FBrf0223646,FBrf0221695,FBrf0223699,FBrf0217721,FBrf0217607,FBrf0218593,FBrf0218194,FBrf0219981,FBrf0219513,FBrf0220189
FF38_13462	Dmel_11921s	FBgn0037664	Dmel_11921s FBgn0037664 This gene is referred to in FlyBase by the symbol Dmel\CG8420 (FBgn0037664). It is a protein_coding_gene from Drosophila melanogaster. It has 2 annotated transcripts and 2 polypeptides (all unique). Gene sequence location is 3R:9246649..9251431. It has the cytological map location 85D2-85D4. Its molecular function is described by: . It is involved in the biological process…	This gene is referred to in FlyBase by the symbol Dmel\CG8420 (FBgn0037664). It is a protein_coding_gene from Drosophila melanogaster. It has 2 annotated transcripts and 2 polypeptides (all unique). Gene sequence location is 3R:9246649..9251431. It has the cytological map location 85D2-85D4. Its molecular function is described by: . It is involved in the biological process described with: multice…	FBrf0223881,FBrf0213976,FBrf0215544,FBrf0207472,FBrf0200486,FBrf0201244
FF38_12223	Dmel_11928s	FBgn0004132	lethal. Summary of modENCODE Temporal Expression Profile: Temporal profile ranges from a peak of high expression to a trough of moderate expression. Peak expression observed within 00-12 hour embryonic stages, during early pupal stages, in adult female stages.	The gene boca is referred to in FlyBase by the symbol Dmel\boca (CG30498, FBgn0004132). It is a protein_coding_gene from Drosophila melanogaster. It has one annotated transcript and one polypeptide. Gene sequence location is 2R:7565873..7566738. It has the cytological map location 43D7. Protein features are: Mesoderm development candidate 2. Its molecular function is unknown. It is involved in th…	FBrf0223254,FBrf0220574,FBrf0221788,FBrf0222237
FF38_14342	Dmel_1196s	FBgn0032444	lethal. Summary of modENCODE Temporal Expression Profile: Temporal profile ranges from a peak of very high expression to a trough of moderately high expression. Peak expression observed within 00-12 hour embryonic stages, during early larval stages, in adult female stages.	This gene is referred to in FlyBase by the symbol Dmel\CG5525 (FBgn0032444). It is a protein_coding_gene from Drosophila melanogaster. It has one annotated transcript and one polypeptide. Gene sequence location is 2L:12690336..12692934. It has the cytological map location 33F3. Protein features are: Chaperone tailless complex polypeptide 1 (TCP-1); Chaperonin Cpn60/TCP-1; Chaperonin TCP-1, conser…	FBrf0224436,FBrf0223512,FBrf0218992,FBrf0219342
FF38_12846	Dmel_11989s	FBgn0011278	lethal	The gene ladybird early is referred to in FlyBase by the symbol Dmel\lbe (CG6545, FBgn0011278). It is a protein_coding_gene from Drosophila melanogaster. It has one annotated transcript and one polypeptide. Gene sequence location is 3R:21441577..21446537. It has the cytological map location 93E1. Protein features are: Helix-turn-helix motif; Homeobox domain; Homeobox, conserved site; Homeodomain,…	FBrf0225698,FBrf0221210,FBrf0221681,FBrf0221442,FBrf0223383,FBrf0223505,FBrf0218702,FBrf0217455
FF38_10932	Dmel_11990s	FBgn0028693	lethal. Summary of modENCODE Temporal Expression Profile: Temporal profile ranges from a peak of very high expression to a trough of moderately high expression. Peak expression observed within 00-06 hour embryonic stages, during late larval stages, during early pupal stages, in adult female stages.	The gene Regulatory particle non-ATPase 12 is referred to in FlyBase by the symbol Dmel\Rpn12 (CG4157, FBgn0028693). It is a protein_coding_gene from Drosophila melanogaster. It has one annotated transcript and one polypeptide. Gene sequence location is 3L:16583028..16584022. It has the cytological map location 73A10. Protein features are: 26S proteasome non-ATPase regulatory subunit Rpn12. Its m…	FBrf0221461,FBrf0217843
FF38_13210	Dmel_12032s	FBgn0036761	lethal - all die during pupal stage	The gene Mediator complex subunit 19 is referred to in FlyBase by the symbol Dmel\MED19 (CG5546, FBgn0036761). It is a protein_coding_gene from Drosophila melanogaster. It has 2 annotated transcripts and 2 polypeptides (1 unique). Gene sequence location is 3L:17843725..17846501. It has the cytological map location 75A4. Protein features are: Mediator complex, subunit Med19, metazoa. Its molecular…	FBrf0224861,FBrf0221197,FBrf0218944,FBrf0219204,FBrf0194302,FBrf0180597
FF38_01943	Dmel_12041s	FBgn0000439	lethal	The gene Deformed is referred to in FlyBase by the symbol Dmel\Dfd (CG2189, FBgn0000439). It is a protein_coding_gene from Drosophila melanogaster. It has one annotated transcript and one polypeptide. Gene sequence location is 3R:6791836..6802428. It has the cytological map location 84A5. Protein features are: Homeobox domain; Homeobox protein, antennapedia type; Homeobox protein, antennapedia ty…	FBrf0223806,FBrf0224861,FBrf0224770,FBrf0223768,FBrf0221276,FBrf0221459,FBrf0221961,FBrf0220332,FBrf0221653,FBrf0221021,FBrf0219304,FBrf0219096,FBrf0219230,FBrf0217529
FF38_11474	Dmel_12051s	FBgn0015618	lethal - all die before end of larval stage	The gene Cyclin-dependent kinase 8 is referred to in FlyBase by the symbol Dmel\Cdk8 (CG10572, FBgn0015618). It is a protein_coding_gene from Drosophila melanogaster. It has one annotated transcript and one polypeptide. Gene sequence location is 3L:9837080..9838670. It has the cytological map location 67C10. Protein features are: Protein kinase domain; Protein kinase, ATP binding site; Protein ki…	FBrf0220522,FBrf0221461,FBrf0222048,FBrf0218299,FBrf0219953,FBrf0218723
FF38_10987	Dmel_12096s	FBgn0027500	lethal	The gene spindle defective 2 is referred to in FlyBase by the symbol Dmel\spd-2 (CG17286, FBgn0027500). It is a protein_coding_gene from Drosophila melanogaster. It has one annotated transcript and one polypeptide. Gene sequence location is 3L:16591207..16595014. It has the cytological map location 73A10-73A11. Its molecular function is unknown. It is involved in the biological process described …	FBrf0224975,FBrf0223859,FBrf0222905,FBrf0222836,FBrf0223512,FBrf0222461,FBrf0218047,FBrf0219444,FBrf0219185,FBrf0219643,FBrf0219342,FBrf0220171,FBrf0219210,FBrf0217452,FBrf0220865,FBrf0216861
FF38_06867	Dmel_12136s	FBgn0001986	lethal	The gene lethal (2) 35Df is referred to in FlyBase by the symbol Dmel\l(2)35Df (CG4152, FBgn0001986). It is a protein_coding_gene from Drosophila melanogaster. It has one annotated transcript and one polypeptide. Gene sequence location is 2L:15752263..15755900. It has the cytological map location 35D4. Protein features are: DEAD/DEAH box helicase domain; DSH, C-terminal; Helicase, C-terminal; Hel…	FBrf0222552,FBrf0223323
FF38_09361	Dmel_12142s	FBgn0034908	lethal. Summary of modENCODE Temporal Expression Profile: Temporal profile ranges from a peak of moderately high expression to a trough of low expression. Peak expression observed within 00-12 hour embryonic stages.	This gene is referred to in FlyBase by the symbol Dmel\CG5543 (FBgn0034908). It is a protein_coding_gene from Drosophila melanogaster. It has one annotated transcript and one polypeptide. Gene sequence location is 2R:23809236..23811398. It has the cytological map location 60A2. Protein features are: WD40 repeat; WD40 repeat, conserved site; WD40-repeat-containing domain; WD40/YVTN repeat-like-con…	FBrf0200345
FF38_12816	Dmel_12188s	FBgn0039561	partially lethal - majority die	The gene mitoferrin is referred to in FlyBase by the symbol Dmel\mfrn (CG4963, FBgn0039561). It is a protein_coding_gene from Drosophila melanogaster. It has one annotated transcript and one polypeptide. Gene sequence location is 3R:27942796..27948021. It has the cytological map location 98B6. Protein features are: Mitochondrial carrier domain; Mitochondrial carrier protein; Mitochondrial substra…	FBrf0219269
FF38_05741	Dmel_12225s	FBgn0036829	partially lethal - majority die	The gene Ionotropic receptor 75d is referred to in FlyBase by the symbol Dmel\Ir75d (CG14076, FBgn0036829). It is a protein_coding_gene from Drosophila melanogaster. It has one annotated transcript and one polypeptide. Gene sequence location is 3L:18908260..18911182. It has the cytological map location 75E5. Protein features are: Ionotropic glutamate receptor. Its molecular function is described …	FBrf0225169,FBrf0221227,FBrf0217825,FBrf0219321
FF38_09629	Dmel_12250s	FBgn0266670	lethal - all die before end of P-stage	The gene Sec5 ortholog (S. cerevisiae) is referred to in FlyBase by the symbol Dmel\Sec5 (CG8843, FBgn0266670). It is a protein_coding_gene from Drosophila melanogaster. It has one annotated transcript and one polypeptide. Gene sequence location is 2L:3457302..3460367. It has the cytological map location 23F3. Protein features are: Exocyst complex component Sec5; IPT domain; Immunoglobulin E-set;…	FBrf0224639,FBrf0224246,FBrf0223905,FBrf0221377,FBrf0223330,FBrf0221899,FBrf0222153,FBrf0223460,FBrf0220239,FBrf0217630,FBrf0220106
FF38_05363	Dmel_12256s	FBgn0024222	response to stress. 18 alleles are reported. No phenotypic data is available. The phenotypic classes of alleles include: partially lethal - majority die	The gene immune response deficient 5 is referred to in FlyBase by the symbol Dmel\ird5 (CG4201, FBgn0024222). It is a protein_coding_gene from Drosophila melanogaster. It has one annotated transcript and one polypeptide. Gene sequence location is 3R:16046347..16049421. It has the cytological map location 89B1. Protein features are: Protein kinase domain; Protein kinase-like domain; Serine/threoni…	FBrf0221998,FBrf0223177,FBrf0220567,FBrf0222546,FBrf0220408,FBrf0218258,FBrf0217639,FBrf0219297,FBrf0218688
FF38_00257	Dmel_12259s	FBgn0261479	lethal	The gene nero is referred to in FlyBase by the symbol Dmel\nero (CG2245, FBgn0261479). It is a protein_coding_gene from Drosophila melanogaster. It has one annotated transcript and one polypeptide. Gene sequence location is 3R:31746445..31747558. It has the cytological map location 100D2. Protein features are: Armadillo-like helical; Armadillo-type fold; Deoxyhypusine hydroxylase; PBS lyase HEAT-…	FBrf0220584,FBrf0208174,FBrf0200345,FBrf0144900,FBrf0141558,FBrf0111489
FF38_06460	Dmel_12305s	FBgn0004650	lethal - all die before end of larval stage	The gene female sterile (1) Nasrat is referred to in FlyBase by the symbol Dmel\fs(1)N (CG11411, FBgn0004650). It is a protein_coding_gene from Drosophila melanogaster. It has one annotated transcript and one polypeptide. Gene sequence location is X:1322513..1329438. It has the cytological map location 1F3. Its molecular function is unknown. It is involved in the biological process described with…	FBrf0219757
FF38_11578	Dmel_12396s	FBgn0086712	lethal - all die before end of larval stage	The gene Enigma is referred to in FlyBase by the symbol Dmel\Egm (CG9006, FBgn0086712). It is a protein_coding_gene from Drosophila melanogaster. It has one annotated transcript and one polypeptide. Gene sequence location is 2R:11616869..11619023. It has the cytological map location 48A3. Protein features are: Acyl-CoA dehydrogenase/oxidase C-terminal; Acyl-CoA dehydrogenase/oxidase, N-terminal; …	FBrf0221713,FBrf0219363
FF38_00232	Dmel_12406s	FBgn0028970	lethal - all die before end of pupal stage. Summary of modENCODE Temporal Expression Profile: Temporal profile ranges from a peak of moderately high expression to a trough of moderate expression. Peak expression observed at stages throughout embryogenesis, during early larval stages, during late pupal stages, in stages of adults of both sexes.	The gene ￎﾲ subunit of type II geranylgeranyl transferase is referred to in FlyBase by the symbol Dmel\ￎﾲggt-II (CG18627, FBgn0028970). It is a protein_coding_gene from Drosophila melanogaster. It has one annotated transcript and one polypeptide. Gene sequence location is 2L:2879112..2880708. It has the cytological map location 23C1. Protein features are: Geranylgeranyl transferase type-2 subunit…	FBrf0224000,FBrf0188255,FBrf0184193,FBrf0174539,FBrf0162185,FBrf0134580
FF38_02697	Dmel_12435s	FBgn0030305	lethal. Summary of modENCODE Temporal Expression Profile: Temporal profile ranges from a peak of high expression to a trough of low expression. Peak expression observed within 00-12 hour embryonic stages, during early larval stages, in adult female stages.	This gene is referred to in FlyBase by the symbol Dmel\CG1749 (FBgn0030305). It is a protein_coding_gene from Drosophila melanogaster. It has one annotated transcript and one polypeptide. Gene sequence location is X:11483518..11485060. It has the cytological map location 10B15. Protein features are: D-isomer specific 2-hydroxyacid dehydrogenase, NAD-binding domain conserved site 1; Molybdenum cof…	FBrf0223303,FBrf0218284,FBrf0211812
FF38_10799	Dmel_12452s	FBgn0033378	lethal - all die before end of P-stage	The gene tsunagi is referred to in FlyBase by the symbol Dmel\tsu (CG8781, FBgn0033378). It is a protein_coding_gene from Drosophila melanogaster. It has one annotated transcript and one polypeptide. Gene sequence location is 2R:9110799..9111578. It has the cytological map location 45A7. Protein features are: Nucleotide-binding, alpha-beta plait; RNA recognition motif domain; RNA-binding motif pr…	FBrf0224477,FBrf0225497,FBrf0221759,FBrf0221801,FBrf0217905
FF38_09126	Dmel_12475s	FBgn0004378	lethal - all die before end of P-stage	The gene Kinesin-like protein at 61F is referred to in FlyBase by the symbol Dmel\Klp61F (CG9191, FBgn0004378). It is a protein_coding_gene from Drosophila melanogaster. It has one annotated transcript and one polypeptide. Gene sequence location is 3L:1241568..1245910. It has the cytological map location 61F4. Protein features are: Kinesin, motor domain; Kinesin, motor region, conserved site; Kin…	FBrf0225290,FBrf0221868,FBrf0220555,FBrf0223566,FBrf0223213,FBrf0221212,FBrf0222208,FBrf0223176,FBrf0218826,FBrf0217452
FF38_08748	Dmel_12507s	FBgn0028836	partially lethal - majority die. Summary of modENCODE Temporal Expression Profile: Temporal profile ranges from a peak of high expression to a trough of moderate expression. Peak expression observed within 00-12 hour embryonic stages, during early pupal stages.	The gene COP9 signalosome subunit 7 is referred to in FlyBase by the symbol Dmel\CSN7 (CG2038, FBgn0028836). It is a protein_coding_gene from Drosophila melanogaster. It has one annotated transcript and one polypeptide. Gene sequence location is 2R:8421033..8428577. It has the cytological map location 44C6. Protein features are: Proteasome component (PCI) domain. Its molecular function is describ…	FBrf0221597,FBrf0220522,FBrf0220486,FBrf0221461
FF38_08036	Dmel_12584s	FBgn0001995	lethal. Summary of modENCODE Temporal Expression Profile: Temporal profile ranges from a peak of high expression to a trough of moderate expression. Peak expression observed within 00-18 hour embryonic stages, during early larval stages, during late pupal stages, in adult female stages.	The gene mitochondrial ribosomal protein L4 is referred to in FlyBase by the symbol Dmel\mRpL4 (CG5818, FBgn0001995). It is a protein_coding_gene from Drosophila melanogaster. It has one annotated transcript and one polypeptide. Gene sequence location is 2L:16328059..16329132. It has the cytological map location 35F1. Protein features are: Ribosomal protein L4 domain; Ribosomal protein L4/L1e; Ri…	FBrf0217898
FF38_09586	Dmel_12613s	FBgn0002561	lethal. Summary of modENCODE Temporal Expression Profile: Temporal profile ranges from a peak of very high expression to a trough of no expression detected. Peak expression observed within 00-06 hour embryonic stages.	The gene lethal of scute is referred to in FlyBase by the symbol Dmel\l(1)sc (CG3839, FBgn0002561). It is a protein_coding_gene from Drosophila melanogaster. It has one annotated transcript and one polypeptide. Gene sequence location is X:409721..410817. It has the cytological map location 1B1. Protein features are: Achaete-scute transcription factor-related; Myc-type, basic helix-loop-helix (bHL…	FBrf0223915,FBrf0223678,FBrf0222423,FBrf0223187,FBrf0223182,FBrf0221890,FBrf0219376,FBrf0217716,FBrf0218649,FBrf0217508
FF38_12099	Dmel_12644s	FBgn0033272	lethal - all die before end of larval stage	The gene Ras-related GTP binding C/D ortholog (H. sapiens) is referred to in FlyBase by the symbol Dmel\RagC-D (CG8707, FBgn0033272). It is a protein_coding_gene from Drosophila melanogaster. It has one annotated transcript and one polypeptide. Gene sequence location is 2R:8161679..8163500. It has the cytological map location 44B7. Protein features are: Gtr1/RagA G protein; P-loop containing nucl…	FBrf0225443
FF38_00967	Dmel_12675s	FBgn0029770	partially lethal - majority die. Summary of modENCODE Temporal Expression Profile: Temporal profile ranges from a peak of extremely high expression to a trough of no expression detected. Peak expression observed during early pupal stages.	This gene is referred to in FlyBase by the symbol Dmel\CG4151 (FBgn0029770). It is a protein_coding_gene from Drosophila melanogaster. It has 2 annotated transcripts and 2 polypeptides (1 unique). Gene sequence location is X:5501476..5502782. It has the cytological map location 5A2. Its molecular function is unknown. The biological processes in which it is involved are not known. 3 alleles are re…	FBrf0221014,FBrf0202765,FBrf0192654,FBrf0183998
FF38_00419	Dmel_12715s	FBgn0040283	lethal	The gene Structural maintenance of chromosomes 1 is referred to in FlyBase by the symbol Dmel\SMC1 (CG6057, FBgn0040283). It is a protein_coding_gene from Drosophila melanogaster. It has one annotated transcript and one polypeptide. Gene sequence location is 3R:24058287..24062815. It has the cytological map location 95D11. Protein features are: P-loop containing nucleoside triphosphate hydrolase;…	FBrf0225528,FBrf0220986,FBrf0221461,FBrf0222628,FBrf0218429,FBrf0218299,FBrf0219747,FBrf0219217,FBrf0218403,FBrf0219877
FF38_12709	Dmel_12759s	FBgn0039013	partially lethal - majority die	This gene is referred to in FlyBase by the symbol Dmel\CG4813 (FBgn0039013). It is a protein_coding_gene from Drosophila melanogaster. It has one annotated transcript and one polypeptide. Gene sequence location is 3R:22724884..22726414. It has the cytological map location 94C3-94C4. Protein features are: Zinc finger, RING-type; Zinc finger, RING/FYVE/PHD-type. Its molecular function is described …	FBrf0211812
FF38_00795	Dmel_12767s	FBgn0045035	lethal - all die before end of P-stage	The gene telomere fusion is referred to in FlyBase by the symbol Dmel\tefu (CG6535, FBgn0045035). It is a protein_coding_gene from Drosophila melanogaster. It has one annotated transcript and one polypeptide. Gene sequence location is 3R:15232212..15242236. It has the cytological map location 88E3-88E4. Protein features are: PIK-related kinase; PIK-related kinase, FATC; Phosphatidylinositol 3-/4-…	FBrf0224050,FBrf0224537,FBrf0222611,FBrf0223709,FBrf0222961,FBrf0221151,FBrf0221925,FBrf0221494,FBrf0218640,FBrf0219169,FBrf0220004,FBrf0217740,FBrf0219770
FF38_04959	Dmel_12774s	FBgn0037229	lethal. Summary of modENCODE Temporal Expression Profile: Temporal profile ranges from a peak of moderate expression to a trough of extremely low expression. Peak expression observed in adult male stages.	This gene is referred to in FlyBase by the symbol Dmel\CG9766 (FBgn0037229). It is a protein_coding_gene from Drosophila melanogaster. It has one annotated transcript and one polypeptide. Gene sequence location is 3R:4269221..4277928. It has the cytological map location 82A1. Protein features are: Ankyrin repeat; Ankyrin repeat-containing domain; Fibronectin, type III. Its molecular function is u…	FBrf0211812,FBrf0215194,FBrf0212258,FBrf0192921,FBrf0189752,FBrf0144900
FF38_12661	Dmel_12815s	FBgn0031822	lethal - all die before end of pupal stage	This gene is referred to in FlyBase by the symbol Dmel\CG9548 (FBgn0031822). It is a protein_coding_gene from Drosophila melanogaster. It has one annotated transcript and one polypeptide. Gene sequence location is 2L:6490155..6490843. It has the cytological map location 26D9. Protein features are: PHF5-like. Its molecular function is unknown. It is involved in the biological process described wit…	FBrf0221759,FBrf0218073,FBrf0211812,FBrf0207172,FBrf0206362,FBrf0194111
FF38_05838	Dmel_12852s	FBgn0032409	lethal. Summary of modENCODE Temporal Expression Profile: Temporal profile ranges from a peak of high expression to a trough of low expression. Peak expression observed within 00-06 hour embryonic stages.	The gene Ced-12 is referred to in FlyBase by the symbol Dmel\Ced-12 (CG5336, FBgn0032409). It is a protein_coding_gene from Drosophila melanogaster. It has one annotated transcript and one polypeptide. Gene sequence location is 2L:12097838..12100839. It has the cytological map location 33C4. Protein features are: Armadillo-type fold; Domain of unknown function DUF3361; Engulfment/cell motility, E…	FBrf0223753,FBrf0223804,FBrf0223327,FBrf0222697,FBrf0218644,FBrf0217505,FBrf0218752
FF38_06735	Dmel_12866s	FBgn0044028	lethal - all die before end of P-stage	The gene Notum is referred to in FlyBase by the symbol Dmel\Notum (CG13076, FBgn0044028). It is a protein_coding_gene from Drosophila melanogaster. It has one annotated transcript and one polypeptide. Gene sequence location is 3L:16023480..16032752. It has the cytological map location 72C3-72D1. Protein features are: Protein notum homologue. Its molecular function is unknown. It is involved in th…	FBrf0222237,FBrf0223237,FBrf0221461,FBrf0219081,FBrf0217293
FF38_06568	Dmel_12906s	FBgn0032359	partially lethal - majority die	The gene Osiris 21 is referred to in FlyBase by the symbol Dmel\Osi21 (CG14925, FBgn0032359). It is a protein_coding_gene from Drosophila melanogaster. It has one annotated transcript and one polypeptide. Gene sequence location is 2L:11284327..11285706. It has the cytological map location 32E2. Protein features are: Protein of unknown function DUF1676. Its molecular function is described by: . It…	FBrf0217655,FBrf0218073,FBrf0207472,FBrf0180055,FBrf0157243,FBrf0173211
FF38_04602	Dmel_12945s	FBgn0000618	partially lethal - majority die	The gene enhancer of yellow 2 is referred to in FlyBase by the symbol Dmel\e(y)2 (CG15191, FBgn0000618). It is a protein_coding_gene from Drosophila melanogaster. It has one annotated transcript and one polypeptide. Gene sequence location is X:11576118..11576620. It has the cytological map location 10C7. Protein features are: Transcription factor, enhancer of yellow 2. Its molecular function is d…	FBrf0223974,FBrf0221795,FBrf0220049
FF38_12317	Dmel_12977s	FBgn0045502	partially lethal - majority die. Summary of modENCODE Temporal Expression Profile: Temporal profile ranges from a peak of very low expression to a trough of no expression detected. Peak expression observed within 12-24 hour embryonic stages, at stages throughout the larval period, at stages throughout the pupal period, in stages of adults of both sexes.	The gene Gustatory receptor 10a is referred to in FlyBase by the symbol Dmel\Gr10a (CG32664, FBgn0045502). It is a protein_coding_gene from Drosophila melanogaster. It has one annotated transcript and one polypeptide. Gene sequence location is X:11413467..11417422. It has the cytological map location 10B10. Protein features are: 7TM chemoreceptor. Its molecular function is described by: taste rec…	FBrf0223972,FBrf0221581
FF38_00042	Dmel_12978s	FBgn0001967	lethal. Summary of modENCODE Temporal Expression Profile: Temporal profile ranges from a peak of high expression to a trough of extremely low expression. Peak expression observed at stages throughout the pupal period.	The gene Nimrod C3 is referred to in FlyBase by the symbol Dmel\NimC3 (CG16880, FBgn0001967). It is a protein_coding_gene from Drosophila melanogaster. It has one annotated transcript and one polypeptide. Gene sequence location is 2L:14019357..14020208. It has the cytological map location 34F1. Protein features are: Epidermal growth factor-like domain; Inner nuclear membrane protein MAN1. Its mol…	FBrf0225181,FBrf0222546
FF38_13808	Dmel_13008s	FBgn0032924	lethal	The gene Nibbler is referred to in FlyBase by the symbol Dmel\Nbr (CG9247, FBgn0032924). It is a protein_coding_gene from Drosophila melanogaster. It has one annotated transcript and one polypeptide. Gene sequence location is 2L:21160636..21163083. It has the cytological map location 39A6-39A7. Protein features are: 3'-5' exonuclease domain; Ribonuclease H-like domain. Its molecular function is d…	FBrf0223644,FBrf0224072,FBrf0216729,FBrf0216782,FBrf0141502
FF38_04952	Dmel_13027s	FBgn0000533	lethal	The gene easter is referred to in FlyBase by the symbol Dmel\ea (CG4920, FBgn0000533). It is a protein_coding_gene from Drosophila melanogaster. It has 2 annotated transcripts and 2 polypeptides (all unique). Gene sequence location is 3R:15328729..15330408. It has the cytological map location 88F1. Protein features are: Disulphide knot CLIP; Peptidase S1; Peptidase S1, trypsin family, active site…	FBrf0225589,FBrf0222905,FBrf0222237,FBrf0221988,FBrf0218583,FBrf0218343,FBrf0218194,FBrf0217593,FBrf0219215
FF38_00832	Dmel_1305s	FBgn0027497	lethal - all die before end of larval stage	The gene MLF1-adaptor molecule is referred to in FlyBase by the symbol Dmel\Madm (CG1098, FBgn0027497). It is a protein_coding_gene from Drosophila melanogaster. It has one annotated transcript and one polypeptide. Gene sequence location is 3R:5742510..5746862. It has the cytological map location 83C2. Protein features are: Protein kinase domain; Protein kinase-like domain. Its molecular function…	FBrf0217233
FF38_11742	Dmel_1320s	FBgn0053110	lethal - all die before end of pupal stage. Summary of modENCODE Temporal Expression Profile: Temporal profile ranges from a peak of high expression to a trough of extremely low expression. Peak expression observed during late pupal stages.	This gene is referred to in FlyBase by the symbol Dmel\CG33110 (FBgn0053110). It is a protein_coding_gene from Drosophila melanogaster. It has one annotated transcript and one polypeptide. Gene sequence location is 3R:22570188..22580392. It has the cytological map location 94B4. Protein features are: GNS1/SUR4 membrane protein. Its molecular function is described by: fatty acid elongase activity.…	FBrf0222546,FBrf0211788,FBrf0207081,FBrf0206098,FBrf0195387,FBrf0194473
FF38_01208	Dmel_13213s	FBgn0025825	lethal - all die before end of P-stage	The gene Histone deacetylase 3 is referred to in FlyBase by the symbol Dmel\Hdac3 (CG2128, FBgn0025825). It is a protein_coding_gene from Drosophila melanogaster. It has one annotated transcript and one polypeptide. Gene sequence location is 3R:5472810..5474600. It has the cytological map location 83A4. Protein features are: Histone deacetylase; Histone deacetylase domain; Histone deacetylase sup…	FBrf0224946,FBrf0224238,FBrf0224411,FBrf0221801,FBrf0220341,FBrf0220745,FBrf0217198,FBrf0219513
FF38_11820	Dmel_13222s	FBgn0010808	lethal - all die before end of P-stage	The gene lethal (3) 03670 is referred to in FlyBase by the symbol Dmel\l(3)03670 (CG1715, FBgn0010808). It is a protein_coding_gene from Drosophila melanogaster. It has one annotated transcript and one polypeptide. Gene sequence location is 3R:31052616..31053915. It has the cytological map location 100B1. Its molecular function is described by: . It is involved in the biological process described…	FBrf0222651,FBrf0224345,FBrf0218457,FBrf0214682,FBrf0212437,FBrf0210978,FBrf0216433,FBrf0208510,FBrf0207403,FBrf0200327,FBrf0195387,FBrf0184340,FBrf0184335,FBrf0166452,FBrf0159398,FBrf0136770,FBrf0132177,FBrf0123252,FBrf0125078,FBrf0126699,FBrf0112100,FBrf0111489,FBrf0103298,FBrf0111308,FBrf0099762,FBrf0122267,FBrf0083714,FBrf0067338
FF38_01314	Dmel_1332s	FBgn0038649	partially lethal - majority die. Summary of modENCODE Temporal Expression Profile: Temporal profile ranges from a peak of moderately high expression to a trough of moderate expression. Peak expression observed within 00-06 and 12-18 hour embryonic stages, during early larval stages, during late pupal stages, in stages of adults of both sexes.	This gene is referred to in FlyBase by the symbol Dmel\CG7718 (FBgn0038649). It is a protein_coding_gene from Drosophila melanogaster. It has one annotated transcript and one polypeptide. Gene sequence location is 3R:18744063..18746041. It has the cytological map location 91C5. Protein features are: Phospholipase D, phosphatidylserine synthase type; Phospholipase D-like domain; Phospholipase D/Tr…	FBrf0221655,FBrf0218724,FBrf0202769
FF38_07780	Dmel_1333s	FBgn0019644	partially lethal - majority die	The gene ATP synthase, subunit b is referred to in FlyBase by the symbol Dmel\ATPsyn-b (CG8189, FBgn0019644). It is a protein_coding_gene from Drosophila melanogaster. It has one annotated transcript and one polypeptide. Gene sequence location is 3L:9729999..9731224. It has the cytological map location 67C5. Protein features are: ATPase, F0 complex, B chain/subunit B; ATPase, F0 complex, B chain/…	FBrf0219684
FF38_07303	Dmel_13352s	FBgn0261801	partially lethal - majority die.	This gene is referred to in FlyBase by the symbol Dmel\CG42747 (FBgn0261801). It is a protein_coding_gene from Drosophila melanogaster. It has one annotated transcript and one polypeptide. Gene sequence location is 3L:6400590..6485964. It has the cytological map location 65B3. Its molecular function is unknown. The biological processes in which it is involved are not known. 8 alleles are reported…	FBrf0212670
FF38_01568	Dmel_13435s	FBgn0034061	partially lethal - majority die. Summary of modENCODE Temporal Expression Profile: Temporal profile ranges from a peak of very high expression to a trough of moderately high expression. Peak expression observed within 06-12 hour embryonic stages.	This gene is referred to in FlyBase by the symbol Dmel\CG8386 (FBgn0034061). It is a protein_coding_gene from Drosophila melanogaster. It has one annotated transcript and one polypeptide. Gene sequence location is 2R:16006893..16007667. It has the cytological map location 52D12. Protein features are: Ubiquitin-conjugating enzyme/RWD-like; Ubiquitin-fold modifier-conjugating enzyme 1. Its molecula…	FBrf0211812,FBrf0201450
FF38_02591	Dmel_13460s	FBgn0028484	lethal - all die before end of P-stage	The gene Activated Cdc42 kinase is referred to in FlyBase by the symbol Dmel\Ack (CG14992, FBgn0028484). It is a protein_coding_gene from Drosophila melanogaster. It has one annotated transcript and one polypeptide. Gene sequence location is 3L:4108186..4114157. It has the cytological map location 64A6. Protein features are: Protein kinase domain; Protein kinase, ATP binding site; Protein kinase-…	FBrf0221591,FBrf0223213,FBrf0221256,FBrf0218372
FF38_11745	Dmel_13554s	FBgn0040078	lethal - all die before end of larval stage. Summary of modENCODE Temporal Expression Profile: Temporal profile ranges from a peak of very high expression to a trough of moderate expression. Peak expression observed within 00-06 hour embryonic stages.	The gene pontin is referred to in FlyBase by the symbol Dmel\pont (CG4003, FBgn0040078). It is a protein_coding_gene from Drosophila melanogaster. It has one annotated transcript and one polypeptide. Gene sequence location is 3R:10262123..10263899. It has the cytological map location 86A3. Protein features are: AAA+ ATPase domain; P-loop containing nucleoside triphosphate hydrolase; RuvB-like; TI…	FBrf0223806,FBrf0224244,FBrf0225245,FBrf0221998,FBrf0221461,FBrf0220693,FBrf0218429
FF38_07601	Dmel_13556s	FBgn0040079	partially lethal - majority die	The gene pkaap is referred to in FlyBase by the symbol Dmel\pkaap (CG4132, FBgn0040079). It is a protein_coding_gene from Drosophila melanogaster. It has one annotated transcript and one polypeptide. Gene sequence location is 2L:16288290..16291195. It has the cytological map location 35F1. Protein features are: Regulator of G protein signalling domain; Regulator of G protein signalling superfamil…	FBrf0212437,FBrf0208510,FBrf0214518,FBrf0200327,FBrf0195387,FBrf0184340,FBrf0179737,FBrf0174215,FBrf0174231,FBrf0141561,FBrf0147137,FBrf0132177,FBrf0131225,FBrf0127289,FBrf0125078,FBrf0127290,FBrf0126705,FBrf0126704,FBrf0112153,FBrf0112151,FBrf0110073,FBrf0111326,FBrf0105495
FF38_04501	Dmel_1357s	FBgn0266723	partially lethal - majority die.	The gene TRAPP subunit 31 ortholog (S. cerevisiae) is referred to in FlyBase by the symbol Dmel\Trs31 (CG10153, FBgn0266723). It is a protein_coding_gene from Drosophila melanogaster. It has one annotated transcript and one polypeptide. Gene sequence location is 2R:14757064..14757846. It has the cytological map location 51C2. Protein features are: NO signalling/Golgi transport ligand-binding doma…	FBrf0209478,FBrf0190762,FBrf0188255,FBrf0129948
FF38_06128	Dmel_13588s	FBgn0039639	lethal - all die before end of pupal stage. Summary of modENCODE Temporal Expression Profile: Temporal profile ranges from a peak of moderate expression to a trough of low expression. Peak expression observed at stages throughout embryogenesis, during early larval stages, during late pupal stages, in adult female stages.	This gene is referred to in FlyBase by the symbol Dmel\CG14512 (FBgn0039639). It is a protein_coding_gene from Drosophila melanogaster. It has one annotated transcript and one polypeptide. Gene sequence location is 3R:29137970..29138573. It has the cytological map location 98F12. Protein features are: Glycosyl transferase, family 28, C-terminal. Its molecular function is described by: carbohydrat…	FBrf0211137
FF38_06699	Dmel_13594s	FBgn0027535	lethal - all die before end of larval stage. Summary of modENCODE Temporal Expression Profile: Temporal profile ranges from a peak of moderately high expression to a trough of low expression. Peak expression observed within 00-12 hour embryonic stages.	The gene brother of tout-velu is referred to in FlyBase by the symbol Dmel\botv (CG15110, FBgn0027535). It is a protein_coding_gene from Drosophila melanogaster. It has one annotated transcript and one polypeptide. Gene sequence location is 2R:19129589..19133706. It has the cytological map location 56B5. Protein features are: EXTL2, alpha-1,4-N-acetylhexosaminyltransferase; Exostosin 3/Exostosin-…	FBrf0224046,FBrf0220157,FBrf0221859,FBrf0221674,FBrf0220757,FBrf0218386,FBrf0219528
FF38_12939	Dmel_13634s	FBgn0261049	lethal - all die before end of larval stage. Summary of modENCODE Temporal Expression Profile: Temporal profile ranges from a peak of moderate expression to a trough of low expression. Peak expression observed at stages throughout embryogenesis, at stages throughout the larval period, at stages throughout the pupal period, in stages of adults of both sexes.	The gene Vacuolar protein sorting 45 is referred to in FlyBase by the symbol Dmel\Vps45 (CG8228, FBgn0261049). It is a protein_coding_gene from Drosophila melanogaster. It has one annotated transcript and one polypeptide. Gene sequence location is 3R:9563924..9566092. It has the cytological map location 85D25-85E. Protein features are: Sec1-like protein; Sec1-like, domain 2. Its molecular functio…	FBrf0223135,FBrf0212437,FBrf0211104,FBrf0213252,FBrf0208510,FBrf0208087,FBrf0203879,FBrf0203587,FBrf0207002,FBrf0202579,FBrf0202932,FBrf0194432,FBrf0184340,FBrf0184335,FBrf0174215,FBrf0166452,FBrf0159336,FBrf0132177,FBrf0131201,FBrf0129948,FBrf0127207,FBrf0125078,FBrf0126683,FBrf0105495
FF38_00098	Dmel_13743s	FBgn0052528	lethal - all die before end of P-stage	The gene parvin is referred to in FlyBase by the symbol Dmel\parvin (CG32528, FBgn0052528). It is a protein_coding_gene from Drosophila melanogaster. It has 2 annotated transcripts and 2 polypeptides (1 unique). Gene sequence location is X:19746041..19748458. It has the cytological map location 18E5-18F1. Protein features are: Calponin homology domain; Parvin. Its molecular function is described …	FBrf0225500,FBrf0221867,FBrf0219290,FBrf0209864,FBrf0200691,FBrf0184059
FF38_14126	Dmel_13775s	FBgn0039132	lethal - all die before end of pupal stage	The gene Adaptor Protein complex 1, ￏﾃ subunit is referred to in FlyBase by the symbol Dmel\AP-1ￏﾃ (CG5864, FBgn0039132). It is a protein_coding_gene from Drosophila melanogaster. It has 4 annotated transcripts and 4 polypeptides (3 unique). Gene sequence location is 3R:23958651..23962555. It has the cytological map location 95D1. Protein features are: AP complex, mu/sigma subunit; Adaptor protei…	FBrf0225181,FBrf0222448,FBrf0223213,FBrf0217589
FF38_11378	Dmel_13781s	FBgn0033032	lethal - all die before end of embryonic stage. Summary of modENCODE Temporal Expression Profile: Temporal profile ranges from a peak of very high expression to a trough of moderate expression. Peak expression observed within 06-18 hour embryonic stages.	The gene kune-kune is referred to in FlyBase by the symbol Dmel\kune (CG1298, FBgn0033032). It is a protein_coding_gene from Drosophila melanogaster. It has one annotated transcript and one polypeptide. Gene sequence location is 2R:5671741..5672800. It has the cytological map location 41F6. Protein features are: PMP-22/EMP/MP20/Claudin superfamily. Its molecular function is unknown. It is involve…	FBrf0225089,FBrf0224037,FBrf0223513,FBrf0220284,FBrf0218431
FF38_00218	Dmel_13782s	FBgn0051344	lethal. Summary of modENCODE Temporal Expression Profile: Temporal profile ranges from a peak of high expression to a trough of low expression. Peak expression observed within 12-18 embryonic stages, during late pupal stages.	This gene is referred to in FlyBase by the symbol Dmel\CG31344 (FBgn0051344). It is a protein_coding_gene from Drosophila melanogaster. It has one annotated transcript and one polypeptide. Gene sequence location is 3R:15223378..15225329. It has the cytological map location 88E3. Protein features are: Domain of unknown function DUF2236. Its molecular function is unknown. It is involved in the biol…	FBrf0225181,FBrf0224717,FBrf0217472,FBrf0184193,FBrf0129705
FF38_05874	Dmel_13804s	FBgn0036570	partially lethal - majority die. Summary of modENCODE Temporal Expression Profile: Temporal profile ranges from a peak of moderately high expression to a trough of low expression. Peak expression observed within 00-06 hour embryonic stages.	The gene Integrator 9 is referred to in FlyBase by the symbol Dmel\IntS9 (CG5222, FBgn0036570). It is a protein_coding_gene from Drosophila melanogaster. It has one annotated transcript and one polypeptide. Gene sequence location is 3L:16103432..16105627. It has the cytological map location 72D6. Protein features are: Beta-Casp domain; Beta-lactamase-like; Integrator complex subunit 9. Its molecu…	FBrf0220828,FBrf0221801,FBrf0219953,FBrf0214748,FBrf0212592,FBrf0211137,FBrf0129982
FF38_02649	Dmel_13847s	FBgn0261596	lethal	The gene Ribosomal protein S24 is referred to in FlyBase by the symbol Dmel\RpS24 (CG3751, FBgn0261596). It is a protein_coding_gene from Drosophila melanogaster. It has one annotated transcript and one polypeptide. Gene sequence location is 2R:22640526..22641419. It has the cytological map location 58F3. Protein features are: Nucleotide-binding, alpha-beta plait; Ribosomal S24e conserved site; R…	FBrf0221476,FBrf0221801,FBrf0221461,FBrf0219066
FF38_11928	Dmel_13866s	FBgn0039125	lethal. Summary of modENCODE Temporal Expression Profile: Temporal profile ranges from a peak of high expression to a trough of low expression. Peak expression observed within 00-12 hour embryonic stages.	The gene Ndc1 ortholog (S. cerevisiae) is referred to in FlyBase by the symbol Dmel\Ndc1 (CG5857, FBgn0039125). It is a protein_coding_gene from Drosophila melanogaster. It has one annotated transcript and one polypeptide. Gene sequence location is 3R:23924399..23926436. It has the cytological map location 95C12-95C13. Protein features are: Nucleoporin protein Ndc1-Nup. Its molecular function is …	FBrf0211714,FBrf0220062,FBrf0220061,FBrf0141540
FF38_00024	Dmel_13874s	FBgn0260859	lethal. Summary of modENCODE Temporal Expression Profile: Temporal profile ranges from a peak of high expression to a trough of moderately high expression. Peak expression observed within 00-06 hour embryonic stages.	The gene BET3 ortholog (S. cerevisiae) is referred to in FlyBase by the symbol Dmel\Bet3 (CG3911, FBgn0260859). It is a protein_coding_gene from Drosophila melanogaster. It has one annotated transcript and one polypeptide. Gene sequence location is 3L:9438482..9442267. It has the cytological map location 67B6. Protein features are: NO signalling/Golgi transport ligand-binding domain; TRAPP I comp…	FBrf0209478,FBrf0194432,FBrf0192229,FBrf0188255,FBrf0129948
FF38_07295	Dmel_13887s	FBgn0262117	lethal.	The gene Integrator 3 is referred to in FlyBase by the symbol Dmel\IntS3 (CG17665, FBgn0262117). It is a protein_coding_gene from Drosophila melanogaster. It has one annotated transcript and one polypeptide. Gene sequence location is 2R:4235779..4242934. It has the cytological map location h44-h46. Protein features are: Integrator complex subunit 3. Its molecular function is described by: . It is…	FBrf0225589,FBrf0224263,FBrf0220828,FBrf0223513,FBrf0219953
FF38_13749	Dmel_13911s	FBgn0036811	dendrite morphogenesis. 8 alleles are reported. No phenotypic data is available. The phenotypic class of alleles includes: lethal. Summary of modENCODE Temporal Expression Profile: Temporal profile ranges from a peak of high expression to a trough of moderate expression. Peak expression observed within 00-12 hour embryonic stages.	The gene Mediator complex subunit 11 is referred to in FlyBase by the symbol Dmel\MED11 (CG6884, FBgn0036811). It is a protein_coding_gene from Drosophila melanogaster. It has one annotated transcript and one polypeptide. Gene sequence location is 3L:18745856..18746623. It has the cytological map location 75D8. Protein features are: Mediator complex, subunit Med11. Its molecular function is descr…	FBrf0220522,FBrf0221461,FBrf0217803,FBrf0219204
FF38_12573	Dmel_13941s	FBgn0039691	lethal. Summary of modENCODE Temporal Expression Profile: Temporal profile ranges from a peak of high expression to a trough of moderate expression. Peak expression observed within 00-06 hour embryonic stages.	The gene Integrator 11 is referred to in FlyBase by the symbol Dmel\IntS11 (CG1972, FBgn0039691). It is a protein_coding_gene from Drosophila melanogaster. It has one annotated transcript and one polypeptide. Gene sequence location is 3R:29745337..29747513. It has the cytological map location 99B10. Protein features are: Beta-Casp domain; Beta-lactamase-like; RNA-metabolising metallo-beta-lactama…	FBrf0220828,FBrf0219953,FBrf0212592,FBrf0215544,FBrf0208060,FBrf0209016,FBrf0129982
FF38_13570	Dmel_13945s	FBgn0038585	lethal. Summary of modENCODE Temporal Expression Profile: Temporal profile ranges from a peak of high expression to a trough of moderate expression. Peak expression observed within 00-18 hour embryonic stages, during early larval stages, in adult female stages.	The gene Novel nucleolar protein 3 is referred to in FlyBase by the symbol Dmel\Non3 (CG7993, FBgn0038585). It is a protein_coding_gene from Drosophila melanogaster. It has one annotated transcript and one polypeptide. Gene sequence location is 3R:18223722..18224942. It has the cytological map location 90F8. Protein features are: Brix domain. Its molecular function is described by: . It is involv…	FBrf0225754,FBrf0223512,FBrf0213621,FBrf0211812,FBrf0192539
FF38_08850	Dmel_13969s	FBgn0035956	lethal. Summary of modENCODE Temporal Expression Profile: Temporal profile ranges from a peak of moderately high expression to a trough of extremely low expression. Peak expression observed within 00-12 hour embryonic stages.	The gene Dorsocross2 is referred to in FlyBase by the symbol Dmel\Doc2 (CG5187, FBgn0035956). It is a protein_coding_gene from Drosophila melanogaster. It has one annotated transcript and one polypeptide. Gene sequence location is 3L:9012686..9019246. It has the cytological map location 66F1. Protein features are: Transcription factor, Brachyury; Transcription factor, T-box; Transcription factor,…	FBrf0223468,FBrf0222340,FBrf0221681,FBrf0222881,FBrf0221653,FBrf0218973,FBrf0216960,FBrf0220344,FBrf0216868,FBrf0219771,FBrf0217404,FBrf0218841
FF38_01216	Dmel_14049s	FBgn0030864	partially lethal - majority die	This gene is referred to in FlyBase by the symbol Dmel\CG8173 (FBgn0030864). It is a protein_coding_gene from Drosophila melanogaster. It has one annotated transcript and one polypeptide. Gene sequence location is X:17707401..17709653. It has the cytological map location 16C1. Protein features are: Protein kinase domain; Protein kinase-like domain; Serine/threonine-protein kinase, active site. It…	FBrf0218457,FBrf0214641,FBrf0212437,FBrf0208510,FBrf0208533,FBrf0214518,FBrf0204789,FBrf0205223,FBrf0202955,FBrf0204874,FBrf0200406,FBrf0200327,FBrf0174215,FBrf0155813,FBrf0166452,FBrf0174231,FBrf0151258,FBrf0147137,FBrf0183159,FBrf0125078,FBrf0132098,FBrf0126705,FBrf0126704,FBrf0105495
FF38_03977	Dmel_14078s	FBgn0011785	lethal - all die before end of P-stage	The gene BRWD3 is referred to in FlyBase by the symbol Dmel\BRWD3 (CG31132, FBgn0011785). It is a protein_coding_gene from Drosophila melanogaster. It has one annotated transcript and one polypeptide. Gene sequence location is 3R:24319000..24328619. It has the cytological map location 95F12-95F13. Protein features are: Bromodomain; Bromodomain, conserved site; WD40 repeat; WD40 repeat, conserved …	FBrf0224453,FBrf0222340,FBrf0222237,FBrf0221205,FBrf0223436,FBrf0219342
FF38_09401	Dmel_14082s	FBgn0263933	lethal - all die before end of P-stage	The gene ebi is referred to in FlyBase by the symbol Dmel\ebi (CG4063, FBgn0263933). It is a protein_coding_gene from Drosophila melanogaster. It has one annotated transcript and one polypeptide. Gene sequence location is 2L:415067..418536. It has the cytological map location 21C2. Protein features are: G-protein beta WD-40 repeat; LisH dimerisation motif; LisH dimerisation motif, subgroup; Quino…	FBrf0223804,FBrf0221983,FBrf0221801,FBrf0223067,FBrf0220693,FBrf0219135,FBrf0218464,FBrf0219752,FBrf0217546
FF38_03992	Dmel_14155s	FBgn0039403	lethal. Summary of modENCODE Temporal Expression Profile: Temporal profile ranges from a peak of moderately high expression to a trough of moderate expression. Peak expression observed at stages throughout embryogenesis, at stages throughout the larval period, at stages throughout the pupal period, in stages of adults of both sexes. This gene is annotated by FlyBase as a dicistronic gene, meaning…	The gene Sld5 is referred to in FlyBase by the symbol Dmel\Sld5 (CG14549, FBgn0039403). It is a protein_coding_gene from Drosophila melanogaster. It has one annotated transcript and one polypeptide. Gene sequence location is 3R:26055657..26056547. It has the cytological map location 96F10. Protein features are: GINS complex; GINS complex, subunit Sld5. Its molecular function is described by: 3'-5…	FBrf0224717,FBrf0222974,FBrf0219136
FF38_05491	Dmel_14191s	FBgn0028999	lethal - all die before end of pupal stage	The gene nervous fingers 1 is referred to in FlyBase by the symbol Dmel\nerfin-1 (CG13906, FBgn0028999). It is a protein_coding_gene from Drosophila melanogaster. It has one annotated transcript and one polypeptide. Gene sequence location is 3L:909112..912319. It has the cytological map location 61D4. Protein features are: Zinc finger C2H2-type/integrase DNA-binding domain; Zinc finger, C2H2; Zin…	FBrf0224355,FBrf0220332,FBrf0217497
FF38_02983	Dmel_14208s	FBgn0033753	partially lethal - majority live	The gene Cyp301a1 is referred to in FlyBase by the symbol Dmel\Cyp301a1 (CG8587, FBgn0033753). It is a protein_coding_gene from Drosophila melanogaster. It has one annotated transcript and one polypeptide. Gene sequence location is 2R:12566185..12569061. It has the cytological map location 49B4-49B5. Protein features are: Cytochrome P450; Cytochrome P450, E-class, group I. Its molecular function …	FBrf0221693,FBrf0219414,FBrf0218326
FF38_04028	Dmel_14227s	FBgn0024491	lethal. Summary of modENCODE Temporal Expression Profile: Temporal profile ranges from a peak of very high expression to a trough of moderate expression. Peak expression observed within 00-06 hour embryonic stages.	The gene Bicoid interacting protein 1 is referred to in FlyBase by the symbol Dmel\Bin1 (CG6046, FBgn0024491). It is a protein_coding_gene from Drosophila melanogaster. It has 3 annotated transcripts and 3 polypeptides (1 unique). Gene sequence location is 3R:16186156..16189564. It has the cytological map location 89B7. Protein features are: Histone deacetylase complex, SAP18 subunit; Sin3 associ…	FBrf0221759,FBrf0222546,FBrf0218368
FF38_05372	Dmel_14255s	FBgn0004864	lethal - all die before end of P-stage	The gene hopscotch is referred to in FlyBase by the symbol Dmel\hop (CG1594, FBgn0004864). It is a protein_coding_gene from Drosophila melanogaster. It has one annotated transcript and one polypeptide. Gene sequence location is X:11360930..11368098. It has the cytological map location 10B5-10B6. Protein features are: Band 4.1 domain; FERM domain; Protein kinase domain; Protein kinase, ATP binding…	FBrf0223621,FBrf0224048,FBrf0220178,FBrf0222871,FBrf0220206,FBrf0221875,FBrf0220316,FBrf0222237,FBrf0221229,FBrf0221461,FBrf0222717,FBrf0220514,FBrf0222708,FBrf0223499,FBrf0222523,FBrf0222048,FBrf0218408,FBrf0217136,FBrf0220361,FBrf0220408,FBrf0217636,FBrf0218994,FBrf0217306,FBrf0217497,FBrf0219660,FBrf0218357,FBrf0219709
FF38_14332	Dmel_14258s	FBgn0031454	lethal - all die before end of pupal stage	This gene is referred to in FlyBase by the symbol Dmel\CG9960 (FBgn0031454). It is a protein_coding_gene from Drosophila melanogaster. It has one annotated transcript and one polypeptide. Gene sequence location is 2L:2758427..2759677. It has the cytological map location 23A3. Protein features are: DNA methylase, N-6 adenine-specific, conserved site; Eukaryotic/archaeal PrmC-related; S-adenosyl-L-…	FBrf0224026,FBrf0222546,FBrf0218676,FBrf0204849
FF38_11009	Dmel_14267s	FBgn0020909	partially lethal - majority die. Summary of modENCODE Temporal Expression Profile: Temporal profile ranges from a peak of moderately high expression to a trough of low expression. Peak expression observed at stages throughout embryogenesis, during early larval stages, in adult female stages.	The gene Rtc1 is referred to in FlyBase by the symbol Dmel\Rtc1 (CG11130, FBgn0020909). It is a protein_coding_gene from Drosophila melanogaster. It has one annotated transcript and one polypeptide. Gene sequence location is X:13757179..13758598. It has the cytological map location 12B10-12C1. Protein features are: RNA 3'-terminal phosphate cyclase; RNA 3'-terminal phosphate cyclase domain; RNA 3…	FBrf0212670,FBrf0209128,FBrf0047113
FF38_12105	Dmel_14283s	FBgn0015544	lethal - all die before end of P-stage	The gene spaghetti is referred to in FlyBase by the symbol Dmel\spag (CG13570, FBgn0015544). It is a protein_coding_gene from Drosophila melanogaster. It has one annotated transcript and one polypeptide. Gene sequence location is 2R:24159384..24161503. It has the cytological map location 60C1. Protein features are: RNA-polymerase II-associated protein 3-like, C-terminal domain; Tetratricopeptide …	FBrf0224244,FBrf0219342
FF38_01296	Dmel_14296s	FBgn0023212	lethal. Summary of modENCODE Temporal Expression Profile: Temporal profile ranges from a peak of high expression to a trough of moderately high expression. Peak expression observed at stages throughout embryogenesis, at stages throughout the larval period, at stages throughout the pupal period, in stages of adults of both sexes.	The gene Elongin B is referred to in FlyBase by the symbol Dmel\EloB (CG4204, FBgn0023212). It is a protein_coding_gene from Drosophila melanogaster. It has one annotated transcript and one polypeptide. Gene sequence location is 3R:20578222..20579850. It has the cytological map location 92F2. Protein features are: Ubiquitin-like; Ubiquitin-related domain. Its molecular function is unknown. It is …	FBrf0223250,FBrf0221461,FBrf0222708,FBrf0218299
FF38_04312	Dmel_14306s	FBgn0028684	lethal. Summary of modENCODE Temporal Expression Profile: Temporal profile ranges from a peak of very high expression to a trough of moderately high expression. Peak expression observed within 00-06 hour embryonic stages, during late larval stages, during early pupal stages, in adult female stages.	The gene Regulatory particle triple-A ATPase 5 is referred to in FlyBase by the symbol Dmel\Rpt5 (CG10370, FBgn0028684). It is a protein_coding_gene from Drosophila melanogaster. It has one annotated transcript and one polypeptide. Gene sequence location is 3R:23752876..23754623. It has the cytological map location 95B1. Protein features are: 26S proteasome subunit P45; AAA+ ATPase domain; ATPase…	FBrf0225345,FBrf0221396,FBrf0222014,FBrf0220486,FBrf0221461,FBrf0219204
FF38_12845	Dmel_14331s	FBgn0004862	midgut muscle. The phenotypic classes of alleles include: lethal	The gene bagpipe is referred to in FlyBase by the symbol Dmel\bap (CG7902, FBgn0004862). It is a protein_coding_gene from Drosophila melanogaster. It has one annotated transcript and one polypeptide. Gene sequence location is 3R:21388880..21390449. It has the cytological map location 93D10. Protein features are: Homeobox domain; Homeobox, conserved site; Homeodomain, metazoa; Homeodomain-like. It…	FBrf0223678,FBrf0222388,FBrf0222279,FBrf0221030,FBrf0217483,FBrf0221832,FBrf0218673,FBrf0217906,FBrf0219905,FBrf0220423
FF38_08602	Dmel_14336s	FBgn0014868	lethal. Summary of modENCODE Temporal Expression Profile: Temporal profile ranges from a peak of very high expression to a trough of moderately high expression. Peak expression observed within 00-12 hour embryonic stages, during early larval stages.	The gene Oligosaccharyltransferase 48kD subunit is referred to in FlyBase by the symbol Dmel\Ost48 (CG9022, FBgn0014868). It is a protein_coding_gene from Drosophila melanogaster. It has one annotated transcript and one polypeptide. Gene sequence location is X:9156929..9158515. It has the cytological map location 8C14. Protein features are: Dolichyl-diphosphooligosaccharide--protein glycosyltrans…	FBrf0221998,FBrf0223213
FF38_07530	Dmel_14390s	FBgn0025582	lethal - all die before end of P-stage	The gene Int6 homologue is referred to in FlyBase by the symbol Dmel\Int6 (CG9677, FBgn0025582). It is a protein_coding_gene from Drosophila melanogaster. It has one annotated transcript and one polypeptide. Gene sequence location is 3L:16785242..16786941. It has the cytological map location 73C4. Protein features are: Eukaryotic translation initiation factor 3 subunit E; Eukaryotic translation i…	FBrf0222078
FF38_07101	Dmel_14394s	FBgn0035997	lethal	The gene pleiohomeotic like is referred to in FlyBase by the symbol Dmel\phol (CG3445, FBgn0035997). It is a protein_coding_gene from Drosophila melanogaster. It has 2 annotated transcripts and 2 polypeptides (1 unique). Gene sequence location is 3L:9452803..9456281. It has the cytological map location 67B7-67B8. Protein features are: Zinc finger C2H2-type/integrase DNA-binding domain; Zinc finge…	FBrf0221906,FBrf0219367
FF38_02925	Dmel_14419s	FBgn0042092	partially lethal - majority die. Summary of modENCODE Temporal Expression Profile: Temporal profile ranges from a peak of moderately high expression to a trough of low expression. Peak expression observed within 00-12 hour embryonic stages, during early larval stages, in adult female stages.	This gene is referred to in FlyBase by the symbol Dmel\CG13773 (FBgn0042092). It is a protein_coding_gene from Drosophila melanogaster. It has one annotated transcript and one polypeptide. Gene sequence location is 2L:6906666..6907844. It has the cytological map location 27C4. Its molecular function is unknown. The biological processes in which it is involved are not known. 5 alleles are reported…	FBrf0219918,FBrf0210039,FBrf0127282
FF38_09360	Dmel_1442s	FBgn0010278	lethal - all die during pharate adult stage. Summary of modENCODE Temporal Expression Profile: Temporal profile ranges from a peak of high expression to a trough of moderate expression. Peak expression observed within 00-12 hour embryonic stages, in adult female stages.	The gene Structure specific recognition protein is referred to in FlyBase by the symbol Dmel\Ssrp (CG4817, FBgn0010278). It is a protein_coding_gene from Drosophila melanogaster. It has one annotated transcript and one polypeptide. Gene sequence location is 2R:23806361..23809004. It has the cytological map location 60A2. Protein features are: Domain of unknown function DUF1747; High mobility grou…	FBrf0224477,FBrf0221638,FBrf0221286,FBrf0222552,FBrf0222546,FBrf0220693,FBrf0219320,FBrf0219981
FF38_08938	Dmel_14451s	FBgn0003206	lethal - all die before end of P-stage	The gene Ras oncogene at 64B is referred to in FlyBase by the symbol Dmel\Ras64B (CG1167, FBgn0003206). It is a protein_coding_gene from Drosophila melanogaster. It has one annotated transcript and one polypeptide. Gene sequence location is 3L:4139076..4141398. It has the cytological map location 64A7. Protein features are: P-loop containing nucleoside triphosphate hydrolase; Small GTP-binding pr…	FBrf0223316,FBrf0221911,FBrf0220049,FBrf0219149,FBrf0219099,FBrf0218095,FBrf0218615
FF38_01428	Dmel_14454s	FBgn0035851	lethal - all die before end of P-stage	The gene Mediator complex subunit 24 is referred to in FlyBase by the symbol Dmel\MED24 (CG7999, FBgn0035851). It is a protein_coding_gene from Drosophila melanogaster. It has one annotated transcript and one polypeptide. Gene sequence location is 3L:8191270..8196573. It has the cytological map location 66B11-66B12. Protein features are: Mediator complex, subunit Med24, N-terminal. Its molecular …	FBrf0224453,FBrf0218299
FF38_10785	Dmel_14467s	FBgn0037561	lethal. Summary of modENCODE Temporal Expression Profile: Temporal profile ranges from a peak of moderately high expression to a trough of low expression. Peak expression observed within 06-12 hour embryonic stages.	This gene is referred to in FlyBase by the symbol Dmel\CG9630 (FBgn0037561). It is a protein_coding_gene from Drosophila melanogaster. It has one annotated transcript and one polypeptide. Gene sequence location is 3R:8267943..8269896. It has the cytological map location 84F6. Protein features are: DEAD/DEAH box helicase domain; Domain of unknown function DUF4217; Helicase, C-terminal; Helicase, s…	FBrf0193607,FBrf0141559,FBrf0129923
FF38_13078	Dmel_14511s	FBgn0037364	partially lethal - majority die	The gene Rab23 is referred to in FlyBase by the symbol Dmel\Rab23 (CG2108, FBgn0037364). It is a protein_coding_gene from Drosophila melanogaster. It has one annotated transcript and one polypeptide. Gene sequence location is 3R:5680054..5685434. It has the cytological map location 83B9. Protein features are: P-loop containing nucleoside triphosphate hydrolase; Small GTP-binding protein domain; S…	FBrf0223432,FBrf0221693,FBrf0221647,FBrf0220009,FBrf0219021,FBrf0218839,FBrf0217518
FF38_12994	Dmel_14551s	FBgn0038768	lethal. Summary of modENCODE Temporal Expression Profile: Temporal profile ranges from a peak of high expression to a trough of moderate expression. Peak expression observed within 00-12 hour embryonic stages.	This gene is referred to in FlyBase by the symbol Dmel\CG4936 (FBgn0038768). It is a protein_coding_gene from Drosophila melanogaster. It has one annotated transcript and one polypeptide. Gene sequence location is 3R:20031823..20034330. It has the cytological map location 92C1. Protein features are: Zinc finger C2H2-type/integrase DNA-binding domain; Zinc finger, AD-type; Zinc finger, C2H2; Zinc …	FBrf0224477,FBrf0221759,FBrf0223513,FBrf0220922,FBrf0195367,FBrf0195387,FBrf0155739
FF38_07155	Dmel_14560s	FBgn0020388	lethal - all die before end of P-stage	The gene Gcn5 ortholog is referred to in FlyBase by the symbol Dmel\Gcn5 (CG4107, FBgn0020388). It is a protein_coding_gene from Drosophila melanogaster. It has one annotated transcript and one polypeptide. Gene sequence location is 3L:12521129..12524014. It has the cytological map location 69C4. Protein features are: Acyl-CoA N-acyltransferase; Bromodomain; Bromodomain, conserved site; GNAT doma…	FBrf0223974,FBrf0221510,FBrf0222552,FBrf0222546,FBrf0221795,FBrf0218299,FBrf0217401,FBrf0218867,FBrf0220258,FBrf0220049,FBrf0218284,FBrf0219600
FF38_09860	Dmel_14609s	FBgn0028737	lethal - all die before end of pupal stage	The gene Elongation factor 1 ￎﾲ is referred to in FlyBase by the symbol Dmel\Ef1ￎﾲ (CG6341, FBgn0028737). It is a protein_coding_gene from Drosophila melanogaster. It has 2 annotated transcripts and 2 polypeptides (1 unique). Gene sequence location is 2R:16868222..16869280. It has the cytological map location 53D14. Protein features are: Elongation factor 1 beta central acidic region, eukaryote; …	FBrf0224237,FBrf0224170,FBrf0223513,FBrf0218415
FF38_03294	Dmel_14622s	FBgn0039620	lethal	The gene waterproof is referred to in FlyBase by the symbol Dmel\wat (CG1443, FBgn0039620). It is a protein_coding_gene from Drosophila melanogaster. It has one annotated transcript and one polypeptide. Gene sequence location is 3R:28992977..29020406. It has the cytological map location 98F5. Protein features are: Fatty acyl-CoA reductase; Male sterility, NAD-binding; NAD(P)-binding domain. Its m…	FBrf0223463,FBrf0222546,FBrf0218408,FBrf0217871,FBrf0219445,FBrf0217843,FBrf0202919
FF38_00838	Dmel_14627s	FBgn0260771	partially lethal - majority die	The gene La related protein 7 is referred to in FlyBase by the symbol Dmel\Larp7 (CG42569, FBgn0260771). It is a protein_coding_gene from Drosophila melanogaster. It has one annotated transcript and one polypeptide. Gene sequence location is X:9243817..9245925. It has the cytological map location 8D2. Protein features are: Lupus La protein; Nucleotide-binding, alpha-beta plait; RNA recognition mo…	FBrf0218831
FF38_02440	Dmel_14631s	FBgn0033731	lethal. Summary of modENCODE Temporal Expression Profile: Temporal profile ranges from a peak of very high expression to a trough of no expression detected. Peak expression observed during late pupal stages.	The gene Cuticular protein 49Ah is referred to in FlyBase by the symbol Dmel\Cpr49Ah (CG8515, FBgn0033731). It is a protein_coding_gene from Drosophila melanogaster. It has one annotated transcript and one polypeptide. Gene sequence location is 2R:12413962..12415170. It has the cytological map location 49A3. Protein features are: Insect cuticle protein. Its molecular function is described by: str…	FBrf0221693,FBrf0215815,FBrf0211812,FBrf0207036,FBrf0200175,FBrf0190767
FF38_06949	Dmel_14634s	FBgn0010768	lethal	The gene squeeze is referred to in FlyBase by the symbol Dmel\sqz (CG5557, FBgn0010768). It is a protein_coding_gene from Drosophila melanogaster. It has one annotated transcript and one polypeptide. Gene sequence location is 3R:19164211..19170576. It has the cytological map location 91F4. Protein features are: Zinc finger C2H2-type/integrase DNA-binding domain; Zinc finger, C2H2; Zinc finger, C2…	FBrf0220944,FBrf0223197,FBrf0221442,FBrf0216969,FBrf0217668
FF38_11427	Dmel_14649s	FBgn0002609	lethal - all die before end of pupal stage. Summary of modENCODE Temporal Expression Profile: Temporal profile ranges from a peak of high expression to a trough of very low expression. Peak expression observed within 06-12 hour embryonic stages.	The gene Enhancer of split m3, helix-loop-helix is referred to in FlyBase by the symbol Dmel\E(spl)m3-HLH (CG8346, FBgn0002609). It is a protein_coding_gene from Drosophila melanogaster. It has one annotated transcript and one polypeptide. Gene sequence location is 3R:26021823..26023127. It has the cytological map location 96F10. Protein features are: Myc-type, basic helix-loop-helix (bHLH) domai…	FBrf0225181,FBrf0220474,FBrf0221191,FBrf0222991,FBrf0222185,FBrf0217650,FBrf0220408,FBrf0220160,FBrf0219797
FF38_05743	Dmel_14665s	FBgn0036839	partially lethal - majority die. Summary of modENCODE Temporal Expression Profile: Temporal profile ranges from a peak of moderately high expression to a trough of extremely low expression. Peak expression observed during late pupal stages.	This gene is referred to in FlyBase by the symbol Dmel\CG18136 (FBgn0036839). It is a protein_coding_gene from Drosophila melanogaster. It has one annotated transcript and one polypeptide. Gene sequence location is 3L:19000985..19003252. It has the cytological map location 75F2. Protein features are: SET domain; Zinc finger, MYND-type. Its molecular function is described by: zinc ion binding; his…	FBrf0222546,FBrf0217825,FBrf0210039,FBrf0207156,FBrf0205731,FBrf0151504
FF38_00531	Dmel_14668s	FBgn0016641	lethal	The gene Protein tyrosine phosphatase-ERK/Enhancer of Ras1 is referred to in FlyBase by the symbol Dmel\PTP-ER (CG9856, FBgn0016641). It is a protein_coding_gene from Drosophila melanogaster. It has one annotated transcript and one polypeptide. Gene sequence location is 2R:21619321..21624446. It has the cytological map location 57F4. Protein features are: Protein-tyrosine phosphatase, active site…	FBrf0224477,FBrf0225589,FBrf0221642,FBrf0219312
FF38_01862	Dmel_14673s	FBgn0021944	lethal	The gene Coproporphyrinogen oxidase is referred to in FlyBase by the symbol Dmel\Coprox (CG3433, FBgn0021944). It is a protein_coding_gene from Drosophila melanogaster. It has 2 annotated transcripts and 2 polypeptides (1 unique). Gene sequence location is 2L:6964421..6965887. It has the cytological map location 27C7. Protein features are: Coproporphyrinogen III oxidase, aerobic; Coproporphyrinog…	FBrf0223513,FBrf0219269,FBrf0217898
FF38_09233	Dmel_14687s	FBgn0029848	lethal	The gene Biotinidase is referred to in FlyBase by the symbol Dmel\Btd (CG3599, FBgn0029848). It is a protein_coding_gene from Drosophila melanogaster. It has one annotated transcript and one polypeptide. Gene sequence location is X:6217268..6219327. It has the cytological map location 5E1. Protein features are: Biotinidase, eukaryotic; Carbon-nitrogen hydrolase. Its molecular function is describe…	FBrf0225181,FBrf0221014,FBrf0218070,FBrf0213239,FBrf0192768,FBrf0194355,FBrf0141645,FBrf0141458,FBrf0141650
FF38_11568	Dmel_14711s	FBgn0039139	partially lethal - majority die	The gene Inducer of meiosis 4 is referred to in FlyBase by the symbol Dmel\Ime4 (CG5933, FBgn0039139). It is a protein_coding_gene from Drosophila melanogaster. It has one annotated transcript and one polypeptide. Gene sequence location is 3R:24032157..24034257. It has the cytological map location 95D8. Protein features are: MT-A70-like; S-adenosyl-L-methionine-dependent methyltransferase-like; m…	FBrf0215277,FBrf0211786,FBrf0191026
FF38_05745	Dmel_14722s	FBgn0052442	lethal - all die before end of pupal stage. Summary of modENCODE Temporal Expression Profile: Temporal profile ranges from a peak of moderate expression to a trough of low expression. Peak expression observed at stages throughout embryogenesis, during late larval stages, at stages throughout the pupal period, in stages of adults of both sexes.	This gene is referred to in FlyBase by the symbol Dmel\CG32442 (FBgn0052442). It is a protein_coding_gene from Drosophila melanogaster. It has 3 annotated transcripts and 3 polypeptides (all unique). Gene sequence location is 3L:21528218..21529333. It has the cytological map location 78D5. Protein features are: Arv1 protein. Its molecular function is described by: . It is involved in the biologic…	FBrf0212676
FF38_06495	Dmel_1476s	FBgn0000482	lethal - all die before end of P-stage	The gene deep orange is referred to in FlyBase by the symbol Dmel\dor (CG3093, FBgn0000482). It is a protein_coding_gene from Drosophila melanogaster. It has one annotated transcript and one polypeptide. Gene sequence location is X:1665052..1668451. It has the cytological map location 2B5. Protein features are: Clathrin, heavy chain/VPS, 7-fold repeat; Pep3/Vps18/deep orange; Zinc finger, RING-ty…	FBrf0224486,FBrf0224180,FBrf0224660,FBrf0224435,FBrf0220157,FBrf0222873,FBrf0222708,FBrf0221234,FBrf0222546,FBrf0223429,FBrf0221341,FBrf0221616,FBrf0217308,FBrf0220730,FBrf0219457
FF38_05925	Dmel_14774s	FBgn0035526	partially lethal - majority die. Summary of modENCODE Temporal Expression Profile: Temporal profile ranges from a peak of very high expression to a trough of moderately high expression. Peak expression observed within 00-06 hour embryonic stages.	This gene is referred to in FlyBase by the symbol Dmel\CG1316 (FBgn0035526). It is a protein_coding_gene from Drosophila melanogaster. It has one annotated transcript and one polypeptide. Gene sequence location is 3L:4283851..4286865. It has the cytological map location 64A12. Protein features are: Nucleotide-binding, alpha-beta plait; RNA recognition motif domain. Its molecular function is descr…	FBrf0144875,FBrf0129923
FF38_07818	Dmel_14795s	FBgn0026261	lethal - all die before end of P-stage	The gene bonsai is referred to in FlyBase by the symbol Dmel\bonsai (CG4207, FBgn0026261). It is a protein_coding_gene from Drosophila melanogaster. It has one annotated transcript and one polypeptide. Gene sequence location is 2R:22637770..22638868. It has the cytological map location 58F3. Protein features are: Ribosomal protein S15; Ribosomal protein S15, bacterial-type; S15/NS1, RNA-binding. …	FBrf0213715,FBrf0214682,FBrf0211812,FBrf0216346,FBrf0208510,FBrf0214518,FBrf0207229,FBrf0200327,FBrf0201637,FBrf0205398,FBrf0183426,FBrf0187614,FBrf0184335,FBrf0160151,FBrf0159903,FBrf0158942,FBrf0167463,FBrf0157097,FBrf0151899,FBrf0136744,FBrf0131184,FBrf0125078,FBrf0107721,FBrf0126705,FBrf0126693,FBrf0106518,FBrf0123106,FBrf0108515,FBrf0105495
FF38_09315	Dmel_14815s	FBgn0032228	lethal. Summary of modENCODE Temporal Expression Profile: Temporal profile ranges from a peak of moderate expression to a trough of extremely low expression. Peak expression observed in adult female stages.	This gene is referred to in FlyBase by the symbol Dmel\CG5367 (FBgn0032228). It is a protein_coding_gene from Drosophila melanogaster. It has one annotated transcript and one polypeptide. Gene sequence location is 2L:10354743..10356597. It has the cytological map location 31D10. Protein features are: Cysteine peptidase, histidine active site; Peptidase C1A; Peptidase C1A, papain C-terminal; Prote…	FBrf0225589,FBrf0217825,FBrf0211495,FBrf0190807,FBrf0158985
FF38_03275	Dmel_14816s	FBgn0034488	partially lethal - majority die. Summary of modENCODE Temporal Expression Profile: Temporal profile ranges from a peak of high expression to a trough of moderately high expression. Peak expression observed within 00-06 and 18-24 hour embryonic stages, at stages throughout the larval period, during early pupal stages, in adult female stages.	This gene is referred to in FlyBase by the symbol Dmel\CG11208 (FBgn0034488). It is a protein_coding_gene from Drosophila melanogaster. It has one annotated transcript and one polypeptide. Gene sequence location is 2R:20242752..20245388. It has the cytological map location 56F11. Protein features are: DHS-like NAD/FAD-binding domain; Thiamin diphosphate-binding fold; Thiamine pyrophosphate enzyme…	FBrf0222420,FBrf0219445,FBrf0211812,FBrf0206233,FBrf0167535,FBrf0179348
FF38_09321	Dmel_14852s	FBgn0051133	lethal. Summary of modENCODE Temporal Expression Profile: Temporal profile ranges from a peak of moderate expression to a trough of low expression. Peak expression observed within 00-18 hour embryonic stages, at stages throughout the larval period, during late pupal stages, in adult female stages.	The gene Seryl-tRNA synthetase-like insect mitochondrial protein is referred to in FlyBase by the symbol Dmel\Slimp (CG31133, FBgn0051133). It is a protein_coding_gene from Drosophila melanogaster. It has one annotated transcript and one polypeptide. Gene sequence location is 3R:24147436..24148967. It has the cytological map location 95E5. Protein features are: Serine-tRNA ligase, type1; Serine-t…	FBrf0225181,FBrf0224717,FBrf0212542,FBrf0209056
FF38_11439	Dmel_14854s	FBgn0003312	lethal - all die before end of embryonic stage. Summary of modENCODE Temporal Expression Profile: Temporal profile ranges from a peak of moderately high expression to a trough of very low expression. Peak expression observed within 00-06 hour embryonic stages.	The gene shadow is referred to in FlyBase by the symbol Dmel\sad (CG14728, FBgn0003312). It is a protein_coding_gene from Drosophila melanogaster. It has one annotated transcript and one polypeptide. Gene sequence location is 3R:11877235..11879754. It has the cytological map location 87A1. Protein features are: Cytochrome P450; Cytochrome P450, E-class, group I. Its molecular function is describe…	FBrf0224231,FBrf0220824,FBrf0223388,FBrf0220979,FBrf0220007,FBrf0219414,FBrf0220186,FBrf0217466,FBrf0219600
FF38_04953	Dmel_14901s	FBgn0013269	partially lethal - majority die	The gene FK506-binding protein 1 is referred to in FlyBase by the symbol Dmel\FK506-bp1 (CG6226, FBgn0013269). It is a protein_coding_gene from Drosophila melanogaster. It has one annotated transcript and one polypeptide. Gene sequence location is 3R:15331584..15333133. It has the cytological map location 88F1. Protein features are: FK506-binding protein; Peptidyl-prolyl cis-trans isomerase, FKBP…	FBrf0220693,FBrf0217843
FF38_07522	Dmel_14921s	FBgn0032704	partially lethal - majority die	The gene Jwa ortholog is referred to in FlyBase by the symbol Dmel\Jwa (CG10373, FBgn0032704). It is a protein_coding_gene from Drosophila melanogaster. It has one annotated transcript and one polypeptide. Gene sequence location is 2L:18704570..18705703. It has the cytological map location 37A1. Protein features are: Prenylated rab acceptor PRA1. Its molecular function is described by: . It is in…	FBrf0219684,FBrf0213977,FBrf0195342,FBrf0187644
FF38_09471	Dmel_14923s	FBgn0031260	lethal - all die before end of first instar larval stage	The gene Signal peptide peptidase is referred to in FlyBase by the symbol Dmel\Spp (CG11840, FBgn0031260). It is a protein_coding_gene from Drosophila melanogaster. It has one annotated transcript and one polypeptide. Gene sequence location is 2L:542786..544653. It has the cytological map location 21E2. Protein features are: Peptidase A22B, signal peptide peptidase; Presenilin/signal peptide pept…	FBrf0217861
FF38_04535	Dmel_14965s	FBgn0004407	lethal. Summary of modENCODE Temporal Expression Profile: Temporal profile ranges from a peak of moderately high expression to a trough of moderate expression. Peak expression observed within 06-12 hour embryonic stages, at stages throughout the larval period, at stages throughout the pupal period, in adult female stages. This gene is annotated by FlyBase as a dicistronic gene, meaning that some …	The gene DNA polymerase ￎﾳ 35kD is referred to in FlyBase by the symbol Dmel\DNApol-ￎﾳ35 (CG33650, FBgn0004407). It is a protein_coding_gene from Drosophila melanogaster. It has one annotated transcript and one polypeptide. Gene sequence location is 2L:13831482..13833105. It has the cytological map location 34D1. Protein features are: Anticodon-binding; Glycyl-tRNA synthetase/DNA polymerase subun…	FBrf0218457,FBrf0212437,FBrf0209369,FBrf0204440,FBrf0182792,FBrf0187792,FBrf0183426,FBrf0188190,FBrf0174780,FBrf0174215,FBrf0159903,FBrf0159210,FBrf0149157,FBrf0155982,FBrf0148886,FBrf0132177,FBrf0135731,FBrf0135229,FBrf0135659,FBrf0129256,FBrf0129261,FBrf0127289,FBrf0125078,FBrf0129934,FBrf0129933,FBrf0126705,FBrf0126671,FBrf0126698,FBrf0112153,FBrf0111514,FBrf0112152,FBrf0112151,FBrf0106135,FBr…
FF38_01784	Dmel_14967s	FBgn0033629	partially lethal - majority die. Summary of modENCODE Temporal Expression Profile: Temporal profile ranges from a peak of moderately high expression to a trough of no expression detected. Peak expression observed during late pupal stages.	The gene Tetraspanin 47F is referred to in FlyBase by the symbol Dmel\Tsp47F (CG9033, FBgn0033629). It is a protein_coding_gene from Drosophila melanogaster. It has one annotated transcript and one polypeptide. Gene sequence location is 2R:11377193..11379177. It has the cytological map location 47F7. Protein features are: Tetraspanin; Tetraspanin, EC2 domain; Tetraspanin/Peripherin. Its molecular…	FBrf0220239,FBrf0219204,FBrf0152316,FBrf0132356
FF38_11896	Dmel_15001s	FBgn0028374	lethal - all die before end of larval stage. Summary of modENCODE Temporal Expression Profile: Temporal profile ranges from a peak of moderate expression to a trough of no expression detected. Peak expression observed within 18-24 hour embryonic stages, during early larval stages, in adult male stages.	The gene Hugin is referred to in FlyBase by the symbol Dmel\Hug (CG6371, FBgn0028374). It is a protein_coding_gene from Drosophila melanogaster. It has one annotated transcript and one polypeptide. Gene sequence location is 3R:12526188..12529076. It has the cytological map location 87B15. Its molecular function is described by: hormone activity; receptor binding; ecdysis-triggering hormone activi…	FBrf0221927,FBrf0222475,FBrf0223657,FBrf0217221,FBrf0218903
FF38_08603	Dmel_15054s	FBgn0040235	partially lethal - majority die. Summary of modENCODE Temporal Expression Profile: Temporal profile ranges from a peak of high expression to a trough of moderate expression. Peak expression observed within 00-12 and 18-24 hour embryonic stages.	The gene c12.1 is referred to in FlyBase by the symbol Dmel\c12.1 (CG12135, FBgn0040235). It is a protein_coding_gene from Drosophila melanogaster. It has one annotated transcript and one polypeptide. Gene sequence location is X:9317915..9319223. It has the cytological map location 8D7. Protein features are: Pre-mRNA-splicing factor Cwf15/Cwc15. Its molecular function is described by: . It is inv…	FBrf0224810,FBrf0219259,FBrf0207172,FBrf0187438
FF38_04924	Dmel_15082s	FBgn0259231	lethal. Summary of modENCODE Temporal Expression Profile: Temporal profile ranges from a peak of low expression to a trough of no expression detected. Peak expression observed within 18-24 hour embryonic stages, during early larval stages.	The gene Cholecystokinin-like receptor at 17D1 is referred to in FlyBase by the symbol Dmel\CCKLR-17D1 (CG42301, FBgn0259231). It is a protein_coding_gene from Drosophila melanogaster. It has one annotated transcript and one polypeptide. Gene sequence location is X:18707494..18726572. It has the cytological map location 17D1-17D3. Protein features are: Cholecystokinin receptor; G protein-coupled …	FBrf0222466,FBrf0223714,FBrf0223429,FBrf0217500,FBrf0220273
FF38_11762	Dmel_15169s	FBgn0028688	lethal. Summary of modENCODE Temporal Expression Profile: Temporal profile ranges from a peak of very high expression to a trough of moderately high expression. Peak expression observed within 00-06 hour embryonic stages, during late larval stages, at stages throughout the pupal period, in adult female stages.	The gene Regulatory particle non-ATPase 7 is referred to in FlyBase by the symbol Dmel\Rpn7 (CG5378, FBgn0028688). It is a protein_coding_gene from Drosophila melanogaster. It has one annotated transcript and one polypeptide. Gene sequence location is 3R:22460662..22462054. It has the cytological map location 94A15. Protein features are: 26S proteasome, regulatory subunit Rpn7; Proteasome compone…	FBrf0224024,FBrf0223009,FBrf0222014,FBrf0220486,FBrf0221461,FBrf0221748,FBrf0217849,FBrf0217843
FF38_12067	Dmel_15180s	FBgn0033539	wing. The phenotypic class of alleles includes: partially lethal - majority die. Summary of modENCODE Temporal Expression Profile: Temporal profile ranges from a peak of moderately high expression to a trough of moderate expression. Peak expression observed at stages throughout embryogenesis, during early pupal stages, in adult female stages.	The gene G protein-coupled receptor kinase interacting ArfGAP is referred to in FlyBase by the symbol Dmel\Git (CG16728, FBgn0033539). It is a protein_coding_gene from Drosophila melanogaster. It has one annotated transcript and one polypeptide. Gene sequence location is 2R:10641818..10645427. It has the cytological map location 47B1. Protein features are: Ankyrin repeat; Ankyrin repeat-containin…	FBrf0222715,FBrf0218457,FBrf0216604,FBrf0211225,FBrf0208510,FBrf0207889,FBrf0208539,FBrf0209239,FBrf0209055,FBrf0215859,FBrf0200406,FBrf0194081,FBrf0216181,FBrf0204776,FBrf0202579,FBrf0184340,FBrf0174215,FBrf0166452,FBrf0158741,FBrf0134629,FBrf0132177,FBrf0125078,FBrf0126705,FBrf0126682,FBrf0105495
FF38_09839	Dmel_15183s	FBgn0002552	lethal - all die before end of P-stage	The gene lines is referred to in FlyBase by the symbol Dmel\lin (CG11770, FBgn0002552). It is a protein_coding_gene from Drosophila melanogaster. It has one annotated transcript and one polypeptide. Gene sequence location is 2R:8914524..8918234. It has the cytological map location 44F6-44F7. Protein features are: Protein Lines; Protein Lines, C-terminal. Its molecular function is unknown. It is i…	FBrf0223678,FBrf0219018
FF38_09162	Dmel_15228s	FBgn0028427	lethal - all die before end of P-stage	The gene Integrin linked kinase is referred to in FlyBase by the symbol Dmel\Ilk (CG10504, FBgn0028427). It is a protein_coding_gene from Drosophila melanogaster. It has 2 annotated transcripts and 2 polypeptides (all unique). Gene sequence location is 3L:21216901..21219240. It has the cytological map location 78C2. Protein features are: Ankyrin repeat; Ankyrin repeat-containing domain; Integrin-…	FBrf0225083,FBrf0225082,FBrf0221374,FBrf0223327,FBrf0221198,FBrf0220052,FBrf0223292,FBrf0221867,FBrf0219315,FBrf0216853,FBrf0219413,FBrf0219290,FBrf0217831,FBrf0218073
FF38_10725	Dmel_15236s	FBgn0040347	lethal - all die before end of pupal stage	The gene mus81 is referred to in FlyBase by the symbol Dmel\mus81 (CG3026, FBgn0040347). It is a protein_coding_gene from Drosophila melanogaster. It has one annotated transcript and one polypeptide. Gene sequence location is X:941075..943229. It has the cytological map location 1D2. Protein features are: DNA polymerase beta, N-terminal domain; DNA polymerase beta-like, N-terminal domain; DNA rep…	FBrf0224050,FBrf0223856,FBrf0218847
FF38_03595	Dmel_15293s	FBgn0032260	lethal - all die before end of pupal stage. Summary of modENCODE Temporal Expression Profile: Temporal profile ranges from a peak of high expression to a trough of extremely low expression. Peak expression observed during late pupal stages.	This gene is referred to in FlyBase by the symbol Dmel\CG13144 (FBgn0032260). It is a protein_coding_gene from Drosophila melanogaster. It has one annotated transcript and one polypeptide. Gene sequence location is 2L:10489900..10491454. It has the cytological map location 31F1. Protein features are: Tobacco mosaic virus-like, coat protein. Its molecular function is described by: structural molec…	FBrf0221579,FBrf0217825,FBrf0191256
FF38_09622	Dmel_15332s	FBgn0026634	lethal - all die before end of pupal stage. Summary of modENCODE Temporal Expression Profile: Temporal profile ranges from a peak of moderately high expression to a trough of moderate expression. Peak expression observed within 00-12 hour embryonic stages, in adult female stages.	The gene ldlCp-related protein is referred to in FlyBase by the symbol Dmel\ldlCp (CG6177, FBgn0026634). It is a protein_coding_gene from Drosophila melanogaster. It has one annotated transcript and one polypeptide. Gene sequence location is 3R:15358481..15361657. It has the cytological map location 88F1. Protein features are: COG complex component, COG2; COG complex component, COG2, C-terminal; …	FBrf0205160,FBrf0192583,FBrf0192229,FBrf0147056,FBrf0145130
FF38_00422	Dmel_15344s	FBgn0039486	lethal. Summary of modENCODE Temporal Expression Profile: Temporal profile ranges from a peak of high expression to a trough of no expression detected. Peak expression observed during early larval stages.	This gene is referred to in FlyBase by the symbol Dmel\CG6074 (FBgn0039486). It is a protein_coding_gene from Drosophila melanogaster. It has one annotated transcript and one polypeptide. Gene sequence location is 3R:27102988..27106184. It has the cytological map location 97E2. Protein features are: Alpha carbonic anhydrase; Carbonic anhydrase, alpha-class; Carbonic anhydrase, alpha-class, conser…	FBrf0222546,FBrf0201004,FBrf0152147
FF38_06356	Dmel_15367s	FBgn0022097	lethal. Summary of modENCODE Temporal Expression Profile: Temporal profile ranges from a peak of very high expression to a trough of moderately high expression. Peak expression observed at stages throughout embryogenesis, at stages throughout the larval period, during late pupal stages, in stages of adults of both sexes.	The gene Vacuolar H<sup>+</sup> ATPase 36kD subunit 1 is referred to in FlyBase by the symbol Dmel\Vha36-1 (CG8186, FBgn0022097). It is a protein_coding_gene from Drosophila melanogaster. It has one annotated transcript and one polypeptide. Gene sequence location is 2R:15541435..15542498. It has the cytological map location 52A10. Protein features are: ATPase, V1 complex, subunit D. Its molecular…	FBrf0221451,FBrf0222336,FBrf0221902,FBrf0222546,FBrf0219274
FF38_10856	Dmel_15428s	FBgn0036386	partially lethal - majority die. Summary of modENCODE Temporal Expression Profile: Temporal profile ranges from a peak of moderate expression to a trough of low expression. Peak expression observed within 00-18 hour embryonic stages, during early pupal stages, in adult female stages.	This gene is referred to in FlyBase by the symbol Dmel\CG8833 (FBgn0036386). It is a protein_coding_gene from Drosophila melanogaster. It has one annotated transcript and one polypeptide. Gene sequence location is 3L:13925882..13929000. It has the cytological map location 70C5. Protein features are: Domain of unknown function DUF1604; G-patch domain. Its molecular function is described by: nuclei…	FBrf0207172,FBrf0191164,FBrf0179436,FBrf0155960
FF38_06464	Dmel_15456s	FBgn0024364	lethal. Summary of modENCODE Temporal Expression Profile: Temporal profile ranges from a peak of high expression to a trough of low expression. Peak expression observed within 00-06 hour embryonic stages.	This gene is referred to in FlyBase by the symbol Dmel\CG11417 (FBgn0024364). It is a protein_coding_gene from Drosophila melanogaster. It has one annotated transcript and one polypeptide. Gene sequence location is X:1354014..1356473. It has the cytological map location 1F4. Protein features are: NUC153. Its molecular function is unknown. It is involved in the biological process described with: n…	FBrf0184063,FBrf0135823
FF38_05034	Dmel_15464s	FBgn0030035	lethal. Summary of modENCODE Temporal Expression Profile: Temporal profile ranges from a peak of high expression to a trough of moderate expression. Peak expression observed within 00-06 hour embryonic stages.	This gene is referred to in FlyBase by the symbol Dmel\CG11190 (FBgn0030035). It is a protein_coding_gene from Drosophila melanogaster. It has one annotated transcript and one polypeptide. Gene sequence location is X:8404535..8407263. It has the cytological map location 7E6. Protein features are: GPI transamidase component PIG-T. Its molecular function is unknown. It is involved in the biological…	FBrf0217843,FBrf0206854,FBrf0141645,FBrf0152375
FF38_02155	Dmel_15466s	FBgn0039754	lethal - all die before end of pupal stage. Summary of modENCODE Temporal Expression Profile: Temporal profile ranges from a peak of very high expression to a trough of very low expression. Peak expression observed within 12-24 hour embryonic stages, during early larval stages, during early pupal stages.	This gene is referred to in FlyBase by the symbol Dmel\CG9747 (FBgn0039754). It is a protein_coding_gene from Drosophila melanogaster. It has 2 annotated transcripts and 2 polypeptides (1 unique). Gene sequence location is 3R:30185423..30191252. It has the cytological map location 99E1-99E2. Protein features are: Fatty acid desaturase, type 1; Fatty acid desaturase, type 1, core. Its molecular fu…	FBrf0221632,FBrf0216462,FBrf0209056,FBrf0215508,FBrf0209726,FBrf0190723,FBrf0187468,FBrf0175100,FBrf0155718,FBrf0161516
FF38_07227	Dmel_15479s	FBgn0035499	partially lethal - majority die	The gene Chd64 is referred to in FlyBase by the symbol Dmel\Chd64 (CG14996, FBgn0035499). It is a protein_coding_gene from Drosophila melanogaster. It has 2 annotated transcripts and 2 polypeptides (all unique). Gene sequence location is 3L:4114289..4122388. It has the cytological map location 64A6-64A7. Protein features are: Calponin homology domain; Calponin repeat; Smooth muscle protein/calpon…	FBrf0224995,FBrf0223513,FBrf0221919,FBrf0222546
FF38_02397	Dmel_15481s	FBgn0026602	partially lethal - majority die	The gene Ady43A is referred to in FlyBase by the symbol Dmel\Ady43A (CG1851, FBgn0026602). It is a protein_coding_gene from Drosophila melanogaster. It has one annotated transcript and one polypeptide. Gene sequence location is 2R:7243024..7245776. It has the cytological map location 43A1-43A2. Protein features are: Carbohydrate kinase PfkB; Carbohydrate/puine kinase, PfkB, conserved site; Riboki…	FBrf0221483,FBrf0222546,FBrf0217720
FF38_09477	Dmel_15485s	FBgn0260985	lethal - all die before end of P-stage	The gene Replication factor C subunit 4 is referred to in FlyBase by the symbol Dmel\RfC4 (CG14999, FBgn0260985). It is a protein_coding_gene from Drosophila melanogaster. It has one annotated transcript and one polypeptide. Gene sequence location is 3L:4134860..4136038. It has the cytological map location 64A7. Protein features are: AAA+ ATPase domain; ATPase, AAA-type, core; DNA polymerase III,…	FBrf0223499,FBrf0219312,FBrf0221134,FBrf0217428
FF38_03305	Dmel_15487s	FBgn0034727	lethal. Summary of modENCODE Temporal Expression Profile: Temporal profile ranges from a peak of high expression to a trough of moderate expression. Peak expression observed within 00-06 hour embryonic stages, during early larval stages.	The gene mitochondrial ribosomal protein S29 is referred to in FlyBase by the symbol Dmel\mRpS29 (CG3633, FBgn0034727). It is a protein_coding_gene from Drosophila melanogaster. It has one annotated transcript and one polypeptide. Gene sequence location is 2R:22418937..22420376. It has the cytological map location 58E1. Protein features are: P-loop containing nucleoside triphosphate hydrolase; Ri…	FBrf0218457,FBrf0212437,FBrf0214518,FBrf0202955,FBrf0200327,FBrf0203184,FBrf0205398,FBrf0183426,FBrf0184340,FBrf0184335,FBrf0174215,FBrf0180055,FBrf0159903,FBrf0157097,FBrf0151478,FBrf0149783,FBrf0156265,FBrf0136744,FBrf0199103,FBrf0132177,FBrf0125078,FBrf0126693,FBrf0104946,FBrf0105495
FF38_01434	Dmel_1550s	FBgn0010223	filopodium. The phenotypic classes of alleles include: partially lethal	The gene G protein ￎﾱ f subunit is referred to in FlyBase by the symbol Dmel\Gￎﾱf (CG12232, FBgn0010223). It is a protein_coding_gene from Drosophila melanogaster. It has one annotated transcript and one polypeptide. Gene sequence location is 3L:16662557..16667934. It has the cytological map location 73B5. Protein features are: G protein alpha subunit, helical insertion; Guanine nucleotide bindin…	FBrf0223621,FBrf0224249,FBrf0221581
FF38_13198	Dmel_15522s	FBgn0036772	lethal. Summary of modENCODE Temporal Expression Profile: Temporal profile ranges from a peak of moderate expression to a trough of low expression. Peak expression observed at stages throughout embryogenesis, at stages throughout the larval period, at stages throughout the pupal period, in adult female stages.	This gene is referred to in FlyBase by the symbol Dmel\CG5290 (FBgn0036772). It is a protein_coding_gene from Drosophila melanogaster. It has one annotated transcript and one polypeptide. Gene sequence location is 3L:17909483..17912565. It has the cytological map location 75A8. Protein features are: Tetratricopeptide TPR2; Tetratricopeptide repeat-containing domain; Tetratricopeptide-like helical…	FBrf0212812,FBrf0211812
FF38_12849	Dmel_15523s	FBgn0028538	lethal - all die before end of pupal stage. Summary of modENCODE Temporal Expression Profile: Temporal profile ranges from a peak of moderately high expression to a trough of moderate expression. Peak expression observed within 00-18 hour embryonic stages, during late larval stages, at stages throughout the pupal period, in stages of adults of both sexes.	The gene Sec71 ortholog (S. cerevisiae) is referred to in FlyBase by the symbol Dmel\Sec71 (CG7578, FBgn0028538). It is a protein_coding_gene from Drosophila melanogaster. It has one annotated transcript and one polypeptide. Gene sequence location is 2L:13793521..13799674. It has the cytological map location 34D1. Protein features are: Armadillo-like helical; Armadillo-type fold; Domain of unknow…	FBrf0223513,FBrf0217370,FBrf0217825,FBrf0217573
FF38_09980	Dmel_15531s	FBgn0013548	lethal - all die during larval stage. Summary of modENCODE Temporal Expression Profile: Temporal profile ranges from a peak of very high expression to a trough of low expression. Peak expression observed within 00-06 hour embryonic stages.	The gene lethal-(2)-denticleless is referred to in FlyBase by the symbol Dmel\l(2)dtl (CG11295, FBgn0013548). It is a protein_coding_gene from Drosophila melanogaster. It has one annotated transcript and one polypeptide. Gene sequence location is 2R:23702477..23705403. It has the cytological map location 59F6. Protein features are: G-protein beta WD-40 repeat; WD40 repeat; WD40 repeat, conserved …	FBrf0223513,FBrf0221461,FBrf0220239,FBrf0221675,FBrf0217517
FF38_09020	Dmel_15543s	FBgn0031209	partially lethal - majority die	The gene Ionotropic receptor 21a is referred to in FlyBase by the symbol Dmel\Ir21a (CG2657, FBgn0031209). It is a protein_coding_gene from Drosophila melanogaster. It has one annotated transcript and one polypeptide. Gene sequence location is 2L:21823..25155. It has the cytological map location 21A5-21B1. Protein features are: Ionotropic glutamate receptor. Its molecular function is described by…	FBrf0221581,FBrf0222546
FF38_13068	Dmel_15573s	FBgn0033657	lethal - all die before end of larval stage	The gene Silnoon is referred to in FlyBase by the symbol Dmel\Sln (CG8271, FBgn0033657). It is a protein_coding_gene from Drosophila melanogaster. It has one annotated transcript and one polypeptide. Gene sequence location is 2R:11845324..11852324. It has the cytological map location 48C4-48C5. Protein features are: Major facilitator superfamily; Major facilitator superfamily domain; Major facili…	FBrf0206790,FBrf0206893,FBrf0208912,FBrf0205966,FBrf0202965,FBrf0174649
FF38_12466	Dmel_15580s	FBgn0024196	lethal - all die before end of larval stage	The gene roadblock is referred to in FlyBase by the symbol Dmel\robl (CG10751, FBgn0024196). It is a protein_coding_gene from Drosophila melanogaster. It has one annotated transcript and one polypeptide. Gene sequence location is 2R:17456472..17457129. It has the cytological map location 54B16. Protein features are: Dynein light chain, roadblock-type; Dynein light chain-related. Its molecular fun…	FBrf0222317,FBrf0219274,FBrf0222084,FBrf0218178
FF38_09820	Dmel_15612s	FBgn0264810	lethal.	The gene Partner of Bursicon is referred to in FlyBase by the symbol Dmel\Pburs (CG15284, FBgn0264810). It is a protein_coding_gene from Drosophila melanogaster. It has one annotated transcript and one polypeptide. Gene sequence location is 2L:14416729..14417331. It has the cytological map location 35B1. Its molecular function is described by: neuropeptide hormone activity; neuropeptide receptor …	FBrf0221113,FBrf0223373,FBrf0217909,FBrf0218345,FBrf0217292,FBrf0217858,FBrf0218210
FF38_09000	Dmel_15634s	FBgn0037684	partially lethal - majority die	This gene is referred to in FlyBase by the symbol Dmel\CG8129 (FBgn0037684). It is a protein_coding_gene from Drosophila melanogaster. It has 2 annotated transcripts and 2 polypeptides (all unique). Gene sequence location is 3R:9365398..9367763. It has the cytological map location 85D12-85D13. Protein features are: ACT domain; Tryptophan synthase beta subunit-like PLP-dependent enzyme. Its molecu…	FBrf0222304,FBrf0209720,FBrf0192631,FBrf0179207,FBrf0152147,FBrf0151960
FF38_12745	Dmel_15734s	FBgn0005642	lethal	The gene wings down is referred to in FlyBase by the symbol Dmel\wdn (CG1454, FBgn0005642). It is a protein_coding_gene from Drosophila melanogaster. It has one annotated transcript and one polypeptide. Gene sequence location is 3R:28807983..28811337. It has the cytological map location 98E5. Protein features are: Zinc finger C2H2-type/integrase DNA-binding domain; Zinc finger, C2H2; Zinc finger,…	FBrf0222546
FF38_07192	Dmel_15760s	FBgn0003448	lethal	The gene snail is referred to in FlyBase by the symbol Dmel\sna (CG3956, FBgn0003448). It is a protein_coding_gene from Drosophila melanogaster. It has one annotated transcript and one polypeptide. Gene sequence location is 2L:15476593..15478260. It has the cytological map location 35D2. Protein features are: Zinc finger C2H2-type/integrase DNA-binding domain; Zinc finger, C2H2; Zinc finger, C2H2…	FBrf0224810,FBrf0224047,FBrf0223915,FBrf0223635,FBrf0223801,FBrf0223768,FBrf0224538,FBrf0225289,FBrf0220691,FBrf0223459,FBrf0221416,FBrf0222423,FBrf0222686,FBrf0222356,FBrf0221621,FBrf0221961,FBrf0223331,FBrf0222239,FBrf0221653,FBrf0220341,FBrf0220793,FBrf0216872,FBrf0217971,FBrf0220344,FBrf0220312,FBrf0221832,FBrf0219335,FBrf0219062,FBrf0220229,FBrf0218675,FBrf0216961,FBrf0218184,FBrf0219866,FBr…
FF38_00058	Dmel_15802s	FBgn0260011	partially lethal - majority die	The gene Nimrod C4 is referred to in FlyBase by the symbol Dmel\NimC4 (CG16876, FBgn0260011). It is a protein_coding_gene from Drosophila melanogaster. It has one annotated transcript and one polypeptide. Gene sequence location is 2L:14047582..14048863. It has the cytological map location 34F2. Protein features are: Epidermal growth factor-like domain. Its molecular function is described by: . It…	FBrf0224069,FBrf0223615,FBrf0222209,FBrf0222546,FBrf0219623,FBrf0217505,FBrf0218073
FF38_00471	Dmel_15821s	FBgn0028506	partially lethal - majority die	This gene is referred to in FlyBase by the symbol Dmel\CG4455 (FBgn0028506). It is a protein_coding_gene from Drosophila melanogaster. It has one annotated transcript and one polypeptide. Gene sequence location is 2L:16352934..16354539. It has the cytological map location 35F12. Its molecular function is unknown. The biological processes in which it is involved are not known. 12 alleles are repor…	FBrf0216530,FBrf0211812,FBrf0209250,FBrf0214518,FBrf0202955,FBrf0200327,FBrf0193250,FBrf0184340,FBrf0184335,FBrf0180108,FBrf0157097,FBrf0166452,FBrf0148940,FBrf0137489,FBrf0149784,FBrf0140611,FBrf0199103,FBrf0132177,FBrf0131225,FBrf0125078,FBrf0126651,FBrf0112153,FBrf0112150,FBrf0107369,FBrf0112151,FBrf0111489,FBrf0111326,FBrf0104946,FBrf0105495
FF38_08448	Dmel_15834s	FBgn0023170	lethal - all die before end of pupal stage. Summary of modENCODE Temporal Expression Profile: Temporal profile ranges from a peak of extremely high expression to a trough of very high expression. Peak expression observed at stages throughout embryogenesis, at stages throughout the larval period, at stages throughout the pupal period, in adult female stages.	The gene Ribosomal protein L39 is referred to in FlyBase by the symbol Dmel\RpL39 (CG3997, FBgn0023170). It is a protein_coding_gene from Drosophila melanogaster. It has one annotated transcript and one polypeptide. Gene sequence location is 2R:24061853..24062431. It has the cytological map location 60B7. Protein features are: Ribosomal protein L39e; Ribosomal protein L39e domain; Ribosomal prote…	FBrf0225754,FBrf0221476,FBrf0223513,FBrf0221801,FBrf0221461,FBrf0219066,FBrf0218415,FBrf0220039
FF38_14465	Dmel_15853s	FBgn0025644	partially lethal - majority die. Summary of modENCODE Temporal Expression Profile: Temporal profile ranges from a peak of very high expression to a trough of no expression detected. Peak expression observed during early larval stages.	This gene is referred to in FlyBase by the symbol Dmel\CG14424 (FBgn0025644). It is a protein_coding_gene from Drosophila melanogaster. It has one annotated transcript and one polypeptide. Gene sequence location is X:2925884..2927258. It has the cytological map location 3C3. Its molecular function is unknown. The biological processes in which it is involved are not known. 3 alleles are reported. …	FBrf0206718,FBrf0135823
FF38_00683	Dmel_1596s	FBgn0036206	partially lethal - majority die. Summary of modENCODE Temporal Expression Profile: Temporal profile ranges from a peak of low expression to a trough of extremely low expression. Peak expression observed within 00-06 hour embryonic stages, at stages throughout the pupal period, in adult male stages.	This gene is referred to in FlyBase by the symbol Dmel\CG5964 (FBgn0036206). It is a protein_coding_gene from Drosophila melanogaster. It has one annotated transcript and one polypeptide. Gene sequence location is 3L:11790212..11793283. It has the cytological map location 68D6. Its molecular function is unknown. The biological processes in which it is involved are not known. 3 alleles are reporte…	FBrf0217808
FF38_02024	Dmel_15988s	FBgn0033264	lethal	The gene Nucleoporin 50kD is referred to in FlyBase by the symbol Dmel\Nup50 (CG2158, FBgn0033264). It is a protein_coding_gene from Drosophila melanogaster. It has one annotated transcript and one polypeptide. Gene sequence location is 2R:8123036..8125058. It has the cytological map location 44B2-44B3. Protein features are: Nuclear pore complex, NUP2/50/61; Pleckstrin homology-like domain; Ran b…	FBrf0223213,FBrf0223403,FBrf0220979,FBrf0220233
FF38_07379	Dmel_16037s	FBgn0033557	lethal. Summary of modENCODE Temporal Expression Profile: Temporal profile ranges from a peak of moderately high expression to a trough of low expression. Peak expression observed at stages throughout embryogenesis, during early larval stages, in adult female stages.	This gene is referred to in FlyBase by the symbol Dmel\CG12325 (FBgn0033557). It is a protein_coding_gene from Drosophila melanogaster. It has 2 annotated transcripts and 2 polypeptides (1 unique). Gene sequence location is 2R:10823405..10827644. It has the cytological map location 47C1. Protein features are: Periodic tryptophan protein 2; Quinoprotein amine dehydrogenase, beta chain-like; Small-…	FBrf0213621,FBrf0211812
FF38_13417	Dmel_16056s	FBgn0030851	lethal. Summary of modENCODE Temporal Expression Profile: Temporal profile ranges from a peak of moderately high expression to a trough of low expression. Peak expression observed at stages throughout embryogenesis, during early larval stages, in adult female stages.	This gene is referred to in FlyBase by the symbol Dmel\CG8326 (FBgn0030851). It is a protein_coding_gene from Drosophila melanogaster. It has one annotated transcript and one polypeptide. Gene sequence location is X:17628164..17629492. It has the cytological map location 16B9-16B10. Protein features are: Coiled-coil domain-containing protein 137. Its molecular function is unknown. It is involved …	FBrf0211812,FBrf0131436
FF38_08424	Dmel_16097s	FBgn0013717	lethal - all die before end of P-stage	The gene non-stop is referred to in FlyBase by the symbol Dmel\not (CG4166, FBgn0013717). It is a protein_coding_gene from Drosophila melanogaster. It has 2 annotated transcripts and 2 polypeptides (1 unique). Gene sequence location is 3L:18618305..18622129. It has the cytological map location 75D4. Protein features are: Peptidase C19, ubiquitin carboxyl-terminal hydrolase; Peptidase C19, ubiquit…	FBrf0223974,FBrf0220049,FBrf0219256,FBrf0218247
FF38_01293	Dmel_16099s	FBgn0024509	COPII-coated vesicle budding. 7 alleles are reported. No phenotypic data is available. The phenotypic class of alleles includes: lethal. Summary of modENCODE Temporal Expression Profile: Temporal profile ranges from a peak of very high expression to a trough of moderately high expression. Peak expression observed within 00-18 hour embryonic stages, during early larval stages.	The gene Sec13 ortholog (S. cerevisiae) is referred to in FlyBase by the symbol Dmel\Sec13 (CG6773, FBgn0024509). It is a protein_coding_gene from Drosophila melanogaster. It has 2 annotated transcripts and 2 polypeptides (1 unique). Gene sequence location is 3R:23356278..23358531. It has the cytological map location 94E13. Protein features are: WD40 repeat; WD40-repeat-containing domain; WD40/YV…	FBrf0222989,FBrf0223213,FBrf0222552,FBrf0217808,FBrf0219684,FBrf0217413
FF38_04610	Dmel_16121s	FBgn0038597	lethal. Summary of modENCODE Temporal Expression Profile: Temporal profile ranges from a peak of moderately high expression to a trough of low expression. Peak expression observed at stages throughout embryogenesis, during early larval stages, in adult female stages.	This gene is referred to in FlyBase by the symbol Dmel\CG8064 (FBgn0038597). It is a protein_coding_gene from Drosophila melanogaster. It has one annotated transcript and one polypeptide. Gene sequence location is 3R:18283660..18286624. It has the cytological map location 91A1. Protein features are: G-protein beta WD-40 repeat; Quinonprotein alcohol dehydrogenase-like superfamily; Small-subunit p…	FBrf0213621,FBrf0207097
FF38_08544	Dmel_16133s	FBgn0045980	lethal. Summary of modENCODE Temporal Expression Profile: Temporal profile ranges from a peak of low expression to a trough of extremely low expression. Peak expression observed during late larval stages.	The gene nimA-like kinase is referred to in FlyBase by the symbol Dmel\niki (CG10951, FBgn0045980). It is a protein_coding_gene from Drosophila melanogaster. It has one annotated transcript and one polypeptide. Gene sequence location is 3R:24822401..24825648. It has the cytological map location 96A23-96A24. Protein features are: Protein kinase domain; Protein kinase, ATP binding site; Protein kin…	FBrf0205132,FBrf0180221,FBrf0190251,FBrf0151469
FF38_00014	Dmel_16144s	FBgn0035692	lethal. Summary of modENCODE Temporal Expression Profile: Temporal profile ranges from a peak of very high expression to a trough of moderately high expression. Peak expression observed within 00-12 hour embryonic stages, during late larval stages, during early pupal stages.	This gene is referred to in FlyBase by the symbol Dmel\CG13298 (FBgn0035692). It is a protein_coding_gene from Drosophila melanogaster. It has one annotated transcript and one polypeptide. Gene sequence location is 3L:6192124..6193179. It has the cytological map location 65A8. Protein features are: Nucleotide-binding, alpha-beta plait; RNA recognition motif domain. Its molecular function is descr…	FBrf0224477,FBrf0225290
FF38_11661	Dmel_16189s	FBgn0037534	1,3-beta-D-glucan synthase activity. It is involved in the biological process described with: fatty acid elongation. 7 alleles are reported. No phenotypic data is available. The phenotypic class of alleles includes: lethal. Summary of modENCODE Temporal Expression Profile: Temporal profile ranges from a peak of very high expression to a trough of very low expression. Peak expression observed with…	This gene is referred to in FlyBase by the symbol Dmel\CG2781 (FBgn0037534). It is a protein_coding_gene from Drosophila melanogaster. It has one annotated transcript and one polypeptide. Gene sequence location is 3R:7981817..7995852. It has the cytological map location 84E6-84E7. Protein features are: GNS1/SUR4 membrane protein. Its molecular function is described by: fatty acid elongase activit…	FBrf0209726,FBrf0206098,FBrf0190723
FF38_09230	Dmel_16234s	FBgn0023521	lethal. Summary of modENCODE Temporal Expression Profile: Temporal profile ranges from a peak of moderately high expression to a trough of moderate expression. Peak expression observed within 00-12 hour embryonic stages, in adult female stages.	This gene is referred to in FlyBase by the symbol Dmel\CG3587 (FBgn0023521). It is a protein_coding_gene from Drosophila melanogaster. It has one annotated transcript and one polypeptide. Gene sequence location is X:1940307..1941536. It has the cytological map location 2B16. Protein features are: Chromatin associated protein KTI12; P-loop containing nucleoside triphosphate hydrolase. Its molecula…	FBrf0216487,FBrf0190565,FBrf0174696,FBrf0141645,FBrf0135823
FF38_04975	Dmel_16239s	FBgn0015331	external compound sense organ. The phenotypic classes of alleles include: lethal	The gene abstrakt is referred to in FlyBase by the symbol Dmel\abs (CG14637, FBgn0015331). It is a protein_coding_gene from Drosophila melanogaster. It has one annotated transcript and one polypeptide. Gene sequence location is 3R:4233047..4235041. It has the cytological map location 82A1. Protein features are: DEAD/DEAH box helicase domain; Helicase, C-terminal; Helicase, superfamily 1/2, ATP-bi…	FBrf0218457,FBrf0224702,FBrf0208510,FBrf0207172,FBrf0207382,FBrf0202579,FBrf0184340,FBrf0179797,FBrf0167417,FBrf0166452,FBrf0157097,FBrf0150019,FBrf0141559,FBrf0199103,FBrf0132177,FBrf0131788,FBrf0129923,FBrf0127310,FBrf0125078,FBrf0116419,FBrf0124906,FBrf0125032,FBrf0126705,FBrf0126679,FBrf0111313,FBrf0108386,FBrf0111489,FBrf0123059,FBrf0106680,FBrf0104992,FBrf0092677,FBrf0104946,FBrf0083714,FBr…
FF38_03068	Dmel_16266s	FBgn0001137	lethal	The gene gurken is referred to in FlyBase by the symbol Dmel\grk (CG17610, FBgn0001137). It is a protein_coding_gene from Drosophila melanogaster. It has one annotated transcript and one polypeptide. Gene sequence location is 2L:8431086..8433598. It has the cytological map location 29C4. Protein features are: EGF-like, conserved site; Epidermal growth factor-like domain. Its molecular function is…	FBrf0225093,FBrf0225497,FBrf0224810,FBrf0224723,FBrf0223817,FBrf0224246,FBrf0223905,FBrf0224776,FBrf0221642,FBrf0221730,FBrf0220348,FBrf0222280,FBrf0223308,FBrf0222433,FBrf0220376,FBrf0221187,FBrf0222950,FBrf0217541,FBrf0219447,FBrf0218097,FBrf0219481,FBrf0217830,FBrf0217856,FBrf0218722,FBrf0220764,FBrf0219184,FBrf0218814,FBrf0217623,FBrf0218073,FBrf0220085,FBrf0217474
FF38_03752	Dmel_1626s	FBgn0022800	lethal - all die during pupal stage. Summary of modENCODE Temporal Expression Profile: Temporal profile ranges from a peak of moderately high expression to a trough of extremely low expression. Peak expression observed within 12-24 hour embryonic stages, at stages throughout the pupal period.	The gene Cadherin 96Ca is referred to in FlyBase by the symbol Dmel\Cad96Ca (CG10244, FBgn0022800). It is a protein_coding_gene from Drosophila melanogaster. It has one annotated transcript and one polypeptide. Gene sequence location is 3R:25197571..25208283. It has the cytological map location 96C4-96C5. Protein features are: Cadherin; Cadherin-like; Protein kinase domain; Protein kinase, ATP bi…	FBrf0224726,FBrf0218280
FF38_10745	Dmel_1627s	FBgn0024194	lethal - all die before end of P-stage	The gene rasp is referred to in FlyBase by the symbol Dmel\rasp (CG11495, FBgn0024194). It is a protein_coding_gene from Drosophila melanogaster. It has one annotated transcript and one polypeptide. Gene sequence location is 3L:3162180..3163852. It has the cytological map location 63B8. Protein features are: Membrane bound O-acyl transferase, MBOAT. Its molecular function is described by: palmito…	FBrf0224723,FBrf0222237,FBrf0222784,FBrf0220295
FF38_09632	Dmel_16308s	FBgn0031492	lethal. Summary of modENCODE Temporal Expression Profile: Temporal profile ranges from a peak of moderately high expression to a trough of low expression. Peak expression observed within 00-18 hour embryonic stages, in adult female stages.	This gene is referred to in FlyBase by the symbol Dmel\CG3542 (FBgn0031492). It is a protein_coding_gene from Drosophila melanogaster. It has one annotated transcript and one polypeptide. Gene sequence location is 2L:3023226..3026439. It has the cytological map location 23C4. Protein features are: FF domain; Pre-mRNA-processing protein PRP40; WW domain. Its molecular function is described by: FH1…	FBrf0218586
FF38_10878	Dmel_16319s	FBgn0261445	partially lethal	The gene sugarless is referred to in FlyBase by the symbol Dmel\sgl (CG10072, FBgn0261445). It is a protein_coding_gene from Drosophila melanogaster. It has one annotated transcript and one polypeptide. Gene sequence location is 3L:6959554..6964758. It has the cytological map location 65D4-65D5. Protein features are: 6-phosphogluconate dehydrogenase, C-terminal-like; NAD(P)-binding domain; UDP-gl…	FBrf0225181,FBrf0222350,FBrf0221461,FBrf0219528
FF38_10050	Dmel_16323s	FBgn0011236	lethal. Summary of modENCODE Temporal Expression Profile: Temporal profile ranges from a peak of very high expression to a trough of low expression. Peak expression observed within 12-18 embryonic stages.	The gene ken and barbie is referred to in FlyBase by the symbol Dmel\ken (CG5575, FBgn0011236). It is a protein_coding_gene from Drosophila melanogaster. It has one annotated transcript and one polypeptide. Gene sequence location is 2R:23870273..23877442. It has the cytological map location 60A6-60A7. Protein features are: BTB/POZ; BTB/POZ fold; BTB/POZ-like; Zinc finger C2H2-type/integrase DNA-b…	FBrf0220522,FBrf0222788,FBrf0222237,FBrf0221461,FBrf0219320,FBrf0218994,FBrf0218378
FF38_04629	Dmel_16352s	FBgn0037466	regulation of transcription, DNA-templated. 3 alleles are reported. No phenotypic data is available. The phenotypic class of alleles includes: lethal. Summary of modENCODE Temporal Expression Profile: Temporal profile ranges from a peak of moderately high expression to a trough of low expression. Peak expression observed within 00-06 hour embryonic stages, at stages throughout the pupal period.	This gene is referred to in FlyBase by the symbol Dmel\CG1965 (FBgn0037466). It is a protein_coding_gene from Drosophila melanogaster. It has 3 annotated transcripts and 3 polypeptides (all unique). Gene sequence location is 3R:7067401..7071624. It has the cytological map location 84B2. Protein features are: GC-rich sequence DNA-binding factor; GC-rich sequence DNA-binding factor domain. Its mole…	FBrf0217825,FBrf0214379,FBrf0212912,FBrf0207172,FBrf0201760
FF38_05212	Dmel_16366s	FBgn0037573	pole plasm oskar mRNA localization. 11 alleles are reported. The phenotype of these alleles manifest in: oocyte associated follicle cell. The phenotypic classes of alleles include: lethal	The gene eIF4AIII is referred to in FlyBase by the symbol Dmel\eIF4AIII (CG7483, FBgn0037573). It is a protein_coding_gene from Drosophila melanogaster. It has one annotated transcript and one polypeptide. Gene sequence location is 3R:8313208..8314864. It has the cytological map location 84F11. Protein features are: DEAD/DEAH box helicase domain; Helicase, C-terminal; Helicase, superfamily 1/2, A…	FBrf0224477,FBrf0225497,FBrf0221759,FBrf0221801,FBrf0222078,FBrf0221461,FBrf0225440,FBrf0217905
FF38_14186	Dmel_16461s	FBgn0020392	lethal	The gene N-myristoyl transferase is referred to in FlyBase by the symbol Dmel\Nmt (CG7436, FBgn0020392). It is a protein_coding_gene from Drosophila melanogaster. It has one annotated transcript and one polypeptide. Gene sequence location is 3L:8176135..8178429. It has the cytological map location 66B10-66B11. Protein features are: Acyl-CoA N-acyltransferase; Myristoyl-CoA:protein N-myristoyltran…	FBrf0224237
FF38_07750	Dmel_16464s	FBgn0263832	lethal.	The gene Reduction in Cnn dots 5 is referred to in FlyBase by the symbol Dmel\Rcd5 (CG1135, FBgn0263832). It is a protein_coding_gene from Drosophila melanogaster. It has one annotated transcript and one polypeptide. Gene sequence location is 3L:4040529..4042597. It has the cytological map location 64A4-64A5. Protein features are: Forkhead-associated (FHA) domain; Microspherule protein, N-termina…	FBrf0224477,FBrf0221759,FBrf0222697,FBrf0222546,FBrf0218697,FBrf0219020
FF38_09516	Dmel_16470s	FBgn0034817	lethal - all die before end of pupal stage	The gene Arginine methyltransferase 7 is referred to in FlyBase by the symbol Dmel\Art7 (CG9882, FBgn0034817). It is a protein_coding_gene from Drosophila melanogaster. It has one annotated transcript and one polypeptide. Gene sequence location is 2R:23076688..23079038. It has the cytological map location 59C3. Protein features are: Protein arginine N-methyltransferase; Protein arginine N-methylt…	FBrf0222546,FBrf0205403,FBrf0174380
FF38_02342	Dmel_16608s	FBgn0032988	lethal - all die before end of larval stage	The gene Tif-IA is referred to in FlyBase by the symbol Dmel\Tif-IA (CG3278, FBgn0032988). It is a protein_coding_gene from Drosophila melanogaster. It has one annotated transcript and one polypeptide. Gene sequence location is 2L:22249876..22258260. It has the cytological map location 40F6-40F7. Protein features are: RNA polymerase I specific transcription initiation factor RRN3. Its molecular f…	FBrf0223821,FBrf0222552,FBrf0219282
FF38_08921	Dmel_16659s	FBgn0250874	lethal - all die before end of P-stage	The gene tiny tim 50 is referred to in FlyBase by the symbol Dmel\ttm50 (CG2713, FBgn0250874). It is a protein_coding_gene from Drosophila melanogaster. It has 2 annotated transcripts and 2 polypeptides (1 unique). Gene sequence location is X:2730077..2732190. It has the cytological map location 3B3. Protein features are: HAD-like domain; Mitochondrial import inner membrane translocase subunit Ti…	FBrf0214379,FBrf0200675,FBrf0194437,FBrf0160399,FBrf0135823
FF38_04990	Dmel_16674s	FBgn0020270	lethal	The gene meiotic recombination 11 is referred to in FlyBase by the symbol Dmel\mre11 (CG16928, FBgn0020270). It is a protein_coding_gene from Drosophila melanogaster. It has one annotated transcript and one polypeptide. Gene sequence location is 2L:11282090..11284335. It has the cytological map location 32E2. Protein features are: Calcineurin-like phosphoesterase domain, apaH type; DNA repair pro…	FBrf0222611,FBrf0223709,FBrf0221903,FBrf0221925,FBrf0222901,FBrf0223434
FF38_08435	Dmel_16684s	FBgn0015621	lethal. Summary of modENCODE Temporal Expression Profile: Temporal profile ranges from a peak of moderately high expression to a trough of low expression. Peak expression observed within 00-06 hour embryonic stages, in adult female stages.	The gene Clipper is referred to in FlyBase by the symbol Dmel\Clp (CG3642, FBgn0015621). It is a protein_coding_gene from Drosophila melanogaster. It has one annotated transcript and one polypeptide. Gene sequence location is 2L:819964..821209. It has the cytological map location 21E2. Protein features are: Zinc finger, CCCH-type; Zinc finger, CCHC-type. Its molecular function is described by: zi…	FBrf0223323,FBrf0222546
FF38_02981	Dmel_16696s	FBgn0086908	lethal - all die before end of P-stage	The gene eggless is referred to in FlyBase by the symbol Dmel\egg (CG12196, FBgn0086908). It is a protein_coding_gene from Drosophila melanogaster. It has one annotated transcript and one polypeptide. Gene sequence location is 2R:24775534..24779901. It has the cytological map location 60E1. Protein features are: DNA-binding domain; Methyl-CpG DNA binding; Post-SET domain; Pre-SET domain; SET doma…	FBrf0225528,FBrf0224003,FBrf0221801,FBrf0221301,FBrf0222328,FBrf0219175,FBrf0219979,FBrf0219520
FF38_01305	Dmel_16709s	FBgn0038806	lethal. Summary of modENCODE Temporal Expression Profile: Temporal profile ranges from a peak of moderately high expression to a trough of moderate expression. Peak expression observed within 00-12 hour embryonic stages, during early larval stages, in adult female stages.	This gene is referred to in FlyBase by the symbol Dmel\CG5412 (FBgn0038806). It is a protein_coding_gene from Drosophila melanogaster. It has one annotated transcript and one polypeptide. Gene sequence location is 3R:20577053..20578131. It has the cytological map location 92F2. Protein features are: Alpha/Beta hydrolase fold; Serine hydrolase FSH. Its molecular function is described by: . It is i…	FBrf0205982
FF38_02655	Dmel_16726s	FBgn0024188	lethal	The gene separation anxiety is referred to in FlyBase by the symbol Dmel\san (CG12352, FBgn0024188). It is a protein_coding_gene from Drosophila melanogaster. It has one annotated transcript and one polypeptide. Gene sequence location is 2R:11360706..11361871. It has the cytological map location 47F5. Protein features are: Acyl-CoA N-acyltransferase; GNAT domain. Its molecular function is describ…	FBrf0220655,FBrf0221461,FBrf0218299,FBrf0219421
FF38_01156	Dmel_16737s	FBgn0026252	lethal - all die before end of P-stage	The gene moleskin is referred to in FlyBase by the symbol Dmel\msk (CG7935, FBgn0026252). It is a protein_coding_gene from Drosophila melanogaster. It has one annotated transcript and one polypeptide. Gene sequence location is 3L:8116179..8121579. It has the cytological map location 66B6. Protein features are: Armadillo-like helical; Armadillo-type fold; Exportin/Importin, Cse1-like; Importin-bet…	FBrf0225531,FBrf0221642,FBrf0223327,FBrf0222237,FBrf0222706
FF38_13145	Dmel_16748s	FBgn0014877	lethal. Summary of modENCODE Temporal Expression Profile: Temporal profile ranges from a peak of high expression to a trough of moderately high expression. Peak expression observed at stages throughout embryogenesis, during early larval stages, during late pupal stages, in stages of adults of both sexes.	The gene Roe1 is referred to in FlyBase by the symbol Dmel\Roe1 (CG6155, FBgn0014877). It is a protein_coding_gene from Drosophila melanogaster. It has one annotated transcript and one polypeptide. Gene sequence location is 2R:13554077..13555606. It has the cytological map location 50B1. Protein features are: GrpE nucleotide exchange factor; GrpE nucleotide exchange factor, coiled-coil; GrpE nucl…	FBrf0222905
FF38_02701	Dmel_16766s	FBgn0030286	partially lethal - majority die	This gene is referred to in FlyBase by the symbol Dmel\CG1657 (FBgn0030286). It is a protein_coding_gene from Drosophila melanogaster. It has one annotated transcript and one polypeptide. Gene sequence location is X:11325385..11334071. It has the cytological map location 10B3. Protein features are: Pre-mRNA-splicing factor 38, C-terminal; Ras GTPase-activating protein; Rho GTPase activation prote…	FBrf0222546,FBrf0167402
FF38_08416	Dmel_16904s	FBgn0036643	lethal. Summary of modENCODE Temporal Expression Profile: Temporal profile ranges from a peak of moderately high expression to a trough of moderate expression. Peak expression observed within 00-12 and 18-24 hour embryonic stages, during late larval stages, in stages of adults of both sexes.	The gene Syntaxin 8 is referred to in FlyBase by the symbol Dmel\Syx8 (CG4109, FBgn0036643). It is a protein_coding_gene from Drosophila melanogaster. It has one annotated transcript and one polypeptide. Gene sequence location is 3L:16586108..16587057. It has the cytological map location 73A10. Protein features are: Target SNARE coiled-coil domain. Its molecular function is described by: SNAP rec…	FBrf0222546
FF38_11051	Dmel_16962s	FBgn0039175	magnesium ion binding. It is involved in the biological process described with: phenylalanyl-tRNA aminoacylation. 4 alleles are reported. No phenotypic data is available. The phenotypic classes of alleles include: lethal	This gene is referred to in FlyBase by the symbol Dmel\CG5706 (FBgn0039175). It is a protein_coding_gene from Drosophila melanogaster. It has one annotated transcript and one polypeptide. Gene sequence location is 3R:24250460..24252679. It has the cytological map location 95F5-95F6. Protein features are: B3/B4 tRNA-binding domain; DNA binding domain, putative; Phenylalanyl-tRNA synthetase, B3/B4;…	FBrf0221759,FBrf0211812,FBrf0204929,FBrf0155686
FF38_01508	Dmel_17058s	FBgn0038380	partially lethal - majority die. Summary of modENCODE Temporal Expression Profile: Temporal profile ranges from a peak of low expression to a trough of no expression detected. Peak expression observed within 18-24 hour embryonic stages, during late larval stages.	This gene is referred to in FlyBase by the symbol Dmel\CG14877 (FBgn0038380). It is a protein_coding_gene from Drosophila melanogaster. It has one annotated transcript and one polypeptide. Gene sequence location is 3R:15889194..15896078. It has the cytological map location 89A7-89A8. Protein features are: Extracellular ligand-binding receptor; Periplasmic binding protein-like I. Its molecular fun…	FBrf0218073,FBrf0190459
FF38_14166	Dmel_17061s	FBgn0036274	partially lethal - majority die	This gene is referred to in FlyBase by the symbol Dmel\CG4328 (FBgn0036274). It is a protein_coding_gene from Drosophila melanogaster. It has one annotated transcript and one polypeptide. Gene sequence location is 3L:12290956..12296123. It has the cytological map location 69A5. Protein features are: Homeobox domain; Homeobox, conserved site; Homeodomain-like; Zinc finger, LIM-type. Its molecular …	FBrf0219710,FBrf0209594,FBrf0190556,FBrf0191376,FBrf0191341,FBrf0135227
FF38_08267	Dmel_17068s	FBgn0003751	late extended germ band embryo. The phenotypic classes of alleles include: lethal - all die before end of larval stage	The gene trunk is referred to in FlyBase by the symbol Dmel\trk (CG5619, FBgn0003751). It is a protein_coding_gene from Drosophila melanogaster. It has one annotated transcript and one polypeptide. Gene sequence location is 2L:10271443..10272324. It has the cytological map location 31B1. Protein features are: Cystine-knot cytokine. Its molecular function is described by: torso binding. It is invo…	FBrf0224259,FBrf0222574,FBrf0221989,FBrf0219757,FBrf0219625
FF38_02680	Dmel_17101s	FBgn0005533	partially lethal - majority live. Summary of modENCODE Temporal Expression Profile: Temporal profile ranges from a peak of extremely high expression to a trough of very high expression. Peak expression observed at stages throughout embryogenesis, at stages throughout the larval period, at stages throughout the pupal period, in adult female stages.	The gene Ribosomal protein S17 is referred to in FlyBase by the symbol Dmel\RpS17 (CG3922, FBgn0005533). It is a protein_coding_gene from Drosophila melanogaster. It has one annotated transcript and one polypeptide. Gene sequence location is 3L:9428795..9429821. It has the cytological map location 67B5. Protein features are: Ribosomal protein S17e; Ribosomal protein S17e, conserved site. Its mole…	FBrf0221476,FBrf0221972,FBrf0221461,FBrf0219066,FBrf0218992,FBrf0218214
FF38_04353	Dmel_17120s	FBgn0037632	lethal. Summary of modENCODE Temporal Expression Profile: Temporal profile ranges from a peak of very high expression to a trough of moderately high expression. Peak expression observed within 00-12 hour embryonic stages, during early larval stages, in adult female stages.	The gene Tcp-1ￎﾷ is referred to in FlyBase by the symbol Dmel\Tcp-1ￎﾷ (CG8351, FBgn0037632). It is a protein_coding_gene from Drosophila melanogaster. It has one annotated transcript and one polypeptide. Gene sequence location is 3R:8801564..8806234. It has the cytological map location 85B1-85B2. Protein features are: Chaperone tailless complex polypeptide 1 (TCP-1); Chaperonin Cpn60/TCP-1; Chape…	FBrf0223512,FBrf0218992,FBrf0219342,FBrf0219100
FF38_13742	Dmel_17156s	FBgn0031536	lethal. Summary of modENCODE Temporal Expression Profile: Temporal profile ranges from a peak of moderately high expression to a trough of low expression. Peak expression observed within 00-06 hour embryonic stages.	The gene Cog3 is referred to in FlyBase by the symbol Dmel\Cog3 (CG3248, FBgn0031536). It is a protein_coding_gene from Drosophila melanogaster. It has one annotated transcript and one polypeptide. Gene sequence location is 2L:3453697..3457064. It has the cytological map location 23F3. Protein features are: Conserved oligomeric Golgi complex, subunit 3. Its molecular function is unknown. It is in…	FBrf0220753,FBrf0194432,FBrf0192229,FBrf0188041,FBrf0187825
FF38_01154	Dmel_1715s	FBgn0035762	lethal. Summary of modENCODE Temporal Expression Profile: Temporal profile ranges from a peak of moderately high expression to a trough of low expression. Peak expression observed within 06-12 hour embryonic stages, in adult female stages.	The gene RINT1 ortholog is referred to in FlyBase by the symbol Dmel\Rint1 (CG8605, FBgn0035762). It is a protein_coding_gene from Drosophila melanogaster. It has one annotated transcript and one polypeptide. Gene sequence location is 3L:7323619..7326255. It has the cytological map location 65F4. Protein features are: RINT-1/TIP-1. Its molecular function is described by: . It is involved in the b…	FBrf0223480,FBrf0219791
FF38_06377	Dmel_17245s	FBgn0040385	partially lethal - majority die. Summary of modENCODE Temporal Expression Profile: Temporal profile ranges from a peak of moderate expression to a trough of no expression detected. Peak expression observed within 00-12 hour embryonic stages.	This gene is referred to in FlyBase by the symbol Dmel\CG12496 (FBgn0040385). It is a protein_coding_gene from Drosophila melanogaster. It has one annotated transcript and one polypeptide. Gene sequence location is X:2409365..2410901. It has the cytological map location 3A2. Its molecular function is unknown. The biological processes in which it is involved are not known. 2 alleles are reported. …	FBrf0135823
FF38_09053	Dmel_17258s	FBgn0003141	lethal. Summary of modENCODE Temporal Expression Profile: Temporal profile ranges from a peak of high expression to a trough of moderate expression. Peak expression observed within 00-06 hour embryonic stages, during late larval stages.	The gene purple is referred to in FlyBase by the symbol Dmel\pr (CG16784, FBgn0003141). It is a protein_coding_gene from Drosophila melanogaster. It has one annotated transcript and one polypeptide. Gene sequence location is 2L:20073719..20075458. It has the cytological map location 38B3. Protein features are: 6-pyruvoyl tetrahydropterin synthase, cysteine active site; 6-pyruvoyl tetrahydropterin…	FBrf0214287,FBrf0213868,FBrf0212437,FBrf0208510,FBrf0208912,FBrf0200327,FBrf0190738,FBrf0178882,FBrf0183176,FBrf0174714,FBrf0174696,FBrf0161615,FBrf0166452,FBrf0157323,FBrf0162171,FBrf0157097,FBrf0147060,FBrf0144903,FBrf0147069,FBrf0139855,FBrf0134647,FBrf0138405,FBrf0139854,FBrf0128400,FBrf0131272,FBrf0131408,FBrf0125078,FBrf0130251,FBrf0107638,FBrf0126680,FBrf0126705,FBrf0108222,FBrf0102825,FBr…
FF38_11431	Dmel_17375s	FBgn0002733	lethal - all die before end of pupal stage	The gene Enhancer of split mￎﾲ, helix-loop-helix is referred to in FlyBase by the symbol Dmel\E(spl)mￎﾲ-HLH (CG14548, FBgn0002733). It is a protein_coding_gene from Drosophila melanogaster. It has one annotated transcript and one polypeptide. Gene sequence location is 3R:26005046..26006023. It has the cytological map location 96F9. Protein features are: Myc-type, basic helix-loop-helix (bHLH) dom…	FBrf0223772,FBrf0223928,FBrf0224258,FBrf0222883,FBrf0222326,FBrf0220474,FBrf0222485,FBrf0221191,FBrf0223182,FBrf0222991,FBrf0222171,FBrf0222414,FBrf0218695,FBrf0217650,FBrf0220179,FBrf0220160,FBrf0218242,FBrf0217605,FBrf0219797
FF38_02313	Dmel_17508s	FBgn0040348	partially lethal - majority die	This gene is referred to in FlyBase by the symbol Dmel\CG3703 (FBgn0040348). It is a protein_coding_gene from Drosophila melanogaster. It has one annotated transcript and one polypeptide. Gene sequence location is X:942474..945773. It has the cytological map location 1D2. Protein features are: RUN. Its molecular function is unknown. It is involved in the biological process described with: neuron …	FBrf0225181
FF38_04528	Dmel_1754s	FBgn0001965	lethal - all die before end of P-stage	The gene Son of sevenless is referred to in FlyBase by the symbol Dmel\Sos (CG7793, FBgn0001965). It is a protein_coding_gene from Drosophila melanogaster. It has one annotated transcript and one polypeptide. Gene sequence location is 2L:13813816..13819824. It has the cytological map location 34D1. Protein features are: Dbl homology (DH) domain; Histone core; Histone-fold; Pleckstrin homology dom…	FBrf0224535,FBrf0221642,FBrf0221541,FBrf0222237,FBrf0221911,FBrf0220341,FBrf0222687,FBrf0217825,FBrf0218126,FBrf0218957
FF38_11102	Dmel_17611s	FBgn0031601	lethal	The gene Dim1 is referred to in FlyBase by the symbol Dmel\Dim1 (CG3058, FBgn0031601). It is a protein_coding_gene from Drosophila melanogaster. It has one annotated transcript and one polypeptide. Gene sequence location is 2L:4403251..4403955. It has the cytological map location 24F1. Protein features are: Thioredoxin-like fold; mRNA splicing factor, thioredoxin-like U5 snRNP. Its molecular func…	FBrf0224477
FF38_12981	Dmel_17624s	FBgn0051390	lethal - all die before end of pupal stage. Summary of modENCODE Temporal Expression Profile: Temporal profile ranges from a peak of moderately high expression to a trough of moderate expression. Peak expression observed within 00-18 hour embryonic stages, during late larval stages, at stages throughout the pupal period, in adult female stages.	The gene Mediator complex subunit 7 is referred to in FlyBase by the symbol Dmel\MED7 (CG31390, FBgn0051390). It is a protein_coding_gene from Drosophila melanogaster. It has one annotated transcript and one polypeptide. Gene sequence location is 3R:10760071..10761032. It has the cytological map location 86C5. Protein features are: Mediator complex, subunit Med7. Its molecular function is describ…	FBrf0214641,FBrf0212437,FBrf0214518,FBrf0206401,FBrf0200327,FBrf0203184,FBrf0192730,FBrf0185677,FBrf0184335,FBrf0180625,FBrf0174215,FBrf0179142,FBrf0180597,FBrf0185829,FBrf0148886,FBrf0139821,FBrf0134769,FBrf0130974,FBrf0131257,FBrf0126705,FBrf0126677,FBrf0104946
FF38_12937	Dmel_17650s	FBgn0261286	lethal. Summary of modENCODE Temporal Expression Profile: Temporal profile ranges from a peak of moderately high expression to a trough of low expression. Peak expression observed at stages throughout embryogenesis, during early larval stages, in adult female stages.	The gene Maternal transcript 89Ba is referred to in FlyBase by the symbol Dmel\Mat89Ba (CG12785, FBgn0261286). It is a protein_coding_gene from Drosophila melanogaster. It has one annotated transcript and one polypeptide. Gene sequence location is 3R:16268329..16272415. It has the cytological map location 89B9. Protein features are: Cell cycle regulator Mat89Bb; Nrap protein. Its molecular functi…	FBrf0218210,FBrf0215222,FBrf0202738,FBrf0200345,FBrf0192539,FBrf0105330
FF38_11426	Dmel_17658s	FBgn0002732	lethal. Summary of modENCODE Temporal Expression Profile: Temporal profile ranges from a peak of very high expression to a trough of very low expression. Peak expression observed within 00-12 hour embryonic stages.	The gene Enhancer of split mￎﾱ, Bearded family member is referred to in FlyBase by the symbol Dmel\E(spl)mￎﾱ-BFM (CG8337, FBgn0002732). It is a protein_coding_gene from Drosophila melanogaster. It has one annotated transcript and one polypeptide. Gene sequence location is 3R:26010893..26011568. It has the cytological map location 96F10. Protein features are: Enhancer of split malpha/m4. Its molec…	FBrf0225181,FBrf0220474,FBrf0221681,FBrf0222991,FBrf0222171,FBrf0220979,FBrf0218201,FBrf0218891
FF38_13705	Dmel_1770s	FBgn0032200	partially lethal - majority die. Summary of modENCODE Temporal Expression Profile: Temporal profile ranges from a peak of very high expression to a trough of moderate expression. Peak expression observed within 00-06 hour embryonic stages, during late larval stages.	This gene is referred to in FlyBase by the symbol Dmel\CG5676 (FBgn0032200). It is a protein_coding_gene from Drosophila melanogaster. It has one annotated transcript and one polypeptide. Gene sequence location is 2L:10254610..10255891. It has the cytological map location 31B1. Protein features are: FUN14. Its molecular function is unknown. The biological processes in which it is involved are not…	FBrf0183904,FBrf0111917
FF38_00915	Dmel_17712s	FBgn0025626	lethal. Summary of modENCODE Temporal Expression Profile: Temporal profile ranges from a peak of high expression to a trough of moderate expression. Peak expression observed within 00-06 hour embryonic stages.	This gene is referred to in FlyBase by the symbol Dmel\CG4281 (FBgn0025626). It is a protein_coding_gene from Drosophila melanogaster. It has one annotated transcript and one polypeptide. Gene sequence location is X:2062313..2065142. It has the cytological map location 2C8. Protein features are: G patch domain-containing protein 2. Its molecular function is unknown. The biological processes in wh…	FBrf0225290,FBrf0222546,FBrf0141645,FBrf0135823
FF38_02390	Dmel_1771s	FBgn0024293	partially lethal - majority die. Summary of modENCODE Temporal Expression Profile: Temporal profile ranges from a peak of very high expression to a trough of extremely low expression. Peak expression observed within 18-24 hour embryonic stages, during early larval stages, during late pupal stages, in adult male stages.	The gene Serpin 43Ab is referred to in FlyBase by the symbol Dmel\Spn43Ab (CG1865, FBgn0024293). It is a protein_coding_gene from Drosophila melanogaster. It has one annotated transcript and one polypeptide. Gene sequence location is 2R:7151662..7153642. It has the cytological map location 42F3. Protein features are: Serpin domain; Serpin family; Serpin, conserved site. Its molecular function is …	FBrf0222546,FBrf0217443
FF38_00561	Dmel_17745s	FBgn0038927	lethal. Summary of modENCODE Temporal Expression Profile: Temporal profile ranges from a peak of high expression to a trough of moderate expression. Peak expression observed within 00-12 hour embryonic stages.	This gene is referred to in FlyBase by the symbol Dmel\CG6015 (FBgn0038927). It is a protein_coding_gene from Drosophila melanogaster. It has one annotated transcript and one polypeptide. Gene sequence location is 3R:22032150..22034286. It has the cytological map location 94A1. Protein features are: G-protein beta WD-40 repeat; WD40 repeat; WD40 repeat, conserved site; WD40-repeat-containing doma…	FBrf0222552,FBrf0213199,FBrf0207172,FBrf0207382,FBrf0191274,FBrf0180653,FBrf0129982
FF38_11773	Dmel_17746s	FBgn0002565	lethal. Summary of modENCODE Temporal Expression Profile: Temporal profile ranges from a peak of extremely high expression to a trough of extremely low expression. Peak expression observed during late larval stages, at stages throughout the pupal period.	The gene Larval serum protein 2 is referred to in FlyBase by the symbol Dmel\Lsp2 (CG6806, FBgn0002565). It is a protein_coding_gene from Drosophila melanogaster. It has 2 annotated transcripts and 2 polypeptides (1 unique). Gene sequence location is 3L:12129393..12131869. It has the cytological map location 68F5. Protein features are: Hemocyanin, C-terminal; Hemocyanin, N-terminal; Hemocyanin/he…	FBrf0223779,FBrf0224147,FBrf0224507,FBrf0223015,FBrf0221632,FBrf0223499,FBrf0220979
FF38_11448	Dmel_17776s	FBgn0031661	lethal	The gene GDP-mannose 4,6-dehydratase is referred to in FlyBase by the symbol Dmel\Gmd (CG8890, FBgn0031661). It is a protein_coding_gene from Drosophila melanogaster. It has one annotated transcript and one polypeptide. Gene sequence location is 2L:4975300..4977023. It has the cytological map location 25B5. Protein features are: GDP-mannose 4,6-dehydratase; NAD(P)-binding domain; NAD-dependent ep…	FBrf0220934,FBrf0219480
FF38_02930	Dmel_1780s	FBgn0026196	lethal - all die before end of pupal stage. Summary of modENCODE Temporal Expression Profile: Temporal profile ranges from a peak of very high expression to a trough of moderate expression. Peak expression observed at stages throughout embryogenesis, during early larval stages, in adult female stages.	The gene nop5 is referred to in FlyBase by the symbol Dmel\nop5 (CG10206, FBgn0026196). It is a protein_coding_gene from Drosophila melanogaster. It has one annotated transcript and one polypeptide. Gene sequence location is 2L:6916753..6918743. It has the cytological map location 27C4. Protein features are: NOP5, N-terminal; NOSIC; Nop domain. Its molecular function is described by: . It is invo…	FBrf0224244,FBrf0222552,FBrf0223889
FF38_04678	Dmel_17856s	FBgn0036264	lethal. Summary of modENCODE Temporal Expression Profile: Temporal profile ranges from a peak of very high expression to a trough of no expression detected. Peak expression observed during late larval stages.	This gene is referred to in FlyBase by the symbol Dmel\CG11529 (FBgn0036264). It is a protein_coding_gene from Drosophila melanogaster. It has one annotated transcript and one polypeptide. Gene sequence location is 3L:12197791..12199030. It has the cytological map location 69A2. Protein features are: Peptidase S1; Peptidase S1, trypsin family, active site; Peptidase S1A, chymotrypsin-type; Trypsi…	FBrf0222306,FBrf0207089,FBrf0190800,FBrf0187643,FBrf0155784,FBrf0136954
FF38_12478	Dmel_17860s	FBgn0034585	lethal - all die before end of P-stage. Summary of modENCODE Temporal Expression Profile: Temporal profile ranges from a peak of moderately high expression to a trough of moderate expression. Peak expression observed within 00-12 and 18-24 hour embryonic stages, during late larval stages, at stages throughout the pupal period, in stages of adults of both sexes.	The gene Rabaptin-5 is referred to in FlyBase by the symbol Dmel\Rbpn-5 (CG4030, FBgn0034585). It is a protein_coding_gene from Drosophila melanogaster. It has one annotated transcript and one polypeptide. Gene sequence location is 2R:21088386..21091004. It has the cytological map location 57B19. Protein features are: FYVE zinc finger; Rabaptin, GTPase-Rab5 binding domain; Zinc finger, FYVE-relat…	FBrf0223432
FF38_11223	Dmel_17877s	FBgn0001079	lethal - all die before end of P-stage. Summary of modENCODE Temporal Expression Profile: Temporal profile ranges from a peak of high expression to a trough of low expression. Peak expression observed within 00-06 hour embryonic stages.	The gene fused is referred to in FlyBase by the symbol Dmel\fu (CG6551, FBgn0001079). It is a protein_coding_gene from Drosophila melanogaster. It has one annotated transcript and one polypeptide. Gene sequence location is X:18657755..18661204. It has the cytological map location 17D1. Protein features are: Protein kinase domain; Protein kinase, ATP binding site; Protein kinase-like domain; Serin…	FBrf0224949,FBrf0223012,FBrf0223513,FBrf0221323,FBrf0221156,FBrf0222237,FBrf0221281,FBrf0217120,FBrf0216860,FBrf0217531,FBrf0219709,FBrf0219894,FBrf0217877
FF38_01195	Dmel_17892s	FBgn0026380	lethal. Summary of modENCODE Temporal Expression Profile: Temporal profile ranges from a peak of very high expression to a trough of moderately high expression. Peak expression observed within 00-06 hour embryonic stages, during late larval stages, during early pupal stages, in stages of adults of both sexes.	The gene Proteasome ￎﾲ3 subunit is referred to in FlyBase by the symbol Dmel\Prosￎﾲ3 (CG11981, FBgn0026380). It is a protein_coding_gene from Drosophila melanogaster. It has one annotated transcript and one polypeptide. Gene sequence location is 3R:9005313..9006226. It has the cytological map location 85C2. Protein features are: Nucleophile aminohydrolases, N-terminal; Proteasome B-type subunit; …	FBrf0224024,FBrf0222014,FBrf0220486,FBrf0221461,FBrf0220341,FBrf0219796,FBrf0218847,FBrf0218359,FBrf0217843
FF38_10053	Dmel_17901s	FBgn0025352	lethal	The gene Thiolase is referred to in FlyBase by the symbol Dmel\Thiolase (CG4581, FBgn0025352). It is a protein_coding_gene from Drosophila melanogaster. It has one annotated transcript and one polypeptide. Gene sequence location is 2R:23866648..23868603. It has the cytological map location 60A5. Protein features are: Thiolase; Thiolase, C-terminal; Thiolase, N-terminal; Thiolase, active site; Thi…	FBrf0225290,FBrf0223213,FBrf0222546,FBrf0219445,FBrf0217677
FF38_14296	Dmel_17925s	FBgn0262467	lethal - all die before end of second instar larval stage	The gene Synthesis of cytochrome c oxidase is referred to in FlyBase by the symbol Dmel\Scox (CG8885, FBgn0262467). It is a protein_coding_gene from Drosophila melanogaster. It has one annotated transcript and one polypeptide. Gene sequence location is 2L:4967832..4968935. It has the cytological map location 25B5. Protein features are: Copper chaperone SCO1/SenC; Synthesis of cytochrome c oxidase…	FBrf0224356,FBrf0221801
FF38_12723	Dmel_17972s	FBgn0038016	lethal. Summary of modENCODE Temporal Expression Profile: Temporal profile ranges from a peak of moderately high expression to a trough of moderate expression. Peak expression observed at stages throughout embryogenesis, during early larval stages, during early pupal stages, in stages of adults of both sexes.	The gene MBD-R2 is referred to in FlyBase by the symbol Dmel\MBD-R2 (CG10042, FBgn0038016). It is a protein_coding_gene from Drosophila melanogaster. It has one annotated transcript and one polypeptide. Gene sequence location is 3R:12352143..12356265. It has the cytological map location 87B7-87B8. Protein features are: DNA-binding domain; Methyl-CpG DNA binding; Zinc finger, C2CH-type; Zinc finge…	FBrf0224477,FBrf0221759,FBrf0221810,FBrf0217555,FBrf0218697,FBrf0219020,FBrf0217402
FF38_14513	Dmel_17983s	FBgn0025463	lethal. Summary of modENCODE Temporal Expression Profile: Temporal profile ranges from a peak of very high expression to a trough of moderate expression. Peak expression observed within 00-06 hour embryonic stages.	The gene Brahma associated protein 60kD is referred to in FlyBase by the symbol Dmel\Bap60 (CG4303, FBgn0025463). It is a protein_coding_gene from Drosophila melanogaster. It has one annotated transcript and one polypeptide. Gene sequence location is X:13157445..13159508. It has the cytological map location 11E1. Protein features are: SWIB domain; SWIB/MDM2 domain. Its molecular function is descr…	FBrf0224411,FBrf0223022,FBrf0219981,FBrf0217616,FBrf0219204
FF38_04901	Dmel_1798s	FBgn0039030	lethal - all die during larval stage. Summary of modENCODE Temporal Expression Profile: Temporal profile ranges from a peak of high expression to a trough of extremely low expression. Peak expression observed during late larval stages, during early pupal stages, in adult male stages.	This gene is referred to in FlyBase by the symbol Dmel\CG6660 (FBgn0039030). It is a protein_coding_gene from Drosophila melanogaster. It has one annotated transcript and one polypeptide. Gene sequence location is 3R:22923352..22924525. It has the cytological map location 94D3-94D4. Protein features are: GNS1/SUR4 membrane protein. Its molecular function is unknown. The biological processes in wh…	FBrf0219401,FBrf0206600
FF38_07100	Dmel_18004s	FBgn0266282	lethal - all die before end of P-stage	The gene java no jive is referred to in FlyBase by the symbol Dmel\jnj (CG5524, FBgn0266282). It is a protein_coding_gene from Drosophila melanogaster. It has one annotated transcript and one polypeptide. Gene sequence location is 3R:24189050..24193423. It has the cytological map location 95E8-95F1. Protein features are: P-loop containing nucleoside triphosphate hydrolase; RecF/RecN/SMC, N-termin…	FBrf0224050,FBrf0221151,FBrf0218944
FF38_04398	Dmel_18049s	FBgn0016691	lethal	The gene Oligomycin sensitivity-conferring protein is referred to in FlyBase by the symbol Dmel\Oscp (CG4307, FBgn0016691). It is a protein_coding_gene from Drosophila melanogaster. It has one annotated transcript and one polypeptide. Gene sequence location is 3R:15265591..15266690. It has the cytological map location 88E8-88E9. Protein features are: ATPase, OSCP/delta subunit; F1F0 ATP synthase …	FBrf0219684
FF38_01854	Dmel_18057s	FBgn0017577	lethal	The gene Minichromosome maintenance 5 is referred to in FlyBase by the symbol Dmel\Mcm5 (CG4082, FBgn0017577). It is a protein_coding_gene from Drosophila melanogaster. It has one annotated transcript and one polypeptide. Gene sequence location is 3R:10788524..10791150. It has the cytological map location 86C6. Protein features are: AAA+ ATPase domain; DNA replication licensing factor Mcm; MCM N-…	FBrf0224717,FBrf0221983,FBrf0221461,FBrf0222546,FBrf0221795,FBrf0219136,FBrf0220353,FBrf0218058,FBrf0219844
FF38_01199	Dmel_18153s	FBgn0260243	lethal - all die before end of larval stage	The gene Enhancer of variegation 3-9 is referred to in FlyBase by the symbol Dmel\E(var)3-9 (CG11971, FBgn0260243). It is a protein_coding_gene from Drosophila melanogaster. It has one annotated transcript and one polypeptide. Gene sequence location is 3R:8990645..8992949. It has the cytological map location 85C1. Protein features are: Zinc finger, AD-type; Zinc finger, C2H2; Zinc finger, C2H2-li…	FBrf0225528,FBrf0223050,FBrf0218944
FF38_06236	Dmel_18166s	FBgn0035148	partially lethal - majority die. Summary of modENCODE Temporal Expression Profile: Temporal profile ranges from a peak of high expression to a trough of moderate expression. Peak expression observed within 00-12 hour embryonic stages.	This gene is referred to in FlyBase by the symbol Dmel\CG3402 (FBgn0035148). It is a protein_coding_gene from Drosophila melanogaster. It has one annotated transcript and one polypeptide. Gene sequence location is 3L:651542..652881. It has the cytological map location 61C8. Protein features are: PDZ domain; Tax1-binding protein 3. Its molecular function is unknown. It is involved in the biologica…	FBrf0147137,FBrf0152024
FF38_04704	Dmel_18191s	FBgn0027055	partially lethal - majority die. Summary of modENCODE Temporal Expression Profile: Temporal profile ranges from a peak of high expression to a trough of moderate expression. Peak expression observed within 00-06 hour embryonic stages.	The gene COP9 signalosome subunit 3 is referred to in FlyBase by the symbol Dmel\CSN3 (CG18332, FBgn0027055). It is a protein_coding_gene from Drosophila melanogaster. It has one annotated transcript and one polypeptide. Gene sequence location is 3L:20839096..20841576. It has the cytological map location 77F1. Protein features are: Proteasome component (PCI) domain; Winged helix-turn-helix DNA-bi…	FBrf0221597,FBrf0220486,FBrf0221461
FF38_07877	Dmel_18195s	FBgn0029088	lethal	The gene dispatched is referred to in FlyBase by the symbol Dmel\disp (CG2019, FBgn0029088). It is a protein_coding_gene from Drosophila melanogaster. It has one annotated transcript and one polypeptide. Gene sequence location is 3R:5849697..5856311. It has the cytological map location 83C5. Protein features are: Patched; Sterol-sensing domain. Its molecular function is described by: hedgehog rec…	FBrf0223196,FBrf0221859,FBrf0221377,FBrf0217808,FBrf0218031
FF38_12964	Dmel_18204s	FBgn0037637	lethal	This gene is referred to in FlyBase by the symbol Dmel\CG9836 (FBgn0037637). It is a protein_coding_gene from Drosophila melanogaster. It has one annotated transcript and one polypeptide. Gene sequence location is 3R:8822849..8824177. It has the cytological map location 85B2. Protein features are: ISC system FeS cluster assembly, IscU scaffold; NIF system FeS cluster assembly, NifU, N-terminal. I…	FBrf0219269,FBrf0202061
FF38_02193	Dmel_18207s	FBgn0034142	NAD(P)-binding domain. Its molecular function is described by: fatty-acyl-CoA reductase (alcohol-forming) activity. The biological processes in which it is involved are not known. 4 alleles are reported. No phenotypic data is available. The phenotypic class of alleles includes: lethal. Summary of modENCODE Temporal Expression Profile: Temporal profile ranges from a peak of very high expression to…	This gene is referred to in FlyBase by the symbol Dmel\CG8306 (FBgn0034142). It is a protein_coding_gene from Drosophila melanogaster. It has one annotated transcript and one polypeptide. Gene sequence location is 2R:16589518..16594646. It has the cytological map location 53C9. Protein features are: Fatty acyl-CoA reductase; Male sterility, NAD-binding; NAD(P)-binding domain. Its molecular functi…	FBrf0222546,FBrf0219445,FBrf0209726,FBrf0207081,FBrf0205271,FBrf0137243
FF38_03085	Dmel_18208s	FBgn0030086	lethal. Summary of modENCODE Temporal Expression Profile: Temporal profile ranges from a peak of very high expression to a trough of moderately high expression. Peak expression observed within 00-18 hour embryonic stages, during early larval stages, in adult female stages.	This gene is referred to in FlyBase by the symbol Dmel\CG7033 (FBgn0030086). It is a protein_coding_gene from Drosophila melanogaster. It has one annotated transcript and one polypeptide. Gene sequence location is X:9089513..9092826. It has the cytological map location 8C8. Protein features are: Chaperone tailless complex polypeptide 1 (TCP-1); Chaperonin Cpn60/TCP-1; Chaperonin TCP-1, conserved …	FBrf0223779,FBrf0224436,FBrf0225345,FBrf0223213,FBrf0223512,FBrf0221461,FBrf0223263,FBrf0218992
FF38_14346	Dmel_18249s	FBgn0266369	lethal.	The gene Microsomal triacylglycerol transfer protein is referred to in FlyBase by the symbol Dmel\Mtp (CG9342, FBgn0266369). It is a protein_coding_gene from Drosophila melanogaster. It has one annotated transcript and one polypeptide. Gene sequence location is 2L:20919094..20922876. It has the cytological map location 38F5. Protein features are: Lipid transport protein, N-terminal; Lipid transpo…	FBrf0224947,FBrf0223881,FBrf0222485,FBrf0222546,FBrf0221120,FBrf0219024
FF38_12351	Dmel_18274s	FBgn0027589	partially lethal - majority die	This gene is referred to in FlyBase by the symbol Dmel\CG1688 (FBgn0027589). It is a protein_coding_gene from Drosophila melanogaster. It has one annotated transcript and one polypeptide. Gene sequence location is 2R:9766364..9806875. It has the cytological map location 46B2-46B4. Protein features are: Two pore domain potassium channel; Two pore domain potassium channel domain. Its molecular func…	FBrf0220944,FBrf0218073,FBrf0192007
FF38_10401	Dmel_18280s	FBgn0263005	lethal	This gene is referred to in FlyBase by the symbol Dmel\CG43313 (FBgn0263005). It is a protein_coding_gene from Drosophila melanogaster. It has 2 annotated transcripts and 2 polypeptides (1 unique). Gene sequence location is X:13095571..13112462. It has the cytological map location 11D11-11E1. Protein features are: Chondroitin N-acetylgalactosaminyltransferase. Its molecular function is described …	FBrf0225589,FBrf0222546,FBrf0141645
FF38_03922	Dmel_18305s	FBgn0261020	lethal - all die before end of embryonic stage	The gene wollknaeuel is referred to in FlyBase by the symbol Dmel\wol (CG7870, FBgn0261020). It is a protein_coding_gene from Drosophila melanogaster. It has one annotated transcript and one polypeptide. Gene sequence location is 2L:8301345..8302985. It has the cytological map location 29A3. Protein features are: Glycosyltransferase 2-like; Nucleotide-diphospho-sugar transferases. Its molecular f…	FBrf0224769,FBrf0221674,FBrf0213167,FBrf0214472,FBrf0204706,FBrf0204414,FBrf0179049
FF38_12585	Dmel_1830s	FBgn0038808	lethal - all die before end of pupal stage. Summary of modENCODE Temporal Expression Profile: Temporal profile ranges from a peak of high expression to a trough of moderately high expression. Peak expression observed within 00-18 hour embryonic stages, at stages throughout the larval period, at stages throughout the pupal period, in adult female stages.	The gene Signal recognition particle protein 14 is referred to in FlyBase by the symbol Dmel\Srp14 (CG5417, FBgn0038808). It is a protein_coding_gene from Drosophila melanogaster. It has one annotated transcript and one polypeptide. Gene sequence location is 3R:20580115..20580764. It has the cytological map location 92F2. Protein features are: Signal recognition particle, SRP14 subunit; Signal re…	FBrf0212217,FBrf0208155,FBrf0187447
FF38_12593	Dmel_18310s	FBgn0039016	lethal - all die before end of P-stage	The gene Dicer-1 is referred to in FlyBase by the symbol Dmel\Dcr-1 (CG4792, FBgn0039016). It is a protein_coding_gene from Drosophila melanogaster. It has one annotated transcript and one polypeptide. Gene sequence location is 3R:22734007..22741091. It has the cytological map location 94C4. Protein features are: Dicer dimerisation domain; Double-stranded RNA-binding domain; Helicase, C-terminal;…	FBrf0224168,FBrf0224009,FBrf0224170,FBrf0223762,FBrf0224072,FBrf0222591,FBrf0220183,FBrf0221336,FBrf0222024,FBrf0221332,FBrf0220879,FBrf0220615,FBrf0218153,FBrf0219804,FBrf0217194,FBrf0218612,FBrf0219708,FBrf0218180,FBrf0218007,FBrf0218150,FBrf0217201
FF38_08781	Dmel_18318s	FBgn0004556	lethal. Summary of modENCODE Temporal Expression Profile: Temporal profile ranges from a peak of moderately high expression to a trough of low expression. Peak expression observed within 00-12 hour embryonic stages, in adult female stages.	The gene Dead box protein 73D is referred to in FlyBase by the symbol Dmel\Dbp73D (CG9680, FBgn0004556). It is a protein_coding_gene from Drosophila melanogaster. It has one annotated transcript and one polypeptide. Gene sequence location is 3L:16728496..16730818. It has the cytological map location 73C1. Protein features are: DEAD/DEAH box helicase domain; Helicase, C-terminal; Helicase, superfa…	FBrf0224345,FBrf0218457,FBrf0213621,FBrf0224702,FBrf0213192,FBrf0214431,FBrf0208510,FBrf0214518,FBrf0200327,FBrf0200799,FBrf0184335,FBrf0174215,FBrf0162141,FBrf0162142,FBrf0141559,FBrf0129923,FBrf0125078,FBrf0119796,FBrf0126705,FBrf0126679,FBrf0123059,FBrf0102307,FBrf0102347,FBrf0104946,FBrf0067338,FBrf0123885,FBrf0105495,FBrf0057395
FF38_10803	Dmel_18320s	FBgn0034264	lethal. Summary of modENCODE Temporal Expression Profile: Temporal profile ranges from a peak of moderately high expression to a trough of very low expression. Peak expression observed within 00-12 hour embryonic stages, during late larval stages, during early pupal stages.	This gene is referred to in FlyBase by the symbol Dmel\CG10933 (FBgn0034264). It is a protein_coding_gene from Drosophila melanogaster. It has one annotated transcript and one polypeptide. Gene sequence location is 2R:17723309..17725056. It has the cytological map location 54E2. Protein features are: SH3 domain. Its molecular function is unknown. The biological processes in which it is involved a…	FBrf0221693,FBrf0223213,FBrf0213353,FBrf0187577
FF38_07158	Dmel_18349s	FBgn0036298	lethal. Summary of modENCODE Temporal Expression Profile: Temporal profile ranges from a peak of very high expression to a trough of moderate expression. Peak expression observed within 12-18 embryonic stages.	The gene nesthocker is referred to in FlyBase by the symbol Dmel\nst (CG10627, FBgn0036298). It is a protein_coding_gene from Drosophila melanogaster. It has one annotated transcript and one polypeptide. Gene sequence location is 3L:12527215..12530171. It has the cytological map location 69C4. Protein features are: Alpha-D-phosphohexomutase, C-terminal; Alpha-D-phosphohexomutase, alpha/beta/alpha…	FBrf0217579,FBrf0206705
FF38_10731	Dmel_18355s	FBgn0036698	oxidation-reduction process. 4 alleles are reported. No phenotypic data is available. The phenotypic class of alleles includes: lethal. Summary of modENCODE Temporal Expression Profile: Temporal profile ranges from a peak of very high expression to a trough of very low expression. Peak expression observed within 12-24 hour embryonic stages.	This gene is referred to in FlyBase by the symbol Dmel\CG7724 (FBgn0036698). It is a protein_coding_gene from Drosophila melanogaster. It has one annotated transcript and one polypeptide. Gene sequence location is 3L:17055613..17058533. It has the cytological map location 73E5. Protein features are: 3-beta hydroxysteroid dehydrogenase/isomerase; NAD(P)-binding domain; dTDP-glucose 4,6-dehydratase…	FBrf0205755,FBrf0205271,FBrf0193750
FF38_05711	Dmel_18446s	FBgn0036775	lethal - all die before end of pupal stage. Summary of modENCODE Temporal Expression Profile: Temporal profile ranges from a peak of moderately high expression to a trough of moderate expression. Peak expression observed within 00-18 hour embryonic stages, during early larval stages, in adult female stages.	This gene is referred to in FlyBase by the symbol Dmel\CG5147 (FBgn0036775). It is a protein_coding_gene from Drosophila melanogaster. It has one annotated transcript and one polypeptide. Gene sequence location is 3L:18107848..18109574. It has the cytological map location 75B9. Protein features are: DNA-directed RNA polymerase III subunit RPC4. Its molecular function is described by: DNA binding;…	FBrf0219204,FBrf0213662,FBrf0216321,FBrf0141689
FF38_05664	Dmel_18450s	FBgn0040346	lethal - all die before end of pupal stage	This gene is referred to in FlyBase by the symbol Dmel\CG3704 (FBgn0040346). It is a protein_coding_gene from Drosophila melanogaster. It has one annotated transcript and one polypeptide. Gene sequence location is X:939170..940805. It has the cytological map location 1D2. Protein features are: P-loop containing nucleoside triphosphate hydrolase; Uncharacterised protein family, ATP binding. Its mo…	FBrf0216907,FBrf0211812,FBrf0135823
FF38_05750	Dmel_18456s	FBgn0026371	lethal - all die before end of larval stage	The gene Sak kinase is referred to in FlyBase by the symbol Dmel\SAK (CG7186, FBgn0026371). It is a protein_coding_gene from Drosophila melanogaster. It has one annotated transcript and one polypeptide. Gene sequence location is 3L:21512141..21515887. It has the cytological map location 78D4. Protein features are: POLO box duplicated domain; Protein kinase domain; Protein kinase, ATP binding site…	FBrf0224041,FBrf0223494,FBrf0223435,FBrf0220193,FBrf0219444,FBrf0219643,FBrf0219770
FF38_04013	Dmel_18503s	FBgn0003205	lethal - all die before end of P-stage	The gene Ras oncogene at 85D is referred to in FlyBase by the symbol Dmel\Ras85D (CG9375, FBgn0003205). It is a protein_coding_gene from Drosophila melanogaster. It has one annotated transcript and one polypeptide. Gene sequence location is 3R:9510561..9513067. It has the cytological map location 85D19. Protein features are: P-loop containing nucleoside triphosphate hydrolase; Small GTP-binding p…	FBrf0224477,FBrf0224974,FBrf0224671,FBrf0224709,FBrf0224023,FBrf0224535,FBrf0224414,FBrf0221642,FBrf0221983,FBrf0222571,FBrf0220824,FBrf0220369,FBrf0221826,FBrf0222251,FBrf0221541,FBrf0221886,FBrf0221420,FBrf0221311,FBrf0221374,FBrf0221969,FBrf0223021,FBrf0221232,FBrf0223725,FBrf0221129,FBrf0223187,FBrf0221284,FBrf0221911,FBrf0221424,FBrf0220689,FBrf0221256,FBrf0223314,FBrf0222697,FBrf0222897,FBr…
FF38_03009	Dmel_18535s	FBgn0019938	partially lethal - majority die. Summary of modENCODE Temporal Expression Profile: Temporal profile ranges from a peak of moderately high expression to a trough of low expression. Peak expression observed at stages throughout embryogenesis, during early larval stages, in adult female stages.	The gene RNA polymerase I subunit is referred to in FlyBase by the symbol Dmel\RpI1 (CG10122, FBgn0019938). It is a protein_coding_gene from Drosophila melanogaster. It has one annotated transcript and one polypeptide. Gene sequence location is 2R:14595611..14601216. It has the cytological map location 51B4-51B6. Protein features are: DNA-directed RNA pol I, largest subunit; RNA polymerase Rpb1, …	FBrf0217750
FF38_03505	Dmel_18538s	FBgn0037244	lethal. Summary of modENCODE Temporal Expression Profile: Temporal profile ranges from a peak of high expression to a trough of moderate expression. Peak expression observed within 00-06 hour embryonic stages.	This gene is referred to in FlyBase by the symbol Dmel\CG14647 (FBgn0037244). It is a protein_coding_gene from Drosophila melanogaster. It has one annotated transcript and one polypeptide. Gene sequence location is 3R:4400510..4402017. It has the cytological map location 82A5. Protein features are: BTB/POZ fold; BTB/POZ-like; Pentapeptide repeat; Potassium channel tetramerisation-type BTB domain.…	FBrf0214542
FF38_07232	Dmel_18563s	FBgn0036038	lethal - all die before end of second instar larval stage	The gene deflated is referred to in FlyBase by the symbol Dmel\defl (CG18176, FBgn0036038). It is a protein_coding_gene from Drosophila melanogaster. It has one annotated transcript and one polypeptide. Gene sequence location is 3L:9723423..9726706. It has the cytological map location 67C5. Protein features are: Armadillo-type fold. Its molecular function is described by: . It is involved in the …	FBrf0220828,FBrf0219953
FF38_05008	Dmel_18576s	FBgn0001321	lethal. Summary of modENCODE Temporal Expression Profile: Temporal profile ranges from a peak of high expression to a trough of very low expression. Peak expression observed at stages throughout the pupal period.	The gene knickkopf is referred to in FlyBase by the symbol Dmel\knk (CG6217, FBgn0001321). It is a protein_coding_gene from Drosophila melanogaster. It has one annotated transcript and one polypeptide. Gene sequence location is 3R:10122365..10125664. It has the cytological map location 85F13. Protein features are: DM13 domain; DOMON domain. Its molecular function is unknown. It is involved in the…	FBrf0224944,FBrf0221693,FBrf0218253,FBrf0219342,FBrf0218515,FBrf0218765
FF38_08331	Dmel_18597s	FBgn0033755	lethal. Summary of modENCODE Temporal Expression Profile: Temporal profile ranges from a peak of moderately high expression to a trough of low expression. Peak expression observed within 00-06 and 12-18 hour embryonic stages, during late larval stages, at stages throughout the pupal period, in adult female stages.	The gene Chloride channel-b is referred to in FlyBase by the symbol Dmel\ClC-b (CG8594, FBgn0033755). It is a protein_coding_gene from Drosophila melanogaster. It has one annotated transcript and one polypeptide. Gene sequence location is 2R:12572068..12575299. It has the cytological map location 49B5. Protein features are: CBS domain; Chloride channel, core; Chloride channel, voltage gated. Its …	FBrf0219670,FBrf0219946,FBrf0202184,FBrf0180324
FF38_06011	Dmel_18607s	FBgn0031801	partially lethal - majority die. Summary of modENCODE Temporal Expression Profile: Temporal profile ranges from a peak of very high expression to a trough of extremely low expression. Peak expression observed during early larval stages.	This gene is referred to in FlyBase by the symbol Dmel\CG9498 (FBgn0031801). It is a protein_coding_gene from Drosophila melanogaster. It has one annotated transcript and one polypeptide. Gene sequence location is 2L:6349393..6351034. It has the cytological map location 26C3. Protein features are: CHK kinase-like; Protein kinase-like domain; Protein of unknown function DUF227. Its molecular funct…	FBrf0223900,FBrf0225181,FBrf0222546,FBrf0162268,FBrf0167337,FBrf0151273
FF38_12218	Dmel_18618s	FBgn0025373	lethal. Summary of modENCODE Temporal Expression Profile: Temporal profile ranges from a peak of very high expression to a trough of moderate expression. Peak expression observed within 00-06 hour embryonic stages.	The gene Farnesyl pyrophosphate synthase is referred to in FlyBase by the symbol Dmel\Fpps (CG12389, FBgn0025373). It is a protein_coding_gene from Drosophila melanogaster. It has one annotated transcript and one polypeptide. Gene sequence location is 2R:11305511..11307528. It has the cytological map location 47F1. Protein features are: Polyprenyl synthetase; Terpenoid synthase. Its molecular fun…	FBrf0219441
FF38_04356	Dmel_1869s	FBgn0024833	lethal - all die before end of P-stage	The gene Adaptor Protein complex 1, ￎﾼ subunit is referred to in FlyBase by the symbol Dmel\AP-1ￎﾼ (CG9388, FBgn0024833). It is a protein_coding_gene from Drosophila melanogaster. It has one annotated transcript and one polypeptide. Gene sequence location is 3R:9557712..9559525. It has the cytological map location 85D24. Protein features are: AP complex, mu/sigma subunit; Clathrin adaptor, mu sub…	FBrf0221275,FBrf0223213,FBrf0220328,FBrf0217589
FF38_06137	Dmel_18722s	FBgn0039731	partially lethal - majority die	The gene Spindle assembly abnormal 6 ortholog (C. elegans) is referred to in FlyBase by the symbol Dmel\Sas-6 (CG15524, FBgn0039731). It is a protein_coding_gene from Drosophila melanogaster. It has one annotated transcript and one polypeptide. Gene sequence location is 3R:29995357..29997034. It has the cytological map location 99D1. Its molecular function is described by: . It is involved in the…	FBrf0223900,FBrf0224975,FBrf0223494,FBrf0220918,FBrf0222836,FBrf0220193,FBrf0219801,FBrf0219210,FBrf0220865
FF38_11300	Dmel_18728s	FBgn0034494	lethal	This gene is referred to in FlyBase by the symbol Dmel\CG10444 (FBgn0034494). It is a protein_coding_gene from Drosophila melanogaster. It has one annotated transcript and one polypeptide. Gene sequence location is 2R:20271653..20274499. It has the cytological map location 56F11. Protein features are: Sodium/solute symporter; Sodium/solute symporter, subgroup. Its molecular function is described …	FBrf0221398,FBrf0219274,FBrf0219204
FF38_08646	Dmel_18804s	FBgn0031573	partially lethal - majority die. Summary of modENCODE Temporal Expression Profile: Temporal profile ranges from a peak of moderately high expression to a trough of low expression. Peak expression observed within 00-06 hour embryonic stages.	This gene is referred to in FlyBase by the symbol Dmel\CG3407 (FBgn0031573). It is a protein_coding_gene from Drosophila melanogaster. It has one annotated transcript and one polypeptide. Gene sequence location is 2L:3810801..3813410. It has the cytological map location 24C5. Protein features are: Zinc finger C2H2-type/integrase DNA-binding domain; Zinc finger, C2H2; Zinc finger, C2H2-like. Its m…	FBrf0222304,FBrf0211418
FF38_01737	Dmel_18807s	FBgn0263852	lethal.	The gene lethal (2) k12914 is referred to in FlyBase by the symbol Dmel\l(2)k12914 (CG13393, FBgn0263852). It is a protein_coding_gene from Drosophila melanogaster. It has one annotated transcript and one polypeptide. Gene sequence location is 2L:8383612..8384137. It has the cytological map location 29C1-29B4. Protein features are: DAD/Ost2. Its molecular function is described by: dolichyl-diphos…	FBrf0225754,FBrf0208155,FBrf0111489
FF38_08320	Dmel_18841s	FBgn0031399	partially lethal - majority die	The gene missing oocyte is referred to in FlyBase by the symbol Dmel\mio (CG7074, FBgn0031399). It is a protein_coding_gene from Drosophila melanogaster. It has one annotated transcript and one polypeptide. Gene sequence location is 2L:2217290..2220625. It has the cytological map location 22D4. Protein features are: WD40 repeat; WD40-repeat-containing domain; WD40/YVTN repeat-like-containing doma…	FBrf0222546
FF38_09754	Dmel_18864s	FBgn0021995	lethal. Summary of modENCODE Temporal Expression Profile: Temporal profile ranges from a peak of high expression to a trough of moderate expression. Peak expression observed within 00-12 hour embryonic stages, during early larval stages.	The gene Rs1 is referred to in FlyBase by the symbol Dmel\Rs1 (CG2173, FBgn0021995). It is a protein_coding_gene from Drosophila melanogaster. It has 2 annotated transcripts and 2 polypeptides (1 unique). Gene sequence location is 2R:8163564..8167769. It has the cytological map location 44B7. Protein features are: DEAD/DEAH box helicase domain; Helicase, C-terminal; Helicase, superfamily 1/2, ATP…	FBrf0220979
FF38_02572	Dmel_18883s	FBgn0263038	lethal	This gene is referred to in FlyBase by the symbol Dmel\CG43333 (FBgn0263038). It is a protein_coding_gene from Drosophila melanogaster. It has one annotated transcript and one polypeptide. Gene sequence location is 2L:14163508..14180686. It has the cytological map location 35A1. Protein features are: FAS1 domain. Its molecular function is described by: . It is involved in the biological process d…	FBrf0193372,FBrf0111326
FF38_09927	Dmel_18889s	FBgn0032194	lethal. Summary of modENCODE Temporal Expression Profile: Temporal profile ranges from a peak of moderately high expression to a trough of moderate expression. Peak expression observed within 00-06 hour embryonic stages, during early larval stages, in adult female stages.	This gene is referred to in FlyBase by the symbol Dmel\CG4901 (FBgn0032194). It is a protein_coding_gene from Drosophila melanogaster. It has one annotated transcript and one polypeptide. Gene sequence location is 2L:10211170..10213721. It has the cytological map location 31B1. Protein features are: DEAD/DEAH box helicase domain; DNA/RNA helicase, ATP-dependent, DEAH-box type, conserved site; Dom…	FBrf0218389,FBrf0202061,FBrf0134757,FBrf0129923
FF38_01287	Dmel_18893s	FBgn0038126	lethal. Summary of modENCODE Temporal Expression Profile: Temporal profile ranges from a peak of very high expression to a trough of extremely low expression. Peak expression observed at stages throughout the pupal period.	This gene is referred to in FlyBase by the symbol Dmel\CG8483 (FBgn0038126). It is a protein_coding_gene from Drosophila melanogaster. It has one annotated transcript and one polypeptide. Gene sequence location is 3R:13208754..13214465. It has the cytological map location 87E2. Protein features are: Allergen V5/Tpx-1-related, conserved site; CAP domain; Cysteine-rich secretory protein, allergen V…	FBrf0225181,FBrf0222340,FBrf0221014
FF38_06548	Dmel_18903s	FBgn0033769	partially lethal - majority die. Summary of modENCODE Temporal Expression Profile: Temporal profile ranges from a peak of moderately high expression to a trough of moderate expression. Peak expression observed during late pupal stages, in stages of adults of both sexes.	This gene is referred to in FlyBase by the symbol Dmel\CG8768 (FBgn0033769). It is a protein_coding_gene from Drosophila melanogaster. It has one annotated transcript and one polypeptide. Gene sequence location is 2R:12691308..12692690. It has the cytological map location 49C1. Protein features are: Domain of unknown function DUF1731; NAD(P)-binding domain; NAD-dependent epimerase/dehydratase, N-…	FBrf0225181,FBrf0224237,FBrf0217843,FBrf0211763
FF38_14450	Dmel_18956s	FBgn0263237	partially lethal - majority die	The gene Cyclin-dependent kinase 7 is referred to in FlyBase by the symbol Dmel\Cdk7 (CG3319, FBgn0263237). It is a protein_coding_gene from Drosophila melanogaster. It has one annotated transcript and one polypeptide. Gene sequence location is X:5307465..5308983. It has the cytological map location 4F4. Protein features are: Protein kinase domain; Protein kinase, ATP binding site; Protein kinase…	FBrf0225698,FBrf0223683,FBrf0221828,FBrf0218299,FBrf0219503
FF38_09452	Dmel_18963s	FBgn0028694	lethal - all die before end of P-stage	The gene Regulatory particle non-ATPase 11 is referred to in FlyBase by the symbol Dmel\Rpn11 (CG18174, FBgn0028694). It is a protein_coding_gene from Drosophila melanogaster. It has one annotated transcript and one polypeptide. Gene sequence location is 2L:5058404..5059790. It has the cytological map location 25C3. Protein features are: JAB1/MPN/MOV34 metalloenzyme domain; Rpn11/EIF3F C-terminal…	FBrf0223513,FBrf0222014,FBrf0220486,FBrf0221461,FBrf0221748,FBrf0222671,FBrf0223514,FBrf0221623,FBrf0219796,FBrf0219342,FBrf0217312,FBrf0219256,FBrf0217843,FBrf0220374,FBrf0221594
FF38_06200	Dmel_18970s	FBgn0039258	lethal. Summary of modENCODE Temporal Expression Profile: Temporal profile ranges from a peak of moderately high expression to a trough of low expression. Peak expression observed within 00-06 hour embryonic stages, in adult female stages.	The gene ￎﾲ-4-galactosyltransferase 7 is referred to in FlyBase by the symbol Dmel\ￎﾲ4GalT7 (CG11780, FBgn0039258). It is a protein_coding_gene from Drosophila melanogaster. It has one annotated transcript and one polypeptide. Gene sequence location is 3R:25023256..25024482. It has the cytological map location 96B16. Protein features are: Beta-1,4-galactosyltransferase; Galactosyltransferase, C-t…	FBrf0221859
FF38_12857	Dmel_19005s	FBgn0029913	partially lethal - majority die	The gene Cht11 is referred to in FlyBase by the symbol Dmel\Cht11 (CG3044, FBgn0029913). It is a protein_coding_gene from Drosophila melanogaster. It has one annotated transcript and one polypeptide. Gene sequence location is X:6847877..6849517. It has the cytological map location 6D6. Protein features are: Chitinase II; Chitinase insertion domain; Glycoside hydrolase, catalytic domain; Glycoside…	FBrf0224235,FBrf0219421,FBrf0167353
FF38_00827	Dmel_19007s	FBgn0037371	lethal - all die before end of pupal stage. Summary of modENCODE Temporal Expression Profile: Temporal profile ranges from a peak of moderately high expression to a trough of low expression. Peak expression observed within 00-06 hour embryonic stages, in adult female stages.	The gene Symplekin is referred to in FlyBase by the symbol Dmel\Sym (CG2097, FBgn0037371). It is a protein_coding_gene from Drosophila melanogaster. It has one annotated transcript and one polypeptide. Gene sequence location is 3R:5738178..5742476. It has the cytological map location 83C1-83C2. Protein features are: Armadillo-like helical; Armadillo-type fold; Symplekin C-terminal; Symplekin/Pta1…	FBrf0221801,FBrf0222727,FBrf0223323
FF38_09367	Dmel_19034s	FBgn0264962	lethal - all die before end of larval stage	The gene Inverse regulator a is referred to in FlyBase by the symbol Dmel\Inr-a (CG10228, FBgn0264962). It is a protein_coding_gene from Drosophila melanogaster. It has 7 annotated transcripts and 7 polypeptides (6 unique). Gene sequence location is 2R:14860936..14871071. It has the cytological map location 44C1-50B9. Protein features are: CID domain; ENTH/VHS; RNA polymerase II-binding domain. I…	FBrf0225589,FBrf0222304,FBrf0218299,FBrf0218562
FF38_07778	Dmel_1903s	FBgn0002775	lethal - all die before end of larval stage	The gene male-specific lethal 3 is referred to in FlyBase by the symbol Dmel\msl-3 (CG8631, FBgn0002775). It is a protein_coding_gene from Drosophila melanogaster. It has one annotated transcript and one polypeptide. Gene sequence location is 3L:7123213..7125533. It has the cytological map location 65E4. Protein features are: Chromo domain-like; Chromo domain/shadow; MRG; MRG domain. Its molecula…	FBrf0225528,FBrf0221475,FBrf0225790,FBrf0222154,FBrf0223431,FBrf0222165,FBrf0220904,FBrf0220693,FBrf0219075,FBrf0217803,FBrf0218992,FBrf0220106,FBrf0219020,FBrf0218921,FBrf0216923,FBrf0218340
FF38_14075	Dmel_19102s	FBgn0042083	lethal. Summary of modENCODE Temporal Expression Profile: Temporal profile ranges from a peak of moderately high expression to a trough of low expression. Peak expression observed at stages throughout embryogenesis, during early larval stages, in adult female stages.	This gene is referred to in FlyBase by the symbol Dmel\CG3267 (FBgn0042083). It is a protein_coding_gene from Drosophila melanogaster. It has one annotated transcript and one polypeptide. Gene sequence location is 2R:6746381..6748954. It has the cytological map location 42C8. Protein features are: Acetyl-coenzyme A carboxyltransferase, C-terminal; Acetyl-coenzyme A carboxyltransferase, N-terminal…	FBrf0222304,FBrf0218992,FBrf0218227
FF38_03158	Dmel_1910s	FBgn0004106	lethal - all die before end of P-stage	The gene Cyclin-dependent kinase 1 is referred to in FlyBase by the symbol Dmel\Cdk1 (CG5363, FBgn0004106). It is a protein_coding_gene from Drosophila melanogaster. It has one annotated transcript and one polypeptide. Gene sequence location is 2L:10384739..10386262. It has the cytological map location 31D11. Protein features are: Protein kinase domain; Protein kinase, ATP binding site; Protein k…	FBrf0223715,FBrf0225698,FBrf0223609,FBrf0224436,FBrf0220522,FBrf0221903,FBrf0222552,FBrf0221461,FBrf0222183,FBrf0220979,FBrf0220835,FBrf0218299,FBrf0218101,FBrf0217935,FBrf0218944,FBrf0219185,FBrf0217607,FBrf0217639,FBrf0219169,FBrf0219101,FBrf0218404,FBrf0218434,FBrf0219204,FBrf0220127,FBrf0219453
FF38_00011	Dmel_19152s	FBgn0035965	lethal. Summary of modENCODE Temporal Expression Profile: Temporal profile ranges from a peak of moderately high expression to a trough of low expression. Peak expression observed within 00-06 hour embryonic stages, in adult female stages.	The gene USE1 ortholog (S. cerevisiae) is referred to in FlyBase by the symbol Dmel\Use1 (CG14181, FBgn0035965). It is a protein_coding_gene from Drosophila melanogaster. It has one annotated transcript and one polypeptide. Gene sequence location is 3L:9135709..9137181. It has the cytological map location 67A1. Protein features are: Vesicle transport protein, Use1. Its molecular function is unkno…	FBrf0211127,FBrf0191232,FBrf0180344
FF38_04600	Dmel_19170s	FBgn0027090	lethal. Summary of modENCODE Temporal Expression Profile: Temporal profile ranges from a peak of high expression to a trough of moderate expression. Peak expression observed within 00-06 hour embryonic stages, in adult female stages.	The gene Glutaminyl-tRNA synthetase is referred to in FlyBase by the symbol Dmel\Aats-gln (CG10506, FBgn0027090). It is a protein_coding_gene from Drosophila melanogaster. It has one annotated transcript and one polypeptide. Gene sequence location is 3R:25263267..25265721. It has the cytological map location 96C8. Protein features are: Aminoacyl-tRNA synthetase, class I, conserved site; Glutamine…	FBrf0222546
FF38_07950	Dmel_19184s	FBgn0261933	lethal - all die before end of larval stage.	The gene Small ribonucleoprotein particle protein SmD1 is referred to in FlyBase by the symbol Dmel\SmD1 (CG10753, FBgn0261933). It is a protein_coding_gene from Drosophila melanogaster. It has one annotated transcript and one polypeptide. Gene sequence location is 3L:12733364..12734611. It has the cytological map location 69D3-69D6. Protein features are: Like-Sm (LSM) domain; Ribonucleoprotein L…	FBrf0225589,FBrf0225754,FBrf0222990
FF38_11978	Dmel_19200s	FBgn0036813	lethal	The gene Autophagy-related 3 is referred to in FlyBase by the symbol Dmel\Atg3 (CG6877, FBgn0036813). It is a protein_coding_gene from Drosophila melanogaster. It has one annotated transcript and one polypeptide. Gene sequence location is 3L:18748687..18750483. It has the cytological map location 75D8. Protein features are: Autophagy-related protein 3; Autophagy-related protein 3, C-terminal; Aut…	FBrf0223806,FBrf0224024,FBrf0223303,FBrf0223700,FBrf0219342,FBrf0219844
FF38_05071	Dmel_19233s	FBgn0038269	lethal. Summary of modENCODE Temporal Expression Profile: Temporal profile ranges from a peak of moderately high expression to a trough of moderate expression. Peak expression observed at stages throughout embryogenesis, at stages throughout the pupal period, in stages of adults of both sexes.	The gene Rrp6 is referred to in FlyBase by the symbol Dmel\Rrp6 (CG7292, FBgn0038269). It is a protein_coding_gene from Drosophila melanogaster. It has 2 annotated transcripts and 2 polypeptides (1 unique). Gene sequence location is 3R:14882498..14886246. It has the cytological map location 88D6. Protein features are: 3'-5' exonuclease domain; Exosome-associated factor Rrp6, N-terminal; HRDC doma…	FBrf0223513,FBrf0221054,FBrf0220615,FBrf0219553,FBrf0219373,FBrf0219677
FF38_02186	Dmel_19234s	FBgn0033556	lethal. Summary of modENCODE Temporal Expression Profile: Temporal profile ranges from a peak of moderately high expression to a trough of moderate expression. Peak expression observed at stages throughout embryogenesis, during late larval stages, at stages throughout the pupal period, in stages of adults of both sexes.	This gene is referred to in FlyBase by the symbol Dmel\CG12343 (FBgn0033556). It is a protein_coding_gene from Drosophila melanogaster. It has one annotated transcript and one polypeptide. Gene sequence location is 2R:10822400..10823372. It has the cytological map location 47C1. Protein features are: mRNA splicing factor SYF2. Its molecular function is unknown. It is involved in the biological pr…	FBrf0207172
FF38_07863	Dmel_19272s	FBgn0038903	partially lethal - majority die. Summary of modENCODE Temporal Expression Profile: Temporal profile ranges from a peak of moderately high expression to a trough of low expression. Peak expression observed during early larval stages.	The gene RpI12 is referred to in FlyBase by the symbol Dmel\RpI12 (CG13418, FBgn0038903). It is a protein_coding_gene from Drosophila melanogaster. It has one annotated transcript and one polypeptide. Gene sequence location is 3R:21777203..21777847. It has the cytological map location 93F9. Protein features are: DNA-directed RNA polymerase M, 15kDa subunit, conserved site; DNA-directed RNA polyme…	FBrf0213878,FBrf0201642
FF38_08980	Dmel_19277s	FBgn0031086	lethal. Summary of modENCODE Temporal Expression Profile: Temporal profile ranges from a peak of moderate expression to a trough of no expression detected. Peak expression observed within 00-06 hour embryonic stages.	The gene forkhead domain 19B is referred to in FlyBase by the symbol Dmel\fd19B (CG9571, FBgn0031086). It is a protein_coding_gene from Drosophila melanogaster. It has one annotated transcript and one polypeptide. Gene sequence location is X:20091428..20092408. It has the cytological map location 19B1. Protein features are: Transcription factor, fork head; Transcription factor, fork head, conserv…	FBrf0222423,FBrf0217421
FF38_01837	Dmel_19396s	FBgn0029175	lethal - all die before end of larval stage. Summary of modENCODE Temporal Expression Profile: Temporal profile ranges from a peak of moderate expression to a trough of low expression. Peak expression observed at stages throughout embryogenesis, at stages throughout the larval period, at stages throughout the pupal period, in stages of adults of both sexes. This gene is annotated by FlyBase as a …	The gene Ext2 is referred to in FlyBase by the symbol Dmel\Ext2 (CG8433, FBgn0029175). It is a protein_coding_gene from Drosophila melanogaster. It has one annotated transcript and one polypeptide. Gene sequence location is 2R:16145904..16148719. It has the cytological map location 52E11. Protein features are: EXTL2, alpha-1,4-N-acetylhexosaminyltransferase; Exostosin-2; Exostosin-like; Nucleotid…	FBrf0221859,FBrf0221674,FBrf0219528
FF38_10957	Dmel_19402s	FBgn0260858	lethal - all die before end of larval stage. Summary of modENCODE Temporal Expression Profile: Temporal profile ranges from a peak of high expression to a trough of moderate expression. Peak expression observed within 00-06 hour embryonic stages.	The gene YKT6 ortholog (S. cerevisiae) is referred to in FlyBase by the symbol Dmel\Ykt6 (CG1515, FBgn0260858). It is a protein_coding_gene from Drosophila melanogaster. It has one annotated transcript and one polypeptide. Gene sequence location is X:7920409..7921966. It has the cytological map location 7C3. Protein features are: Longin domain; Longin-like domain; Synaptobrevin. Its molecular fun…	FBrf0224024,FBrf0219521
FF38_07154	Dmel_19504s	FBgn0004926	lethal. Summary of modENCODE Temporal Expression Profile: Temporal profile ranges from a peak of very high expression to a trough of high expression. Peak expression observed within 00-18 hour embryonic stages, during early larval stages, in adult female stages.	The gene Eukaryotic initiation factor 2ￎﾲ is referred to in FlyBase by the symbol Dmel\eIF-2ￎﾲ (CG4153, FBgn0004926). It is a protein_coding_gene from Drosophila melanogaster. It has one annotated transcript and one polypeptide. Gene sequence location is 3L:12525093..12526731. It has the cytological map location 69C4. Protein features are: Translation initiation factor IF2/IF5; Translation initia…	FBrf0224477,FBrf0224170,FBrf0221713,FBrf0221090,FBrf0220233
FF38_10114	Dmel_19557s	FBgn0000206	lethal	The gene bride of sevenless is referred to in FlyBase by the symbol Dmel\boss (CG8285, FBgn0000206). It is a protein_coding_gene from Drosophila melanogaster. It has one annotated transcript and one polypeptide. Gene sequence location is 3R:25961994..25966948. It has the cytological map location 96F8. Protein features are: Bride of sevenless protein; GPCR, family 3, C-terminal. Its molecular func…	FBrf0223964,FBrf0224660,FBrf0221591,FBrf0222052,FBrf0221461,FBrf0219414,FBrf0218731,FBrf0219321
FF38_13746	Dmel_19613s	FBgn0036812	lethal - all die before end of pupal stage	The gene Nufip is referred to in FlyBase by the symbol Dmel\Nufip (CG4076, FBgn0036812). It is a protein_coding_gene from Drosophila melanogaster. It has one annotated transcript and one polypeptide. Gene sequence location is 3L:18746611..18748367. It has the cytological map location 75D8. Protein features are: Nuclear fragile X mental retardation-interacting protein 1, conserved domain; Zinc fin…	FBrf0224244
FF38_04897	Dmel_19628s	FBgn0053505	lethal. Summary of modENCODE Temporal Expression Profile: Temporal profile ranges from a peak of moderately high expression to a trough of low expression. Peak expression observed within 00-12 hour embryonic stages, during early larval stages, in adult female stages.	The gene U3 small nuclear riboprotein factor 55K is referred to in FlyBase by the symbol Dmel\U3-55K (CG33505, FBgn0053505). It is a protein_coding_gene from Drosophila melanogaster. It has one annotated transcript and one polypeptide. Gene sequence location is 2R:14858845..14860758. It has the cytological map location 51C5. Protein features are: WD40 repeat; WD40-repeat-containing domain; WD40/Y…	FBrf0207722
FF38_12992	Dmel_19637s	FBgn0263863	lethal - all die before end of larval stage.	The gene mitochondrial ribosomal protein L45 is referred to in FlyBase by the symbol Dmel\mRpL45 (CG6949, FBgn0263863). It is a protein_coding_gene from Drosophila melanogaster. It has one annotated transcript and one polypeptide. Gene sequence location is 3R:22618492..22619826. It has the cytological map location 94B6. Protein features are: Tim44-like domain. Its molecular function is described …	FBrf0205398,FBrf0192853,FBrf0187602,FBrf0145610,FBrf0023147
FF38_00739	Dmel_19639s	FBgn0015400	partially lethal - majority die	The gene kekkon-2 is referred to in FlyBase by the symbol Dmel\kek2 (CG4977, FBgn0015400). It is a protein_coding_gene from Drosophila melanogaster. It has one annotated transcript and one polypeptide. Gene sequence location is 2L:11581937..11626883. It has the cytological map location 32F4. Protein features are: Cysteine-rich flanking region, C-terminal; Immunoglobulin I-set; Immunoglobulin subt…	FBrf0225589
FF38_05428	Dmel_19640s	FBgn0033842	lethal. Summary of modENCODE Temporal Expression Profile: Temporal profile ranges from a peak of moderately high expression to a trough of moderate expression. Peak expression observed within 00-18 hour embryonic stages, during early pupal stages, in adult male stages.	The gene crowded by cid is referred to in FlyBase by the symbol Dmel\cbc (CG5970, FBgn0033842). It is a protein_coding_gene from Drosophila melanogaster. It has one annotated transcript and one polypeptide. Gene sequence location is 2R:13483512..13485391. It has the cytological map location 50A11. Protein features are: MobB-type P-loop domain; P-loop containing nucleoside triphosphate hydrolase; …	FBrf0213621,FBrf0148940,FBrf0129923
FF38_10271	Dmel_19651s	FBgn0023509	partially lethal - majority live	The gene Myb-interacting protein 130 is referred to in FlyBase by the symbol Dmel\mip130 (CG3480, FBgn0023509). It is a protein_coding_gene from Drosophila melanogaster. It has one annotated transcript and one polypeptide. Gene sequence location is X:1908239..1920318. It has the cytological map location 2B15-2B16. Protein features are: Protein LIN-9/Protein ALWAYS EARLY. Its molecular function is…	FBrf0220522,FBrf0223512,FBrf0221461,FBrf0218296,FBrf0219063,FBrf0219750,FBrf0220034
FF38_01190	Dmel_19663s	FBgn0039337	lethal. Summary of modENCODE Temporal Expression Profile: Temporal profile ranges from a peak of moderately high expression to a trough of low expression. Peak expression observed within 00-12 hour embryonic stages, during early pupal stages, in adult female stages.	The gene Mediator complex subunit 28 is referred to in FlyBase by the symbol Dmel\MED28 (CG5121, FBgn0039337). It is a protein_coding_gene from Drosophila melanogaster. It has one annotated transcript and one polypeptide. Gene sequence location is 3R:25477003..25477745. It has the cytological map location 96E1. Protein features are: Mediator complex, subunit Med28. Its molecular function is descr…	FBrf0218299,FBrf0206630,FBrf0180625,FBrf0150795
FF38_03421	Dmel_19664s	FBgn0026873	partially lethal - majority die. Summary of modENCODE Temporal Expression Profile: Temporal profile ranges from a peak of high expression to a trough of moderate expression. Peak expression observed within 06-12 hour embryonic stages.	The gene Mediator complex subunit 18 is referred to in FlyBase by the symbol Dmel\MED18 (CG14802, FBgn0026873). It is a protein_coding_gene from Drosophila melanogaster. It has 2 annotated transcripts and 2 polypeptides (all unique). Gene sequence location is X:1865909..1866887. It has the cytological map location 2B13. Protein features are: Mediator complex, subunit Med18, metazoa/fungi. Its mol…	FBrf0218299
FF38_04893	Dmel_19687s	FBgn0025393	lethal - all die before end of pupal stage. Summary of modENCODE Temporal Expression Profile: Temporal profile ranges from a peak of high expression to a trough of very low expression. Peak expression observed within 18-24 hour embryonic stages, during early larval stages.	This gene is referred to in FlyBase by the symbol Dmel\CG14795 (FBgn0025393). It is a protein_coding_gene from Drosophila melanogaster. It has one annotated transcript and one polypeptide. Gene sequence location is X:1512227..1512803. It has the cytological map location 2B1. Its molecular function is unknown. The biological processes in which it is involved are not known. 3 alleles are reported. …	FBrf0217043,FBrf0202203,FBrf0190363,FBrf0135823
FF38_09684	Dmel_19760s	FBgn0261119	protein ubiquitination. 9 alleles are reported. The phenotype of these alleles manifest in: crystal cell. The phenotypic class of alleles includes: lethal. Summary of modENCODE Temporal Expression Profile: Temporal profile ranges from a peak of very high expression to a trough of moderate expression. Peak expression observed within 00-12 hour embryonic stages.	The gene Pre-RNA processing factor 19 is referred to in FlyBase by the symbol Dmel\Prp19 (CG5519, FBgn0261119). It is a protein_coding_gene from Drosophila melanogaster. It has one annotated transcript and one polypeptide. Gene sequence location is 2R:18447361..18451041. It has the cytological map location 55D1-55C9. Protein features are: G-protein beta WD-40 repeat; Pre-mRNA-splicing factor 19; …	FBrf0224477,FBrf0224810,FBrf0223213,FBrf0220486
FF38_06231	Dmel_19824s	FBgn0266724	lethal	The gene TRAPP subunit 20 ortholog (S. cerevisiae) is referred to in FlyBase by the symbol Dmel\Trs20 (CG5161, FBgn0266724). It is a protein_coding_gene from Drosophila melanogaster. It has one annotated transcript and one polypeptide. Gene sequence location is 3L:16131001..16131632. It has the cytological map location 72D9-72D10. Protein features are: Longin-like domain; Sedlin. Its molecular fu…	FBrf0220812
FF38_08306	Dmel_19851s	FBgn0032343	partially lethal - majority die. Summary of modENCODE Temporal Expression Profile: Temporal profile ranges from a peak of moderate expression to a trough of very low expression. Peak expression observed within 00-06 and 12-24 hour embryonic stages, at stages throughout the pupal period.	This gene is referred to in FlyBase by the symbol Dmel\CG6201 (FBgn0032343). It is a protein_coding_gene from Drosophila melanogaster. It has one annotated transcript and one polypeptide. Gene sequence location is 2L:11110557..11113061. It has the cytological map location 32D4. Protein features are: Glycoside hydrolase, catalytic domain; Glycoside hydrolase, family 39; Glycoside hydrolase, superf…	FBrf0212080,FBrf0174714,FBrf0180108
FF38_13753	Dmel_19897s	FBgn0032059	partially lethal - majority die	The gene Prenyl-binding protein is referred to in FlyBase by the symbol Dmel\PrBP (CG9296, FBgn0032059). It is a protein_coding_gene from Drosophila melanogaster. It has one annotated transcript and one polypeptide. Gene sequence location is 2L:8684823..8685955. It has the cytological map location 29E3. Protein features are: GMP phosphodiesterase, delta subunit; Immunoglobulin E-set; Retinal rod …	FBrf0207462,FBrf0207610,FBrf0194633
FF38_05967	Dmel_19930s	FBgn0035785	partially lethal - majority die	The gene pickpocket 26 is referred to in FlyBase by the symbol Dmel\ppk26 (CG8546, FBgn0035785). It is a protein_coding_gene from Drosophila melanogaster. It has one annotated transcript and one polypeptide. Gene sequence location is 3L:7456149..7458608. It has the cytological map location 66A1. Protein features are: Na+ channel, amiloride-sensitive; Na+ channel, amiloride-sensitive, conserved si…	FBrf0220901,FBrf0141626
FF38_09388	Dmel_19941s	FBgn0050476	lethal - all die before end of larval stage	The gene aveugle is referred to in FlyBase by the symbol Dmel\ave (CG30476, FBgn0050476). It is a protein_coding_gene from Drosophila melanogaster. It has one annotated transcript and one polypeptide. Gene sequence location is 2R:14752521..14753269. It has the cytological map location 51C2. Protein features are: Sterile alpha motif domain; Sterile alpha motif, type 2; Sterile alpha motif/pointed …	FBrf0224477,FBrf0212083,FBrf0190541,FBrf0194379,FBrf0190762,FBrf0190559
FF38_05596	Dmel_19942s	FBgn0035141	lethal. Summary of modENCODE Temporal Expression Profile: Temporal profile ranges from a peak of high expression to a trough of moderate expression. Peak expression observed within 00-12 hour embryonic stages.	The gene Cyclophilin-like is referred to in FlyBase by the symbol Dmel\Cypl (CG13892, FBgn0035141). It is a protein_coding_gene from Drosophila melanogaster. It has one annotated transcript and one polypeptide. Gene sequence location is 3L:542122..542931. It has the cytological map location 61C3. Protein features are: Cyclophilin-like domain; Cyclophilin-type peptidyl-prolyl cis-trans isomerase; …	FBrf0224810,FBrf0219175,FBrf0211812,FBrf0207172,FBrf0206915,FBrf0195387
FF38_08515	Dmel_19978s	FBgn0038002	partially lethal - majority die	This gene is referred to in FlyBase by the symbol Dmel\CG12256 (FBgn0038002). It is a protein_coding_gene from Drosophila melanogaster. It has one annotated transcript and one polypeptide. Gene sequence location is 3R:12225282..12226339. It has the cytological map location 87B2. Protein features are: Peptidase S1; Peptidase S1, trypsin family, active site; Peptidase S1A, chymotrypsin-type; Trypsi…	FBrf0201295,FBrf0155784,FBrf0141415
FF38_13102	Dmel_19984s	FBgn0266674	lethal - all die before end of P-stage	The gene Sec15 ortholog (S. cerevisiae) is referred to in FlyBase by the symbol Dmel\Sec15 (CG7034, FBgn0266674). It is a protein_coding_gene from Drosophila melanogaster. It has one annotated transcript and one polypeptide. Gene sequence location is 3R:21105046..21107972. It has the cytological map location 93B12. Protein features are: Exocyst complex subunit Sec15-like. Its molecular function i…	FBrf0223833,FBrf0224639,FBrf0222661,FBrf0217630,FBrf0217836,FBrf0218839
FF38_02368	Dmel_20156s	FBgn0033129	partially lethal - majority die	The gene Tetraspanin 42Eh is referred to in FlyBase by the symbol Dmel\Tsp42Eh (CG12844, FBgn0033129). It is a protein_coding_gene from Drosophila melanogaster. It has one annotated transcript and one polypeptide. Gene sequence location is 2R:7033562..7034920. It has the cytological map location 42E5. Protein features are: Tetraspanin; Tetraspanin, EC2 domain; Tetraspanin/Peripherin. Its molecula…	FBrf0222546,FBrf0217825,FBrf0213147,FBrf0188263,FBrf0167753,FBrf0152316,FBrf0132356
FF38_04856	Dmel_20198s	FBgn0000524	lethal	The gene deltex is referred to in FlyBase by the symbol Dmel\dx (CG3929, FBgn0000524). It is a protein_coding_gene from Drosophila melanogaster. It has one annotated transcript and one polypeptide. Gene sequence location is X:6533999..6538575. It has the cytological map location 6B1-6B2. Protein features are: WWE domain; WWE domain, subgroup; Zinc finger, RING-type; Zinc finger, RING/FYVE/PHD-typ…	FBrf0220793,FBrf0218695,FBrf0219204,FBrf0218242
FF38_05152	Dmel_20215s	FBgn0020305	lethal - all die before end of larval stage. Summary of modENCODE Temporal Expression Profile: Temporal profile ranges from a peak of high expression to a trough of moderate expression. Peak expression observed within 00-12 hour embryonic stages.	The gene dribble is referred to in FlyBase by the symbol Dmel\dbe (CG4258, FBgn0020305). It is a protein_coding_gene from Drosophila melanogaster. It has one annotated transcript and one polypeptide. Gene sequence location is 2L:868673..869857. It has the cytological map location 21E2. Protein features are: K Homology domain; K Homology domain, type 1; Ribosomal RNA assembly KRR1. Its molecular f…	FBrf0218457,FBrf0210744,FBrf0208510,FBrf0214518,FBrf0204425,FBrf0200327,FBrf0201413,FBrf0198289,FBrf0189842,FBrf0184335,FBrf0180504,FBrf0166452,FBrf0157097,FBrf0154403,FBrf0137029,FBrf0132177,FBrf0125078,FBrf0125032,FBrf0126682,FBrf0111489,FBrf0105812,FBrf0101396,FBrf0113714,FBrf0104946,FBrf0067338,FBrf0105495
FF38_10233	Dmel_20216s	FBgn0051876	lethal. Summary of modENCODE Temporal Expression Profile: Temporal profile ranges from a peak of extremely high expression to a trough of no expression detected. Peak expression observed during late pupal stages.	The gene Cuticular protein 30F is referred to in FlyBase by the symbol Dmel\Cpr30F (CG31876, FBgn0051876). It is a protein_coding_gene from Drosophila melanogaster. It has one annotated transcript and one polypeptide. Gene sequence location is 2L:9932272..9933163. It has the cytological map location 30F1. Protein features are: Insect cuticle protein. Its molecular function is described by: struct…	FBrf0217843,FBrf0206399,FBrf0200175,FBrf0200136
FF38_09796	Dmel_20217s	FBgn0261016	partially lethal - majority die	The gene closca is referred to in FlyBase by the symbol Dmel\clos (CG42600, FBgn0261016). It is a protein_coding_gene from Drosophila melanogaster. It has one annotated transcript and one polypeptide. Gene sequence location is 2R:9587953..9599732. It has the cytological map location 45F5. Protein features are: EAR. Its molecular function is described by: . It is involved in the biological process…	FBrf0221632,FBrf0222546,FBrf0219757
FF38_10610	Dmel_20225s	FBgn0001332	lethal - all die before end of P-stage	The gene Lobe is referred to in FlyBase by the symbol Dmel\L (CG10109, FBgn0001332). It is a protein_coding_gene from Drosophila melanogaster. It has one annotated transcript and one polypeptide. Gene sequence location is 2R:14481187..14497312. It has the cytological map location 51A4. Protein features are: AKT1 substrate 1 protein. Its molecular function is unknown. It is involved in the biologi…	FBrf0224047,FBrf0220483,FBrf0220577,FBrf0222697,FBrf0222546,FBrf0217356
FF38_12813	Dmel_20281s	FBgn0039558	lethal	The gene BCAS2 ortholog is referred to in FlyBase by the symbol Dmel\BCAS2 (CG4980, FBgn0039558). It is a protein_coding_gene from Drosophila melanogaster. It has one annotated transcript and one polypeptide. Gene sequence location is 3R:27921283..27922356. It has the cytological map location 98B6. Protein features are: Pre-mRNA-splicing factor SPF27. Its molecular function is unknown. It is invo…	FBrf0224810,FBrf0220579,FBrf0207172,FBrf0158942,FBrf0138231
FF38_08902	Dmel_20283s	FBgn0265968	lethal	The gene TFB5 ortholog (S. cerevisiae) is referred to in FlyBase by the symbol Dmel\Tfb5 (CG42373, FBgn0265968). It is a protein_coding_gene from Drosophila melanogaster. It has one annotated transcript and one polypeptide. Gene sequence location is 2L:5009931..5010834. It has the cytological map location 25C1. Protein features are: TFIIH subunit TTDA/Tfb5. Its molecular function is described by:…	FBrf0219503,FBrf0217551,FBrf0206304,FBrf0204849,FBrf0194111
FF38_04878	Dmel_20303s	FBgn0004143	lethal	The gene nullo is referred to in FlyBase by the symbol Dmel\nullo (CG14426, FBgn0004143). It is a protein_coding_gene from Drosophila melanogaster. It has one annotated transcript and one polypeptide. Gene sequence location is X:7049476..7050321. It has the cytological map location 6F1. Its molecular function is described by: actin binding. It is involved in the biological process described with:…	FBrf0223900,FBrf0224810,FBrf0222423
FF38_12792	Dmel_20316s	FBgn0037549	partially lethal - majority die	This gene is referred to in FlyBase by the symbol Dmel\CG7878 (FBgn0037549). It is a protein_coding_gene from Drosophila melanogaster. It has one annotated transcript and one polypeptide. Gene sequence location is 3R:8122725..8125273. It has the cytological map location 84E13. Protein features are: DEAD/DEAH box helicase domain; Helicase, C-terminal; Helicase, superfamily 1/2, ATP-binding domain;…	FBrf0159749,FBrf0141559,FBrf0129923
FF38_10662	Dmel_20344s	FBgn0086695	lethal - all die before end of P-stage	The gene humpty dumpty is referred to in FlyBase by the symbol Dmel\hd (CG2669, FBgn0086695). It is a protein_coding_gene from Drosophila melanogaster. It has one annotated transcript and one polypeptide. Gene sequence location is 3R:5372592..5374634. It has the cytological map location 83A1. Protein features are: Donson. Its molecular function is described by: . It is involved in the biological …	FBrf0224717
FF38_04238	Dmel_20368s	FBgn0086356	lethal - all die before end of larval stage	The gene tumbleweed is referred to in FlyBase by the symbol Dmel\tum (CG13345, FBgn0086356). It is a protein_coding_gene from Drosophila melanogaster. It has one annotated transcript and one polypeptide. Gene sequence location is 2R:13856150..13858689. It has the cytological map location 49C-50C6. Protein features are: Protein kinase C-like, phorbol ester/diacylglycerol-binding domain; Rho GTPase…	FBrf0224860,FBrf0225073,FBrf0221857,FBrf0222439,FBrf0222905,FBrf0223213,FBrf0223512,FBrf0221461,FBrf0220341,FBrf0222966,FBrf0220025,FBrf0221134,FBrf0219101
FF38_09470	Dmel_20405s	FBgn0033699	lethal. Summary of modENCODE Temporal Expression Profile: Temporal profile ranges from a peak of extremely high expression to a trough of very high expression. Peak expression observed at stages throughout embryogenesis, at stages throughout the larval period, during early pupal stages, in adult female stages.	The gene Ribosomal protein S11 is referred to in FlyBase by the symbol Dmel\RpS11 (CG8857, FBgn0033699). It is a protein_coding_gene from Drosophila melanogaster. It has 2 annotated transcripts and 2 polypeptides (all unique). Gene sequence location is 2R:12199024..12200815. It has the cytological map location 48E8-48E9. Protein features are: Nucleic acid-binding, OB-fold; Ribosomal protein S17; …	FBrf0225754,FBrf0223362,FBrf0221476,FBrf0221801,FBrf0222673,FBrf0221485,FBrf0221461,FBrf0223436,FBrf0219702,FBrf0219066,FBrf0218415,FBrf0217750
FF38_07766	Dmel_2044s	FBgn0036695	transmembrane transport. 4 alleles are reported. No phenotypic data is available. The phenotypic class of alleles includes: partially lethal - majority die. Summary of modENCODE Temporal Expression Profile: Temporal profile ranges from a peak of moderately high expression to a trough of low expression. Peak expression observed within 00-06 hour embryonic stages, in adult female stages.	The gene PAPS transporter 2 is referred to in FlyBase by the symbol Dmel\Papst2 (CG7853, FBgn0036695). It is a protein_coding_gene from Drosophila melanogaster. It has one annotated transcript and one polypeptide. Gene sequence location is 3L:17042797..17044465. It has the cytological map location 73E5. Protein features are: UAA transporter. Its molecular function is described by: 3'-phosphoadeno…	FBrf0217862,FBrf0211722,FBrf0193270
FF38_12888	Dmel_20486s	FBgn0011787	lethal. Summary of modENCODE Temporal Expression Profile: Temporal profile ranges from a peak of very high expression to a trough of moderately high expression. Peak expression observed within 00-06 hour embryonic stages, during early larval stages, during late pupal stages.	The gene mitochondrial ribosomal protein L12 is referred to in FlyBase by the symbol Dmel\mRpL12 (CG5012, FBgn0011787). It is a protein_coding_gene from Drosophila melanogaster. It has one annotated transcript and one polypeptide. Gene sequence location is 3L:8956791..8957584. It has the cytological map location 66E5. Protein features are: Ribosomal protein L7/L12; Ribosomal protein L7/L12, C-ter…	FBrf0224345,FBrf0218457,FBrf0213715,FBrf0214682,FBrf0216591,FBrf0224702,FBrf0211938,FBrf0208510,FBrf0225760,FBrf0214518,FBrf0202955,FBrf0200327,FBrf0220112,FBrf0205398,FBrf0201042,FBrf0192764,FBrf0194270,FBrf0197374,FBrf0197372,FBrf0197373,FBrf0183426,FBrf0187638,FBrf0183949,FBrf0185264,FBrf0179760,FBrf0184335,FBrf0159903,FBrf0166452,FBrf0154362,FBrf0145720,FBrf0137346,FBrf0136752,FBrf0129569,FBr…
FF38_02202	Dmel_20487s	FBgn0039680	partially lethal - majority die. Summary of modENCODE Temporal Expression Profile: Temporal profile ranges from a peak of high expression to a trough of very low expression. Peak expression observed within 00-12 hour embryonic stages.	The gene CAP-D2 condensin subunit is referred to in FlyBase by the symbol Dmel\Cap-D2 (CG1911, FBgn0039680). It is a protein_coding_gene from Drosophila melanogaster. It has one annotated transcript and one polypeptide. Gene sequence location is 3R:29675651..29680257. It has the cytological map location 99B7. Protein features are: Armadillo-like helical; Armadillo-type fold; Condensin complex, su…	FBrf0221230,FBrf0221447,FBrf0221461
FF38_11782	Dmel_20488s	FBgn0051852	lethal - all die before end of larval stage	The gene Two A-associated protein of 42kDa is referred to in FlyBase by the symbol Dmel\Tap42 (CG31852, FBgn0051852). It is a protein_coding_gene from Drosophila melanogaster. It has one annotated transcript and one polypeptide. Gene sequence location is 2L:13367617..13369021. It has the cytological map location 34B7-34B8. Protein features are: TAP42-like protein. Its molecular function is unknow…	FBrf0218627,FBrf0213621,FBrf0202421,FBrf0188576
FF38_12833	Dmel_20495s	FBgn0043012	lethal. Summary of modENCODE Temporal Expression Profile: Temporal profile ranges from a peak of high expression to a trough of moderately high expression. Peak expression observed at stages throughout embryogenesis, at stages throughout the larval period, at stages throughout the pupal period, in adult female stages.	The gene Adaptor Protein complex 2, ￏﾃ subunit is referred to in FlyBase by the symbol Dmel\AP-2ￏﾃ (CG6056, FBgn0043012). It is a protein_coding_gene from Drosophila melanogaster. It has one annotated transcript and one polypeptide. Gene sequence location is 3R:21269209..21270075. It has the cytological map location 93D2. Protein features are: AP complex, mu/sigma subunit; AP-2 complex subunit si…	FBrf0223213,FBrf0223233,FBrf0218342,FBrf0217843
FF38_01217	Dmel_20497s	FBgn0011715	lethal - all die before end of P-stage	The gene Snf5-related 1 is referred to in FlyBase by the symbol Dmel\Snr1 (CG1064, FBgn0011715). It is a protein_coding_gene from Drosophila melanogaster. It has one annotated transcript and one polypeptide. Gene sequence location is 3R:5470926..5472754. It has the cytological map location 83A4. Protein features are: SNF5/SMARCB1/INI1; SWI/SNF chromatin-remodeling complex, component hSNF5/Ini1. I…	FBrf0224355,FBrf0225278,FBrf0224411,FBrf0222418,FBrf0218429,FBrf0218925,FBrf0219981,FBrf0217616,FBrf0219204,FBrf0218975
FF38_13402	Dmel_20500s	FBgn0038106	Small GTP-binding protein domain. Its molecular function is described by: GTP binding. The biological processes in which it is involved are not known. 4 alleles are reported. No phenotypic data is available. The phenotypic class of alleles includes: lethal. Summary of modENCODE Temporal Expression Profile: Temporal profile ranges from a peak of moderately high expression to a trough of moderate e…	This gene is referred to in FlyBase by the symbol Dmel\CG7488 (FBgn0038106). It is a protein_coding_gene from Drosophila melanogaster. It has one annotated transcript and one polypeptide. Gene sequence location is 3R:12995620..12996925. It has the cytological map location 87D7. Protein features are: GTP binding domain; K homology domain-like, alpha/beta; P-loop containing nucleoside triphosphate …	FBrf0204649,FBrf0202666,FBrf0152324
FF38_08670	Dmel_20501s	FBgn0010078	lethal. Summary of modENCODE Temporal Expression Profile: Temporal profile ranges from a peak of extremely high expression to a trough of very high expression. Peak expression observed at stages throughout embryogenesis, at stages throughout the larval period, during early pupal stages, in adult female stages.	The gene Ribosomal protein L23 is referred to in FlyBase by the symbol Dmel\RpL23 (CG3661, FBgn0010078). It is a protein_coding_gene from Drosophila melanogaster. It has one annotated transcript and one polypeptide. Gene sequence location is 2R:22854383..22855694. It has the cytological map location 59B3. Protein features are: Ribosomal protein L14 conserved site; Ribosomal protein L14 domain; Ri…	FBrf0221476,FBrf0221801,FBrf0222552,FBrf0221461,FBrf0219066,FBrf0219592
FF38_08686	Dmel_20560s	FBgn0034012	lethal. Summary of modENCODE Temporal Expression Profile: Temporal profile ranges from a peak of low expression to a trough of extremely low expression. Peak expression observed within 06-24 hour embryonic stages, during early larval stages, during late pupal stages, in adult male stages.	The gene Hormone receptor 51 is referred to in FlyBase by the symbol Dmel\Hr51 (CG16801, FBgn0034012). It is a protein_coding_gene from Drosophila melanogaster. It has one annotated transcript and one polypeptide. Gene sequence location is 2R:15331325..15339384. It has the cytological map location 51F7. Protein features are: Nuclear hormone receptor, ligand-binding; Nuclear hormone receptor, liga…	FBrf0224722,FBrf0222117,FBrf0218947,FBrf0219710,FBrf0219661
FF38_06063	Dmel_20571s	FBgn0035025	lethal - all die before end of first instar larval stage	The gene unconventional prefoldin RPB5 interactor is referred to in FlyBase by the symbol Dmel\uri (CG11416, FBgn0035025). It is a protein_coding_gene from Drosophila melanogaster. It has one annotated transcript and one polypeptide. Gene sequence location is 2R:24565554..24568082. It has the cytological map location 60D5. Protein features are: Prefoldin; Prefoldin alpha-like. Its molecular funct…	FBrf0220233,FBrf0216513,FBrf0211978,FBrf0204960,FBrf0200406
FF38_05915	Dmel_20592s	FBgn0263831	partially lethal - majority die	The gene XPG-like endonuclease is referred to in FlyBase by the symbol Dmel\Gen (CG10670, FBgn0263831). It is a protein_coding_gene from Drosophila melanogaster. It has one annotated transcript and one polypeptide. Gene sequence location is 3L:5149849..5152376. It has the cytological map location 64C7. Protein features are: 5'-3' exonuclease, C-terminal domain; Helix-hairpin-helix motif, class 2;…	FBrf0224050,FBrf0216460,FBrf0202082,FBrf0201349,FBrf0180600,FBrf0178932,FBrf0130073
FF38_07767	Dmel_2064s	FBgn0052302	partially lethal - majority die. Summary of modENCODE Temporal Expression Profile: Temporal profile ranges from a peak of very high expression to a trough of extremely low expression. Peak expression observed within 18-24 hour embryonic stages, at stages throughout the larval period, during early pupal stages.	This gene is referred to in FlyBase by the symbol Dmel\CG32302 (FBgn0052302). It is a protein_coding_gene from Drosophila melanogaster. It has one annotated transcript and one polypeptide. Gene sequence location is 3L:2268825..2269903. It has the cytological map location 62D4-62D5. Protein features are: Chitin binding domain. Its molecular function is described by: chitin binding. It is involved …	FBrf0223168,FBrf0219385,FBrf0206694,FBrf0207089,FBrf0183998,FBrf0167486,FBrf0179218,FBrf0180625
FF38_09220	Dmel_2065s	FBgn0025615	dopaminergic neuron. The phenotypic classes of alleles include: partially lethal - majority die	The gene Torsin is referred to in FlyBase by the symbol Dmel\Torsin (CG3024, FBgn0025615). It is a protein_coding_gene from Drosophila melanogaster. It has 2 annotated transcripts and 2 polypeptides (1 unique). Gene sequence location is X:4648592..4650032. It has the cytological map location 4C11. Protein features are: P-loop containing nucleoside triphosphate hydrolase; Torsin; Torsin, subgroup.…	FBrf0223228,FBrf0222546
FF38_10579	Dmel_2067s	FBgn0083946	lethal. Summary of modENCODE Temporal Expression Profile: Temporal profile ranges from a peak of moderate expression to a trough of no expression detected. Peak expression observed at stages throughout the pupal period, in adult male stages.	The gene lost boys is referred to in FlyBase by the symbol Dmel\lobo (CG34110, FBgn0083946). It is a protein_coding_gene from Drosophila melanogaster. It has one annotated transcript and one polypeptide. Gene sequence location is 3R:25169565..25193776. It has the cytological map location 96C2-96C4. Protein features are: Transglutaminase-like. Its molecular function is described by: . It is involv…	FBrf0222546
FF38_10768	Dmel_20680s	FBgn0037892	lethal. Summary of modENCODE Temporal Expression Profile: Temporal profile ranges from a peak of moderately high expression to a trough of moderate expression. Peak expression observed at stages throughout embryogenesis, during early larval stages, during late pupal stages, in stages of adults of both sexes.	The gene mitochondrial ribosomal protein L40 is referred to in FlyBase by the symbol Dmel\mRpL40 (CG5242, FBgn0037892). It is a protein_coding_gene from Drosophila melanogaster. It has one annotated transcript and one polypeptide. Gene sequence location is 3R:11407918..11408756. It has the cytological map location 86E4. Protein features are: Ribosomal protein L28/L40, mitochondrial. Its molecular…	FBrf0219748,FBrf0205398,FBrf0162185,FBrf0136752
FF38_08494	Dmel_20706s	FBgn0039627	lethal. Summary of modENCODE Temporal Expression Profile: Temporal profile ranges from a peak of moderately high expression to a trough of low expression. Peak expression observed within 00-18 hour embryonic stages, during early larval stages, in adult female stages.	This gene is referred to in FlyBase by the symbol Dmel\CG11837 (FBgn0039627). It is a protein_coding_gene from Drosophila melanogaster. It has one annotated transcript and one polypeptide. Gene sequence location is 3R:29049493..29050721. It has the cytological map location 98F6. Protein features are: 18S rRNA dimethylase DIM1; Ribosomal RNA adenine dimethylase; Ribosomal RNA adenine methylase tra…	FBrf0219259,FBrf0211137,FBrf0204425,FBrf0194111,FBrf0158942,FBrf0160870
FF38_02559	Dmel_20728s	FBgn0001970	lethal	The gene Polypeptide N-acetylgalactosaminyltransferase 35A is referred to in FlyBase by the symbol Dmel\Pgant35A (CG7480, FBgn0001970). It is a protein_coding_gene from Drosophila melanogaster. It has one annotated transcript and one polypeptide. Gene sequence location is 2L:14359252..14361411. It has the cytological map location 35A4. Protein features are: Glycosyltransferase 2-like; Nucleotide-…	FBrf0225589,FBrf0217507
FF38_02827	Dmel_20733s	FBgn0010292	lethal. Summary of modENCODE Temporal Expression Profile: Temporal profile ranges from a peak of high expression to a trough of moderate expression. Peak expression observed within 00-12 hour embryonic stages, during early larval stages.	The gene by S6 is referred to in FlyBase by the symbol Dmel\bys (CG1430, FBgn0010292). It is a protein_coding_gene from Drosophila melanogaster. It has one annotated transcript and one polypeptide. Gene sequence location is X:7901880..7903643. It has the cytological map location 7C2. Protein features are: Bystin. Its molecular function is described by: . It is involved in the biological process d…	FBrf0214641,FBrf0214431,FBrf0216433,FBrf0214518,FBrf0215544,FBrf0206529,FBrf0200327,FBrf0207861,FBrf0192539,FBrf0188593,FBrf0184170,FBrf0166452,FBrf0154615,FBrf0154626,FBrf0146583,FBrf0134741,FBrf0125078,FBrf0128766,FBrf0156811,FBrf0121062,FBrf0059044,FBrf0064717,FBrf0105495
FF38_05715	Dmel_20747s	FBgn0022774	lethal. Summary of modENCODE Temporal Expression Profile: Temporal profile ranges from a peak of very high expression to a trough of very low expression. Peak expression observed within 06-12 and 18-24 hour embryonic stages, at stages throughout the larval period, during early pupal stages.	The gene Ornithine aminotransferase precursor is referred to in FlyBase by the symbol Dmel\Oat (CG8782, FBgn0022774). It is a protein_coding_gene from Drosophila melanogaster. It has one annotated transcript and one polypeptide. Gene sequence location is 3L:19647280..19649851. It has the cytological map location 76B11. Protein features are: Aminotransferase class-III; Ornithine aminotransferase; …	FBrf0225589,FBrf0222304,FBrf0222227,FBrf0220033
FF38_01748	Dmel_20770s	FBgn0259676	lethal. Summary of modENCODE Temporal Expression Profile: Temporal profile ranges from a peak of moderately high expression to a trough of low expression. Peak expression observed within 00-12 hour embryonic stages, in adult female stages.	The gene DNA polymerase ￎﾱ 60kD is referred to in FlyBase by the symbol Dmel\DNApol-ￎﾱ60 (CG5553, FBgn0259676). It is a protein_coding_gene from Drosophila melanogaster. It has one annotated transcript and one polypeptide. Gene sequence location is 3L:20359833..20361585. It has the cytological map location 77B6-77B. Protein features are: DNA primase large subunit, eukaryotic/archaeal; DNA primase…	FBrf0220009,FBrf0221134,FBrf0218296,FBrf0217428
FF38_07032	Dmel_20853s	FBgn0032209	lethal - all die before end of larval stage	The gene Hand is referred to in FlyBase by the symbol Dmel\Hand (CG18144, FBgn0032209). It is a protein_coding_gene from Drosophila melanogaster. It has one annotated transcript and one polypeptide. Gene sequence location is 2L:10292679..10295385. It has the cytological map location 31C6-31C7. Protein features are: Myc-type, basic helix-loop-helix (bHLH) domain. Its molecular function is describe…	FBrf0224038,FBrf0222485,FBrf0222537,FBrf0219200,FBrf0219872
FF38_02919	Dmel_20872s	FBgn0086451	lethal. Summary of modENCODE Temporal Expression Profile: Temporal profile ranges from a peak of moderately high expression to a trough of low expression. Peak expression observed at stages throughout embryogenesis, during early larval stages, in adult female stages.	The gene lethal (2) k09022 is referred to in FlyBase by the symbol Dmel\l(2)k09022 (CG10805, FBgn0086451). It is a protein_coding_gene from Drosophila melanogaster. It has one annotated transcript and one polypeptide. Gene sequence location is 2L:6854142..6860849. It has the cytological map location 27C1-27C2. Protein features are: Armadillo-like helical; Armadillo-type fold; BP28, C-terminal dom…	FBrf0225589
FF38_10608	Dmel_20897s	FBgn0033763	Sulfatase, conserved site. Its molecular function is described by: N-acetylgalactosamine-4-sulfatase activity. It is involved in the biological process described with: metabolic process. 3 alleles are reported. No phenotypic data is available. The phenotypic class of alleles includes: lethal. Summary of modENCODE Temporal Expression Profile: Temporal profile ranges from a peak of moderately high …	This gene is referred to in FlyBase by the symbol Dmel\CG8646 (FBgn0033763). It is a protein_coding_gene from Drosophila melanogaster. It has one annotated transcript and one polypeptide. Gene sequence location is 2R:12655954..12659341. It has the cytological map location 49B11. Protein features are: Alkaline phosphatase-like, alpha/beta/alpha; Alkaline-phosphatase-like, core domain; Sulfatase; S…	FBrf0213834,FBrf0200843
FF38_05919	Dmel_208s	FBgn0035524	lethal. Summary of modENCODE Temporal Expression Profile: Temporal profile ranges from a peak of high expression to a trough of moderate expression. Peak expression observed within 00-12 and 18-24 hour embryonic stages, during early larval stages, in adult female stages.	This gene is referred to in FlyBase by the symbol Dmel\CG11583 (FBgn0035524). It is a protein_coding_gene from Drosophila melanogaster. It has one annotated transcript and one polypeptide. Gene sequence location is 3L:4281504..4282817. It has the cytological map location 64A12. Protein features are: Anticodon-binding; Brix domain; Ribosome biogenesis protein BRX1. Its molecular function is descri…	FBrf0213621,FBrf0211812
FF38_02000	Dmel_2092s	FBgn0030091	lethal. Summary of modENCODE Temporal Expression Profile: Temporal profile ranges from a peak of moderately high expression to a trough of low expression. Peak expression observed within 00-12 hour embryonic stages.	This gene is referred to in FlyBase by the symbol Dmel\CG7065 (FBgn0030091). It is a protein_coding_gene from Drosophila melanogaster. It has one annotated transcript and one polypeptide. Gene sequence location is X:9142493..9147894. It has the cytological map location 8C13-8C14. Its molecular function is described by: . It is involved in the biological process described with: . 6 alleles are rep…	FBrf0211155,FBrf0206362,FBrf0187640,FBrf0149069
FF38_00171	Dmel_2093s	FBgn0030645	partially lethal - majority die. Summary of modENCODE Temporal Expression Profile: Temporal profile ranges from a peak of moderate expression to a trough of very low expression. Peak expression observed at stages throughout embryogenesis, at stages throughout the larval period, at stages throughout the pupal period, in stages of adults of both sexes.	This gene is referred to in FlyBase by the symbol Dmel\CG6308 (FBgn0030645). It is a protein_coding_gene from Drosophila melanogaster. It has one annotated transcript and one polypeptide. Gene sequence location is X:15472164..15472859. It has the cytological map location 13C4. Protein features are: Oligosaccharide biosynthesis protein Alg14-like. Its molecular function is unknown. It is involved …	FBrf0221655
FF38_12546	Dmel_20954s	FBgn0261789	lethal.	The gene Small ribonucleoprotein particle protein SmD2 is referred to in FlyBase by the symbol Dmel\SmD2 (CG1249, FBgn0261789). It is a protein_coding_gene from Drosophila melanogaster. It has one annotated transcript and one polypeptide. Gene sequence location is 3R:6345000..6345911. It has the cytological map location 83E4. Protein features are: Like-Sm (LSM) domain; Ribonucleoprotein LSM domai…	FBrf0224477,FBrf0221291,FBrf0218992,FBrf0220292
FF38_04378	Dmel_2099s	FBgn0022943	lethal - all die before end of pupal stage. Summary of modENCODE Temporal Expression Profile: Temporal profile ranges from a peak of high expression to a trough of moderate expression. Peak expression observed within 00-12 hour embryonic stages.	The gene cap binding protein 20 is referred to in FlyBase by the symbol Dmel\Cbp20 (CG12357, FBgn0022943). It is a protein_coding_gene from Drosophila melanogaster. It has one annotated transcript and one polypeptide. Gene sequence location is 3R:18164661..18165439. It has the cytological map location 90F4. Protein features are: Nuclear cap-binding protein subunit 2; Nucleotide-binding, alpha-bet…	FBrf0225497,FBrf0225754,FBrf0221759,FBrf0223513,FBrf0218297,FBrf0220049
FF38_13061	Dmel_21047s	FBgn0034354	lethal	The gene Glutathione S transferase E11 is referred to in FlyBase by the symbol Dmel\GstE11 (CG5224, FBgn0034354). It is a protein_coding_gene from Drosophila melanogaster. It has 2 annotated transcripts and 2 polypeptides (1 unique). Gene sequence location is 2R:18503608..18505025. It has the cytological map location 55D1. Protein features are: Glutathione S-transferase, C-terminal; Glutathione S…	FBrf0225181,FBrf0217315
FF38_03192	Dmel_21071s	FBgn0010620	lethal	The gene SRY interacting protein 1 is referred to in FlyBase by the symbol Dmel\Sip1 (CG10939, FBgn0010620). It is a protein_coding_gene from Drosophila melanogaster. It has one annotated transcript and one polypeptide. Gene sequence location is 2R:17394593..17405171. It has the cytological map location 54B6-54B7. Protein features are: PDZ domain. Its molecular function is unknown. It is involved…	FBrf0223064,FBrf0218457,FBrf0214273,FBrf0214377,FBrf0212335,FBrf0210408,FBrf0208510,FBrf0207472,FBrf0209129,FBrf0214518,FBrf0202955,FBrf0200327,FBrf0192106,FBrf0190857,FBrf0191443,FBrf0184340,FBrf0184335,FBrf0225620,FBrf0174215,FBrf0166452,FBrf0159286,FBrf0155813,FBrf0157097,FBrf0136026,FBrf0132177,FBrf0129569,FBrf0125078,FBrf0126705,FBrf0111489,FBrf0099632,FBrf0083714,FBrf0067338,FBrf0105495
FF38_02261	Dmel_21102s	FBgn0038706	lethal - all die before end of pupal stage	This gene is referred to in FlyBase by the symbol Dmel\CG3517 (FBgn0038706). It is a protein_coding_gene from Drosophila melanogaster. It has one annotated transcript and one polypeptide. Gene sequence location is 3R:19423779..19425199. It has the cytological map location 92A4. Its molecular function is described by: . It is involved in the biological process described with: . 2 alleles are repor…	FBrf0213964
FF38_01551	Dmel_21113s	FBgn0015615	lethal	The gene Structural maintenance of chromosomes 3 is referred to in FlyBase by the symbol Dmel\SMC3 (CG9802, FBgn0015615). It is a protein_coding_gene from Drosophila melanogaster. It has one annotated transcript and one polypeptide. Gene sequence location is X:16588996..16593439. It has the cytological map location 14F1. Protein features are: P-loop containing nucleoside triphosphate hydrolase; R…	FBrf0225528,FBrf0224477,FBrf0220986,FBrf0221461,FBrf0222628,FBrf0220341,FBrf0218429,FBrf0218403
FF38_09983	Dmel_21172s	FBgn0034029	partially lethal - majority die. Summary of modENCODE Temporal Expression Profile: Temporal profile ranges from a peak of moderately high expression to a trough of moderate expression. Peak expression observed within 00-18 hour embryonic stages, at stages throughout the larval period, during early pupal stages, in adult female stages.	The gene eIF2B-ￎﾳ is referred to in FlyBase by the symbol Dmel\eIF2B-ￎﾳ (CG8190, FBgn0034029). It is a protein_coding_gene from Drosophila melanogaster. It has one annotated transcript and one polypeptide. Gene sequence location is 2R:15542661..15544409. It has the cytological map location 52A10. Protein features are: MobA-like NTP transferase domain; Nucleotide-diphospho-sugar transferases. Its …	FBrf0224170,FBrf0217365
FF38_07615	Dmel_21202s	FBgn0028375	lethal. Summary of modENCODE Temporal Expression Profile: Temporal profile ranges from a peak of moderately high expression to a trough of low expression. Peak expression observed within 00-18 hour embryonic stages, in adult female stages.	The gene heixuedian is referred to in FlyBase by the symbol Dmel\heix (CG5876, FBgn0028375). It is a protein_coding_gene from Drosophila melanogaster. It has one annotated transcript and one polypeptide. Gene sequence location is 2L:16296051..16299858. It has the cytological map location 35F1. Protein features are: 1,4-dihydroxy-2-naphthoate octaprenyltransferase; UbiA prenyltransferase domain co…	FBrf0218543
FF38_00805	Dmel_21208s	FBgn0036133	partially lethal - majority die. Summary of modENCODE Temporal Expression Profile: Temporal profile ranges from a peak of high expression to a trough of moderate expression. Peak expression observed within 00-18 hour embryonic stages.	This gene is referred to in FlyBase by the symbol Dmel\CG7638 (FBgn0036133). It is a protein_coding_gene from Drosophila melanogaster. It has one annotated transcript and one polypeptide. Gene sequence location is 3L:11109690..11112117. It has the cytological map location 68A7. Protein features are: Transmembrane protein 161A/B. Its molecular function is unknown. The biological processes in which…	FBrf0217803,FBrf0210039
FF38_09668	Dmel_21217s	FBgn0036356	lethal. Summary of modENCODE Temporal Expression Profile: Temporal profile ranges from a peak of moderately high expression to a trough of low expression. Peak expression observed within 00-06 hour embryonic stages, in adult female stages.	This gene is referred to in FlyBase by the symbol Dmel\CG10222 (FBgn0036356). It is a protein_coding_gene from Drosophila melanogaster. It has 2 annotated transcripts and 2 polypeptides (1 unique). Gene sequence location is 3L:13411122..13412453. It has the cytological map location 70A8. Protein features are: P-loop containing nucleoside triphosphate hydrolase; Uncharacterised protein family, ATP…	FBrf0199094,FBrf0162268,FBrf0167698
FF38_02367	Dmel_21254s	FBgn0033128	partially lethal - majority die. Summary of modENCODE Temporal Expression Profile: Temporal profile ranges from a peak of very high expression to a trough of extremely low expression. Peak expression observed within 18-24 hour embryonic stages.	The gene Tetraspanin 42Eg is referred to in FlyBase by the symbol Dmel\Tsp42Eg (CG12142, FBgn0033128). It is a protein_coding_gene from Drosophila melanogaster. It has one annotated transcript and one polypeptide. Gene sequence location is 2R:7028911..7033233. It has the cytological map location 42E5. Protein features are: Tetraspanin; Tetraspanin, EC2 domain; Tetraspanin/Peripherin. Its molecula…	FBrf0188263,FBrf0167753,FBrf0152316,FBrf0132356
FF38_06775	Dmel_21277s	FBgn0000575	lethal - all die before end of larval stage	The gene extra macrochaetae is referred to in FlyBase by the symbol Dmel\emc (CG1007, FBgn0000575). It is a protein_coding_gene from Drosophila melanogaster. It has one annotated transcript and one polypeptide. Gene sequence location is 3L:749400..753492. It has the cytological map location 61C9. Protein features are: DNA-binding protein inhibitor; Myc-type, basic helix-loop-helix (bHLH) domain. …	FBrf0224485,FBrf0221597,FBrf0223291,FBrf0221645,FBrf0222237,FBrf0221281,FBrf0220134,FBrf0219870,FBrf0219212
FF38_01848	Dmel_21309s	FBgn0037834	partially lethal	The gene Arginine methyltransferase 1 is referred to in FlyBase by the symbol Dmel\Art1 (CG6554, FBgn0037834). It is a protein_coding_gene from Drosophila melanogaster. It has one annotated transcript and one polypeptide. Gene sequence location is 3R:10786481..10788226. It has the cytological map location 86C6. Protein features are: Protein arginine N-methyltransferase; S-adenosyl-L-methionine-de…	FBrf0222164,FBrf0222124
FF38_09579	Dmel_21352s	FBgn0263607	lethal.	The gene lethal (3) 72Dp is referred to in FlyBase by the symbol Dmel\l(3)72Dp (CG32155, FBgn0263607). It is a protein_coding_gene from Drosophila melanogaster. It has one annotated transcript and one polypeptide. Gene sequence location is 3L:16234140..16236999. It has the cytological map location 72D10. Protein features are: Class I glutamine amidotransferase-like; Peptidase C26; Peptidase C26, …	FBrf0220812,FBrf0222546,FBrf0214748
FF38_11491	Dmel_21371s	FBgn0034794	lethal - all die during third instar larval stage. Summary of modENCODE Temporal Expression Profile: Temporal profile ranges from a peak of moderately high expression to a trough of low expression. Peak expression observed within 00-06 hour embryonic stages, in adult female stages.	The gene GDP-4-keto-6-deoxy-D-mannose 3,5-epimerase/4-reductase is referred to in FlyBase by the symbol Dmel\Gmer (CG3495, FBgn0034794). It is a protein_coding_gene from Drosophila melanogaster. It has one annotated transcript and one polypeptide. Gene sequence location is 2R:22887574..22888857. It has the cytological map location 59B4. Protein features are: GDP-L-fucose synthase; NAD(P)-binding …	FBrf0219480,FBrf0190476,FBrf0192229,FBrf0180059,FBrf0141689
FF38_08049	Dmel_21373s	FBgn0040985	partially lethal - majority die	This gene is referred to in FlyBase by the symbol Dmel\CG6115 (FBgn0040985). It is a protein_coding_gene from Drosophila melanogaster. It has 2 annotated transcripts and 2 polypeptides (1 unique). Gene sequence location is 2L:16887109..16887966. It has the cytological map location 36B3. Protein features are: Complex 1 LYR protein. Its molecular function is unknown. The biological processes in whi…	FBrf0225589
FF38_11713	Dmel_21384s	FBgn0038140	lethal - all die before end of embryonic stage	The gene Pyrokinin 2 receptor 1 is referred to in FlyBase by the symbol Dmel\PK2-R1 (CG8784, FBgn0038140). It is a protein_coding_gene from Drosophila melanogaster. It has one annotated transcript and one polypeptide. Gene sequence location is 3R:13338330..13345106. It has the cytological map location 87E6. Protein features are: G protein-coupled receptor, rhodopsin-like; GPCR, rhodopsin-like, 7T…	FBrf0223714
FF38_01278	Dmel_21387s	FBgn0262801	lethal.	The gene twisted bristles roughened eye is referred to in FlyBase by the symbol Dmel\twr (CG2358, FBgn0262801). It is a protein_coding_gene from Drosophila melanogaster. It has one annotated transcript and one polypeptide. Gene sequence location is 3R:6657882..6659442. It has the cytological map location 84A1-84A2. Protein features are: Peptidase S24/S26, beta-ribbon domain; Peptidase S24/S26A/S2…	FBrf0222198,FBrf0214682,FBrf0212217,FBrf0211812,FBrf0211197,FBrf0212755,FBrf0225760,FBrf0214518,FBrf0200327,FBrf0197328,FBrf0184340,FBrf0188083,FBrf0187447,FBrf0180297,FBrf0174215,FBrf0151311,FBrf0150048,FBrf0199103,FBrf0132177,FBrf0129568,FBrf0126832,FBrf0125078,FBrf0126651,FBrf0126682,FBrf0137642,FBrf0111489,FBrf0082216,FBrf0083714,FBrf0067338,FBrf0066905,FBrf0105495,FBrf0051115,FBrf0049494,FBr…
FF38_08257	Dmel_21468s	FBgn0027329	lethal - all die before end of larval stage	The gene T-cp1ￎﾶ is referred to in FlyBase by the symbol Dmel\Tcp-1ￎﾶ (CG8231, FBgn0027329). It is a protein_coding_gene from Drosophila melanogaster. It has one annotated transcript and one polypeptide. Gene sequence location is X:15746648..15748971. It has the cytological map location 13E13-13E14. Protein features are: Chaperone tailless complex polypeptide 1 (TCP-1); Chaperonin Cpn60/TCP-1; Ch…	FBrf0223213,FBrf0223512,FBrf0218992
FF38_00192	Dmel_21474s	FBgn0029992	lethal - all die before end of larval stage	The gene Upf2 is referred to in FlyBase by the symbol Dmel\Upf2 (CG2253, FBgn0029992). It is a protein_coding_gene from Drosophila melanogaster. It has one annotated transcript and one polypeptide. Gene sequence location is X:8070244..8075466. It has the cytological map location 7D5. Protein features are: Armadillo-type fold; MIF4-like, type 1/2/3; MIF4G-like, type 3; Up-frameshift suppressor 2. …	FBrf0224448,FBrf0221759,FBrf0218868
FF38_13007	Dmel_21485s	FBgn0039407	lethal. Summary of modENCODE Temporal Expression Profile: Temporal profile ranges from a peak of moderately high expression to a trough of very low expression. Peak expression observed within 00-12 hour embryonic stages.	This gene is referred to in FlyBase by the symbol Dmel\CG14544 (FBgn0039407). It is a protein_coding_gene from Drosophila melanogaster. It has 2 annotated transcripts and 2 polypeptides (1 unique). Gene sequence location is 3R:26059496..26061293. It has the cytological map location 96F10. Protein features are: S-adenosyl-L-methionine-dependent methyltransferase-like; tRNA (1-methyladenosine) meth…	FBrf0209964
FF38_09631	Dmel_21518s	FBgn0015399	lethal. Summary of modENCODE Temporal Expression Profile: Temporal profile ranges from a peak of moderately high expression to a trough of extremely low expression. Peak expression observed during early pupal stages.	The gene kekkon-1 is referred to in FlyBase by the symbol Dmel\kek1 (CG12283, FBgn0015399). It is a protein_coding_gene from Drosophila melanogaster. It has 2 annotated transcripts and 2 polypeptides (1 unique). Gene sequence location is 2L:12817000..12822787. It has the cytological map location 34A1. Protein features are: Cysteine-rich flanking region, C-terminal; Immunoglobulin I-set; Immunoglo…	FBrf0223927,FBrf0221232,FBrf0222237,FBrf0222007,FBrf0220514,FBrf0222784,FBrf0222897,FBrf0218097
FF38_11960	Dmel_21553s	FBgn0015828	transcription initiation from RNA polymerase II promoter. 5 alleles are reported. No phenotypic data is available. The phenotypic class of alleles includes: lethal. Summary of modENCODE Temporal Expression Profile: Temporal profile ranges from a peak of high expression to a trough of moderate expression. Peak expression observed within 00-06 hour embryonic stages, in adult female stages.	The gene Transcription factor IIEￎﾱ is referred to in FlyBase by the symbol Dmel\TfIIEￎﾱ (CG10415, FBgn0015828). It is a protein_coding_gene from Drosophila melanogaster. It has one annotated transcript and one polypeptide. Gene sequence location is 3L:11682038..11683805. It has the cytological map location 68D2. Protein features are: TFIIEalpha/SarR/Rpc3 HTH domain; Transcription factor TFE/TFII…	FBrf0218299
FF38_05791	Dmel_21576s	FBgn0034109	lethal - all die before end of pupal stage	This gene is referred to in FlyBase by the symbol Dmel\CG7747 (FBgn0034109). It is a protein_coding_gene from Drosophila melanogaster. It has one annotated transcript and one polypeptide. Gene sequence location is 2R:16292264..16294130. It has the cytological map location 53B1. Protein features are: Cyclophilin-like domain; Cyclophilin-type peptidyl-prolyl cis-trans isomerase domain; Cyclophilin-…	FBrf0225005,FBrf0207172,FBrf0204873
FF38_06057	Dmel_21675s	FBgn0011704	lethal. Summary of modENCODE Temporal Expression Profile: Temporal profile ranges from a peak of very high expression to a trough of moderate expression. Peak expression observed within 00-12 hour embryonic stages, in adult female stages.	The gene Ribonucleoside diphosphate reductase small subunit is referred to in FlyBase by the symbol Dmel\RnrS (CG8975, FBgn0011704). It is a protein_coding_gene from Drosophila melanogaster. It has one annotated transcript and one polypeptide. Gene sequence location is 2R:11983145..11985393. It has the cytological map location 48D5. Protein features are: Ferritin-like superfamily; Ribonucleotide …	FBrf0225181,FBrf0224717,FBrf0223213,FBrf0221461,FBrf0222546,FBrf0219273,FBrf0218058
FF38_09975	Dmel_21676s	FBgn0011297	Dmel_21676s FBgn0011297 The gene lethal (2) neighbor of tid is referred to in FlyBase by the symbol Dmel\l(2)not (CG4084, FBgn0011297). It is a protein_coding_gene from Drosophila melanogaster. It has one annotated transcript and one polypeptide. Gene sequence location is 2R:23705439..23709792. It has the cytological map location 59F6. Protein features are: Glycosyltransferase, ALG3. Its molecula…	The gene lethal (2) neighbor of tid is referred to in FlyBase by the symbol Dmel\l(2)not (CG4084, FBgn0011297). It is a protein_coding_gene from Drosophila melanogaster. It has one annotated transcript and one polypeptide. Gene sequence location is 2R:23705439..23709792. It has the cytological map location 59F6. Protein features are: Glycosyltransferase, ALG3. Its molecular function is described …	FBrf0212437,FBrf0202955,FBrf0202579,FBrf0174215,FBrf0174714,FBrf0166452,FBrf0155642,FBrf0141540,FBrf0150748,FBrf0132177,FBrf0131840,FBrf0125078,FBrf0126705,FBrf0126667,FBrf0128766,FBrf0108927,FBrf0124364,FBrf0102169,FBrf0098972,FBrf0098854,FBrf0117115,FBrf0088355,FBrf0090656,FBrf0080183,FBrf0083244,FBrf0117097,FBrf0105495
FF38_13706	Dmel_21678s	FBgn0264922	lethal - all die before end of P-stage.	The gene smt3 is referred to in FlyBase by the symbol Dmel\smt3 (CG4494, FBgn0264922). It is a protein_coding_gene from Drosophila melanogaster. It has 2 annotated transcripts and 2 polypeptides (1 unique). Gene sequence location is 2L:6966780..6967644. It has the cytological map location 27C7-27C8. Protein features are: Rad60/SUMO-like domain; Ubiquitin-like; Ubiquitin-related domain. Its molecu…	FBrf0223495,FBrf0221759,FBrf0221998,FBrf0222004,FBrf0224015,FBrf0221456,FBrf0218429,FBrf0218602,FBrf0218398,FBrf0218825,FBrf0218574,FBrf0218761,FBrf0219367
FF38_06381	Dmel_21680s	FBgn0021742	lethal - all die before end of P-stage. Summary of modENCODE Temporal Expression Profile: Temporal profile ranges from a peak of moderately high expression to a trough of extremely low expression. Peak expression observed within 12-18 embryonic stages, during late pupal stages.	The gene C901 is referred to in FlyBase by the symbol Dmel\C901 (CG1567, FBgn0021742). It is a protein_coding_gene from Drosophila melanogaster. It has one annotated transcript and one polypeptide. Gene sequence location is X:10964032..10967134. It has the cytological map location 9F13. Protein features are: Delta/Serrate/lag-2 (DSL) protein; EGF-like, conserved site; Epidermal growth factor-like…	FBrf0207731,FBrf0129931,FBrf0099892,FBrf0073632
FF38_06191	Dmel_21692s	FBgn0039260	lethal	The gene Smg6 is referred to in FlyBase by the symbol Dmel\Smg6 (CG6369, FBgn0039260). It is a protein_coding_gene from Drosophila melanogaster. It has one annotated transcript and one polypeptide. Gene sequence location is 3R:25029429..25033465. It has the cytological map location 96B17. Protein features are: DNA/RNA-binding domain, Est1-type; PIN domain; PIN domain-like; Telomerase activating p…	FBrf0222546,FBrf0218868,FBrf0219342
FF38_13555	Dmel_21702s	FBgn0037875	lethal - all die during larval stage. Summary of modENCODE Temporal Expression Profile: Temporal profile ranges from a peak of high expression to a trough of moderate expression. Peak expression observed within 00-12 hour embryonic stages.	The gene Zinc transporter 86D is referred to in FlyBase by the symbol Dmel\ZnT86D (CG6672, FBgn0037875). It is a protein_coding_gene from Drosophila melanogaster. It has one annotated transcript and one polypeptide. Gene sequence location is 3R:11212308..11214539. It has the cytological map location 86D8. Protein features are: Cation efflux protein; Cation efflux protein transmembrane domain. Its…	FBrf0220942,FBrf0223285,FBrf0219291,FBrf0208447
FF38_02308	Dmel_21720s	FBgn0013432	partially lethal - majority die. Summary of modENCODE Temporal Expression Profile: Temporal profile ranges from a peak of high expression to a trough of moderate expression. Peak expression observed within 00-06 hour embryonic stages, during early larval stages.	The gene bcn92 is referred to in FlyBase by the symbol Dmel\bcn92 (CG3717, FBgn0013432). It is a protein_coding_gene from Drosophila melanogaster. It has one annotated transcript and one polypeptide. Gene sequence location is X:2148463..2149647. It has the cytological map location 2D4. Protein features are: Complex 1 LYR protein. Its molecular function is described by: . It is involved in the bio…	FBrf0214189,FBrf0209705,FBrf0208510,FBrf0214518,FBrf0208913,FBrf0200327,FBrf0202061,FBrf0190705,FBrf0184335,FBrf0159398,FBrf0137492,FBrf0138434,FBrf0135823,FBrf0133222,FBrf0127372,FBrf0125078,FBrf0098310,FBrf0104946,FBrf0078216,FBrf0113873,FBrf0105495
FF38_07049	Dmel_21779s	FBgn0035722	partially lethal - majority die	This gene is referred to in FlyBase by the symbol Dmel\CG10075 (FBgn0035722). It is a protein_coding_gene from Drosophila melanogaster. It has one annotated transcript and one polypeptide. Gene sequence location is 3L:6956946..6958108. It has the cytological map location 65D4. Protein features are: Ubiquinol-cytochrome c chaperone, CBP3; Ubiquinol-cytochrome c chaperone/UPF0174. Its molecular fun…	FBrf0213167,FBrf0210508,FBrf0188495,FBrf0179781
FF38_14211	Dmel_2177s	FBgn0015270	lethal - all die before end of P-stage	The gene Origin recognition complex subunit 2 is referred to in FlyBase by the symbol Dmel\Orc2 (CG3041, FBgn0015270). It is a protein_coding_gene from Drosophila melanogaster. It has one annotated transcript and one polypeptide. Gene sequence location is 3R:13964885..13967075. It has the cytological map location 88A3. Protein features are: Origin recognition complex, subunit 2. Its molecular fun…	FBrf0224717,FBrf0221631,FBrf0223302,FBrf0221461,FBrf0221795,FBrf0220809,FBrf0218429,FBrf0217200,FBrf0217878,FBrf0220285,FBrf0221134,FBrf0217098,FBrf0219490,FBrf0217168,FBrf0219844
FF38_10625	Dmel_21784s	FBgn0027592	lethal - all die before end of pupal stage	The gene Mediator complex subunit 15 is referred to in FlyBase by the symbol Dmel\MED15 (CG4184, FBgn0027592). It is a protein_coding_gene from Drosophila melanogaster. It has one annotated transcript and one polypeptide. Gene sequence location is 2L:473013..476170. It has the cytological map location 21D1. Protein features are: Coactivator CBP, KIX domain; Mediator complex, subunit Med15, metazo…	FBrf0222482,FBrf0218299,FBrf0217898
FF38_07216	Dmel_21895s	FBgn0250791	lethal - all die before end of P-stage	The gene ￎﾱ Soluble NSF attachment protein is referred to in FlyBase by the symbol Dmel\ￎﾱSnap (CG6625, FBgn0250791). It is a protein_coding_gene from Drosophila melanogaster. It has one annotated transcript and one polypeptide. Gene sequence location is 3L:20313632..20316577. It has the cytological map location 77B3-77B9. Protein features are: NSF attachment protein; Tetratricopeptide repeat; Te…	FBrf0223256,FBrf0219602
FF38_05232	Dmel_21920s	FBgn0263782	lethal - all die before end of P-stage	The gene HMG Coenzyme A reductase is referred to in FlyBase by the symbol Dmel\Hmgcr (CG10367, FBgn0263782). It is a protein_coding_gene from Drosophila melanogaster. It has one annotated transcript and one polypeptide. Gene sequence location is 3R:23733324..23750992. It has the cytological map location 95B1. Protein features are: Hydroxymethylglutaryl-CoA reductase, N-terminal; Hydroxymethylglut…	FBrf0224477,FBrf0219505,FBrf0218073
FF38_07152	Dmel_21956s	FBgn0036300	lethal - all die before end of pupal stage	This gene is referred to in FlyBase by the symbol Dmel\CG10688 (FBgn0036300). It is a protein_coding_gene from Drosophila melanogaster. It has one annotated transcript and one polypeptide. Gene sequence location is 3L:12534590..12535513. It has the cytological map location 69C6. Protein features are: Eukaryotic phosphomannomutase; HAD-like domain; HAD-superfamily hydrolase, subfamily IIB. Its mol…	FBrf0219684,FBrf0207151,FBrf0174714
FF38_11453	Dmel_21991s	FBgn0032420	partially lethal - majority die. Summary of modENCODE Temporal Expression Profile: Temporal profile ranges from a peak of very high expression to a trough of moderate expression. Peak expression observed within 06-12 hour embryonic stages.	This gene is referred to in FlyBase by the symbol Dmel\CG6583 (FBgn0032420). It is a protein_coding_gene from Drosophila melanogaster. It has one annotated transcript and one polypeptide. Gene sequence location is 2L:12171204..12172586. It has the cytological map location 33D2. Its molecular function is unknown. The biological processes in which it is involved are not known. 4 alleles are reporte…	FBrf0221343,FBrf0211147,FBrf0208255,FBrf0215185,FBrf0194513
FF38_09899	Dmel_22009s	FBgn0033995	lethal - all die before end of larval stage	The gene Golgi pH Regulator is referred to in FlyBase by the symbol Dmel\GPHR (CG8090, FBgn0033995). It is a protein_coding_gene from Drosophila melanogaster. It has one annotated transcript and one polypeptide. Gene sequence location is 2R:15199065..15201200. It has the cytological map location 51E5. Protein features are: Abscisic acid G-protein coupled receptor-like domain; Golgi pH regulator, …	FBrf0223802,FBrf0219656,FBrf0218073,FBrf0202064
FF38_04314	Dmel_22045s	FBgn0004908	lethal. Summary of modENCODE Temporal Expression Profile: Temporal profile ranges from a peak of moderately high expression to a trough of moderate expression. Peak expression observed within 00-18 hour embryonic stages, during late larval stages, at stages throughout the pupal period, in stages of adults of both sexes.	The gene ADP ribosylation factor-like 2 is referred to in FlyBase by the symbol Dmel\Arl2 (CG7435, FBgn0004908). It is a protein_coding_gene from Drosophila melanogaster. It has one annotated transcript and one polypeptide. Gene sequence location is 3R:8341100..8341872. It has the cytological map location 84F13. Protein features are: P-loop containing nucleoside triphosphate hydrolase; Small GTP-…	FBrf0224345,FBrf0218457,FBrf0220304,FBrf0214431,FBrf0209912,FBrf0211071,FBrf0208510,FBrf0209239,FBrf0208864,FBrf0214518,FBrf0206354,FBrf0205438,FBrf0206371,FBrf0200327,FBrf0194432,FBrf0184340,FBrf0184335,FBrf0220456,FBrf0174215,FBrf0158942,FBrf0166452,FBrf0174231,FBrf0173281,FBrf0159398,FBrf0141188,FBrf0132177,FBrf0131218,FBrf0127207,FBrf0125078,FBrf0129931,FBrf0126705,FBrf0126701,FBrf0126686,FBr…
FF38_00785	Dmel_22061s	FBgn0046763	lethal - all die before end of P-stage	This gene is referred to in FlyBase by the symbol Dmel\CG17278 (FBgn0046763). It is a protein_coding_gene from Drosophila melanogaster. It has one annotated transcript and one polypeptide. Gene sequence location is 3R:21021044..21024163. It has the cytological map location 93B4. Protein features are: Kazal domain. Its molecular function is unknown. It is involved in the biological process describ…	FBrf0224048,FBrf0222306
FF38_09960	Dmel_22063s	FBgn0027553	partially lethal - majority die. Summary of modENCODE Temporal Expression Profile: Temporal profile ranges from a peak of high expression to a trough of low expression. Peak expression observed within 00-06 hour embryonic stages.	The gene NELF-B is referred to in FlyBase by the symbol Dmel\NELF-B (CG32721, FBgn0027553). It is a protein_coding_gene from Drosophila melanogaster. It has one annotated transcript and one polypeptide. Gene sequence location is X:7725996..7728361. It has the cytological map location 7B7. Protein features are: Cofactor of BRCA1. Its molecular function is described by: mRNA binding. It is involved…	FBrf0223513,FBrf0222269,FBrf0221766,FBrf0219827,FBrf0218258
FF38_14177	Dmel_22064s	FBgn0036282	lethal - all die before end of P-stage	The gene SET and MYND domain protein 4 is referred to in FlyBase by the symbol Dmel\Smyd4 (CG14122, FBgn0036282). It is a protein_coding_gene from Drosophila melanogaster. It has one annotated transcript and one polypeptide. Gene sequence location is 3L:12399539..12401935. It has the cytological map location 69B4. Protein features are: SET domain; Tetratricopeptide-like helical domain. Its molecu…	FBrf0208974,FBrf0208449,FBrf0205731
FF38_13972	Dmel_22109s	FBgn0026369	lethal	The gene Smad anchor for receptor activation is referred to in FlyBase by the symbol Dmel\Sara (CG15667, FBgn0026369). It is a protein_coding_gene from Drosophila melanogaster. It has one annotated transcript and one polypeptide. Gene sequence location is 2R:21481927..21487107. It has the cytological map location 57E6. Protein features are: Domain of unknown function DUF3480; FYVE zinc finger; Sm…	FBrf0223626,FBrf0224961,FBrf0220687,FBrf0222546,FBrf0217937,FBrf0219752,FBrf0218205
FF38_08647	Dmel_2212s	FBgn0004567	lethal - all die before end of embryonic stage. Summary of modENCODE Temporal Expression Profile: Temporal profile ranges from a peak of moderately high expression to a trough of extremely low expression. Peak expression observed within 00-12 hour embryonic stages.	The gene sloppy paired 2 is referred to in FlyBase by the symbol Dmel\slp2 (CG2939, FBgn0004567). It is a protein_coding_gene from Drosophila melanogaster. It has one annotated transcript and one polypeptide. Gene sequence location is 2L:3836840..3839185. It has the cytological map location 24C7. Protein features are: Transcription factor, fork head; Transcription factor, fork head, conserved sit…	FBrf0222420,FBrf0222036,FBrf0222314,FBrf0221653,FBrf0220341,FBrf0221890,FBrf0220344,FBrf0217288,FBrf0218369,FBrf0218757,FBrf0219248
FF38_02395	Dmel_22201s	FBgn0033153	lethal	The gene Gadd45 is referred to in FlyBase by the symbol Dmel\Gadd45 (CG11086, FBgn0033153). It is a protein_coding_gene from Drosophila melanogaster. It has one annotated transcript and one polypeptide. Gene sequence location is 2R:7249161..7250655. It has the cytological map location 43A2. Protein features are: Growth arrest and DNA damage-inducible protein GADD45; Ribosomal protein L7Ae/L30e/S1…	FBrf0225793,FBrf0224507,FBrf0224225,FBrf0221642,FBrf0222306,FBrf0222546,FBrf0218984,FBrf0219342,FBrf0220056,FBrf0218915,FBrf0219385,FBrf0218467
FF38_07350	Dmel_22203s	FBgn0001981	lethal - all die before end of P-stage	The gene escargot is referred to in FlyBase by the symbol Dmel\esg (CG3758, FBgn0001981). It is a protein_coding_gene from Drosophila melanogaster. It has one annotated transcript and one polypeptide. Gene sequence location is 2L:15333866..15336138. It has the cytological map location 35D2. Protein features are: Zinc finger C2H2-type/integrase DNA-binding domain; Zinc finger, C2H2; Zinc finger, C…	FBrf0223781,FBrf0224771,FBrf0223778,FBrf0224137,FBrf0223678,FBrf0223338,FBrf0220890,FBrf0222423,FBrf0220483,FBrf0221922,FBrf0221553,FBrf0220677,FBrf0222542,FBrf0222718,FBrf0220848,FBrf0221121,FBrf0221257,FBrf0222418,FBrf0221022,FBrf0219176,FBrf0218490,FBrf0219212,FBrf0219511,FBrf0217293,FBrf0217721,FBrf0218349,FBrf0217766,FBrf0220515,FBrf0219215,FBrf0219461,FBrf0218344,FBrf0217843,FBrf0217974
FF38_05846	Dmel_22226s	FBgn0015797	lethal	The gene Rab6 is referred to in FlyBase by the symbol Dmel\Rab6 (CG6601, FBgn0015797). It is a protein_coding_gene from Drosophila melanogaster. It has 2 annotated transcripts and 2 polypeptides (1 unique). Gene sequence location is 2L:12107221..12109116. It has the cytological map location 33C4. Protein features are: P-loop containing nucleoside triphosphate hydrolase; Small GTP-binding protein …	FBrf0224954,FBrf0223513,FBrf0221802,FBrf0221902,FBrf0220376,FBrf0219021,FBrf0217518,FBrf0219555
FF38_12272	Dmel_22238s	FBgn0000115	lethal	The gene ADP ribosylation factor-like 1 is referred to in FlyBase by the symbol Dmel\Arl1 (CG6025, FBgn0000115). It is a protein_coding_gene from Drosophila melanogaster. It has one annotated transcript and one polypeptide. Gene sequence location is 3L:15983135..15984362. It has the cytological map location 72C1. Protein features are: P-loop containing nucleoside triphosphate hydrolase; Small GTP…	FBrf0218010,FBrf0217370
FF38_05262	Dmel_22239s	FBgn0041147	lethal - all die before end of P-stage	The gene imaginal discs arrested is referred to in FlyBase by the symbol Dmel\ida (CG10850, FBgn0041147). It is a protein_coding_gene from Drosophila melanogaster. It has one annotated transcript and one polypeptide. Gene sequence location is 3L:3905344..3907813. It has the cytological map location 63F6. Protein features are: Apc5/TPR19 domain; Tetratricopeptide-like helical domain. Its molecular…	FBrf0221461,FBrf0218404
FF38_14320	Dmel_2224s	FBgn0028398	partially lethal - majority die. Summary of modENCODE Temporal Expression Profile: Temporal profile ranges from a peak of high expression to a trough of moderately high expression. Peak expression observed within 00-12 hour embryonic stages.	The gene TBP-associated factor 10 is referred to in FlyBase by the symbol Dmel\Taf10 (CG2859, FBgn0028398). It is a protein_coding_gene from Drosophila melanogaster. It has one annotated transcript and one polypeptide. Gene sequence location is 2L:2767890..2768612. It has the cytological map location 23A5. Protein features are: Transcription initiation factor TFIID, 23-30kDa subunit. Its molecula…	FBrf0222552,FBrf0218299
FF38_08509	Dmel_2225s	FBgn0000520	lethal - all die before end of larval stage	The gene deformed wings is referred to in FlyBase by the symbol Dmel\dwg (CG2711, FBgn0000520). It is a protein_coding_gene from Drosophila melanogaster. It has one annotated transcript and one polypeptide. Gene sequence location is X:2727698..2730042. It has the cytological map location 3B3. Protein features are: Zinc finger C2H2-type/integrase DNA-binding domain; Zinc finger, AD-type; Zinc fing…	FBrf0223928,FBrf0222880,FBrf0220103,FBrf0219925,FBrf0217843
FF38_11515	Dmel_22286s	FBgn0034065	lethal. Summary of modENCODE Temporal Expression Profile: Temporal profile ranges from a peak of moderately high expression to a trough of low expression. Peak expression observed within 00-12 hour embryonic stages, during early larval stages, in adult female stages.	The gene Rrp42 is referred to in FlyBase by the symbol Dmel\Rrp42 (CG8395, FBgn0034065). It is a protein_coding_gene from Drosophila melanogaster. It has one annotated transcript and one polypeptide. Gene sequence location is 2R:16014908..16016050. It has the cytological map location 52D14. Protein features are: Exoribonuclease, phosphorolytic domain 1; Exoribonuclease, phosphorolytic domain 2; P…	FBrf0221054,FBrf0212905,FBrf0211792,FBrf0210480,FBrf0191159,FBrf0155465
FF38_05668	Dmel_2228s	FBgn0030407	lethal. Summary of modENCODE Temporal Expression Profile: Temporal profile ranges from a peak of moderately high expression to a trough of low expression. Peak expression observed at stages throughout the pupal period.	This gene is referred to in FlyBase by the symbol Dmel\CG2543 (FBgn0030407). It is a protein_coding_gene from Drosophila melanogaster. It has 2 annotated transcripts and 2 polypeptides (all unique). Gene sequence location is X:12611867..12615530. It has the cytological map location 11B3-11B4. Protein features are: Folylpolyglutamate synthase, eukaryota; Folylpolyglutamate synthetase; Folylpolyglu…	FBrf0222546,FBrf0162136,FBrf0167478,FBrf0141645
FF38_07083	Dmel_22294s	FBgn0032262	partially lethal - majority die. Summary of modENCODE Temporal Expression Profile: Temporal profile ranges from a peak of high expression to a trough of very low expression. Peak expression observed within 00-06 hour embryonic stages.	This gene is referred to in FlyBase by the symbol Dmel\CG7384 (FBgn0032262). It is a protein_coding_gene from Drosophila melanogaster. It has one annotated transcript and one polypeptide. Gene sequence location is 2L:10507859..10510453. It has the cytological map location 31F4. Protein features are: Protein of unknown function DUF389. Its molecular function is unknown. The biological processes in…	FBrf0217825,FBrf0191256,FBrf0192802
FF38_08539	Dmel_2229s	FBgn0027617	lethal. Summary of modENCODE Temporal Expression Profile: Temporal profile ranges from a peak of moderately high expression to a trough of low expression. Peak expression observed within 00-06 hour embryonic stages.	This gene is referred to in FlyBase by the symbol Dmel\CG5808 (FBgn0027617). It is a protein_coding_gene from Drosophila melanogaster. It has one annotated transcript and one polypeptide. Gene sequence location is 3R:24814903..24817007. It has the cytological map location 96A23. Protein features are: Cyclophilin-like domain; Cyclophilin-type peptidyl-prolyl cis-trans isomerase domain; Nucleotide-…	FBrf0225754
FF38_01034	Dmel_22363s	FBgn0003865	lethal	The gene twisted gastrulation is referred to in FlyBase by the symbol Dmel\tsg (CG1502, FBgn0003865). It is a protein_coding_gene from Drosophila melanogaster. It has one annotated transcript and one polypeptide. Gene sequence location is X:11988062..11988948. It has the cytological map location 11A1. Protein features are: Twisted gastrulation (Tsg) protein. Its molecular function is described by…	FBrf0222423,FBrf0222237,FBrf0221653,FBrf0220793,FBrf0218813
FF38_11665	Dmel_22364s	FBgn0000492	lethal - all die before end of P-stage	The gene Drop is referred to in FlyBase by the symbol Dmel\Dr (CG1897, FBgn0000492). It is a protein_coding_gene from Drosophila melanogaster. It has one annotated transcript and one polypeptide. Gene sequence location is 3R:29556386..29565244. It has the cytological map location 99B3. Protein features are: Homeobox domain; Homeobox, conserved site; Homeodomain, metazoa; Homeodomain-like. Its mol…	FBrf0222763,FBrf0224164,FBrf0224047,FBrf0222871,FBrf0221210,FBrf0222388,FBrf0221416,FBrf0222423,FBrf0222340,FBrf0221681,FBrf0222546,FBrf0217483,FBrf0218477,FBrf0220408,FBrf0219335,FBrf0218045,FBrf0217349,FBrf0220110
FF38_01905	Dmel_22375s	FBgn0039805	partially lethal - majority die. Summary of modENCODE Temporal Expression Profile: Temporal profile ranges from a peak of extremely high expression to a trough of extremely low expression. Peak expression observed during early pupal stages.	The gene Cuticular protein 100A is referred to in FlyBase by the symbol Dmel\Cpr100A (CG12045, FBgn0039805). It is a protein_coding_gene from Drosophila melanogaster. It has one annotated transcript and one polypeptide. Gene sequence location is 3R:30867521..30869184. It has the cytological map location 100A6. Protein features are: Insect cuticle protein. Its molecular function is described by: s…	FBrf0211812,FBrf0209619,FBrf0200175,FBrf0194303,FBrf0192654,FBrf0190767
FF38_01543	Dmel_22415s	FBgn0023514	partially lethal - majority die. Summary of modENCODE Temporal Expression Profile: Temporal profile ranges from a peak of high expression to a trough of moderate expression. Peak expression observed within 00-12 hour embryonic stages.	This gene is referred to in FlyBase by the symbol Dmel\CG14805 (FBgn0023514). It is a protein_coding_gene from Drosophila melanogaster. It has one annotated transcript and one polypeptide. Gene sequence location is X:1877317..1879077. It has the cytological map location 2B14. Protein features are: Quinonprotein alcohol dehydrogenase-like superfamily; WD40 repeat; WD40 repeat, conserved site; WD40…	FBrf0214756,FBrf0190565,FBrf0160399,FBrf0135823
FF38_10826	Dmel_22416s	FBgn0032819	partially lethal - majority die	This gene is referred to in FlyBase by the symbol Dmel\CG10463 (FBgn0032819). It is a protein_coding_gene from Drosophila melanogaster. It has one annotated transcript and one polypeptide. Gene sequence location is 2L:19758879..19760986. It has the cytological map location 38A2. Protein features are: Aldolase-type TIM barrel; Zinc finger, CCCH-type; tRNA-dihydrouridine synthase; tRNA-dihydrouridi…	FBrf0222546
FF38_08029	Dmel_22439s	FBgn0004009	lethal - all die before end of P-stage	The gene wingless is referred to in FlyBase by the symbol Dmel\wg (CG4889, FBgn0004009). It is a protein_coding_gene from Drosophila melanogaster. It has one annotated transcript and one polypeptide. Gene sequence location is 2L:7307159..7316265. It has the cytological map location 27F1. Protein features are: Wnt; Wnt protein, conserved site. Its molecular function is described by: frizzled-2 bin…	FBrf0223769,FBrf0225500,FBrf0223866,FBrf0224204,FBrf0225278,FBrf0223727,FBrf0224178,FBrf0225552,FBrf0225597,FBrf0225102,FBrf0225747,FBrf0223706,FBrf0225354,FBrf0224516,FBrf0224045,FBrf0224058,FBrf0224859,FBrf0223678,FBrf0221588,FBrf0222871,FBrf0222883,FBrf0223338,FBrf0220574,FBrf0221210,FBrf0221859,FBrf0221556,FBrf0222571,FBrf0220252,FBrf0220483,FBrf0223288,FBrf0221918,FBrf0222326,FBrf0221459,FBr…
FF38_03913	Dmel_2247s	FBgn0032020	partially lethal - majority die. Summary of modENCODE Temporal Expression Profile: Temporal profile ranges from a peak of moderately high expression to a trough of moderate expression. Peak expression observed at stages throughout embryogenesis, at stages throughout the larval period, at stages throughout the pupal period, in adult female stages.	This gene is referred to in FlyBase by the symbol Dmel\CG7787 (FBgn0032020). It is a protein_coding_gene from Drosophila melanogaster. It has one annotated transcript and one polypeptide. Gene sequence location is 2L:8320328..8321285. It has the cytological map location 29A4. Protein features are: Mss4; Mss4-like; Mss4/translationally controlled tumour-associated TCTP. Its molecular function is d…	FBrf0220239,FBrf0217189
FF38_13566	Dmel_22549s	FBgn0262559	lethal - all die before end of P-stage	The gene Malate dehydrogenase 2 is referred to in FlyBase by the symbol Dmel\Mdh2 (CG7998, FBgn0262559). It is a protein_coding_gene from Drosophila melanogaster. It has one annotated transcript and one polypeptide. Gene sequence location is 3R:18226396..18228718. It has the cytological map location 90F8-91A2. Protein features are: L-lactate/malate dehydrogenase; Lactate dehydrogenase/glycoside h…	FBrf0224974,FBrf0224453,FBrf0221838,FBrf0222546,FBrf0220080,FBrf0219274
FF38_04853	Dmel_22594s	FBgn0067102	partially lethal - majority die	The gene Ceramide glucosyltransferase is referred to in FlyBase by the symbol Dmel\GlcT-1 (CG6437, FBgn0067102). It is a protein_coding_gene from Drosophila melanogaster. It has one annotated transcript and one polypeptide. Gene sequence location is 2R:22075988..22079381. It has the cytological map location 58B3. Protein features are: Ceramide glucosyltransferase; Nucleotide-diphospho-sugar trans…	FBrf0221227,FBrf0220541,FBrf0220328,FBrf0213907,FBrf0205881,FBrf0201865,FBrf0180363,FBrf0158942,FBrf0167964
FF38_09358	Dmel_22646s	FBgn0025832	lethal. Summary of modENCODE Temporal Expression Profile: Temporal profile ranges from a peak of moderately high expression to a trough of low expression. Peak expression observed within 00-12 hour embryonic stages, in adult female stages.	The gene Flap endonuclease 1 is referred to in FlyBase by the symbol Dmel\Fen1 (CG8648, FBgn0025832). It is a protein_coding_gene from Drosophila melanogaster. It has one annotated transcript and one polypeptide. Gene sequence location is 2R:16854025..16855464. It has the cytological map location 53D13-53D14. Protein features are: 5'-3' exonuclease, C-terminal domain; Flap structure-specific endo…	FBrf0224050,FBrf0224436,FBrf0224717,FBrf0217825
FF38_12991	Dmel_22651s	FBgn0040268	lethal - all die before end of P-stage	The gene Topoisomerase 3ￎﾱ is referred to in FlyBase by the symbol Dmel\Top3ￎﾱ (CG10123, FBgn0040268). It is a protein_coding_gene from Drosophila melanogaster. It has one annotated transcript and one polypeptide. Gene sequence location is 2L:19498168..19502268. It has the cytological map location 37E4. Protein features are: DNA topoisomerase, type IA; DNA topoisomerase, type IA, DNA-binding doma…	FBrf0222546,FBrf0218429,FBrf0219042
FF38_12753	Dmel_22664s	FBgn0037610	partially lethal - majority die	This gene is referred to in FlyBase by the symbol Dmel\CG8043 (FBgn0037610). It is a protein_coding_gene from Drosophila melanogaster. It has one annotated transcript and one polypeptide. Gene sequence location is 3R:8676915..8678233. It has the cytological map location 85A5. Protein features are: Glycine cleavage T-protein, C-terminal barrel domain; Glycine cleavage T-protein, N-terminal; YgfZ/G…	FBrf0225754,FBrf0219269,FBrf0218264,FBrf0191273
FF38_02914	Dmel_22684s	FBgn0001148	lethal	The gene gooseberry is referred to in FlyBase by the symbol Dmel\gsb (CG3388, FBgn0001148). It is a protein_coding_gene from Drosophila melanogaster. It has one annotated transcript and one polypeptide. Gene sequence location is 2R:25061964..25064643. It has the cytological map location 60F2. Protein features are: Helix-turn-helix motif; Homeobox domain; Homeobox, conserved site; Homeodomain-like…	FBrf0221210,FBrf0222833,FBrf0220859,FBrf0221653,FBrf0220793,FBrf0217339,FBrf0219248
FF38_10782	Dmel_22811s	FBgn0014366	lethal	The gene noisette is referred to in FlyBase by the symbol Dmel\noi (CG2925, FBgn0014366). It is a protein_coding_gene from Drosophila melanogaster. It has one annotated transcript and one polypeptide. Gene sequence location is 3R:5589601..5591459. It has the cytological map location 83B4. Protein features are: Domain of unknown function DUF3449; Splicing factor SF3a60 binding domain; Zinc finger,…	FBrf0218457,FBrf0214641,FBrf0215209,FBrf0213913,FBrf0208510,FBrf0214518,FBrf0207172,FBrf0204990,FBrf0204789,FBrf0206064,FBrf0205106,FBrf0207149,FBrf0206169,FBrf0200863,FBrf0200327,FBrf0201325,FBrf0200397,FBrf0200956,FBrf0184340,FBrf0191274,FBrf0184335,FBrf0179797,FBrf0174218,FBrf0174215,FBrf0179139,FBrf0158248,FBrf0166452,FBrf0132177,FBrf0129982,FBrf0125078,FBrf0126705,FBrf0126690,FBrf0111489,FBr…
FF38_12424	Dmel_22832s	FBgn0038045	partially lethal - majority die. Summary of modENCODE Temporal Expression Profile: Temporal profile ranges from a peak of low expression to a trough of extremely low expression. Peak expression observed within 06-24 hour embryonic stages, during early larval stages, during early pupal stages.	The gene Sialic acid phosphate synthase is referred to in FlyBase by the symbol Dmel\Sas (CG5232, FBgn0038045). It is a protein_coding_gene from Drosophila melanogaster. It has one annotated transcript and one polypeptide. Gene sequence location is 3R:12426578..12427877. It has the cytological map location 87B10. Protein features are: Aldolase-type TIM barrel; Antifreeze-like/N-acetylneuraminic a…	FBrf0218010
FF38_03284	Dmel_22840s	FBgn0030317	Protein of unknown function DUF227. Its molecular function is described by: transferase activity, transferring phosphorus-containing groups. The biological processes in which it is involved are not known. 3 alleles are reported. No phenotypic data is available. The phenotypic class of alleles includes: partially lethal - majority die. Summary of modENCODE Temporal Expression Profile: Temporal pro…	This gene is referred to in FlyBase by the symbol Dmel\CG1561 (FBgn0030317). It is a protein_coding_gene from Drosophila melanogaster. It has one annotated transcript and one polypeptide. Gene sequence location is X:11581957..11584175. It has the cytological map location 10C7. Protein features are: CHK kinase-like; Protein kinase-like domain; Protein of unknown function DUF227. Its molecular func…	FBrf0213147,FBrf0207472,FBrf0206033,FBrf0206582,FBrf0184023,FBrf0180658,FBrf0179837,FBrf0174603
FF38_13658	Dmel_22842s	FBgn0261065	lethal. Summary of modENCODE Temporal Expression Profile: Temporal profile ranges from a peak of moderately high expression to a trough of low expression. Peak expression observed within 00-12 hour embryonic stages, in adult female stages.	The gene Cleavage and polyadenylation specificity factor 73 is referred to in FlyBase by the symbol Dmel\Cpsf73 (CG7698, FBgn0261065). It is a protein_coding_gene from Drosophila melanogaster. It has one annotated transcript and one polypeptide. Gene sequence location is 3R:18661121..18663552. It has the cytological map location 91B8. Protein features are: Beta-Casp domain; Beta-lactamase-like; P…	FBrf0223513,FBrf0223323,FBrf0212592,FBrf0213621,FBrf0209128,FBrf0208078,FBrf0209016,FBrf0201575,FBrf0146933,FBrf0129982
FF38_13180	Dmel_22877s	FBgn0015929	lethal - all die before end of pupal stage	The gene disc proliferation abnormal is referred to in FlyBase by the symbol Dmel\dpa (CG1616, FBgn0015929). It is a protein_coding_gene from Drosophila melanogaster. It has 2 annotated transcripts and 2 polypeptides (1 unique). Gene sequence location is 2R:7496702..7500145. It has the cytological map location 43C6-43C7. Protein features are: AAA+ ATPase domain; MCM N-terminal domain; Mini-chromo…	FBrf0224717,FBrf0221461,FBrf0221795,FBrf0219312,FBrf0219136,FBrf0219844
FF38_06522	Dmel_2287s	FBgn0028331	lethal	The gene lethal (1) G0289 is referred to in FlyBase by the symbol Dmel\l(1)G0289 (CG2221, FBgn0028331). It is a protein_coding_gene from Drosophila melanogaster. It has 3 annotated transcripts and 3 polypeptides (1 unique). Gene sequence location is X:10348680..10366273. It has the cytological map location 9B11-9B12. Protein features are: Plexin; Plexin-like fold. Its molecular function is descri…	FBrf0225793,FBrf0223213,FBrf0219102,FBrf0217843
FF38_03065	Dmel_22935s	FBgn0029885	lethal. Summary of modENCODE Temporal Expression Profile: Temporal profile ranges from a peak of high expression to a trough of moderate expression. Peak expression observed within 00-12 and 18-24 hour embryonic stages, during early larval stages, in adult female stages.	This gene is referred to in FlyBase by the symbol Dmel\CG3224 (FBgn0029885). It is a protein_coding_gene from Drosophila melanogaster. It has one annotated transcript and one polypeptide. Gene sequence location is X:6660552..6661462. It has the cytological map location 6C3-6C4. Protein features are: Zinc finger, C2H2; Zinc finger, C2H2-like; Zinc finger, U1-type; Zinc finger, double-stranded RNA …	FBrf0222546,FBrf0217871,FBrf0201727
FF38_06488	Dmel_22936s	FBgn0030521	lethal. Summary of modENCODE Temporal Expression Profile: Temporal profile ranges from a peak of very high expression to a trough of high expression. Peak expression observed within 00-18 hour embryonic stages, during late larval stages, at stages throughout the pupal period, in stages of adults of both sexes.	The gene Cathepsin B1 is referred to in FlyBase by the symbol Dmel\CtsB1 (CG10992, FBgn0030521). It is a protein_coding_gene from Drosophila melanogaster. It has 2 annotated transcripts and 2 polypeptides (1 unique). Gene sequence location is X:13779847..13782170. It has the cytological map location 12C4. Protein features are: Cysteine peptidase, asparagine active site; Cysteine peptidase, cystei…	FBrf0222546,FBrf0218025,FBrf0219421
FF38_09363	Dmel_22951s	FBgn0034909	partially lethal - majority die	This gene is referred to in FlyBase by the symbol Dmel\CG4797 (FBgn0034909). It is a protein_coding_gene from Drosophila melanogaster. It has one annotated transcript and one polypeptide. Gene sequence location is 2R:23812185..23818327. It has the cytological map location 60A2. Protein features are: General substrate transporter; Major facilitator superfamily domain; Major facilitator superfamily…	FBrf0225181,FBrf0222724,FBrf0218408,FBrf0207133,FBrf0184193,FBrf0188065
FF38_05887	Dmel_22986s	FBgn0260441	Ribosomal protein S12e. Its molecular function is described by: structural constituent of ribosome. It is involved in the biological process described with: translation. 8 alleles are reported. No phenotypic data is available. The phenotypic class of alleles includes: lethal. Summary of modENCODE Temporal Expression Profile: Temporal profile ranges from a peak of extremely high expression to a tr…	The gene Ribosomal protein S12 is referred to in FlyBase by the symbol Dmel\RpS12 (CG11271, FBgn0260441). It is a protein_coding_gene from Drosophila melanogaster. It has one annotated transcript and one polypeptide. Gene sequence location is 3L:13023352..13024762. It has the cytological map location 69F5. Protein features are: 50S ribosomal protein L30e-like; Ribosomal protein L7Ae/L30e/S12e/Gad…	FBrf0224237,FBrf0225642,FBrf0221476,FBrf0221801,FBrf0221461,FBrf0221867,FBrf0220233
FF38_11362	Dmel_22999s	FBgn0000395	lethal. Summary of modENCODE Temporal Expression Profile: Temporal profile ranges from a peak of moderately high expression to a trough of very low expression. Peak expression observed within 00-06 hour embryonic stages, during early pupal stages.	The gene crossveinless 2 is referred to in FlyBase by the symbol Dmel\cv-2 (CG15671, FBgn0000395). It is a protein_coding_gene from Drosophila melanogaster. It has one annotated transcript and one polypeptide. Gene sequence location is 2R:21355015..21379464. It has the cytological map location 57D12-57E1. Protein features are: Uncharacterised domain, cysteine-rich; von Willebrand factor, type C; …	FBrf0223338,FBrf0223468,FBrf0221653,FBrf0220793,FBrf0217860,FBrf0218389
FF38_01292	Dmel_2303s	FBgn0038118	lethal - all die before end of P-stage	The gene timeout is referred to in FlyBase by the symbol Dmel\timeout (CG7855, FBgn0038118). It is a protein_coding_gene from Drosophila melanogaster. It has one annotated transcript and one polypeptide. Gene sequence location is 3R:13088651..13163876. It has the cytological map location 87D12-87D14. Protein features are: Timeless C-terminal; Timeless protein. Its molecular function is unknown. I…	FBrf0222878,FBrf0219505
FF38_06151	Dmel_23041s	FBgn0046685	partially lethal - majority die. Summary of modENCODE Temporal Expression Profile: Temporal profile ranges from a peak of moderately high expression to a trough of low expression. Peak expression observed within 06-18 hour embryonic stages.	The gene Wsck is referred to in FlyBase by the symbol Dmel\Wsck (CG31127, FBgn0046685). It is a protein_coding_gene from Drosophila melanogaster. It has one annotated transcript and one polypeptide. Gene sequence location is 3R:24627066..24630075. It has the cytological map location 96A13. Protein features are: Carbohydrate-binding WSC; Fibronectin, type III; Immunoglobulin-like fold; Protein kin…	FBrf0222546,FBrf0222048,FBrf0218601,FBrf0209106,FBrf0208045,FBrf0202816
FF38_02119	Dmel_23117s	FBgn0004391	lethal	The gene shattered is referred to in FlyBase by the symbol Dmel\shtd (CG9198, FBgn0004391). It is a protein_coding_gene from Drosophila melanogaster. It has one annotated transcript and one polypeptide. Gene sequence location is X:15455544..15462441. It has the cytological map location 13C3-13C4. Protein features are: Anaphase-promoting complex subunit 1. Its molecular function is described by: m…	FBrf0221461,FBrf0218404
FF38_08385	Dmel_2314s	FBgn0025355	beta-heterochromatin. The phenotypic classes of alleles include: lethal - all die before end of larval stage	The gene Suppressor of Under-Replication is referred to in FlyBase by the symbol Dmel\SuUR (CG7869, FBgn0025355). It is a protein_coding_gene from Drosophila melanogaster. It has one annotated transcript and one polypeptide. Gene sequence location is 3L:11064991..11069025. It has the cytological map location 68A4. Protein features are: P-loop containing nucleoside triphosphate hydrolase; SNF2-rel…	FBrf0225528,FBrf0225290,FBrf0225091,FBrf0223721,FBrf0221142,FBrf0220922,FBrf0217200,FBrf0217437,FBrf0219844
FF38_13175	Dmel_23230s	FBgn0033179	partially lethal - majority die	The gene p47 is referred to in FlyBase by the symbol Dmel\p47 (CG11139, FBgn0033179). It is a protein_coding_gene from Drosophila melanogaster. It has one annotated transcript and one polypeptide. Gene sequence location is 2R:7465018..7466759. It has the cytological map location 43C3-43C4. Protein features are: SEP domain; UBA-like; UBX domain; Ubiquitin-related domain. Its molecular function is …	FBrf0225345,FBrf0221943
FF38_10222	Dmel_23262s	FBgn0250850	partially lethal	The gene rigor mortis is referred to in FlyBase by the symbol Dmel\rig (CG30149, FBgn0250850). It is a protein_coding_gene from Drosophila melanogaster. It has one annotated transcript and one polypeptide. Gene sequence location is 2R:20633876..20640681. It has the cytological map location 57A8. Protein features are: WD40 repeat; WD40 repeat, conserved site; WD40-repeat-containing domain; WD40/YV…	FBrf0225356,FBrf0225589,FBrf0223758,FBrf0218944,FBrf0218722
FF38_04404	Dmel_23274s	FBgn0040336	lethal	The gene Seipin is referred to in FlyBase by the symbol Dmel\Seipin (CG9904, FBgn0040336). It is a protein_coding_gene from Drosophila melanogaster. It has one annotated transcript and one polypeptide. Gene sequence location is X:2619799..2622140. It has the cytological map location 3A7-3A8. Protein features are: Adipose-regulatory protein, Seipin. Its molecular function is described by: . It is …	FBrf0224947,FBrf0221655,FBrf0222954,FBrf0213596,FBrf0174714,FBrf0135823
FF38_11419	Dmel_23346s	FBgn0034994	partially lethal - majority die. Summary of modENCODE Temporal Expression Profile: Temporal profile ranges from a peak of very low expression to a trough of no expression detected. Peak expression observed in adult male stages.	The gene Ionotropic receptor 60a is referred to in FlyBase by the symbol Dmel\Ir60a (CG13576, FBgn0034994). It is a protein_coding_gene from Drosophila melanogaster. It has one annotated transcript and one polypeptide. Gene sequence location is 2R:24249055..24251303. It has the cytological map location 60C4. Its molecular function is described by: ligand-gated ion channel activity. It is involved…	FBrf0211681,FBrf0206496
FF38_12936	Dmel_2344s	FBgn0038578	transcription initiation from RNA polymerase II promoter. 9 alleles are reported. The phenotype of these alleles manifest in: embryonic/larval brain. The phenotypic class of alleles includes: lethal. Summary of modENCODE Temporal Expression Profile: Temporal profile ranges from a peak of moderately high expression to a trough of low expression. Peak expression observed within 00-12 hour embryonic…	The gene Mediator complex subunit 17 is referred to in FlyBase by the symbol Dmel\MED17 (CG7957, FBgn0038578). It is a protein_coding_gene from Drosophila melanogaster. It has one annotated transcript and one polypeptide. Gene sequence location is 3R:18189072..18191265. It has the cytological map location 90F6. Protein features are: Mediator complex, subunit Med17. Its molecular function is descr…	FBrf0218299
FF38_08313	Dmel_23460s	FBgn0051803	Dmel_23460s FBgn0051803 This gene is referred to in FlyBase by the symbol Dmel\CG31803 (FBgn0051803). It is a protein_coding_gene from Drosophila melanogaster. It has one annotated transcript and one polypeptide. Gene sequence location is 2L:17411649..17412633. It has the cytological map location 36C7. Protein features are: Radial spokehead-like protein. Its molecular function is described by: . …	This gene is referred to in FlyBase by the symbol Dmel\CG31803 (FBgn0051803). It is a protein_coding_gene from Drosophila melanogaster. It has one annotated transcript and one polypeptide. Gene sequence location is 2L:17411649..17412633. It has the cytological map location 36C7. Protein features are: Radial spokehead-like protein. Its molecular function is described by: . It is involved in the bi…	FBrf0207229
FF38_09307	Dmel_23544s	FBgn0036886	lethal - all die before end of pupal stage. Summary of modENCODE Temporal Expression Profile: Temporal profile ranges from a peak of moderately high expression to a trough of moderate expression. Peak expression observed at stages throughout embryogenesis, during early larval stages, in adult female stages.	This gene is referred to in FlyBase by the symbol Dmel\CG9300 (FBgn0036886). It is a protein_coding_gene from Drosophila melanogaster. It has one annotated transcript and one polypeptide. Gene sequence location is 3L:19552420..19554767. It has the cytological map location 76B7. Protein features are: NUC205. Its molecular function is unknown. The biological processes in which it is involved are no…	FBrf0219421,FBrf0209753,FBrf0193418
FF38_03910	Dmel_23549s	FBgn0035718	partially lethal - majority die. Summary of modENCODE Temporal Expression Profile: Temporal profile ranges from a peak of moderately high expression to a trough of no expression detected. Peak expression observed within 18-24 hour embryonic stages, during late larval stages.	This gene is referred to in FlyBase by the symbol Dmel\CG14820 (FBgn0035718). It is a protein_coding_gene from Drosophila melanogaster. It has one annotated transcript and one polypeptide. Gene sequence location is 3L:6932926..6934824. It has the cytological map location 65D3. Protein features are: Peptidase M14, carboxypeptidase A; Proteinase inhibitor, carboxypeptidase propeptide; Proteinase in…	FBrf0222485,FBrf0222546,FBrf0218073,FBrf0216594,FBrf0216827,FBrf0210508,FBrf0208057,FBrf0192183
FF38_00743	Dmel_23612s	FBgn0030855	lethal. Summary of modENCODE Temporal Expression Profile: Temporal profile ranges from a peak of moderately high expression to a trough of low expression. Peak expression observed within 00-12 and 18-24 hour embryonic stages, during early larval stages, in adult female stages.	This gene is referred to in FlyBase by the symbol Dmel\CG5800 (FBgn0030855). It is a protein_coding_gene from Drosophila melanogaster. It has one annotated transcript and one polypeptide. Gene sequence location is X:17636281..17639003. It has the cytological map location 16B10. Protein features are: DEAD/DEAH box helicase domain; Domain of unknown function DUF4217; Helicase, C-terminal; Helicase,…	FBrf0224170,FBrf0219175,FBrf0213621,FBrf0210226,FBrf0193273,FBrf0141559,FBrf0129923
FF38_11483	Dmel_23631s	FBgn0003866	lethal - all die before end of P-stage	The gene teashirt is referred to in FlyBase by the symbol Dmel\tsh (CG1374, FBgn0003866). It is a protein_coding_gene from Drosophila melanogaster. It has one annotated transcript and one polypeptide. Gene sequence location is 2L:21828593..21837011. It has the cytological map location 40A5. Protein features are: Protein tiptop/teashirt; Teashirt family; Zinc finger, C2H2; Zinc finger, C2H2-like. …	FBrf0225578,FBrf0224045,FBrf0223615,FBrf0222871,FBrf0220775,FBrf0220823,FBrf0221681,FBrf0221030,FBrf0222171,FBrf0220341,FBrf0220576,FBrf0220134,FBrf0223292,FBrf0219792,FBrf0220344,FBrf0218732,FBrf0219414
FF38_08123	Dmel_23644s	FBgn0024996	lethal. Summary of modENCODE Temporal Expression Profile: Temporal profile ranges from a peak of high expression to a trough of moderately high expression. Peak expression observed within 06-12 hour embryonic stages.	The gene eIF2B-ￎﾲ is referred to in FlyBase by the symbol Dmel\eIF2B-ￎﾲ (CG2677, FBgn0024996). It is a protein_coding_gene from Drosophila melanogaster. It has one annotated transcript and one polypeptide. Gene sequence location is X:2704571..2706217. It has the cytological map location 3B2. Protein features are: Initiation factor 2B-related. Its molecular function is described by: guanyl-nucleot…	FBrf0207151,FBrf0135823,FBrf0132369,FBrf0129923
FF38_13665	Dmel_23728s	FBgn0037249	lethal	The gene eIF3-S10 is referred to in FlyBase by the symbol Dmel\eIF3-S10 (CG9805, FBgn0037249). It is a protein_coding_gene from Drosophila melanogaster. It has 2 annotated transcripts and 2 polypeptides (1 unique). Gene sequence location is 3R:4429798..4433895. It has the cytological map location 82B1. Protein features are: Eukaryotic translation initiation factor 3 subunit A; Proteasome componen…	FBrf0220522,FBrf0221759,FBrf0222078,FBrf0221090,FBrf0221461
FF38_05006	Dmel_23729s	FBgn0038964	lethal. Summary of modENCODE Temporal Expression Profile: Temporal profile ranges from a peak of very high expression to a trough of moderate expression. Peak expression observed at stages throughout embryogenesis, during early larval stages, in adult female stages.	The gene Nop56 is referred to in FlyBase by the symbol Dmel\Nop56 (CG13849, FBgn0038964). It is a protein_coding_gene from Drosophila melanogaster. It has one annotated transcript and one polypeptide. Gene sequence location is 3R:22419095..22421068. It has the cytological map location 94A12. Protein features are: NOP5, N-terminal; NOSIC; Nop domain. Its molecular function is unknown. It is involv…	FBrf0224244,FBrf0223236,FBrf0222552,FBrf0223499
FF38_07624	Dmel_23761s	FBgn0027868	mRNA export from nucleus. 8 alleles are reported. No phenotypic data is available. The phenotypic class of alleles includes: lethal. Summary of modENCODE Temporal Expression Profile: Temporal profile ranges from a peak of high expression to a trough of moderate expression. Peak expression observed within 00-12 hour embryonic stages.	The gene Nucleoporin 107kD is referred to in FlyBase by the symbol Dmel\Nup107 (CG6743, FBgn0027868). It is a protein_coding_gene from Drosophila melanogaster. It has one annotated transcript and one polypeptide. Gene sequence location is 2L:10733293..10736071. It has the cytological map location 32A5. Protein features are: Nuclear pore protein 84/107. Its molecular function is described by: nucl…	FBrf0213715,FBrf0213566,FBrf0213355,FBrf0224702,FBrf0210693,FBrf0211334,FBrf0211714,FBrf0222865,FBrf0220062,FBrf0208510,FBrf0209239,FBrf0207844,FBrf0214518,FBrf0206833,FBrf0202953,FBrf0207335,FBrf0200327,FBrf0200105,FBrf0219251,FBrf0193654,FBrf0199502,FBrf0184340,FBrf0187393,FBrf0184335,FBrf0179207,FBrf0180277,FBrf0166452,FBrf0157097,FBrf0162136,FBrf0151960,FBrf0132177,FBrf0125078,FBrf0126705,FBr…
FF38_13898	Dmel_23787s	FBgn0001612	lethal - all die before end of P-stage	The gene Gamma-tubulin ring protein 91 is referred to in FlyBase by the symbol Dmel\Grip91 (CG10988, FBgn0001612). It is a protein_coding_gene from Drosophila melanogaster. It has one annotated transcript and one polypeptide. Gene sequence location is X:13736570..13744683. It has the cytological map location 12B4. Protein features are: Gamma-tubulin complex component protein; Gamma-tubulin comple…	FBrf0219801
FF38_11600	Dmel_23850s	FBgn0250848	lethal	The gene 26-29kD-proteinase is referred to in FlyBase by the symbol Dmel\26-29-p (CG8947, FBgn0250848). It is a protein_coding_gene from Drosophila melanogaster. It has one annotated transcript and one polypeptide. Gene sequence location is 3L:13994231..13996571. It has the cytological map location 70C10. Protein features are: Cysteine peptidase, asparagine active site; Cysteine peptidase, cystei…	FBrf0219342
FF38_09970	Dmel_23851s	FBgn0015372	external sensory organ. The phenotypic class of alleles includes: lethal. Summary of modENCODE Temporal Expression Profile: Temporal profile ranges from a peak of high expression to a trough of moderate expression. Peak expression observed during early pupal stages.	The gene RabX1 is referred to in FlyBase by the symbol Dmel\RabX1 (CG3870, FBgn0015372). It is a protein_coding_gene from Drosophila melanogaster. It has one annotated transcript and one polypeptide. Gene sequence location is 2R:23519839..23523613. It has the cytological map location 59E2. Protein features are: P-loop containing nucleoside triphosphate hydrolase; Small GTP-binding protein domain;…	FBrf0221902,FBrf0219021,FBrf0217518
FF38_08636	Dmel_23886s	FBgn0261245	lethal. Summary of modENCODE Temporal Expression Profile: Temporal profile ranges from a peak of moderately high expression to a trough of very low expression. Peak expression observed within 06-12 hour embryonic stages, during early pupal stages.	The gene singles bar is referred to in FlyBase by the symbol Dmel\sing (CG13011, FBgn0261245). It is a protein_coding_gene from Drosophila melanogaster. It has one annotated transcript and one polypeptide. Gene sequence location is X:16679297..16681784. It has the cytological map location 15A. Protein features are: Marvel domain. Its molecular function is described by: . It is involved in the bio…	FBrf0225167,FBrf0217023,FBrf0215808,FBrf0200758,FBrf0130056
FF38_11705	Dmel_23895s	FBgn0266268	lethal	The gene Ferrochelatase is referred to in FlyBase by the symbol Dmel\FeCH (CG2098, FBgn0266268). It is a protein_coding_gene from Drosophila melanogaster. It has 3 annotated transcripts and 3 polypeptides (all unique). Gene sequence location is 3R:31810460..31812296. It has the cytological map location 100D2. Protein features are: Ferrochelatase; Ferrochelatase, active site. Its molecular functio…	FBrf0225754,FBrf0220236,FBrf0219269
FF38_08394	Dmel_23943s	FBgn0051251	partially lethal - majority die. Summary of modENCODE Temporal Expression Profile: Temporal profile ranges from a peak of moderate expression to a trough of very low expression. Peak expression observed within 00-12 hour embryonic stages, during early pupal stages, in adult female stages.	This gene is referred to in FlyBase by the symbol Dmel\CG31251 (FBgn0051251). It is a protein_coding_gene from Drosophila melanogaster. It has one annotated transcript and one polypeptide. Gene sequence location is 3R:17683740..17684915. It has the cytological map location 90C1. Protein features are: CS domain; HSP20-like chaperone; NudC N-terminal domain; NudC domain-containing protein 3. Its mo…	FBrf0206248,FBrf0187829,FBrf0187308,FBrf0144900
FF38_07383	Dmel_23968s	FBgn0001086	lethal - all die before end of P-stage	The gene fizzy is referred to in FlyBase by the symbol Dmel\fzy (CG4274, FBgn0001086). It is a protein_coding_gene from Drosophila melanogaster. It has one annotated transcript and one polypeptide. Gene sequence location is 2L:16310956..16313097. It has the cytological map location 35F1. Protein features are: WD40 repeat; WD40 repeat, conserved site; WD40-repeat-containing domain; WD40/YVTN repea…	FBrf0224436,FBrf0220522,FBrf0221865,FBrf0221461,FBrf0222600,FBrf0220979,FBrf0220451
FF38_07554	Dmel_23s	FBgn0003277	lethal - all die before end of P-stage	The gene RNA polymerase II 215kD subunit is referred to in FlyBase by the symbol Dmel\RpII215 (CG1554, FBgn0003277). It is a protein_coding_gene from Drosophila melanogaster. It has one annotated transcript and one polypeptide. Gene sequence location is X:11562800..11570326. It has the cytological map location 10C6. Protein features are: RNA polymerase II, heptapeptide repeat, eukaryotic; RNA pol…	FBrf0224438,FBrf0224244,FBrf0224810,FBrf0222423,FBrf0223236,FBrf0222914,FBrf0223304,FBrf0222548,FBrf0221025,FBrf0223213,FBrf0221054,FBrf0222727,FBrf0222910,FBrf0222226,FBrf0223250,FBrf0221996,FBrf0221904,FBrf0223031,FBrf0221461,FBrf0222171,FBrf0220648,FBrf0218139,FBrf0218299,FBrf0219702,FBrf0220047,FBrf0220361,FBrf0217607,FBrf0219440,FBrf0218468,FBrf0217230,FBrf0219748,FBrf0220177,FBrf0219520,FBr…
FF38_09716	Dmel_24059s	FBgn0025186	lethal - all die before end of P-stage	The gene ariadne 2 is referred to in FlyBase by the symbol Dmel\ari-2 (CG5709, FBgn0025186). It is a protein_coding_gene from Drosophila melanogaster. It has one annotated transcript and one polypeptide. Gene sequence location is 2R:22212835..22217264. It has the cytological map location 58D1-58D2. Protein features are: Zinc finger, C6HC-type; Zinc finger, CCHC-type; Zinc finger, RING-type; Zinc …	FBrf0218457,FBrf0225003,FBrf0224297,FBrf0225318,FBrf0212437,FBrf0209612,FBrf0202953,FBrf0205201,FBrf0202955,FBrf0225006,FBrf0202579,FBrf0195405,FBrf0188490,FBrf0190595,FBrf0184335,FBrf0174215,FBrf0166452,FBrf0161044,FBrf0173233,FBrf0151478,FBrf0151069,FBrf0132177,FBrf0136954,FBrf0127206,FBrf0128369,FBrf0125078,FBrf0126686,FBrf0112170,FBrf0111489,FBrf0112414,FBrf0104946,FBrf0089138,FBrf0083714,FBr…
FF38_05552	Dmel_24060s	FBgn0010830	lethal	The gene lethal (3) 04053 is referred to in FlyBase by the symbol Dmel\l(3)04053 (CG11238, FBgn0010830). It is a protein_coding_gene from Drosophila melanogaster. It has one annotated transcript and one polypeptide. Gene sequence location is 3L:22738602..22741388. It has the cytological map location 80A1. Its molecular function is described by: . It is involved in the biological process described…	FBrf0194731,FBrf0111489
FF38_04319	Dmel_24073s	FBgn0020497	lethal	The gene embargoed is referred to in FlyBase by the symbol Dmel\emb (CG13387, FBgn0020497). It is a protein_coding_gene from Drosophila melanogaster. It has 2 annotated transcripts and 2 polypeptides (1 unique). Gene sequence location is 2L:8403573..8408853. It has the cytological map location 29C1-29C3. Protein features are: Armadillo-like helical; Armadillo-type fold; CRM1 C-terminal domain; Ex…	FBrf0221461,FBrf0222093,FBrf0217990
FF38_04490	Dmel_24102s	FBgn0037293	lethal. Summary of modENCODE Temporal Expression Profile: Temporal profile ranges from a peak of moderately high expression to a trough of moderate expression. Peak expression observed within 00-12 hour embryonic stages, during late larval stages, during early pupal stages.	This gene is referred to in FlyBase by the symbol Dmel\CG12007 (FBgn0037293). It is a protein_coding_gene from Drosophila melanogaster. It has one annotated transcript and one polypeptide. Gene sequence location is 3R:5128087..5129939. It has the cytological map location 82F1. Protein features are: Protein prenyltransferase, alpha subunit. Its molecular function is described by: Rab geranylgerany…	FBrf0224000,FBrf0224273,FBrf0222546,FBrf0178938,FBrf0174539,FBrf0167741
FF38_01797	Dmel_24105s	FBgn0023542	lethal. Summary of modENCODE Temporal Expression Profile: Temporal profile ranges from a peak of high expression to a trough of moderate expression. Peak expression observed within 06-12 and 18-24 hour embryonic stages, during early larval stages.	The gene Nonsense-mediated mRNA 3 is referred to in FlyBase by the symbol Dmel\Nmd3 (CG3460, FBgn0023542). It is a protein_coding_gene from Drosophila melanogaster. It has one annotated transcript and one polypeptide. Gene sequence location is X:2182818..2184668. It has the cytological map location 2E1. Protein features are: NMD3. Its molecular function is described by: mRNA binding. It is involv…	FBrf0222546
FF38_08399	Dmel_24110s	FBgn0015296	partially lethal	The gene SHC-adaptor protein is referred to in FlyBase by the symbol Dmel\Shc (CG3715, FBgn0015296). It is a protein_coding_gene from Drosophila melanogaster. It has one annotated transcript and one polypeptide. Gene sequence location is 3L:9427010..9428671. It has the cytological map location 67B5. Protein features are: PTB/PI domain; Phosphotyrosine interaction domain, Shc-like; Pleckstrin homo…	FBrf0222237,FBrf0222697,FBrf0222546,FBrf0217123,FBrf0217733
FF38_03140	Dmel_24129s	FBgn0036000	partially lethal - majority die. Summary of modENCODE Temporal Expression Profile: Temporal profile ranges from a peak of moderately high expression to a trough of low expression. Peak expression observed within 00-18 hour embryonic stages.	This gene is referred to in FlyBase by the symbol Dmel\CG3434 (FBgn0036000). It is a protein_coding_gene from Drosophila melanogaster. It has one annotated transcript and one polypeptide. Gene sequence location is 3L:9459369..9460799. It has the cytological map location 67B8. Protein features are: Queuine tRNA-ribosyltransferase subunit QTRTD1; tRNA-guanine(15) transglycosylase-like. Its molecula…	FBrf0221461,FBrf0158942
FF38_02866	Dmel_24209s	FBgn0037073	lethal	This gene is referred to in FlyBase by the symbol Dmel\CG7338 (FBgn0037073). It is a protein_coding_gene from Drosophila melanogaster. It has one annotated transcript and one polypeptide. Gene sequence location is 3L:21335215..21338232. It has the cytological map location 78C7-78C8. Protein features are: AARP2CN; Ribosome biogenesis protein BMS1/TSR1, C-terminal. Its molecular function is unknown…	FBrf0213621,FBrf0211503
FF38_04849	Dmel_24257s	FBgn0028292	lethal - all die before end of larval stage. Summary of modENCODE Temporal Expression Profile: Temporal profile ranges from a peak of moderately high expression to a trough of low expression. Peak expression observed within 00-12 hour embryonic stages, in adult female stages.	The gene ric8a is referred to in FlyBase by the symbol Dmel\ric8a (CG15797, FBgn0028292). It is a protein_coding_gene from Drosophila melanogaster. It has 2 annotated transcripts and 2 polypeptides (1 unique). Gene sequence location is X:9256168..9259202. It has the cytological map location 8D3. Protein features are: Armadillo-type fold; Guanine nucleotide exchange factor, Ric8; Synembryn. Its mo…	FBrf0220731,FBrf0223162,FBrf0191260,FBrf0191262,FBrf0191270
FF38_00828	Dmel_24330s	FBgn0039626	mitotic spindle organization. 5 alleles are reported. No phenotypic data is available. The phenotypic class of alleles includes: lethal. Summary of modENCODE Temporal Expression Profile: Temporal profile ranges from a peak of moderately high expression to a trough of moderate expression. Peak expression observed within 00-18 hour embryonic stages.	The gene Slu7 is referred to in FlyBase by the symbol Dmel\Slu7 (CG1420, FBgn0039626). It is a protein_coding_gene from Drosophila melanogaster. It has one annotated transcript and one polypeptide. Gene sequence location is 3R:29037058..29039071. It has the cytological map location 98F5-98F6. Protein features are: Pre-mRNA splicing Prp18-interacting factor; Zinc finger, CCHC-type. Its molecular f…	FBrf0129982
FF38_13094	Dmel_24361s	FBgn0026753	lethal - all die before end of P-stage	The gene Vacuolar H<sup>+</sup> ATPase 13kD subunit is referred to in FlyBase by the symbol Dmel\Vha13 (CG6213, FBgn0026753). It is a protein_coding_gene from Drosophila melanogaster. It has 2 annotated transcripts and 2 polypeptides (1 unique). Gene sequence location is 3R:19643018..19644386. It has the cytological map location 92A11. Protein features are: Vacuolar (H+)-ATPase G subunit. Its mol…	FBrf0222336,FBrf0223043
FF38_05748	Dmel_24390s	FBgn0028978	partially lethal	The gene tribbles is referred to in FlyBase by the symbol Dmel\trbl (CG5408, FBgn0028978). It is a protein_coding_gene from Drosophila melanogaster. It has one annotated transcript and one polypeptide. Gene sequence location is 3L:20396288..20401609. It has the cytological map location 77C1. Protein features are: Protein kinase domain; Protein kinase-like domain; Pseudokinase tribbles family/seri…	FBrf0222359,FBrf0220636,FBrf0221487,FBrf0221090,FBrf0220729,FBrf0221461,FBrf0222546,FBrf0220344
FF38_06199	Dmel_24421s	FBgn0015240	lethal	The gene Hormone receptor-like in 96 is referred to in FlyBase by the symbol Dmel\Hr96 (CG11783, FBgn0015240). It is a protein_coding_gene from Drosophila melanogaster. It has one annotated transcript and one polypeptide. Gene sequence location is 3R:25025235..25029351. It has the cytological map location 96B16-96B17. Protein features are: Nuclear hormone receptor, ligand-binding; Nuclear hormone…	FBrf0221728,FBrf0222117,FBrf0219505,FBrf0217053,FBrf0217166
FF38_01529	Dmel_2444s	FBgn0010391	GTP catabolic process. 4 alleles are reported. No phenotypic data is available. The phenotypic class of alleles includes: lethal. Summary of modENCODE Temporal Expression Profile: Temporal profile ranges from a peak of very high expression to a trough of moderate expression. Peak expression observed within 06-18 hour embryonic stages.	The gene GTP-binding protein is referred to in FlyBase by the symbol Dmel\Gtp-bp (CG2522, FBgn0010391). It is a protein_coding_gene from Drosophila melanogaster. It has one annotated transcript and one polypeptide. Gene sequence location is X:11126877..11129087. It has the cytological map location 10A6. Protein features are: AAA+ ATPase domain; Longin-like domain; P-loop containing nucleoside tri…	FBrf0223478,FBrf0224345,FBrf0218457,FBrf0222198,FBrf0216563,FBrf0214682,FBrf0224702,FBrf0212217,FBrf0211137,FBrf0212057,FBrf0207731,FBrf0225760,FBrf0214518,FBrf0204284,FBrf0200327,FBrf0192764,FBrf0187427,FBrf0187447,FBrf0174362,FBrf0174215,FBrf0166452,FBrf0126708,FBrf0125078,FBrf0126705,FBrf0126686,FBrf0104467,FBrf0104946,FBrf0115036,FBrf0058827,FBrf0105495
FF38_09818	Dmel_24522s	FBgn0259697	lethal - all die before end of larval stage	The gene neverland is referred to in FlyBase by the symbol Dmel\nvd (CG40050, FBgn0259697). It is a protein_coding_gene from Drosophila melanogaster. It has one annotated transcript and one polypeptide. Gene sequence location is 3L:24324866..24401655. Protein features are: Rieske [2Fe-2S] iron-sulphur domain. Its molecular function is described by: 2 iron, 2 sulfur cluster binding; oxidoreductase…	FBrf0224263,FBrf0220824,FBrf0220007,FBrf0219507,FBrf0213899,FBrf0214362,FBrf0209632,FBrf0201640,FBrf0193132,FBrf0204727,FBrf0173307,FBrf0125078,FBrf0203685,FBrf0198156,FBrf0148886,FBrf0104946
FF38_12934	Dmel_24532s	FBgn0037933	lethal. Summary of modENCODE Temporal Expression Profile: Temporal profile ranges from a peak of very high expression to a trough of moderate expression. Peak expression observed during late larval stages, during early pupal stages.	The gene Heme oxygenase is referred to in FlyBase by the symbol Dmel\Ho (CG14716, FBgn0037933). It is a protein_coding_gene from Drosophila melanogaster. It has one annotated transcript and one polypeptide. Gene sequence location is 3R:11679743..11680976. It has the cytological map location 86E15. Protein features are: Haem oxygenase; Haem oxygenase-like; Haem oxygenase-like, multi-helical. Its m…	FBrf0222961,FBrf0219040,FBrf0219269,FBrf0217189
FF38_04779	Dmel_24533s	FBgn0024986	lethal	This gene is referred to in FlyBase by the symbol Dmel\CG3719 (FBgn0024986). It is a protein_coding_gene from Drosophila melanogaster. It has one annotated transcript and one polypeptide. Gene sequence location is X:1378885..1380480. It has the cytological map location 2A1. Protein features are: Thioredoxin; Thioredoxin domain; Thioredoxin-like fold. Its molecular function is described by: disulf…	FBrf0219684
FF38_14015	Dmel_24543s	FBgn0002354	lethal	The gene lethal (3) 87Df is referred to in FlyBase by the symbol Dmel\l(3)87Df (CG7620, FBgn0002354). It is a protein_coding_gene from Drosophila melanogaster. It has one annotated transcript and one polypeptide. Gene sequence location is 3R:13030913..13031598. It has the cytological map location 87D9. Protein features are: Cox20/FAM36A; FAM36A. Its molecular function is described by: . It is inv…	FBrf0223826
FF38_10937	Dmel_2456s	FBgn0025640	partially lethal - majority die	This gene is referred to in FlyBase by the symbol Dmel\CG13369 (FBgn0025640). It is a protein_coding_gene from Drosophila melanogaster. It has one annotated transcript and one polypeptide. Gene sequence location is X:623468..624765. It has the cytological map location 1B12. Protein features are: Carbohydrate kinase PfkB; Carbohydrate/puine kinase, PfkB, conserved site; Ribokinase; Ribokinase-like…	FBrf0224235,FBrf0135823
FF38_05888	Dmel_24585s	FBgn0028695	mitotic spindle organization. 5 alleles are reported. No phenotypic data is available. The phenotypic class of alleles includes: lethal. Summary of modENCODE Temporal Expression Profile: Temporal profile ranges from a peak of very high expression to a trough of moderately high expression. Peak expression observed within 00-06 hour embryonic stages, during late larval stages, during early pupal st…	The gene Regulatory particle non-ATPase 1 is referred to in FlyBase by the symbol Dmel\Rpn1 (CG7762, FBgn0028695). It is a protein_coding_gene from Drosophila melanogaster. It has one annotated transcript and one polypeptide. Gene sequence location is 3L:19915051..19918160. It has the cytological map location 76D4. Protein features are: 26S proteasome regulatory complex, non-ATPase subcomplex, Rp…	FBrf0222014,FBrf0220486,FBrf0221461,FBrf0217843
FF38_03728	Dmel_24586s	FBgn0029714	lethal	This gene is referred to in FlyBase by the symbol Dmel\CG3527 (FBgn0029714). It is a protein_coding_gene from Drosophila melanogaster. It has one annotated transcript and one polypeptide. Gene sequence location is X:4551973..4553006. It has the cytological map location 4C7. Protein features are: Alpha/beta knot methyltransferases; Ribosomal biogenesis, methyltransferase, EMG1/NEP1. Its molecular …	FBrf0205079
FF38_08073	Dmel_24592s	FBgn0011232	spermatid. The phenotypic classes of alleles include: partially lethal - majority die	The gene scattered is referred to in FlyBase by the symbol Dmel\scat (CG3766, FBgn0011232). It is a protein_coding_gene from Drosophila melanogaster. It has one annotated transcript and one polypeptide. Gene sequence location is 2L:9431405..9435341. It has the cytological map location 30B3. Protein features are: Vacuolar protein sorting-associated protein 54; Vps54-like; Zinc finger, C2H2-like. I…	FBrf0218457,FBrf0213418,FBrf0211097,FBrf0212437,FBrf0208510,FBrf0214518,FBrf0202955,FBrf0200327,FBrf0202301,FBrf0198865,FBrf0184340,FBrf0184335,FBrf0174215,FBrf0166452,FBrf0132177,FBrf0129569,FBrf0131204,FBrf0125078,FBrf0126705,FBrf0111489,FBrf0102829,FBrf0083714,FBrf0067338,FBrf0064394,FBrf0105495
FF38_05220	Dmel_24665s	FBgn0037574	lethal - all die before end of larval stage	The gene Coenzyme Q biosynthesis protein 2 is referred to in FlyBase by the symbol Dmel\Coq2 (CG9613, FBgn0037574). It is a protein_coding_gene from Drosophila melanogaster. It has one annotated transcript and one polypeptide. Gene sequence location is 3R:8314784..8316543. It has the cytological map location 84F11. Protein features are: 4-hydroxybenzoate polyprenyl transferase; UbiA prenyltransfe…	FBrf0217898,FBrf0214057,FBrf0214012,FBrf0192853,FBrf0167752
FF38_11383	Dmel_24679s	FBgn0033741	lethal - all die before end of pupal stage. Summary of modENCODE Temporal Expression Profile: Temporal profile ranges from a peak of very high expression to a trough of moderate expression. Peak expression observed within 00-12 hour embryonic stages.	This gene is referred to in FlyBase by the symbol Dmel\CG8545 (FBgn0033741). It is a protein_coding_gene from Drosophila melanogaster. It has one annotated transcript and one polypeptide. Gene sequence location is 2R:12468651..12471722. It has the cytological map location 49A7. Protein features are: Bacterial Fmu (Sun)/eukaryotic nucleolar NOL1/Nop2p; Bacterial Fmu (Sun)/eukaryotic nucleolar NOL1…	FBrf0220233,FBrf0219670,FBrf0211812,FBrf0205793,FBrf0201450,FBrf0191026,FBrf0160387
FF38_03493	Dmel_24686s	FBgn0039566	lethal - all die before end of pupal stage. Summary of modENCODE Temporal Expression Profile: Temporal profile ranges from a peak of high expression to a trough of low expression. Peak expression observed within 00-06 hour embryonic stages.	This gene is referred to in FlyBase by the symbol Dmel\CG4849 (FBgn0039566). It is a protein_coding_gene from Drosophila melanogaster. It has one annotated transcript and one polypeptide. Gene sequence location is 3R:27963415..27966958. It has the cytological map location 98B6. Protein features are: Elongation factor G, III-V domain; Elongation factor, GTP-binding domain; P-loop containing nucleo…	FBrf0224477,FBrf0224671,FBrf0221998,FBrf0222552
FF38_12916	Dmel_24692s	FBgn0038853	lethal	The gene Rho GTPase activating protein at 93B is referred to in FlyBase by the symbol Dmel\RhoGAP93B (CG3421, FBgn0038853). It is a protein_coding_gene from Drosophila melanogaster. It has one annotated transcript and one polypeptide. Gene sequence location is 3R:21083043..21097827. It has the cytological map location 93B10-93B11. Protein features are: MyTH4 domain; Rho GTPase activation protein;…	FBrf0221983
FF38_03380	Dmel_246s	FBgn0029733	Neurotransmitter-gated ion-channel, conserved site. Its molecular function is described by: extracellular-glycine-gated chloride channel activity. It is involved in the biological process described with: ion transport. 6 alleles are reported. No phenotypic data is available. The phenotypic class of alleles includes: lethal. Summary of modENCODE Temporal Expression Profile: Temporal profile ranges…	This gene is referred to in FlyBase by the symbol Dmel\CG6927 (FBgn0029733). It is a protein_coding_gene from Drosophila melanogaster. It has one annotated transcript and one polypeptide. Gene sequence location is X:4906900..4908821. It has the cytological map location 4D5. Protein features are: Gamma-aminobutyric acid A receptor/Glycine receptor alpha; Neurotransmitter-gated ion-channel; Neurotr…	FBrf0219185,FBrf0191110,FBrf0152136
FF38_02281	Dmel_24716s	FBgn0042180	lethal. Summary of modENCODE Temporal Expression Profile: Temporal profile ranges from a peak of high expression to a trough of low expression. Peak expression observed within 00-06 hour embryonic stages.	This gene is referred to in FlyBase by the symbol Dmel\CG18870 (FBgn0042180). It is a protein_coding_gene from Drosophila melanogaster. It has 2 annotated transcripts and 2 polypeptides (1 unique). Gene sequence location is 2R:21613845..21616907. It has the cytological map location 57F4. Protein features are: Low-density lipoprotein (LDL) receptor class A repeat. Its molecular function is unknown…	FBrf0108829
FF38_06197	Dmel_24747s	FBgn0011703	lethal	The gene Ribonucleoside diphosphate reductase large subunit is referred to in FlyBase by the symbol Dmel\RnrL (CG5371, FBgn0011703). It is a protein_coding_gene from Drosophila melanogaster. It has one annotated transcript and one polypeptide. Gene sequence location is 2L:10325026..10327943. It has the cytological map location 31D8. Protein features are: ATP-cone; Ribonucleotide reductase R1 subu…	FBrf0225500,FBrf0225181,FBrf0222546,FBrf0221134,FBrf0219342,FBrf0217898
FF38_08148	Dmel_24761s	FBgn0027093	arginine-tRNA ligase activity. It is involved in the biological process described with: arginyl-tRNA aminoacylation. 2 alleles are reported. No phenotypic data is available. The phenotypic class of alleles includes: lethal. Summary of modENCODE Temporal Expression Profile: Temporal profile ranges from a peak of high expression to a trough of moderate expression. Peak expression observed during ea…	The gene Arginyl-tRNA synthetase is referred to in FlyBase by the symbol Dmel\Aats-arg (CG9020, FBgn0027093). It is a protein_coding_gene from Drosophila melanogaster. It has one annotated transcript and one polypeptide. Gene sequence location is X:15841769..15844145. It has the cytological map location 13F10. Protein features are: Aminoacyl-tRNA synthetase, class 1a, anticodon-binding; Aminoacyl…	FBrf0208144,FBrf0192853,FBrf0179207,FBrf0108275
FF38_07207	Dmel_24801s	FBgn0051217	lethal	The gene modular serine protease is referred to in FlyBase by the symbol Dmel\modSP (CG31217, FBgn0051217). It is a protein_coding_gene from Drosophila melanogaster. It has one annotated transcript and one polypeptide. Gene sequence location is 3R:16652446..16655662. It has the cytological map location 89D6. Protein features are: Low-density lipoprotein (LDL) receptor class A repeat; Low-density …	FBrf0221541,FBrf0222237,FBrf0222546
FF38_04064	Dmel_24808s	FBgn0024230	presumptive embryonic/larval tracheal system. The phenotypic classes of alleles include: partially lethal - majority die	The gene Heparan sulfate 2-O-sulfotransferase is referred to in FlyBase by the symbol Dmel\Hs2st (CG10234, FBgn0024230). It is a protein_coding_gene from Drosophila melanogaster. It has one annotated transcript and one polypeptide. Gene sequence location is 2L:19442833..19444750. It has the cytological map location 37E1. Protein features are: Heparan sulphate 2-O-sulfotransferase; P-loop containi…	FBrf0220932,FBrf0223375,FBrf0219707
FF38_13010	Dmel_24835s	FBgn0039402	lethal	The gene Vacuolar protein sorting 2 is referred to in FlyBase by the symbol Dmel\Vps2 (CG14542, FBgn0039402). It is a protein_coding_gene from Drosophila melanogaster. It has one annotated transcript and one polypeptide. Gene sequence location is 3R:26052821..26054128. It has the cytological map location 96F10. Protein features are: Snf7. Its molecular function is described by: . It is involved i…	FBrf0224435,FBrf0221588,FBrf0222546,FBrf0220239,FBrf0219342
FF38_06095	Dmel_24869s	FBgn0035975	partially lethal	The gene Peptidoglycan recognition protein LA is referred to in FlyBase by the symbol Dmel\PGRP-LA (CG32042, FBgn0035975). It is a protein_coding_gene from Drosophila melanogaster. It has 5 annotated transcripts and 5 polypeptides (4 unique). Gene sequence location is 3L:9334332..9338336. It has the cytological map location 67B1. Protein features are: N-acetylmuramoyl-L-alanine amidase domain; Pe…	FBrf0222306,FBrf0222542,FBrf0222052,FBrf0222546,FBrf0219505,FBrf0219385,FBrf0218073
FF38_13594	Dmel_25048s	FBgn0263109	partially lethal - majority die	This gene is referred to in FlyBase by the symbol Dmel\CG43366 (FBgn0263109). It is a protein_coding_gene from Drosophila melanogaster. It has one annotated transcript and one polypeptide. Gene sequence location is 2R:5893895..5931363. It has the cytological map location 42A3-42A4. Protein features are: Serpin domain; Serpin family; Serpin, conserved site. Its molecular function is unknown. It is…	FBrf0221693,FBrf0221227,FBrf0212709,FBrf0202944,FBrf0160459
FF38_02262	Dmel_25082s	FBgn0086613	lethal - all die before end of larval stage	The gene Ino80 is referred to in FlyBase by the symbol Dmel\Ino80 (CG31212, FBgn0086613). It is a protein_coding_gene from Drosophila melanogaster. It has one annotated transcript and one polypeptide. Gene sequence location is 3R:19368995..19403153. It has the cytological map location 92A2-92A3. Protein features are: DBINO domain; Helicase, C-terminal; Helicase, superfamily 1/2, ATP-binding domai…	FBrf0224231,FBrf0221461,FBrf0219505,FBrf0217223
FF38_05879	Dmel_250s	FBgn0036916	partially lethal - majority die. Summary of modENCODE Temporal Expression Profile: Temporal profile ranges from a peak of moderately high expression to a trough of moderate expression. Peak expression observed within 00-18 hour embryonic stages, during early larval stages, in adult female stages.	The gene Mtr3 is referred to in FlyBase by the symbol Dmel\Mtr3 (CG8025, FBgn0036916). It is a protein_coding_gene from Drosophila melanogaster. It has one annotated transcript and one polypeptide. Gene sequence location is 3L:19912405..19913715. It has the cytological map location 76D4. Protein features are: Exoribonuclease, phosphorolytic domain 1; Exoribonuclease, phosphorolytic domain 2; PNPa…	FBrf0221054,FBrf0212905,FBrf0211137,FBrf0211812,FBrf0211329,FBrf0211240,FBrf0210381,FBrf0210480,FBrf0191159,FBrf0155465
FF38_11809	Dmel_25111s	FBgn0039828	lethal. Summary of modENCODE Temporal Expression Profile: Temporal profile ranges from a peak of high expression to a trough of moderate expression. Peak expression observed within 00-18 hour embryonic stages, during early larval stages, in adult female stages.	This gene is referred to in FlyBase by the symbol Dmel\CG1542 (FBgn0039828). It is a protein_coding_gene from Drosophila melanogaster. It has one annotated transcript and one polypeptide. Gene sequence location is 3R:31213458..31214784. It has the cytological map location 100B6-100B7. Protein features are: Eukaryotic rRNA processing. Its molecular function is described by: . It is involved in the…	FBrf0211812,FBrf0212501,FBrf0192539,FBrf0194111,FBrf0184170
FF38_05679	Dmel_25136s	FBgn0037121	mitotic G2 DNA damage checkpoint. 4 alleles are reported. No phenotypic data is available. The phenotypic class of alleles includes: lethal. Summary of modENCODE Temporal Expression Profile: Temporal profile ranges from a peak of high expression to a trough of moderately high expression. Peak expression observed within 00-18 hour embryonic stages, during early larval stages, in adult female stage…	The gene Rpb8 is referred to in FlyBase by the symbol Dmel\Rpb8 (CG11246, FBgn0037121). It is a protein_coding_gene from Drosophila melanogaster. It has one annotated transcript and one polypeptide. Gene sequence location is 3L:21728932..21729694. It has the cytological map location 78E5. Protein features are: Nucleic acid-binding, OB-fold; RNA polymerase, Rpb8. Its molecular function is describe…	FBrf0221461,FBrf0219204,FBrf0212700,FBrf0129705
FF38_13086	Dmel_25145s	FBgn0038746	lethal	The gene Surfeit 6 is referred to in FlyBase by the symbol Dmel\Surf6 (CG4510, FBgn0038746). It is a protein_coding_gene from Drosophila melanogaster. It has one annotated transcript and one polypeptide. Gene sequence location is 3R:19903665..19904868. It has the cytological map location 92B6. Protein features are: Ribosomal RNA-processing protein 14/surfeit locus protein 6, C-terminal domain; Su…	FBrf0218944
FF38_08265	Dmel_2515s	FBgn0001112	lethal	The gene Glucose dehydrogenase is referred to in FlyBase by the symbol Dmel\Gld (CG1152, FBgn0001112). It is a protein_coding_gene from Drosophila melanogaster. It has one annotated transcript and one polypeptide. Gene sequence location is 3R:7252063..7265703. It has the cytological map location 84D3. Protein features are: Glucose-methanol-choline oxidoreductase; Glucose-methanol-choline oxidored…	FBrf0225181,FBrf0222546,FBrf0223716,FBrf0217554,FBrf0218826
FF38_04922	Dmel_25178s	FBgn0028665	lethal	The gene Vacuolar H<sup>+</sup> ATPase AC39 subunit 1 is referred to in FlyBase by the symbol Dmel\VhaAC39-1 (CG2934, FBgn0028665). It is a protein_coding_gene from Drosophila melanogaster. It has one annotated transcript and one polypeptide. Gene sequence location is X:3880748..3882967. It has the cytological map location 3F4. Protein features are: ATPase, V0 complex, c/d subunit; ATPase, V0 com…	FBrf0221451,FBrf0222336,FBrf0222546
FF38_12588	Dmel_2525s	FBgn0051065	lethal. Summary of modENCODE Temporal Expression Profile: Temporal profile ranges from a peak of very low expression to a trough of extremely low expression. Peak expression observed at stages throughout embryogenesis, at stages throughout the larval period, at stages throughout the pupal period, in stages of adults of both sexes.	The gene pickpocket 31 is referred to in FlyBase by the symbol Dmel\ppk31 (CG31065, FBgn0051065). It is a protein_coding_gene from Drosophila melanogaster. It has one annotated transcript and one polypeptide. Gene sequence location is 3R:27163124..27165131. It has the cytological map location 97E5-97E6. Protein features are: 4Fe-4S ferredoxin-type, iron-sulphur binding domain; Na+ channel, amilor…	FBrf0220901
FF38_01644	Dmel_25269s	FBgn0030434	lethal - all die before end of P-stage	The gene BRMS1 ortholog is referred to in FlyBase by the symbol Dmel\Brms1 (CG4400, FBgn0030434). It is a protein_coding_gene from Drosophila melanogaster. It has one annotated transcript and one polypeptide. Gene sequence location is X:12907986..12909622. It has the cytological map location 11D1. Protein features are: Sds3-like. Its molecular function is unknown. The biological processes in whic…	FBrf0222002,FBrf0219102,FBrf0211588
FF38_14061	Dmel_25306s	FBgn0030612	lethal. Summary of modENCODE Temporal Expression Profile: Temporal profile ranges from a peak of high expression to a trough of low expression. Peak expression observed within 00-06 hour embryonic stages, during early larval stages.	This gene is referred to in FlyBase by the symbol Dmel\CG5599 (FBgn0030612). It is a protein_coding_gene from Drosophila melanogaster. It has one annotated transcript and one polypeptide. Gene sequence location is X:15086125..15088629. It has the cytological map location 13A10. Protein features are: 2-oxo acid dehydrogenase, lipoyl-binding site; 2-oxoacid dehydrogenase acyltransferase, catalytic …	FBrf0222304,FBrf0223213,FBrf0218227
FF38_12487	Dmel_25333s	FBgn0031947	partially lethal - majority die. Summary of modENCODE Temporal Expression Profile: Temporal profile ranges from a peak of high expression to a trough of moderate expression. Peak expression observed within 00-12 hour embryonic stages.	This gene is referred to in FlyBase by the symbol Dmel\CG7154 (FBgn0031947). It is a protein_coding_gene from Drosophila melanogaster. It has one annotated transcript and one polypeptide. Gene sequence location is 2L:7782865..7786061. It has the cytological map location 28C3. Protein features are: Bromodomain; Protein of unknown function DUF3512. Its molecular function is described by: DNA bindin…	FBrf0205132
FF38_05072	Dmel_25342s	FBgn0004597	lethal. Summary of modENCODE Temporal Expression Profile: Temporal profile ranges from a peak of high expression to a trough of moderate expression. Peak expression observed within 00-06 hour embryonic stages.	The gene Cyclin C is referred to in FlyBase by the symbol Dmel\CycC (CG7281, FBgn0004597). It is a protein_coding_gene from Drosophila melanogaster. It has one annotated transcript and one polypeptide. Gene sequence location is 3R:14889004..14890205. It has the cytological map location 88D6. Protein features are: Cyclin C; Cyclin C/H/T/L; Cyclin, C-terminal domain; Cyclin, N-terminal; Cyclin-like…	FBrf0222900,FBrf0219953,FBrf0218944,FBrf0217898,FBrf0218723
FF38_10146	Dmel_2534s	FBgn0027560	lethal - all die before end of larval stage. Summary of modENCODE Temporal Expression Profile: Temporal profile ranges from a peak of very high expression to a trough of very low expression. Peak expression observed during early larval stages, during late pupal stages, in stages of adults of both sexes.	The gene Trehalose-6-phosphate synthase 1 is referred to in FlyBase by the symbol Dmel\Tps1 (CG4104, FBgn0027560). It is a protein_coding_gene from Drosophila melanogaster. It has one annotated transcript and one polypeptide. Gene sequence location is 2L:4388327..4392778. It has the cytological map location 24E4-24E5. Protein features are: Glycosyl transferase, family 20; HAD-like domain; HAD-sup…	FBrf0222724,FBrf0221048,FBrf0222546,FBrf0218846
FF38_03812	Dmel_25377s	FBgn0037671	lethal	The gene Vacuolar H<sup>+</sup> ATPase M8.9 accessory subunit is referred to in FlyBase by the symbol Dmel\VhaM8.9 (CG8444, FBgn0037671). It is a protein_coding_gene from Drosophila melanogaster. It has one annotated transcript and one polypeptide. Gene sequence location is 3R:9260638..9262590. It has the cytological map location 85D6-85D7. Protein features are: Renin receptor-like. Its molecular…	FBrf0224024,FBrf0224437,FBrf0225571,FBrf0220613
FF38_01981	Dmel_25426s	FBgn0004643	lethal - all die before end of P-stage	The gene Zeste-white 10 is referred to in FlyBase by the symbol Dmel\Zw10 (CG9900, FBgn0004643). It is a protein_coding_gene from Drosophila melanogaster. It has one annotated transcript and one polypeptide. Gene sequence location is X:2604197..2606824. It has the cytological map location 3A6-3A7. Protein features are: RZZ complex, subunit Zw10. Its molecular function is unknown. It is involved i…	FBrf0224436,FBrf0223110,FBrf0223480,FBrf0219791
FF38_09559	Dmel_25429s	FBgn0036598	lethal. Summary of modENCODE Temporal Expression Profile: Temporal profile ranges from a peak of very high expression to a trough of no expression detected. Peak expression observed within 18-24 hour embryonic stages.	This gene is referred to in FlyBase by the symbol Dmel\CG4982 (FBgn0036598). It is a protein_coding_gene from Drosophila melanogaster. It has one annotated transcript and one polypeptide. Gene sequence location is 3L:16301453..16302027. It has the cytological map location 72E1. Protein features are: Retinin-like protein. Its molecular function is unknown. It is involved in the biological process …	FBrf0207036
FF38_10848	Dmel_25439s	FBgn0002573	lethal	The gene senseless is referred to in FlyBase by the symbol Dmel\sens (CG32120, FBgn0002573). It is a protein_coding_gene from Drosophila melanogaster. It has one annotated transcript and one polypeptide. Gene sequence location is 3L:13396228..13401125. It has the cytological map location 70A8. Protein features are: Zinc finger C2H2-type/integrase DNA-binding domain; Zinc finger, C2H2; Zinc finger…	FBrf0224000,FBrf0225288,FBrf0223751,FBrf0224859,FBrf0224399,FBrf0222623,FBrf0222164,FBrf0223740,FBrf0223291,FBrf0223288,FBrf0221452,FBrf0222448,FBrf0221899,FBrf0222985,FBrf0222353,FBrf0223686,FBrf0223708,FBrf0220649,FBrf0222029,FBrf0221146,FBrf0221461,FBrf0222370,FBrf0221818,FBrf0222784,FBrf0221234,FBrf0221312,FBrf0220687,FBrf0220793,FBrf0217590,FBrf0218477,FBrf0219816,FBrf0217836,FBrf0219521,FBr…
FF38_01433	Dmel_25441s	FBgn0040512	regulation of lipid storage. 5 alleles are reported. No phenotypic data is available. The phenotypic class of alleles includes: lethal. Summary of modENCODE Temporal Expression Profile: Temporal profile ranges from a peak of very high expression to a trough of moderately high expression. Peak expression observed within 06-12 hour embryonic stages.	The gene Coat Protein (coatomer) ￎﾶ is referred to in FlyBase by the symbol Dmel\ￎﾶCOP (CG3948, FBgn0040512). It is a protein_coding_gene from Drosophila melanogaster. It has 3 annotated transcripts and 3 polypeptides (all unique). Gene sequence location is 3L:16671664..16673555. It has the cytological map location 73B5-73B6. Protein features are: AP complex, mu/sigma subunit; Ferredoxin reductas…	FBrf0221461,FBrf0217808
FF38_09587	Dmel_25513s	FBgn0000137	lethal - all die before end of pupal stage	The gene asense is referred to in FlyBase by the symbol Dmel\ase (CG3258, FBgn0000137). It is a protein_coding_gene from Drosophila melanogaster. It has one annotated transcript and one polypeptide. Gene sequence location is X:460747..463176. It has the cytological map location 1B3. Protein features are: Achaete-scute transcription factor-related; Myc-type, basic helix-loop-helix (bHLH) domain. I…	FBrf0224355,FBrf0223751,FBrf0224411,FBrf0224997,FBrf0223678,FBrf0221990,FBrf0222928,FBrf0220514,FBrf0222171,FBrf0223292,FBrf0222418,FBrf0220835,FBrf0219320,FBrf0220408,FBrf0221832,FBrf0218950,FBrf0218804,FBrf0217269,FBrf0219797,FBrf0219687
FF38_05237	Dmel_25551s	FBgn0016792	lethal - all die before end of P-stage. Summary of modENCODE Temporal Expression Profile: Temporal profile ranges from a peak of high expression to a trough of low expression. Peak expression observed within 00-06 hour embryonic stages.	The gene dalmatian is referred to in FlyBase by the symbol Dmel\dmt (CG8374, FBgn0016792). It is a protein_coding_gene from Drosophila melanogaster. It has one annotated transcript and one polypeptide. Gene sequence location is 3R:9711142..9714675. It has the cytological map location 85E5. Protein features are: Sororin protein. Its molecular function is unknown. It is involved in the biological p…	FBrf0221461
FF38_00065	Dmel_25553s	FBgn0024191	partially lethal - majority die. Summary of modENCODE Temporal Expression Profile: Temporal profile ranges from a peak of moderately high expression to a trough of low expression. Peak expression observed within 00-06 hour embryonic stages.	The gene septin interacting protein 1 is referred to in FlyBase by the symbol Dmel\sip1 (CG7238, FBgn0024191). It is a protein_coding_gene from Drosophila melanogaster. It has 2 annotated transcripts and 2 polypeptides (1 unique). Gene sequence location is 2L:5721051..5723944. It has the cytological map location 25F3. Protein features are: G-patch domain; GC-rich sequence DNA-binding factor domai…	FBrf0218515
FF38_07869	Dmel_25563s	FBgn0260962	lethal - all die before end of P-stage	The gene piccolo is referred to in FlyBase by the symbol Dmel\pic (CG7769, FBgn0260962). It is a protein_coding_gene from Drosophila melanogaster. It has one annotated transcript and one polypeptide. Gene sequence location is 3R:13052245..13056725. It has the cytological map location 87D14-87D11. Protein features are: Cleavage/polyadenylation specificity factor, A subunit, C-terminal; WD40-repeat…	FBrf0221205,FBrf0223611
FF38_01270	Dmel_25571s	FBgn0032030	lethal - all die before end of pupal stage	This gene is referred to in FlyBase by the symbol Dmel\Wdr82 (CG17293, FBgn0032030). It is a protein_coding_gene from Drosophila melanogaster. It has one annotated transcript and one polypeptide. Gene sequence location is 2L:8374461..8375549. It has the cytological map location 29B2-29B3. Protein features are: G-protein beta WD-40 repeat; WD40 repeat; WD40 repeat, conserved site; WD40-repeat-cont…	FBrf0223236,FBrf0221759,FBrf0221461,FBrf0220693,FBrf0217167
FF38_07349	Dmel_25572s	FBgn0011294	partially lethal - majority die. Summary of modENCODE Temporal Expression Profile: Temporal profile ranges from a peak of moderate expression to a trough of no expression detected. Peak expression observed in adult male stages.	The gene antennal protein 5 is referred to in FlyBase by the symbol Dmel\a5 (CG5430, FBgn0011294). It is a protein_coding_gene from Drosophila melanogaster. It has one annotated transcript and one polypeptide. Gene sequence location is 2L:1329161..1329993. It has the cytological map location 22A1. Protein features are: Phosphatidylethanolamine-binding protein PEBP; Phosphatidylethanolamine-bindin…	FBrf0223814,FBrf0217554
FF38_06190	Dmel_25592s	FBgn0039259	partially lethal - majority die	This gene is referred to in FlyBase by the symbol Dmel\CG11781 (FBgn0039259). It is a protein_coding_gene from Drosophila melanogaster. It has one annotated transcript and one polypeptide. Gene sequence location is 3R:25024473..25025017. It has the cytological map location 96B16. Protein features are: ER membrane protein complex subunit 6; Rab5-interacting protein family. Its molecular function i…	FBrf0223513,FBrf0211812
FF38_04368	Dmel_25637s	FBgn0038275	lethal. Summary of modENCODE Temporal Expression Profile: Temporal profile ranges from a peak of moderately high expression to a trough of low expression. Peak expression observed at stages throughout embryogenesis, during early larval stages, in adult female stages.	This gene is referred to in FlyBase by the symbol Dmel\CG3817 (FBgn0038275). It is a protein_coding_gene from Drosophila melanogaster. It has one annotated transcript and one polypeptide. Gene sequence location is 3R:14898739..14899617. It has the cytological map location 88D6. Protein features are: Protein of unknown function DUF1665. Its molecular function is described by: . It is involved in t…	FBrf0222546,FBrf0220233
FF38_01727	Dmel_25639s	FBgn0033813	lethal - all die before end of embryonic stage. Summary of modENCODE Temporal Expression Profile: Temporal profile ranges from a peak of moderate expression to a trough of low expression. Peak expression observed at stages throughout embryogenesis, at stages throughout the larval period, at stages throughout the pupal period, in stages of adults of both sexes.	The gene fates-shifted is referred to in FlyBase by the symbol Dmel\fsd (CG12765, FBgn0033813). It is a protein_coding_gene from Drosophila melanogaster. It has one annotated transcript and one polypeptide. Gene sequence location is 2R:13230583..13231663. It has the cytological map location 49F11. Protein features are: F-box domain; Transmembrane protein 183. Its molecular function is described b…	FBrf0219135,FBrf0217546,FBrf0212612,FBrf0200406
FF38_03761	Dmel_25677s	FBgn0025743	partially lethal - majority die	The gene mushroom bodies tiny is referred to in FlyBase by the symbol Dmel\mbt (CG18582, FBgn0025743). It is a protein_coding_gene from Drosophila melanogaster. It has one annotated transcript and one polypeptide. Gene sequence location is X:16610685..16614856. It has the cytological map location 14F2. Protein features are: CRIB domain; Protein kinase domain; Protein kinase, ATP binding site; Pro…	FBrf0221273,FBrf0221041,FBrf0219770
FF38_13888	Dmel_25751s	FBgn0036213	lethal - all die before end of larval stage. Summary of modENCODE Temporal Expression Profile: Temporal profile ranges from a peak of extremely high expression to a trough of very high expression. Peak expression observed at stages throughout embryogenesis, at stages throughout the larval period, during early pupal stages, in adult female stages.	The gene Ribosomal protein L10Ab is referred to in FlyBase by the symbol Dmel\RpL10Ab (CG7283, FBgn0036213). It is a protein_coding_gene from Drosophila melanogaster. It has 2 annotated transcripts and 2 polypeptides (all unique). Gene sequence location is 3L:11822851..11824211. It has the cytological map location 68E1. Protein features are: Ribosomal protein L1; Ribosomal protein L1, 2-layer alp…	FBrf0225754,FBrf0221476,FBrf0221801,FBrf0221461,FBrf0218415,FBrf0218903,FBrf0217843
FF38_06612	Dmel_25792s	FBgn0000576	lethal - all die before end of embryonic stage	The gene empty spiracles is referred to in FlyBase by the symbol Dmel\ems (CG2988, FBgn0000576). It is a protein_coding_gene from Drosophila melanogaster. It has one annotated transcript and one polypeptide. Gene sequence location is 3R:13901853..13904620. It has the cytological map location 88A2. Protein features are: Homeobox domain; Homeobox, conserved site; Homeodomain-like. Its molecular fun…	FBrf0224865,FBrf0223801,FBrf0221210,FBrf0221961,FBrf0222817,FBrf0221821,FBrf0221653,FBrf0220793,FBrf0216872,FBrf0218713,FBrf0217421,FBrf0217554,FBrf0218757,FBrf0218073
FF38_06167	Dmel_257s	FBgn0039233	lethal. Summary of modENCODE Temporal Expression Profile: Temporal profile ranges from a peak of high expression to a trough of moderate expression. Peak expression observed within 00-18 hour embryonic stages, during early larval stages.	This gene is referred to in FlyBase by the symbol Dmel\CG7006 (FBgn0039233). It is a protein_coding_gene from Drosophila melanogaster. It has one annotated transcript and one polypeptide. Gene sequence location is 3R:24850627..24851385. It has the cytological map location 96B1. Protein features are: PUA domain; PUA-like domain; Ribosome biogenesis factor NIP7-like; Ribosome biogenesis factor, NIP…	FBrf0220922,FBrf0211812,FBrf0207105,FBrf0192539,FBrf0151960
FF38_01970	Dmel_25835s	FBgn0038467	lethal - all die during larval stage. Summary of modENCODE Temporal Expression Profile: Temporal profile ranges from a peak of high expression to a trough of moderate expression. Peak expression observed within 00-06 hour embryonic stages.	The gene Adenylosuccinate Lyase is referred to in FlyBase by the symbol Dmel\AdSL (CG3590, FBgn0038467). It is a protein_coding_gene from Drosophila melanogaster. It has one annotated transcript and one polypeptide. Gene sequence location is 3R:17018780..17021120. It has the cytological map location 89E8. Protein features are: Adenylosuccinate lyase; Adenylosuccinate lyase C-terminal; Fumarase/hi…	FBrf0220505,FBrf0221548,FBrf0219342
FF38_04316	Dmel_25866s	FBgn0038692	Dmel_25866s FBgn0038692 This gene is referred to in FlyBase by the symbol Dmel\CG3773 (FBgn0038692). It is a protein_coding_gene from Drosophila melanogaster. It has one annotated transcript and one polypeptide. Gene sequence location is 3R:19229463..19230832. It has the cytological map location 91F12. Its molecular function is unknown. The biological processes in which it is involved are not kno…	This gene is referred to in FlyBase by the symbol Dmel\CG3773 (FBgn0038692). It is a protein_coding_gene from Drosophila melanogaster. It has one annotated transcript and one polypeptide. Gene sequence location is 3R:19229463..19230832. It has the cytological map location 91F12. Its molecular function is unknown. The biological processes in which it is involved are not known. 4 alleles are report…	FBrf0098343
FF38_02702	Dmel_25877s	FBgn0262685	lethal.	This gene is referred to in FlyBase by the symbol Dmel\CG43155 (FBgn0262685). It is a protein_coding_gene from Drosophila melanogaster. It has one annotated transcript and one polypeptide. Gene sequence location is X:11459786..11476504. It has the cytological map location 10B15. Protein features are: Two pore domain potassium channel; Two pore domain potassium channel domain. Its molecular functi…	FBrf0220657,FBrf0212160,FBrf0212437,FBrf0208510,FBrf0207631,FBrf0214518,FBrf0225512,FBrf0202953,FBrf0200327,FBrf0202579,FBrf0192007,FBrf0188365,FBrf0174215,FBrf0180324,FBrf0166452,FBrf0141645,FBrf0141250,FBrf0125078,FBrf0126683,FBrf0126705,FBrf0104946,FBrf0105495
FF38_07291	Dmel_25897s	FBgn0002021	lethal	The gene lethal (2) 37Bb is referred to in FlyBase by the symbol Dmel\l(2)37Bb (CG10655, FBgn0002021). It is a protein_coding_gene from Drosophila melanogaster. It has one annotated transcript and one polypeptide. Gene sequence location is 2L:19049843..19051612. It has the cytological map location 37B12. Protein features are: FAD dependent oxidoreductase. Its molecular function is described by: o…	FBrf0221759
FF38_13363	Dmel_25951s	FBgn0000715	lethal. Summary of modENCODE Temporal Expression Profile: Temporal profile ranges from a peak of moderate expression to a trough of extremely low expression. Peak expression observed during early larval stages, in adult male stages.	The gene FMRFamide is referred to in FlyBase by the symbol Dmel\FMRFa (CG2346, FBgn0000715). It is a protein_coding_gene from Drosophila melanogaster. It has one annotated transcript and one polypeptide. Gene sequence location is 2R:9906294..9910457. It has the cytological map location 46C4. Protein features are: FMRFamide-related peptide-like. Its molecular function is described by: hormone acti…	FBrf0223835,FBrf0222466,FBrf0221442,FBrf0225183,FBrf0217668,FBrf0217281
FF38_13191	Dmel_25977s	FBgn0015075	lethal - all die before end of embryonic stage	The gene Dead-box-1 is referred to in FlyBase by the symbol Dmel\Ddx1 (CG9054, FBgn0015075). It is a protein_coding_gene from Drosophila melanogaster. It has one annotated transcript and one polypeptide. Gene sequence location is 3L:22263369..22266017. It has the cytological map location 79D3. Protein features are: B30.2/SPRY domain; Concanavalin A-like lectin/glucanases superfamily; DEAD/DEAH bo…	FBrf0224170
FF38_13181	Dmel_26004s	FBgn0037156	partially lethal - majority die	This gene is referred to in FlyBase by the symbol Dmel\CG11523 (FBgn0037156). It is a protein_coding_gene from Drosophila melanogaster. It has one annotated transcript and one polypeptide. Gene sequence location is 3L:22265806..22266679. It has the cytological map location 79D3. Protein features are: GSKIP domain; Protein of unknown function DUF727. Its molecular function is unknown. The biologic…	FBrf0195262
FF38_06510	Dmel_26041s	FBgn0030569	lethal - all die before end of pupal stage. Summary of modENCODE Temporal Expression Profile: Temporal profile ranges from a peak of very high expression to a trough of extremely low expression. Peak expression observed within 12-18 embryonic stages, during early larval stages.	This gene is referred to in FlyBase by the symbol Dmel\CG9411 (FBgn0030569). It is a protein_coding_gene from Drosophila melanogaster. It has one annotated transcript and one polypeptide. Gene sequence location is X:14472408..14480086. It has the cytological map location 12E10. Its molecular function is unknown. The biological processes in which it is involved are not known. 4 alleles are reporte…	FBrf0225181,FBrf0222546,FBrf0218467,FBrf0218073,FBrf0211774,FBrf0209726
FF38_04611	Dmel_26071s	FBgn0038595	partially lethal - majority die. Summary of modENCODE Temporal Expression Profile: Temporal profile ranges from a peak of moderate expression to a trough of extremely low expression. Peak expression observed within 18-24 hour embryonic stages, at stages throughout the larval period, at stages throughout the pupal period.	This gene is referred to in FlyBase by the symbol Dmel\CG7142 (FBgn0038595). It is a protein_coding_gene from Drosophila melanogaster. It has one annotated transcript and one polypeptide. Gene sequence location is 3R:18278181..18279522. It has the cytological map location 91A1. Protein features are: Peptidase S1; Peptidase S1, trypsin family, active site; Peptidase S1A, chymotrypsin-type; Trypsin…	FBrf0222546,FBrf0206697,FBrf0204462,FBrf0155784,FBrf0136954
FF38_09675	Dmel_26074s	FBgn0039907	lethal. Summary of modENCODE Temporal Expression Profile: Temporal profile ranges from a peak of moderately high expression to a trough of moderate expression. Peak expression observed at stages throughout embryogenesis, during late larval stages, at stages throughout the pupal period, in stages of adults of both sexes.	The gene legless is referred to in FlyBase by the symbol Dmel\lgs (CG2041, FBgn0039907). It is a protein_coding_gene from Drosophila melanogaster. It has one annotated transcript and one polypeptide. Gene sequence location is 4:436957..443911. It has the cytological map location 102B8-102C1. Protein features are: B-cell lymphoma 9, beta-catenin binding domain. Its molecular function is described …	FBrf0222237,FBrf0223501,FBrf0221461
FF38_00448	Dmel_2610s	FBgn0037778	lethal - all die before end of larval stage	The gene mitochondrial transcription factor B2 is referred to in FlyBase by the symbol Dmel\mtTFB2 (CG3910, FBgn0037778). It is a protein_coding_gene from Drosophila melanogaster. It has one annotated transcript and one polypeptide. Gene sequence location is 3R:10045574..10047260. It has the cytological map location 85F8. Protein features are: Mitochondrial dimethyladenosine transferase 2, mitoch…	FBrf0223991,FBrf0222695,FBrf0219394,FBrf0211360,FBrf0212193,FBrf0206705,FBrf0207986,FBrf0205354,FBrf0200539,FBrf0178937
FF38_02687	Dmel_26157s	FBgn0023129	lethal	The gene astray is referred to in FlyBase by the symbol Dmel\aay (CG3705, FBgn0023129). It is a protein_coding_gene from Drosophila melanogaster. It has one annotated transcript and one polypeptide. Gene sequence location is 3L:9423253..9424781. It has the cytological map location 67B5. Protein features are: HAD-like domain; HAD-superfamily hydrolase, subfamily IB, PSPase-like; Phosphoserine phos…	FBrf0225181,FBrf0221451,FBrf0222420,FBrf0222546,FBrf0217330
FF38_08583	Dmel_26180s	FBgn0030969	lethal - all die before end of P-stage	This gene is referred to in FlyBase by the symbol Dmel\CG7288 (FBgn0030969). It is a protein_coding_gene from Drosophila melanogaster. It has one annotated transcript and one polypeptide. Gene sequence location is X:18858203..18860072. It has the cytological map location 17F1. Protein features are: Peptidase C19, ubiquitin carboxyl-terminal hydrolase; Ubiquitin carboxyl-terminal hydrolase-like do…	FBrf0224337,FBrf0219256,FBrf0218247
FF38_09462	Dmel_26184s	FBgn0031607	nucleic acid binding. It is involved in the biological process described with: mRNA splicing, via spliceosome. 3 alleles are reported. The phenotype of these alleles manifest in: mesothoracic tergum. The phenotypic classes of alleles include: partially lethal - majority die	This gene is referred to in FlyBase by the symbol Dmel\CG15440 (FBgn0031607). It is a protein_coding_gene from Drosophila melanogaster. It has one annotated transcript and one polypeptide. Gene sequence location is 2L:4453169..4454453. It has the cytological map location 24F3. Protein features are: Nucleotide-binding, alpha-beta plait; RNA recognition motif domain. Its molecular function is descr…	FBrf0205649,FBrf0129923
FF38_06232	Dmel_26191s	FBgn0011016	lethal. Summary of modENCODE Temporal Expression Profile: Temporal profile ranges from a peak of very high expression to a trough of moderately high expression. Peak expression observed within 00-18 hour embryonic stages, at stages throughout the larval period, at stages throughout the pupal period, in adult female stages.	The gene Signal sequence receptor ￎﾲ is referred to in FlyBase by the symbol Dmel\SsRￎﾲ (CG5474, FBgn0011016). It is a protein_coding_gene from Drosophila melanogaster. It has one annotated transcript and one polypeptide. Gene sequence location is 3L:16129617..16130983. It has the cytological map location 72D9. Protein features are: Translocon-associated protein subunit beta. Its molecular functi…	FBrf0224345,FBrf0218457,FBrf0222198,FBrf0214682,FBrf0213167,FBrf0213834,FBrf0214748,FBrf0224702,FBrf0211812,FBrf0222865,FBrf0215446,FBrf0225760,FBrf0214518,FBrf0204649,FBrf0205755,FBrf0200327,FBrf0201450,FBrf0192764,FBrf0192399,FBrf0200342,FBrf0184340,FBrf0174215,FBrf0166452,FBrf0151311,FBrf0137492,FBrf0132177,FBrf0131225,FBrf0126832,FBrf0125078,FBrf0121510,FBrf0106226,FBrf0126705,FBrf0111489,FBr…
FF38_11063	Dmel_26192s	FBgn0265351	lethal - all die before end of P-stage	The gene neuronally altered carbohydrate is referred to in FlyBase by the symbol Dmel\nac (CG9620, FBgn0265351). It is a protein_coding_gene from Drosophila melanogaster. It has one annotated transcript and one polypeptide. Gene sequence location is 3R:8302686..8304023. It has the cytological map location 84F10. Protein features are: UAA transporter. Its molecular function is described by: GDP-fu…	FBrf0221674,FBrf0219480,FBrf0219279
FF38_02183	Dmel_26195s	FBgn0033554	lethal - all die before end of pupal stage	The gene Lsm10 is referred to in FlyBase by the symbol Dmel\Lsm10 (CG12938, FBgn0033554). It is a protein_coding_gene from Drosophila melanogaster. It has one annotated transcript and one polypeptide. Gene sequence location is 2R:10821098..10821640. It has the cytological map location 47C1. Protein features are: Like-Sm (LSM) domain. Its molecular function is unknown. It is involved in the biolog…	FBrf0223323,FBrf0222546,FBrf0211459,FBrf0208608,FBrf0208464,FBrf0207514,FBrf0201517,FBrf0201575,FBrf0190937,FBrf0168021
FF38_01159	Dmel_26209s	FBgn0260756	lethal. Summary of modENCODE Temporal Expression Profile: Temporal profile ranges from a peak of moderately high expression to a trough of low expression. Peak expression observed within 00-06 hour embryonic stages, in stages of adults of both sexes.	This gene is referred to in FlyBase by the symbol Dmel\CG42554 (FBgn0260756). It is a protein_coding_gene from Drosophila melanogaster. It has one annotated transcript and one polypeptide. Gene sequence location is 3L:835683..836770. It has the cytological map location 61D2. Its molecular function is described by: . It is involved in the biological process described with: neurogenesis. One allele…	FBrf0219342,FBrf0152147,FBrf0155968
FF38_06971	Dmel_26246s	FBgn0262601	gonad development. 22 alleles are reported. No phenotypic data is available. The phenotypic class of alleles includes: lethal.	The gene Small ribonucleoprotein particle protein SmB is referred to in FlyBase by the symbol Dmel\SmB (CG5352, FBgn0262601). It is a protein_coding_gene from Drosophila melanogaster. It has one annotated transcript and one polypeptide. Gene sequence location is 2L:10425483..10426627. It has the cytological map location 31E1-31E2. Protein features are: Like-Sm (LSM) domain; Ribonucleoprotein LSM …	FBrf0224477,FBrf0225754,FBrf0223922,FBrf0222706,FBrf0223323,FBrf0222990
FF38_05587	Dmel_26262s	FBgn0035416	lethal - all die before end of embryonic stage. Summary of modENCODE Temporal Expression Profile: Temporal profile ranges from a peak of moderately high expression to a trough of moderate expression. Peak expression observed within 00-12 hour embryonic stages, in adult female stages.	The gene gryzun is referred to in FlyBase by the symbol Dmel\gry (CG17569, FBgn0035416). It is a protein_coding_gene from Drosophila melanogaster. It has one annotated transcript and one polypeptide. Gene sequence location is 3L:3199090..3211348. It has the cytological map location 63B11-63B13. Protein features are: Domain of unknown function DUF1683, C-terminal; Foie gras liver health family 1. …	FBrf0225793,FBrf0213484,FBrf0209739,FBrf0204644,FBrf0207092,FBrf0202929
[truncated: 392 more rows]
