# Supplementary material for: Lucilia cuprina genome unlocks parasitic fly biology to underpin future interventions
Source: Nat Commun. 2015 Jun 25;6:7344. doi: 10.1038/ncomms8344 (PMC4491171; doi:10.1038/ncomms8344)
Supplement: Supplementary Data 16 — Genes/proteins predicted to be druggable in Lucilia cuprina. [file ncomms8344-s17.xlsx]

## Sheet: Sheet1
Supplementary Data 16 | Genes/proteins predicted to be druggable in Lucilia cuprina
NCBI Gene ID	ChEMBL target description	ChEMBL compound description	ChEMBL compound description	ChEMBL compound description	ChEMBL compound description	ChEMBL compound description	ChEMBL compound description	ChEMBL compound description	ChEMBL compound description	ChEMBL compound description	ChEMBL compound description	ChEMBL compound description	ChEMBL compound description	ChEMBL compound description	ChEMBL compound description	ChEMBL compound description	ChEMBL compound description	ChEMBL compound description	ChEMBL compound description	ChEMBL compound description	ChEMBL compound description	ChEMBL compound description	ChEMBL compound description	ChEMBL compound description	ChEMBL compound description	ChEMBL compound description	ChEMBL compound description	ChEMBL compound description	ChEMBL compound description	ChEMBL compound description	ChEMBL compound description	ChEMBL compound description	ChEMBL compound description	ChEMBL compound description	ChEMBL compound description	ChEMBL compound description	ChEMBL compound description	ChEMBL compound description	ChEMBL compound description	ChEMBL compound description	ChEMBL compound description	ChEMBL compound description	ChEMBL compound description	ChEMBL compound description	ChEMBL compound description	ChEMBL compound description	ChEMBL compound description	ChEMBL compound description	ChEMBL compound description
FF38_04319	CHEMBL5661	Exportin-1	2H-chromen-2-one	goniothalamin	7-methoxy-2H-chromen-2-one	5-phenyl-1H-tetrazole
FF38_03158	CHEMBL308	Cyclin-dependent kinase 1	GW445012X	2-pyridin-4-yl-1,5,6,7-tetrahydro-4H-pyrrolo[3,2-c]pyridin-4-one	GW445015X	2-(pyridin-4-yl)-6,7-dihydro-1H-pyrrolo[3,2-c]pyridin-4(5H)-one	3-(3,5-Dimethyl-3H-pyrrol-2-ylmethylene)-1,3-dihydro-indol-2-one (SU 5416)	GW445017X	GW441756X	SID103905238	GW427984X	SID103905167	5,12-Dihydro-7H-benzo[2,3]azepino[4,5-b]indol-6-one
FF38_03380	CHEMBL5845	Glycine receptor subunit alpha-1	tropisetron	4-hydroxy-4-tert-butyl-2,3,5,6-tetrahydrothiopyran-1-oxide
FF38_08686	CHEMBL4374	Photoreceptor-specific nuclear receptor	SID57266394	SID50085435
FF38_05915	CHEMBL5027	Flap endonuclease 1	SID49718667	SID90340868	SID56436653	SID46500485	SID56424070	SID26664404	SID93576781	SID124880535	SID57266590	SID90341028	SID50085985	SID24809817	SID85272353	SID90340844	SID90341462	SID90340874	SID57266025	SID90341278	SID56422481	SID90341128	SID90340863	SID90340598	SID90340837	SID89850282	SID49641385	SID90341722	SID124886952	SID24830158	SID57264398	SID90340918	SID85230932	SID90340897	SID89851532	SID85239699	SID56463122	SID51087949	SID90341044	SID49681825	SID90340847	SID56423134	SID90341409	SID90341127	SID90341698	SID17431609	SID17388802	SID89854956	SID56463102
FF38_10965	CHEMBL1914279	Proton-coupled amino acid transporter 1	Piperidine	Isonipecotic acid	L-Azetidine-2-carboxylic acid	N-Methylaminoisobutyric acid	Pyrrolidine	D-Pipecolic acid	L-Pipecolic acid	L-Prolinol	D-Proline	Creatinine	gama-Hydroxybutyric acid	Isoguvacine	Betaine	Sarcosine	L-Proline	Thiazolidine	Picolinic acid
FF38_10803	CHEMBL267	Tyrosine-protein kinase SRC	GW445012X	Y-27632	Tyrphostin_A1	GW445015X	2-((3,5-dimethyl-4-hydroxyphenyl)-methylene)-4-cyclopentene-1,3-dione	3-(3,5-Dimethyl-3H-pyrrol-2-ylmethylene)-1,3-dihydro-indol-2-one (SU 5416)	GW445017X	GW441756X	Semaxanib	Meisoindigo	3-(3,5-Dimethyl-1H-pyrrol-2-ylmethylene)-1,3-dihydro-indol-2-one	SU4312	SC-68376	SID103905238	GW427984X	SID103905167
FF38_09315	CHEMBL3272	Cathepsin L2	2-Methoxyacridin-9(10H)-one
FF38_08257	CHEMBL1741205	Chaperonin GroEL (Thermosome, HSP60 family)	SID90340874	SID90340789
FF38_01216	CHEMBL4896	PDZ-binding kinase	SID103905238	SID103905167
FF38_05748	CHEMBL5784	NUAK family SNF1-like kinase 1	GW445012X	Y-27632	Tyrphostin_A1	GW445015X	GW445017X	GW441756X	Semaxanib	SU4312	SC-68376	GW427984X
FF38_08056	CHEMBL4506	NAD-dependent deacetylase sirtuin 1	2-(m-tolylamino)benzamide	2-phenoxybenzamide	2-(3-Tolyamino)benzamide	2-Methylnicotinamide	nicotinamide	2-(p-tolylamino)benzamide	2-(phenylamino)benzamide	4-Methylnicotinamide	Nicotinamide	2-(methyl(phenyl)amino)benzamide	anilinobenzamide
FF38_04353	CHEMBL1741205	Chaperonin GroEL (Thermosome, HSP60 family)	SID90340874	SID90340789
FF38_05372	CHEMBL2971	Tyrosine-protein kinase JAK2	GW445012X	Y-27632	Tyrphostin_A1	GW445015X	GW445017X	GW441756X	Semaxanib	SID22405485	Meisoindigo	SU4312	SC-68376	SID103905238	GW427984X	SID103905167
FF38_02795	CHEMBL1075138	Tyrosyl-DNA phosphodiesterase 1	SID11113339	SID50106371	SID17389424	SID17389576	SID29215304	SID50104855	SID17389612	SID26749202	SID26748426	SID17389939	SID11113608	SID856443	SID29217914	SID50107014	SID17389304	SID50107087	SID17389672	SID26749198	SID50105556	SID50104641	SID17389984	SID17389928	SID26747329	SID26752193	SID17390003	SID17389603	SID17389755	SID17389135	SID17389770	SID11533040	SID17389599	SID29217826	SID26748404	SID26753601	SID17388818	SID17389810	SID17388673	SID11112126	SID17389573	SID17390024	SID17388754	SID855743	SID17389763	SID29215038	SID17388837	SID17389534	SID17389506
FF38_13808	CHEMBL2146312	Werner syndrome ATP-dependent helicase	SID24809817	SID57266590	SID93576781	SID26727013	SID121283723	SID24781888	SID22405485	SID24830158
FF38_12626	CHEMBL5684	Muscle, skeletal receptor tyrosine protein kinase	GW445012X	Y-27632	Tyrphostin_A1	GW445015X	GW445017X	GW441756X	Semaxanib	SU4312	SC-68376	GW427984X
FF38_14234	CHEMBL1741183	Ammonium transporter MEP2	SID14719329
FF38_03761	CHEMBL4524	Serine/threonine-protein kinase PAK7	GW445012X	7-Methoxy-1-methyl-4,9-dihydro-3H-beta-carboline	Y-27632	7-Methoxy-1-methyl-9H-beta-carboline	Tyrphostin_A1	GW445015X	GW445017X	GW441756X	Semaxanib	SU4312	Harmalol	SC-68376	GW427984X	1-Methyl-9H-beta-carboline
FF38_13831	CHEMBL2171	Dual specificity mitogen-activated protein kinase kinase 6	Y-27632	Tyrphostin_A1	Semaxanib	SU4312	SC-68376
FF38_12877	CHEMBL4427	Prostanoid DP receptor	2-(4-chloro-2-methylphenoxy)acetic acid
FF38_09000	CHEMBL4460	Serine racemase	3-hydroxy-2H-chromen-2-one	benzoate
FF38_02105	CHEMBL2111474	GABA B receptor	4,5,6,7-Tetrahydro-isoxazolo[5,4-c]pyridin-3-ol	Piperidine-3-carboxylic acid	4-Hydroxy-butyric acid	(3-Hydroxy-phenyl)-acetic acid	1,2,3,6-Tetrahydro-pyridine-4-carboxylic acid
FF38_02591	CHEMBL4599	Tyrosine kinase non-receptor protein 2	GW445012X	Y-27632	Tyrphostin_A1	GW445015X	GW445017X	GW441756X	Semaxanib	SU4312	SC-68376	GW427984X	SID103905167
FF38_11474	CHEMBL5719	Cell division protein kinase 8	SID103905167
FF38_05967	CHEMBL5368	Amiloride-sensitive cation channel 3	5-bromoindoline	salicylic acid	benzo[b]thiophen-2-ylmethanamine	4-phenyl-1H-imidazole
FF38_00795	CHEMBL3797	Serine-protein kinase ATM	SID11533026	SID857108	SID14719308	caffeine	SID56422378	SID56314825	SID14719329	SID24824100	SID14742234
FF38_05210	CHEMBL1795184	Protein polybromo-1	3,5-Dimethyl-4-phenylisoxazole
FF38_13068	CHEMBL2073704	Monocarboxylate transporter 2	gamma-Hydroxybutyrate	Pyruvate	DL-beta-Hydroxybutylate	D-Lactate	DL-alpha-Hydroxybutylate
FF38_13061	CHEMBL2142	Glutathione S-transferase theta 2	cumene hydroperoxide (CuOOH)
FF38_13948	CHEMBL5945	Calmodulin	4-hydroxy-benzoic acid methyl ester
FF38_08385	CHEMBL2362979	Probable global transcription activator SNF2L2	SID51087949
FF38_09981	CHEMBL5684	Muscle, skeletal receptor tyrosine protein kinase	GW445012X	Y-27632	Tyrphostin_A1	GW445015X	GW445017X	GW441756X	Semaxanib	SU4312	SC-68376	GW427984X
FF38_12572	CHEMBL5990	Breast cancer type 1 susceptibility protein	SID57266590	SID87334333	SID26727021	SID26749198	SID57261303	SID93576666	SID11113783	SID26754310	SID26664404	SID24781888	SID124887023	SID26725097	SID24824009	SID14727275	SID7970866	SID26748314	SID93576900	SID24823968	SID24824139	SID49672361	SID24823997	SID49666227	SID87334322	SID51087949	SID49824549
FF38_08583	CHEMBL1293227	Ubiquitin carboxyl-terminal hydrolase 2	SID90341564	SID57266590	SID26749198	SID26727013	SID17389175	SID11110643	SID26748314	SID11112142	SID865950	SID26749661	SID11111313	SID11111710	SID26749725	SID24832765	SID11112911	SID26748428
FF38_14166	CHEMBL3836	LIM domain kinase 1	Y-27632	Tyrphostin_A1	Semaxanib	SU4312	SC-68376	SID103905167
FF38_12909	CHEMBL2376	Adenylate kinase 2	2-Iodo-acetamide
FF38_04678	CHEMBL3888	Elastase 2A	3,4-Dichloro-isochromen-1-one
FF38_11004	CHEMBL1795093	Apoptotic protease-activating factor 1	SID57266590	SID125311412	SID49667793	SID50085435
FF38_14423	CHEMBL3663	Growth factor receptor-bound protein 2	parahydroxybenzyl alcohol
FF38_04238	CHEMBL2146306	Rac GTPase-activating protein 1	SID89852692	SID93576781	SID87334335	SID87334327
FF38_09358	CHEMBL5027	Flap endonuclease 1	SID49718667	SID90340868	SID56436653	SID46500485	SID56424070	SID26664404	SID93576781	SID124880535	SID57266590	SID90341028	SID50085985	SID24809817	SID85272353	SID90340844	SID90341462	SID90340874	SID57266025	SID90341278	SID56422481	SID90341128	SID90340863	SID90340598	SID90340837	SID89850282	SID49641385	SID90341722	SID124886952	SID24830158	SID57264398	SID90340918	SID85230932	SID90340897	SID89851532	SID85239699	SID56463122	SID51087949	SID90341044	SID49681825	SID90340847	SID56423134	SID90341409	SID90341127	SID90341698	SID17431609	SID17388802	SID89854956	SID56463102
FF38_13352	CHEMBL5368	Amiloride-sensitive cation channel 3	5-bromoindoline	salicylic acid	benzo[b]thiophen-2-ylmethanamine	4-phenyl-1H-imidazole
FF38_13775	CHEMBL1914279	Proton-coupled amino acid transporter 1	Piperidine	Isonipecotic acid	L-Azetidine-2-carboxylic acid	N-Methylaminoisobutyric acid	Pyrrolidine	D-Pipecolic acid	L-Pipecolic acid	L-Prolinol	D-Proline	Creatinine	gama-Hydroxybutyric acid	Isoguvacine	Betaine	Sarcosine	L-Proline	Thiazolidine	Picolinic acid
FF38_03225	CHEMBL5684	Muscle, skeletal receptor tyrosine protein kinase	GW445012X	Y-27632	Tyrphostin_A1	GW445015X	GW445017X	GW441756X	Semaxanib	SU4312	SC-68376	GW427984X
FF38_04030	CHEMBL3513	Acidic alpha-glucosidase	2-tert-Butyl-4-hydroxyanisole
FF38_14450	CHEMBL3055	Cyclin-dependent kinase 7	2-(pyridin-4-yl)-6,7-dihydro-1H-pyrrolo[3,2-c]pyridin-4(5H)-one	Meisoindigo	SID103905167
FF38_06488	CHEMBL4072	Cathepsin B	Diethyl-cyanamide	Azetidine-1-carbonitrile	Cyano-pyrrolidine	Benzo[h]quinoline-5,6-dione	N-[(3R)-1-azabicyclo[2.2.2]oct-3-yl]furo[2,3-c]pyridine-5-carboxamide	Pyrrolidine-1-carbonitrile
FF38_08610	CHEMBL5776	Mitogen-activated protein kinase kinase kinase 7	Y-27632	Tyrphostin_A1	Semaxanib	SU4312	SC-68376
FF38_07152	CHEMBL1741162	Phosphomannomutase 2	SID56373879
FF38_04610	CHEMBL6114	Phospholipase A-2-activating protein	levamisole
FF38_08587	CHEMBL3836	LIM domain kinase 1	Y-27632	Tyrphostin_A1	Semaxanib	SU4312	SC-68376	SID103905167
FF38_01206	CHEMBL4722	Serine/threonine-protein kinase Aurora-A	GW445012X	Y-27632	Tyrphostin_A1	GW445015X	1,3-diphenylurea	2-(pyridin-4-yl)-6,7-dihydro-1H-pyrrolo[3,2-c]pyridin-4(5H)-one	GW445017X	SID103905530	SID103904397	GW441756X	Semaxanib	7-phenylimidazo[1,2-b][1,2,4]triazine	2-Azaindole	Meisoindigo	SU4312	2-Anilinopyrimidine	SC-68376	SID103905238	GW427984X	7-Azaindole	SID103905167
FF38_01426	CHEMBL3923	Nischarin	2,3,4,9-Tetrahydro-1H-beta-carboline	7-Methoxy-1-methyl-9H-beta-carboline	(4,5-Dihydro-1H-imidazol-2-ylmethyl)-phenyl-amine	2-Benzofuran-2-yl-4,5-dihydro-1H-imidazole	clonidine	(2,6-Dichloro-phenyl)-imidazolidin-2-ylidene-amine	2-Phenethyl-4,5-dihydro-1H-imidazole	efaroxane	naphazoline	2-(2-Ethyl-2,3-dihydro-benzofuran-2-yl)-4,5-dihydro-1H-imidazole (efaroxan)	10-(2-Methyl-imidazol-1-ylmethyl)-5,6,9,10-tetrahydro-4H,8H-pyrido[3,2,1-jk]carbazol-11-one	6-Methoxy-1-methyl-4,9-dihydro-3H-beta-carboline
FF38_09452	CHEMBL2007629	26S proteasome non-ATPase regulatory subunit 14	SID17431609
FF38_13081	CHEMBL2073684	Solute carrier family 22 member 3	Clonidine	N1-methylnicotinamide
FF38_01143	CHEMBL5393	ATP-binding cassette sub-family G member 2	2-methoxy-10H-acridin-9-one	3-Hydroxy-2-phenyl-4H-chromen-4-one
FF38_06867	CHEMBL6025	DNA polymerase theta	(3,4-dihydro-4-hydroxy-8-methoxynaphthalene-1(2H)-one)	(-)1,2,3,4-tetrahydro-5-methoxynaphthalene-1,4-diol
FF38_08521	CHEMBL6000	Serine/threonine-protein kinase RIO2	Meisoindigo
FF38_12950	CHEMBL1293286	Polyadenylate-binding protein 1	SID93576623	SID26664574
FF38_01293	CHEMBL1795093	Apoptotic protease-activating factor 1	SID57266590	SID125311412	SID49667793	SID50085435
FF38_04775	CHEMBL1075097	Arginase-1	2-Aminoimidazole
FF38_08921	CHEMBL1795098	Carboxy-terminal domain RNA polymerase II polypeptide A small phosphatase 1	SID24809817
FF38_06151	CHEMBL4142	Fibroblast growth factor receptor 2	GW445012X	Y-27632	Tyrphostin_A1	GW445015X	GW445017X	GW441756X	Semaxanib	Meisoindigo	SU4312	SC-68376	GW427984X
FF38_04312	CHEMBL1075145	Transitional endoplasmic reticulum ATPase	SID16952991
FF38_05232	CHEMBL402	HMG-CoA reductase	Rimantadine	Amantadine	Edaravone	Isoeugenol	Phenelzine	Benzyl Alcohol	Urethane	Phenacetin	Caffeine	Nicotine	Clofibric acid	Eugenol	Alosetron	4-Methylpyrazole	Trichloroethane	D-Camphor	Chloroform	Tacrine	Betahistine	Ethylene Glycol	2-Acetylaminofluorene	Eucalyptol	Methyl Salicylate	Anisindione	Carbamazepine	Metyrapone	L-Camphor	Mepivacaine	1-Aminobenzotriazole	Levamisole	Salicylic acid	Mexiletine	Leflunomide	6-Methoxy-2-Naphthylacetic acid	Methoxsalen	Safrole	Ketorolac	Ketamine	Bromobenzene	Chlorzoxazone	Clonidine	Methylparaben	Ethosuximide	Lactic acid	Sparteine	N,N-Dimethylformamide	Primidone
FF38_05750	CHEMBL3788	Serine/threonine-protein kinase PLK4	SID103904397	Meisoindigo	6,7-Dichloro-5-methyl-3H-pyridazino[4,5-b]indol-4(5H)-one	SID103905167
FF38_07155	CHEMBL5501	Histone acetyltransferase GCN5	SID11111648	SID29215304	SID29215390	SID26756580	SID49668401	SID11112332	SID26748428	SID26749198	SID57260153	SID29215178	SID11110643	SID90341605	SID29215287	SID24809817	SID90341165	SID26747329	SID29215323	SID24835298	SID90341000	SID26749172	SID26726370	SID29215030	SID29215436	SID26748637	SID11110946	SID11112276	SID11111998	SID26748314	SID26732616	SID17389992	SID29215143	SID11113582	SID17390054	SID24830158	SID14722158	SID29215333	SID90341211	SID11111837	SID24781446	SID26754607	SID26756717	SID26753750	SID90341044	SID11112525	SID11533026	SID90341277	SID26747815
FF38_02397	CHEMBL3589	Adenosine kinase	1H-Indole
FF38_03544	CHEMBL1937	Histone deacetylase 2	Butyric acid	N-(2-aminophenyl)benzamide	N-hydroxycyclohexanecarboxamide	Butyrylhydroxamic acid	N-hydroxybenzamide	beta-thujaplicin
FF38_05979	CHEMBL3422	Steroid 5-alpha-reductase 1	(4aR,10bR)-8-Chloro-4-methyl-1,4,4a,5,6,10b-hexahydro-2H-benzo[f]quinolin-3-one
FF38_01434	CHEMBL4377	Guanine nucleotide-binding protein G(s), subunit alpha	SID85148739	SID26726471	SID24807748	SID87334325	SID46500485	SID85272552	SID4242795	SID865484	SID93576781	SID57260153	SID57266590	SID93576595	SID24809817	SID89851999	SID24788040	SID24835298	SID56463232	SID24809552	SID4244122	SID87334331	SID24780566	SID85148343	SID4255217	SID92763386	SID7974478	SID87334335	SID3716042	SID4257220	SID16952991	SID47193677	SID85147169	SID85272551	SID22405529	SID89851532	SID24783287	SID26664324	SID26664382	SID49718129	SID24824009	SID89852017	SID56314831	SID26659377	SID56463731	SID93576867	SID26725097	SID93576880	SID26665087
FF38_03085	CHEMBL1795083	T-complex protein 1 subunit beta	SID8139912	SID56462806	SID56436648	SID85148604
FF38_07291	CHEMBL2254	Peroxisomal sarcosine oxidase	Piperidine-2-carboxylic acid	(S)-Piperidine-2-carboxylic acid anion
FF38_03752	CHEMBL3960	Fibroblast growth factor receptor 1	3-(3,5-Dimethyl-3H-pyrrol-2-ylmethylene)-1,3-dihydro-indol-2-one (SU 5416)
FF38_14342	CHEMBL1741205	Chaperonin GroEL (Thermosome, HSP60 family)	SID90340874	SID90340789
FF38_00975	CHEMBL1075104	Leucine-rich repeat serine/threonine-protein kinase 2	GW445012X	GW445015X	GW445017X	GW441756X	GW427984X	SID103905167
FF38_08424	CHEMBL1293227	Ubiquitin carboxyl-terminal hydrolase 2	SID90341564	SID57266590	SID26749198	SID26727013	SID17389175	SID11110643	SID26748314	SID11112142	SID865950	SID26749661	SID11111313	SID11111710	SID26749725	SID24832765	SID11112911	SID26748428
FF38_06808	CHEMBL3516	Vascular endothelial growth factor receptor 1	3-[1-(3,5-Dimethyl-1H-pyrrol-2-yl)-meth-(Z)-ylidene]-1,3-dihydro-indol-2-one	3-[1-(4-Dimethylamino-phenyl)-meth-(Z)-ylidene]-1,3-dihydro-indol-2-one
[truncated: 5,000 more columns]
